# Supplementary material for: Peculiar orientational disorder in 4-bromo-4′-nitrobiphenyl (BNBP) and 4-bromo-4′-cyanobiphenyl (BCNBP) leading to bipolar crystals
Source: IUCrJ. 2016 Apr 28;3(Pt 3):219–25. doi: 10.1107/S2052252516006709 (PMC4856144; doi:10.1107/S2052252516006709)
Supplement: Supplementary file 1 [file m-03-00219-sup1.cif]

 
data_BNBP_left 
_database_code_depnum_ccdc_archive 'CCDC 1475349'
#==============================================================================

# PROCESSING SUMMARY (IUCr Office Use Only)

_journal_date_recd_electronic      2015-10-16
_journal_date_to_coeditor         ?
_journal_date_from_coeditor       ?
_journal_date_accepted     2016-04-20
_journal_date_printers_first      ?
_journal_date_printers_final      ?
_journal_date_proofs_out          ?
_journal_date_proofs_in           ?
_journal_coeditor_name            ?
_journal_coeditor_code      BI5055SUP1
_journal_coeditor_notes
; ?
;
_journal_paper_category      FA
_journal_techeditor_code      M160670
_iucr_compatibility_tag          ACTA95
_journal_techeditor_notes  
;
;
_journal_coden_ASTM               ?
_journal_name_full                ?
_journal_year                     ?
_journal_volume                   ?
_journal_issue                    ?
_journal_page_first               ?
_journal_page_last                ?
_journal_suppl_publ_number        ?
_journal_suppl_publ_pages         ?

#==============================================================================

 
_audit_creation_method            SHELXL-97 
_chemical_name_systematic 
; 
 ? 
; 
_chemical_name_common             4-bromo-4'-nitro-biphenyl 
_chemical_melting_point           ? 
_chemical_formula_moiety          'C12 H8 Br N O2' 
_chemical_formula_sum 
 'C12 H8 Br N O2' 
_chemical_formula_weight          278.10 
 
loop_ 
 _atom_type_symbol 
 _atom_type_description 
 _atom_type_scat_dispersion_real 
 _atom_type_scat_dispersion_imag 
 _atom_type_scat_source 
 'C'  'C'   0.0033   0.0016 
 'International Tables Vol C Tables 4.2.6.8 and 6.1.1.4' 
 'H'  'H'   0.0000   0.0000 
 'International Tables Vol C Tables 4.2.6.8 and 6.1.1.4' 
 'N'  'N'   0.0061   0.0033 
 'International Tables Vol C Tables 4.2.6.8 and 6.1.1.4' 
 'O'  'O'   0.0106   0.0060 
 'International Tables Vol C Tables 4.2.6.8 and 6.1.1.4' 
 'Br'  'Br'  -0.2901   2.4595 
 'International Tables Vol C Tables 4.2.6.8 and 6.1.1.4' 
 
_symmetry_cell_setting            monoclinic 
_symmetry_space_group_name_H-M    'P 21' 
 
loop_ 
 _symmetry_equiv_pos_as_xyz 
 'x, y, z' 
 '-x, y+1/2, -z' 
 
_cell_length_a                    9.991(3) 
_cell_length_b                    14.1075(15) 
_cell_length_c                    15.656(4) 
_cell_angle_alpha                 90.00 
_cell_angle_beta                  102.00(2) 
_cell_angle_gamma                 90.00 
_cell_volume                      2158.6(9) 
_cell_formula_units_Z             8 
_cell_measurement_temperature     293(2) 
_cell_measurement_reflns_used     3104 
_cell_measurement_theta_min       2.53 
_cell_measurement_theta_max       24.03 
 
_exptl_crystal_description        'prismatic' 
_exptl_crystal_colour             colourless 
_exptl_crystal_size_max           0.48 
_exptl_crystal_size_mid           0.29 
_exptl_crystal_size_min           0.27 
_exptl_crystal_size_rad           0.25
_exptl_crystal_density_meas       'not measured'
_exptl_crystal_density_diffrn     1.711 
_exptl_crystal_density_method     'not measured' 
_exptl_crystal_F_000              1104 
_exptl_absorpt_coefficient_mu     3.790 
_exptl_absorpt_correction_type    sphere 
_exptl_absorpt_correction_T_min   0.2775
_exptl_absorpt_correction_T_max   0.2997
_exptl_absorpt_correction_T_ave   0.2897
_exptl_absorpt_process_details     
;
Interpolation using  Int.Tab. Vol. C (1992) p. 523,Tab. 6.3.3.3
for values of muR in the range 0-2.5, and Int.Tab. Vol.II (1959)
p.302; Table 5.3.6 B for muR in the range 2.6-10.0.
The interpolation procedure of C.W.Dwiggins Jr (Acta Cryst.(1975)
A31,146-148) is used with some modification.
;
_exptl_special_details 
; 
Selected Volume Xray Diffraction on the left part of one
bi-domain BNBP crystal:
keeping the crystal's integrity, we did a data collection
by centring one selected volume in the focused beam.
Due to geometrical constraints to keep the same diffracting
volume during the exposures
and the small size of the diffracting volume, 
the diffraction data are tarnished by some weaknesses, 
i.e. completeness, missing reflections, bad resolution, 
rather high value for Rint... Moreover, due to a strong 
diffuse scattering in this compound,
the integration gave some negative intensities. 
;  
_diffrn_ambient_temperature       293(2) 
_diffrn_radiation_wavelength      0.71073 
_diffrn_radiation_type            MoK\a 
_diffrn_radiation_source          'fine-focus sealed tube' 
_diffrn_radiation_monochromator   graphite 
_diffrn_measurement_device_type   'STOE IPS 2' 
_diffrn_measurement_method        'omega scan' 
_diffrn_detector_area_resol_mean  6.67 
_diffrn_standards_number          ? 
_diffrn_standards_interval_count  ? 
_diffrn_standards_interval_time   ? 
_diffrn_standards_decay_%         ? 
_diffrn_reflns_number             11858 
_diffrn_reflns_av_R_equivalents   0.1531 
_diffrn_reflns_av_sigmaI/netI     0.3111 
_diffrn_reflns_limit_h_min        -14 
_diffrn_reflns_limit_h_max        3 
_diffrn_reflns_limit_k_min        -20 
_diffrn_reflns_limit_k_max        20 
_diffrn_reflns_limit_l_min        -7 
_diffrn_reflns_limit_l_max        22 
_diffrn_reflns_theta_min          2.89 
_diffrn_reflns_theta_max          32.23 
_reflns_number_total              6374 
_reflns_number_gt                 1806 
_reflns_threshold_expression      >2sigma(I) 
 
_computing_data_collection        'STOE X-AREA' 
_computing_cell_refinement        'STOE X-AREA'  
_computing_data_reduction         'STOE X-RED'  
_computing_structure_solution     'SHELXS-97 (Sheldrick, 1990)' 
_computing_structure_refinement   'SHELXL-97 (Sheldrick, 1997)' 
_computing_molecular_graphics     'PLATON (Speck, 2003)' 
_computing_publication_material    SHELX-97 
 
_refine_special_details 
; 
 Refinement of F^2^ against ALL reflections.  The weighted R-factor wR and 
 goodness of fit S are based on F^2^, conventional R-factors R are based 
 on F, with F set to zero for negative F^2^. The threshold expression of 
 F^2^ > 2sigma(F^2^) is used only for calculating R-factors(gt) etc. and is 
 not relevant to the choice of reflections for refinement.  R-factors based 
 on F^2^ are statistically about twice as large as those based on F, and R- 
 factors based on ALL data will be even larger. 
; 
 
_refine_ls_structure_factor_coef  Fsqd  
_refine_ls_matrix_type            full 
_refine_ls_weighting_scheme       calc  
_refine_ls_weighting_details 
 'calc w=1/[\s^2^(Fo^2^)+(0.0487P)^2^+0.0000P] where P=(Fo^2^+2Fc^2^)/3' 
_atom_sites_solution_primary      direct 
_atom_sites_solution_secondary    difmap 
_atom_sites_solution_hydrogens    geom 
_refine_ls_hydrogen_treatment     mixed 
_refine_ls_extinction_method      SHELXL 
_refine_ls_extinction_coef        0.0024(7) 
_refine_ls_extinction_expression 
 'Fc^*^=kFc[1+0.001xFc^2^\l^3^/sin(2\q)]^-1/4^' 
_refine_ls_abs_structure_details 
 'Flack H D (1983), Acta Cryst. A39, 876-881' 
_refine_ls_abs_structure_Flack    0.10(4) 
_refine_ls_number_reflns          6374 
_refine_ls_number_parameters      609 
_refine_ls_number_restraints      876 
_refine_ls_R_factor_all           0.3055 
_refine_ls_R_factor_gt            0.0853 
_refine_ls_wR_factor_ref          0.1815 
_refine_ls_wR_factor_gt           0.1336 
_refine_ls_goodness_of_fit_ref    0.999 
_refine_ls_restrained_S_all       0.963 
_refine_ls_shift/su_max           0.000 
_refine_ls_shift/su_mean          0.000 
 
loop_ 
 _atom_site_label 
 _atom_site_type_symbol 
 _atom_site_fract_x 
 _atom_site_fract_y 
 _atom_site_fract_z 
 _atom_site_U_iso_or_equiv 
 _atom_site_adp_type 
 _atom_site_occupancy 
 _atom_site_symmetry_multiplicity 
 _atom_site_calc_flag 
 _atom_site_refinement_flags 
 _atom_site_disorder_assembly 
 _atom_site_disorder_group 
C13 C 0.2730(16) 0.7352(6) 0.4172(11) 0.052(5) Uani 1 1 d DU . . 
H13 H 0.2225 0.7656 0.4528 0.063 Uiso 1 1 calc R . . 
C11 C 0.3536(10) 0.5931(5) 0.3612(7) 0.048(5) Uani 1 1 d DU . . 
C12 C 0.2690(15) 0.6370(5) 0.4092(10) 0.052(5) Uani 1 1 d DU . . 
H12 H 0.2107 0.6014 0.4357 0.062 Uiso 1 1 calc R . . 
O12 O 0.2682(16) 0.4497(8) 0.3933(12) 0.081(5) Uani 1 1 d DU . . 
C16 C 0.4354(17) 0.6434(6) 0.3161(11) 0.058(5) Uani 1 1 d DU . . 
H16 H 0.4883 0.6123 0.2825 0.069 Uiso 1 1 calc R . . 
C14 C 0.3532(15) 0.7879(5) 0.3714(10) 0.050(4) Uani 1 1 d DU . . 
N1 N 0.3526(13) 0.4897(8) 0.3569(9) 0.077(5) Uani 1 1 d DU . . 
C15 C 0.4367(18) 0.7426(6) 0.3225(12) 0.058(5) Uani 1 1 d DU . . 
H15 H 0.4929 0.7782 0.2942 0.070 Uiso 1 1 calc R . . 
O11 O 0.4393(18) 0.4518(9) 0.3216(13) 0.086(5) Uani 1 1 d DU . . 
C6 C 0.365(2) 1.0378(5) 0.4641(7) 0.062(5) Uani 1 1 d DU . . 
H6 H 0.3617 1.0682 0.5164 0.075 Uiso 1 1 calc R . . 
C2 C 0.384(2) 1.0464(5) 0.3124(7) 0.061(5) Uani 1 1 d DU . . 
H2 H 0.3930 1.0827 0.2643 0.073 Uiso 1 1 calc R . . 
C5 C 0.357(2) 0.9388(6) 0.4578(8) 0.057(5) Uani 1 1 d DU . . 
H5 H 0.3493 0.9030 0.5064 0.069 Uiso 1 1 calc R . . 
C3 C 0.377(2) 0.9475(6) 0.3067(8) 0.060(5) Uani 1 1 d DU . . 
H3 H 0.3836 0.9173 0.2549 0.072 Uiso 1 1 calc R . . 
C4 C 0.3595(19) 0.8939(5) 0.3789(8) 0.049(5) Uani 1 1 d DU . . 
C1 C 0.3769(9) 1.0896(6) 0.3909(6) 0.060(5) Uani 1 1 d DU . . 
Br1 Br 0.3868(4) 1.22412(9) 0.3985(2) 0.0620(13) Uani 1 1 d D . . 
Br4 Br 0.8873(4) 1.47591(11) 0.3758(3) 0.0868(15) Uani 1 1 d D . . 
N4 N 0.8552(10) 0.7409(7) 0.3773(10) 0.072(4) Uani 1 1 d DU . . 
C46 C 1.0040(11) 1.2924(5) 0.4075(16) 0.055(5) Uani 1 1 d DU . . 
H46 H 1.0860 1.3246 0.4267 0.066 Uiso 1 1 calc R . . 
C53 C 0.9788(13) 0.9876(6) 0.3563(14) 0.055(5) Uani 1 1 d DU . . 
H53 H 1.0520 1.0188 0.3405 0.066 Uiso 1 1 calc R . . 
C41 C 0.8834(10) 1.3421(6) 0.3774(6) 0.055(5) Uani 1 1 d DU . . 
C45 C 1.0005(12) 1.1935(5) 0.4084(17) 0.056(5) Uani 1 1 d DU . . 
H45 H 1.0803 1.1594 0.4292 0.067 Uiso 1 1 calc R . . 
C43 C 0.7565(12) 1.1967(5) 0.3532(16) 0.049(5) Uani 1 1 d DU . . 
H43 H 0.6733 1.1648 0.3393 0.059 Uiso 1 1 calc R . . 
C55 C 0.7583(13) 0.9938(6) 0.3983(15) 0.056(5) Uani 1 1 d DU . . 
H55 H 0.6869 1.0291 0.4119 0.067 Uiso 1 1 calc R . . 
C51 C 0.8612(10) 0.8443(5) 0.3778(8) 0.054(5) Uani 1 1 d DU . . 
C56 C 0.7519(13) 0.8946(5) 0.3968(14) 0.054(5) Uani 1 1 d DU . . 
H56 H 0.6758 0.8631 0.4083 0.065 Uiso 1 1 calc R . . 
C54 C 0.8725(12) 1.0394(5) 0.3792(13) 0.054(5) Uani 1 1 d DU . . 
C44 C 0.8781(11) 1.1460(5) 0.3784(14) 0.048(5) Uani 1 1 d DU . . 
C42 C 0.7600(11) 1.2957(5) 0.3488(14) 0.053(5) Uani 1 1 d DU . . 
H42 H 0.6807 1.3299 0.3271 0.064 Uiso 1 1 calc R . . 
C52 C 0.9746(13) 0.8882(6) 0.3571(13) 0.053(5) Uani 1 1 d DU . . 
H52 H 1.0461 0.8526 0.3441 0.064 Uiso 1 1 calc R . . 
O42 O 0.9591(14) 0.6986(7) 0.3651(12) 0.079(5) Uani 1 1 d DU . . 
O41 O 0.7455(14) 0.7031(8) 0.3848(14) 0.080(5) Uani 1 1 d DU . . 
Br6 Br 0.8817(4) 0.54238(11) 0.9023(3) 0.0811(19) Uani 1 1 d D . . 
C72 C 0.7707(15) 1.1264(6) 0.9137(10) 0.055(5) Uani 1 1 d DU . . 
H72 H 0.7187 1.1615 0.9452 0.066 Uiso 1 1 calc R . . 
C76 C 0.9286(17) 1.1226(6) 0.8149(11) 0.058(5) Uani 1 1 d DU . . 
H76 H 0.9793 1.1544 0.7804 0.070 Uiso 1 1 calc R . . 
C62 C 0.876(2) 0.7174(5) 0.8131(7) 0.056(5) Uani 1 1 d DU . . 
H62 H 0.8834 0.6803 0.7651 0.067 Uiso 1 1 calc R . . 
N6 N 0.8497(12) 1.2747(7) 0.8600(8) 0.062(4) Uani 1 1 d DU . . 
O61 O 0.7846(17) 1.3199(7) 0.9051(11) 0.068(5) Uani 1 1 d DU . . 
C74 C 0.8517(14) 0.9768(5) 0.8710(9) 0.043(4) Uani 1 1 d DU . . 
O62 O 0.9278(16) 1.3142(8) 0.8194(11) 0.067(5) Uani 1 1 d DU . . 
C71 C 0.8498(11) 1.1719(5) 0.8634(7) 0.054(5) Uani 1 1 d DU . . 
C73 C 0.7696(16) 1.0273(6) 0.9169(11) 0.046(4) Uani 1 1 d DU . . 
H73 H 0.7151 0.9957 0.9491 0.055 Uiso 1 1 calc R . . 
C64 C 0.8588(19) 0.8708(5) 0.8784(7) 0.046(4) Uani 1 1 d DU . . 
C63 C 0.869(2) 0.8158(5) 0.8064(7) 0.044(4) Uani 1 1 d DU . . 
H63 H 0.8703 0.8449 0.7533 0.053 Uiso 1 1 calc R . . 
C66 C 0.865(2) 0.7295(5) 0.9653(7) 0.053(5) Uani 1 1 d DU . . 
H66 H 0.8681 0.7004 1.0190 0.063 Uiso 1 1 calc R . . 
C65 C 0.852(2) 0.8274(5) 0.9573(8) 0.048(5) Uani 1 1 d DU . . 
H65 H 0.8396 0.8638 1.0045 0.058 Uiso 1 1 calc R . . 
C61 C 0.8723(9) 0.6760(5) 0.8926(6) 0.049(5) Uani 1 1 d DU . . 
C75 C 0.9295(18) 1.0235(6) 0.8195(12) 0.052(5) Uani 1 1 d DU . . 
H75 H 0.9821 0.9887 0.7882 0.062 Uiso 1 1 calc R . . 
O22 O 0.2622(19) 0.2784(13) 0.849(3) 0.072(4) Uani 0.361(6) 1 d PDU . . 
O21 O 0.486(2) 0.2745(14) 0.896(3) 0.075(4) Uani 0.361(6) 1 d PDU . . 
O21A O 0.440(2) 1.0660(12) 0.8422(17) 0.072(4) Uani 0.639(6) 1 d PDU . . 
O22A O 0.2537(18) 1.0590(12) 0.8995(17) 0.071(4) Uani 0.639(6) 1 d PDU . . 
Br21 Br 0.3795(7) 0.2865(2) 0.8739(5) 0.0689(19) Uani 0.639(6) 1 d PDU . . 
N2 N 0.3759(11) 0.3183(10) 0.8742(14) 0.073(4) Uani 0.361(6) 1 d PDU . . 
Br2 Br 0.3459(9) 1.0524(3) 0.8630(6) 0.072(2) Uani 0.361(6) 1 d PDU . . 
N21 N 0.3511(13) 1.0222(10) 0.8718(13) 0.073(4) Uani 0.639(6) 1 d PDU . . 
C36 C 0.2492(11) 0.4668(5) 0.8511(16) 0.059(5) Uani 1 1 d DU . . 
H36 H 0.1683 0.4323 0.8375 0.070 Uiso 1 1 calc R . . 
C31 C 0.3737(10) 0.4209(5) 0.8754(10) 0.061(6) Uani 1 1 d DU . . 
C22 C 0.2450(13) 0.8693(5) 0.8916(13) 0.064(5) Uani 1 1 d DU . . 
H22 H 0.1704 0.9015 0.9044 0.077 Uiso 1 1 calc R . . 
C35 C 0.2467(13) 0.5661(6) 0.8471(18) 0.059(5) Uani 1 1 d DU . . 
H35 H 0.1657 0.5979 0.8240 0.071 Uiso 1 1 calc R . . 
C26 C 0.4665(13) 0.8722(5) 0.8514(14) 0.056(5) Uani 1 1 d DU . . 
H26 H 0.5370 0.9064 0.8355 0.068 Uiso 1 1 calc R . . 
C34 C 0.3670(11) 0.6166(5) 0.8781(15) 0.052(5) Uani 1 1 d DU . . 
C25 C 0.4741(13) 0.7734(6) 0.8579(16) 0.055(5) Uani 1 1 d DU . . 
H25 H 0.5522 0.7416 0.8501 0.066 Uiso 1 1 calc R . . 
C32 C 0.4948(11) 0.4703(5) 0.9039(16) 0.061(5) Uani 1 1 d DU . . 
H32 H 0.5771 0.4383 0.9223 0.073 Uiso 1 1 calc R . . 
C21 C 0.3525(10) 0.9188(5) 0.8689(6) 0.054(5) Uani 1 1 d DU . . 
C24 C 0.3631(12) 0.7229(5) 0.8763(13) 0.055(5) Uani 1 1 d DU . . 
C33 C 0.4902(13) 0.5690(6) 0.9044(18) 0.059(5) Uani 1 1 d DU . . 
H33 H 0.5706 0.6033 0.9225 0.070 Uiso 1 1 calc R . . 
C23 C 0.2505(14) 0.7704(6) 0.8951(15) 0.055(5) Uani 1 1 d DU . . 
H23 H 0.1790 0.7363 0.9099 0.066 Uiso 1 1 calc R . . 
 
loop_ 
 _atom_site_aniso_label 
 _atom_site_aniso_U_11 
 _atom_site_aniso_U_22 
 _atom_site_aniso_U_33 
 _atom_site_aniso_U_23 
 _atom_site_aniso_U_13 
 _atom_site_aniso_U_12 
C13 0.055(9) 0.047(5) 0.056(9) -0.002(6) 0.014(6) 0.000(6) 
C11 0.055(9) 0.043(6) 0.042(9) -0.006(5) 0.000(6) 0.000(5) 
C12 0.055(9) 0.048(5) 0.052(9) 0.012(6) 0.011(6) 0.005(6) 
O12 0.098(9) 0.064(6) 0.085(9) 0.014(5) 0.029(8) -0.013(6) 
C16 0.060(9) 0.059(5) 0.056(9) -0.014(6) 0.015(7) 0.002(6) 
C14 0.049(9) 0.051(4) 0.052(9) 0.004(5) 0.011(7) 0.000(5) 
N1 0.089(8) 0.066(6) 0.076(8) 0.004(6) 0.020(7) -0.006(6) 
C15 0.068(9) 0.051(5) 0.060(9) -0.005(6) 0.022(7) 0.001(6) 
O11 0.100(9) 0.077(6) 0.083(9) -0.001(6) 0.027(8) 0.005(6) 
C6 0.072(10) 0.060(5) 0.054(7) -0.009(5) 0.009(8) 0.004(7) 
C2 0.069(10) 0.053(5) 0.061(7) 0.016(5) 0.014(8) 0.007(7) 
C5 0.061(10) 0.055(5) 0.057(7) 0.000(5) 0.014(8) -0.006(7) 
C3 0.066(10) 0.058(5) 0.056(7) 0.008(5) 0.013(8) -0.009(7) 
C4 0.048(10) 0.047(4) 0.048(7) 0.008(4) 0.005(7) 0.006(6) 
C1 0.061(10) 0.051(6) 0.065(8) 0.003(5) 0.002(8) 0.006(7) 
Br1 0.060(2) 0.0422(9) 0.084(3) -0.0024(11) 0.015(2) -0.0032(11) 
Br4 0.155(4) 0.0370(8) 0.072(2) -0.0029(12) 0.032(2) -0.0064(14) 
N4 0.070(8) 0.056(5) 0.092(8) 0.008(6) 0.020(7) 0.002(5) 
C46 0.059(7) 0.056(5) 0.051(10) -0.008(6) 0.014(8) -0.009(5) 
C53 0.053(8) 0.052(5) 0.059(10) 0.007(6) 0.009(7) 0.001(5) 
C41 0.068(8) 0.047(5) 0.049(10) -0.006(6) 0.012(8) 0.003(5) 
C45 0.055(7) 0.057(5) 0.053(10) -0.004(6) 0.002(8) -0.003(5) 
C43 0.050(7) 0.050(5) 0.047(10) -0.007(6) 0.010(8) 0.001(5) 
C55 0.052(8) 0.054(5) 0.059(10) -0.001(6) 0.011(7) -0.002(5) 
C51 0.056(8) 0.048(5) 0.058(10) 0.004(6) 0.011(7) -0.003(5) 
C56 0.054(8) 0.052(5) 0.056(10) 0.002(6) 0.014(7) -0.008(5) 
C54 0.057(8) 0.051(4) 0.053(10) 0.006(6) 0.011(7) 0.000(4) 
C44 0.053(8) 0.049(4) 0.042(10) 0.003(6) 0.009(8) 0.003(4) 
C42 0.059(7) 0.052(5) 0.048(10) 0.010(6) 0.012(8) 0.003(5) 
C52 0.056(8) 0.051(5) 0.054(10) 0.011(6) 0.013(7) 0.008(5) 
O42 0.083(9) 0.062(5) 0.097(9) -0.005(5) 0.028(8) 0.011(5) 
O41 0.073(9) 0.067(5) 0.104(9) 0.012(5) 0.023(8) -0.010(5) 
Br6 0.098(3) 0.0452(10) 0.093(3) 0.0078(12) 0.004(3) 0.0026(13) 
C72 0.058(9) 0.052(5) 0.055(9) -0.011(6) 0.015(7) 0.004(6) 
C76 0.063(9) 0.055(5) 0.059(9) 0.011(6) 0.019(7) -0.008(6) 
C62 0.067(10) 0.045(5) 0.057(7) 0.001(5) 0.017(8) -0.002(7) 
N6 0.081(8) 0.047(5) 0.065(8) 0.010(5) 0.029(7) -0.004(5) 
O61 0.090(9) 0.051(5) 0.074(8) 0.004(5) 0.040(7) 0.004(5) 
C74 0.041(9) 0.043(4) 0.044(8) -0.003(5) 0.007(6) 0.000(5) 
O62 0.086(9) 0.050(5) 0.074(8) 0.012(5) 0.033(7) -0.015(5) 
C71 0.059(9) 0.048(6) 0.052(9) 0.002(6) 0.005(7) -0.001(6) 
C73 0.045(9) 0.052(5) 0.041(8) -0.011(5) 0.008(6) -0.008(5) 
C64 0.045(10) 0.043(4) 0.047(7) 0.003(4) 0.004(7) 0.009(6) 
C63 0.043(9) 0.043(5) 0.043(7) -0.001(5) 0.005(7) 0.003(6) 
C66 0.060(10) 0.049(5) 0.048(7) 0.008(5) 0.009(7) -0.013(6) 
C65 0.052(10) 0.046(5) 0.049(7) -0.010(5) 0.015(7) -0.004(6) 
C61 0.052(10) 0.041(5) 0.050(8) 0.002(4) 0.001(7) -0.006(6) 
C75 0.059(9) 0.050(5) 0.049(9) 0.002(6) 0.017(7) 0.000(6) 
O22 0.078(6) 0.063(6) 0.078(6) 0.001(5) 0.027(6) -0.005(6) 
O21 0.079(6) 0.070(6) 0.078(6) -0.005(6) 0.025(6) 0.005(6) 
O21A 0.072(7) 0.065(6) 0.081(7) 0.001(6) 0.022(6) -0.010(6) 
O22A 0.076(7) 0.060(6) 0.081(7) 0.001(6) 0.025(6) 0.005(6) 
Br21 0.081(4) 0.0552(17) 0.080(4) -0.007(2) 0.037(3) -0.001(2) 
N2 0.076(6) 0.066(5) 0.079(5) -0.003(5) 0.024(5) -0.001(5) 
Br2 0.076(4) 0.063(2) 0.081(4) 0.001(2) 0.027(3) -0.002(3) 
N21 0.076(6) 0.066(5) 0.079(5) -0.003(5) 0.024(5) -0.001(5) 
C36 0.067(7) 0.055(5) 0.056(10) 0.009(7) 0.018(8) -0.005(6) 
C31 0.068(8) 0.054(6) 0.062(10) -0.004(7) 0.017(8) -0.007(5) 
C22 0.064(8) 0.062(6) 0.069(10) -0.002(7) 0.020(7) 0.001(6) 
C35 0.059(8) 0.058(5) 0.061(10) 0.001(7) 0.012(8) -0.007(5) 
C26 0.049(8) 0.058(6) 0.058(10) 0.008(6) 0.004(7) -0.004(5) 
C34 0.061(8) 0.052(4) 0.044(10) -0.005(6) 0.014(8) -0.004(4) 
C25 0.050(8) 0.057(5) 0.057(10) -0.004(6) 0.008(7) -0.003(5) 
C32 0.064(8) 0.059(5) 0.061(10) 0.006(7) 0.014(8) 0.008(6) 
C21 0.061(8) 0.046(6) 0.055(10) -0.001(6) 0.009(7) -0.002(5) 
C24 0.057(8) 0.053(4) 0.053(10) -0.005(6) 0.011(7) -0.006(4) 
C33 0.059(7) 0.058(5) 0.053(10) -0.010(7) -0.001(8) -0.002(5) 
C23 0.053(8) 0.054(5) 0.058(10) 0.010(6) 0.014(7) -0.005(5) 
 
_geom_special_details 
; 
 All esds (except the esd in the dihedral angle between two l.s. planes) 
 are estimated using the full covariance matrix.  The cell esds are taken 
 into account individually in the estimation of esds in distances, angles 
 and torsion angles; correlations between esds in cell parameters are only 
 used when they are defined by crystal symmetry.  An approximate (isotropic) 
 treatment of cell esds is used for estimating esds involving l.s. planes. 
; 
 
loop_ 
 _geom_bond_atom_site_label_1 
 _geom_bond_atom_site_label_2 
 _geom_bond_distance 
 _geom_bond_site_symmetry_2 
 _geom_bond_publ_flag 
C13 C12 1.391(8) . ? 
C13 C14 1.396(8) . ? 
C11 C16 1.382(9) . ? 
C11 C12 1.388(9) . ? 
C11 N1 1.460(11) . ? 
O12 N1 1.247(9) . ? 
C16 C15 1.403(8) . ? 
C14 C15 1.399(9) . ? 
C14 C4 1.500(8) . ? 
N1 O11 1.241(9) . ? 
C6 C1 1.386(9) . ? 
C6 C5 1.401(8) . ? 
C2 C1 1.386(9) . ? 
C2 C3 1.400(8) . ? 
C5 C4 1.394(8) . ? 
C3 C4 1.399(8) . ? 
C1 Br1 1.903(8) . ? 
Br4 C41 1.889(8) . ? 
N4 O42 1.246(9) . ? 
N4 O41 1.246(9) . ? 
N4 C51 1.460(10) . ? 
C46 C41 1.389(8) . ? 
C46 C45 1.396(8) . ? 
C53 C54 1.396(8) . ? 
C53 C52 1.402(8) . ? 
C41 C42 1.386(8) . ? 
C45 C44 1.388(8) . ? 
C43 C44 1.394(8) . ? 
C43 C42 1.399(8) . ? 
C55 C54 1.396(8) . ? 
C55 C56 1.402(8) . ? 
C51 C56 1.385(9) . ? 
C51 C52 1.387(9) . ? 
C54 C44 1.505(8) . ? 
Br6 C61 1.891(8) . ? 
C72 C71 1.384(9) . ? 
C72 C73 1.399(8) . ? 
C76 C71 1.389(9) . ? 
C76 C75 1.399(8) . ? 
C62 C61 1.383(9) . ? 
C62 C63 1.393(8) . ? 
N6 O61 1.231(9) . ? 
N6 O62 1.237(9) . ? 
N6 C71 1.451(10) . ? 
C74 C73 1.394(8) . ? 
C74 C75 1.396(9) . ? 
C74 C64 1.501(8) . ? 
C64 C63 1.389(8) . ? 
C64 C65 1.392(8) . ? 
C66 C61 1.380(9) . ? 
C66 C65 1.390(8) . ? 
O22 Br21 1.162(17) . ? 
O22 N2 1.256(9) . ? 
O21 Br21 1.057(17) . ? 
O21 N2 1.242(9) . ? 
O21A Br2 1.073(19) . ? 
O21A N21 1.245(10) . ? 
O22A Br2 1.184(19) . ? 
O22A N21 1.257(9) . ? 
Br21 C31 1.897(8) . ? 
N2 C31 1.447(13) . ? 
Br2 C21 1.889(8) . ? 
N21 C21 1.461(13) . ? 
C36 C31 1.384(8) . ? 
C36 C35 1.402(8) . ? 
C31 C32 1.388(8) . ? 
C22 C21 1.389(9) . ? 
C22 C23 1.396(8) . ? 
C35 C34 1.394(8) . ? 
C26 C21 1.390(8) . ? 
C26 C25 1.399(8) . ? 
C34 C33 1.387(8) . ? 
C34 C24 1.501(8) . ? 
C25 C24 1.396(8) . ? 
C32 C33 1.392(8) . ? 
C24 C23 1.392(9) . ? 
 
loop_ 
 _geom_angle_atom_site_label_1 
 _geom_angle_atom_site_label_2 
 _geom_angle_atom_site_label_3 
 _geom_angle 
 _geom_angle_site_symmetry_1 
 _geom_angle_site_symmetry_3 
 _geom_angle_publ_flag 
C12 C13 C14 119.6(8) . . ? 
C16 C11 C12 122.6(7) . . ? 
C16 C11 N1 119.2(6) . . ? 
C12 C11 N1 118.2(6) . . ? 
C11 C12 C13 119.0(8) . . ? 
C11 C16 C15 118.3(8) . . ? 
C13 C14 C15 120.6(6) . . ? 
C13 C14 C4 120.7(7) . . ? 
C15 C14 C4 118.6(7) . . ? 
O11 N1 O12 127.5(14) . . ? 
O11 N1 C11 116.9(10) . . ? 
O12 N1 C11 115.4(10) . . ? 
C14 C15 C16 119.8(8) . . ? 
C1 C6 C5 118.7(8) . . ? 
C1 C2 C3 118.9(8) . . ? 
C4 C5 C6 120.3(8) . . ? 
C4 C3 C2 119.9(8) . . ? 
C5 C4 C3 120.0(6) . . ? 
C5 C4 C14 120.9(7) . . ? 
C3 C4 C14 119.0(7) . . ? 
C6 C1 C2 122.1(7) . . ? 
C6 C1 Br1 119.1(6) . . ? 
C2 C1 Br1 118.8(6) . . ? 
O42 N4 O41 125.9(13) . . ? 
O42 N4 C51 116.5(9) . . ? 
O41 N4 C51 117.6(9) . . ? 
C41 C46 C45 119.1(7) . . ? 
C54 C53 C52 119.7(8) . . ? 
C42 C41 C46 121.5(7) . . ? 
C42 C41 Br4 119.2(6) . . ? 
C46 C41 Br4 119.3(6) . . ? 
C44 C45 C46 120.1(7) . . ? 
C44 C43 C42 119.7(7) . . ? 
C54 C55 C56 119.6(8) . . ? 
C56 C51 C52 122.7(7) . . ? 
C56 C51 N4 118.6(6) . . ? 
C52 C51 N4 118.6(6) . . ? 
C51 C56 C55 118.6(8) . . ? 
C55 C54 C53 120.9(6) . . ? 
C55 C54 C44 119.7(7) . . ? 
C53 C54 C44 119.3(8) . . ? 
C45 C44 C43 120.2(6) . . ? 
C45 C44 C54 120.7(7) . . ? 
C43 C44 C54 118.9(7) . . ? 
C41 C42 C43 119.1(7) . . ? 
C51 C52 C53 118.4(8) . . ? 
C71 C72 C73 119.6(8) . . ? 
C71 C76 C75 118.1(8) . . ? 
C61 C62 C63 118.6(8) . . ? 
O61 N6 O62 121.7(13) . . ? 
O61 N6 C71 119.6(9) . . ? 
O62 N6 C71 118.2(9) . . ? 
C73 C74 C75 121.0(6) . . ? 
C73 C74 C64 119.5(7) . . ? 
C75 C74 C64 119.5(7) . . ? 
C72 C71 C76 122.3(7) . . ? 
C72 C71 N6 119.2(6) . . ? 
C76 C71 N6 118.5(6) . . ? 
C74 C73 C72 118.9(8) . . ? 
C63 C64 C65 119.9(6) . . ? 
C63 C64 C74 120.3(7) . . ? 
C65 C64 C74 119.8(7) . . ? 
C64 C63 C62 120.5(7) . . ? 
C61 C66 C65 119.3(8) . . ? 
C66 C65 C64 119.8(8) . . ? 
C66 C61 C62 121.8(7) . . ? 
C66 C61 Br6 119.3(6) . . ? 
C62 C61 Br6 118.9(6) . . ? 
C74 C75 C76 120.2(8) . . ? 
Br21 O22 N2 21.1(7) . . ? 
Br21 O21 N2 20.7(7) . . ? 
Br2 O21A N21 20.6(8) . . ? 
Br2 O22A N21 20.8(8) . . ? 
O21 Br21 O22 165.2(15) . . ? 
O21 Br21 C31 100.8(12) . . ? 
O22 Br21 C31 94.0(10) . . ? 
O21 N2 O22 123(2) . . ? 
O21 N2 C31 120.6(14) . . ? 
O22 N2 C31 115.9(13) . . ? 
O21A Br2 O22A 161.8(18) . . ? 
O21A Br2 C21 99.7(12) . . ? 
O22A Br2 C21 94.4(10) . . ? 
O21A N21 O22A 125.9(19) . . ? 
O21A N21 C21 118.1(13) . . ? 
O22A N21 C21 115.9(12) . . ? 
C31 C36 C35 119.2(8) . . ? 
C36 C31 C32 121.8(7) . . ? 
C36 C31 N2 118.7(6) . . ? 
C32 C31 N2 119.5(6) . . ? 
C36 C31 Br21 119.6(6) . . ? 
C32 C31 Br21 118.7(6) . . ? 
N2 C31 Br21 0.9(5) . . ? 
C21 C22 C23 119.0(8) . . ? 
C34 C35 C36 119.2(7) . . ? 
C21 C26 C25 119.4(8) . . ? 
C33 C34 C35 120.3(6) . . ? 
C33 C34 C24 120.4(7) . . ? 
C35 C34 C24 119.1(7) . . ? 
C24 C25 C26 119.3(8) . . ? 
C31 C32 C33 118.5(8) . . ? 
C22 C21 C26 121.5(7) . . ? 
C22 C21 N21 118.8(6) . . ? 
C26 C21 N21 119.5(6) . . ? 
C22 C21 Br2 119.5(6) . . ? 
C26 C21 Br2 119.0(6) . . ? 
N21 C21 Br2 4.5(9) . . ? 
C23 C24 C25 120.6(6) . . ? 
C23 C24 C34 119.7(8) . . ? 
C25 C24 C34 119.7(8) . . ? 
C34 C33 C32 120.6(8) . . ? 
C24 C23 C22 120.0(8) . . ? 
 
_diffrn_measured_fraction_theta_max    0.441 
_diffrn_reflns_theta_full              'ACTA 50' 
_diffrn_measured_fraction_theta_full   'ACTA 50' 
_refine_diff_density_max    0.296 
_refine_diff_density_min   -0.391 
_refine_diff_density_rms    0.066

# start Validation Reply Form
_vrf_RINTA01_BNBP_left
;
PROBLEM: The value of Rint is greater than 0.12
RESPONSE:see _exptl_special_details entry.
;
_vrf_PLAT026_BNBP_left
;
PROBLEM: Ratio Observed / Unique Reflections too Low ....         28 %     
RESPONSE:see _exptl_special_details entry.
;
_vrf_PLAT020_BNBP_left
;
PROBLEM: The value of Rint is greater than 0.12 .........      0.153 Report
RESPONSE:see _exptl_special_details entry.
;
_vrf_PLAT090_BNBP_left
;
PROBLEM: Poor Data/Parameter Ratio (Zmax>18) ....5.73
RESPONSE: see _exptl_special_details entry.
;
_vrf_PLAT111_BNBP_left
;
PROBLEM: ADDSYM Detects (Pseudo) Centre of Symmetry .....         93 %Fit  
RESPONSE:It is just a Pseudo centre de symmetry, the structure is polar 
(see the Flack parameter value in the cif
file and the here submitted publication).
;
_vrf_PLAT113_BNBP_left
;
PROBLEM: ADDSYM Suggests Possible Pseudo/New Space group.      P21/n Check 
RESPONSE:We have checked this point. This space group is not acceptable 
(see the Flack parameter value in the cif file and the here
linked submitted publication.
;
_vrf_PLAT341_BNBP_left
;
PROBLEM: Low Bond Precision on  C-C Bonds ...............     0.0147 Ang.  
RESPONSE:see _exptl_special_details entry
;
_vrf_PLAT431_BNBP_left
;
PROBLEM: Short Inter HL..A  Contact Br4    ..  O42     ..       3.23 Ang.  
RESPONSE:This short Inter contact is typical in such compound.
;
_vrf_PLAT906_BNBP_left
;
PROBLEM: Large K value in the Analysis of Variance ......     10.524 Check 
RESPONSE:see _exptl_special_details entry
;
_vrf_PLAT910_BNBP_left
;
PROBLEM: Missing # of FCF Reflection(s) Below Th(Min) ...          8 Report
RESPONSE:see _exptl_special_details entry
;
_vrf_PLAT911_BNBP_left
;
PROBLEM: Missing #FCF Refl Between THmin & STH/L=0.6   2225
RESPONSE: see _exptl_special_details entry.
;
_vrf_PLAT913_BNBP_left
;
PROBLEM: Missing # of Very Strong Reflections in FCF ....          4 Note  
RESPONSE:see _exptl_special_details entry
;
_vrf_PLAT915_BNBP_left
;
PROBLEM: Low Friedel Pair Coverage .......39%
RESPONSE: see _exptl_special_details entry.
;
_vrf_PLAT934_BNBP_left
;
PROBLEM: Number of (Iobs-Icalc)/sigmaW > 10 Outliers.......2
RESPONSE: Presence of Diffuse scattering, see _exptl_special_details entry.
;
# end Validation Reply Form 

data_BNBP_right 
_database_code_depnum_ccdc_archive 'CCDC 1475350'
 
_audit_creation_method            SHELXL-97 
_chemical_name_systematic 
; 
 ? 
; 
_chemical_name_common             4-bromo-4'-nitro-biphenyl 
_chemical_melting_point           ? 
_chemical_formula_moiety          'C12 H8 Br N O2' 
_chemical_formula_sum 
 'C12 H8 Br N O2' 
_chemical_formula_weight          278.10 
 
loop_ 
 _atom_type_symbol 
 _atom_type_description 
 _atom_type_scat_dispersion_real 
 _atom_type_scat_dispersion_imag 
 _atom_type_scat_source 
 'C'  'C'   0.0033   0.0016 
 'International Tables Vol C Tables 4.2.6.8 and 6.1.1.4' 
 'H'  'H'   0.0000   0.0000 
 'International Tables Vol C Tables 4.2.6.8 and 6.1.1.4' 
 'N'  'N'   0.0061   0.0033 
 'International Tables Vol C Tables 4.2.6.8 and 6.1.1.4' 
 'O'  'O'   0.0106   0.0060 
 'International Tables Vol C Tables 4.2.6.8 and 6.1.1.4' 
 'Br'  'Br'  -0.2901   2.4595 
 'International Tables Vol C Tables 4.2.6.8 and 6.1.1.4' 
 
_symmetry_cell_setting            monoclinic 
_symmetry_space_group_name_H-M    'P 21' 
 
loop_ 
 _symmetry_equiv_pos_as_xyz 
 'x, y, z' 
 '-x, y+1/2, -z' 
 
_cell_length_a                    9.971(3) 
_cell_length_b                    14.1307(15) 
_cell_length_c                    15.650(4) 
_cell_angle_alpha                 90.00 
_cell_angle_beta                  101.71(2) 
_cell_angle_gamma                 90.00 
_cell_volume                      2159.1(10) 
_cell_formula_units_Z             8 
_cell_measurement_temperature     293(2) 
_cell_measurement_reflns_used     3004 
_cell_measurement_theta_min       2.36 
_cell_measurement_theta_max       23.02 
 
_exptl_crystal_description        'prismatic' 
_exptl_crystal_colour             colourless 
_exptl_crystal_size_max           0.51 
_exptl_crystal_size_mid           0.32 
_exptl_crystal_size_min           0.25 
_exptl_crystal_size_rad           0.25
_exptl_crystal_density_meas       'not measured' 
_exptl_crystal_density_diffrn     1.711 
_exptl_crystal_density_method     'not measured' 
_exptl_crystal_F_000              1104 
_exptl_absorpt_coefficient_mu     3.790 
_exptl_absorpt_correction_type    sphere 
_exptl_absorpt_correction_T_min   0.2775 
_exptl_absorpt_correction_T_max   0.2996 
_exptl_absorpt_correction_T_ave   0.2897
_exptl_absorpt_process_details     
;
Interpolation using  Int.Tab. Vol. C (1992) p. 523,Tab. 6.3.3.3
for values of muR in the range 0-2.5, and Int.Tab. Vol.II (1959)
p.302; Table 5.3.6 B for muR in the range 2.6-10.0.
The interpolation procedure of C.W.Dwiggins Jr (Acta Cryst.(1975)
A31,146-148) is used with some modification.
;  
_exptl_special_details 
; 
Selected Volume Xray Diffraction on the right part of one bi-domain
 BNBP crystal: keeping the crystal's integrity, we did a data collection
 by centring one selected volume in the focused beam. Due to geometrical
 constraints to keep the same diffracting volume during the exposures
 and the small size of the diffracting volume, the diffraction data
 are tarnished by some weaknesses, i.e. completeness, missing reflections,
 bad resolution, rather high value for Rint... Moreover,
 due to a strong diffuse scattering in this compound, the integration gave
 some negative intensities. 
; 
_diffrn_ambient_temperature       293(2) 
_diffrn_radiation_wavelength      0.71073 
_diffrn_radiation_type            MoK\a 
_diffrn_radiation_source          'fine-focus sealed tube' 
_diffrn_radiation_monochromator   graphite 
_diffrn_measurement_device_type   'STOE IPS 2' 
_diffrn_measurement_method        'omega scan' 
_diffrn_detector_area_resol_mean  6.67 
_diffrn_standards_number          ? 
_diffrn_standards_interval_count  ? 
_diffrn_standards_interval_time   ? 
_diffrn_standards_decay_%         ? 
_diffrn_reflns_number             11493 
_diffrn_reflns_av_R_equivalents   0.1867 
_diffrn_reflns_av_sigmaI/netI     0.3558 
_diffrn_reflns_limit_h_min        -14 
_diffrn_reflns_limit_h_max        3 
_diffrn_reflns_limit_k_min        -20 
_diffrn_reflns_limit_k_max        20 
_diffrn_reflns_limit_l_min        -7 
_diffrn_reflns_limit_l_max        22 
_diffrn_reflns_theta_min          2.88 
_diffrn_reflns_theta_max          32.17 
_reflns_number_total              6047 
_reflns_number_gt                 1722 
_reflns_threshold_expression      >2sigma(I) 
 
_computing_data_collection        'STOE X-AREA' 
_computing_cell_refinement        'STOE X-AREA'  
_computing_data_reduction         'STOE X-RED'  
_computing_structure_solution     'SHELXS-97 (Sheldrick, 1990)' 
_computing_structure_refinement   'SHELXL-97 (Sheldrick, 1997)' 
_computing_molecular_graphics     'PLATON (Speck, 2003)' 
_computing_publication_material    SHELX-97 
 
_refine_special_details 
; 
 Refinement of F^2^ against ALL reflections.  The weighted R-factor wR and 
 goodness of fit S are based on F^2^, conventional R-factors R are based 
 on F, with F set to zero for negative F^2^. The threshold expression of 
 F^2^ > 2sigma(F^2^) is used only for calculating R-factors(gt) etc. and is 
 not relevant to the choice of reflections for refinement.  R-factors based 
 on F^2^ are statistically about twice as large as those based on F, and R- 
 factors based on ALL data will be even larger. 
; 
 
_refine_ls_structure_factor_coef  Fsqd  
_refine_ls_matrix_type            full 
_refine_ls_weighting_scheme       calc  
_refine_ls_weighting_details 
 'calc w=1/[\s^2^(Fo^2^)+(0.0385P)^2^+0.0000P] where P=(Fo^2^+2Fc^2^)/3' 
_atom_sites_solution_primary      direct 
_atom_sites_solution_secondary    difmap 
_atom_sites_solution_hydrogens    geom 
_refine_ls_hydrogen_treatment     mixed 
_refine_ls_extinction_method      SHELXL 
_refine_ls_extinction_coef        0.0025(6) 
_refine_ls_extinction_expression 
 'Fc^*^=kFc[1+0.001xFc^2^\l^3^/sin(2\q)]^-1/4^' 
_refine_ls_abs_structure_details 
 'Flack H D (1983), Acta Cryst. A39, 876-881' 
_refine_ls_abs_structure_Flack    0.06(3) 
_refine_ls_number_reflns          6047 
_refine_ls_number_parameters      603 
_refine_ls_number_restraints      846 
_refine_ls_R_factor_all           0.3217 
_refine_ls_R_factor_gt            0.0918 
_refine_ls_wR_factor_ref          0.1552 
_refine_ls_wR_factor_gt           0.1083 
_refine_ls_goodness_of_fit_ref    0.967 
_refine_ls_restrained_S_all       0.933 
_refine_ls_shift/su_max           0.000 
_refine_ls_shift/su_mean          0.000 
 
loop_ 
 _atom_site_label 
 _atom_site_type_symbol 
 _atom_site_fract_x 
 _atom_site_fract_y 
 _atom_site_fract_z 
 _atom_site_U_iso_or_equiv 
 _atom_site_adp_type 
 _atom_site_occupancy 
 _atom_site_symmetry_multiplicity 
 _atom_site_calc_flag 
 _atom_site_refinement_flags 
 _atom_site_disorder_assembly 
 _atom_site_disorder_group 
C13 C 0.7215(15) 0.2644(5) 0.5857(10) 0.044(4) Uani 1 1 d DU . . 
H13 H 0.7729 0.2338 0.5506 0.053 Uiso 1 1 calc R . . 
C11 C 0.6401(10) 0.4074(5) 0.6411(6) 0.040(4) Uani 1 1 d DU . . 
C12 C 0.7243(13) 0.3628(5) 0.5928(9) 0.042(4) Uani 1 1 d DU . . 
H12 H 0.7820 0.3983 0.5655 0.050 Uiso 1 1 calc R . . 
O12 O 0.7308(14) 0.5511(7) 0.6126(10) 0.073(5) Uani 1 1 d DU . . 
C16 C 0.5615(15) 0.3571(5) 0.6890(10) 0.051(5) Uani 1 1 d DU . . 
H16 H 0.5142 0.3879 0.7264 0.061 Uiso 1 1 calc R . . 
C14 C 0.6409(14) 0.2123(4) 0.6320(9) 0.040(4) Uani 1 1 d DU . . 
N1 N 0.6405(11) 0.5111(6) 0.6450(7) 0.062(5) Uani 1 1 d DU . . 
C15 C 0.5556(16) 0.2582(5) 0.6794(11) 0.049(4) Uani 1 1 d DU . . 
H15 H 0.4949 0.2232 0.7047 0.059 Uiso 1 1 calc R . . 
O11 O 0.5492(16) 0.5470(8) 0.6787(11) 0.082(6) Uani 1 1 d DU . . 
C6 C 0.629(2) -0.0371(5) 0.5363(7) 0.053(5) Uani 1 1 d DU . . 
H6 H 0.6287 -0.0665 0.4832 0.064 Uiso 1 1 calc R . . 
C2 C 0.6207(18) -0.0480(5) 0.6894(6) 0.048(4) Uani 1 1 d DU . . 
H2 H 0.6198 -0.0851 0.7384 0.058 Uiso 1 1 calc R . . 
C5 C 0.635(2) 0.0618(5) 0.5437(7) 0.052(5) Uani 1 1 d DU . . 
H5 H 0.6378 0.0986 0.4948 0.062 Uiso 1 1 calc R . . 
C3 C 0.621(2) 0.0508(5) 0.6957(7) 0.047(5) Uani 1 1 d DU . . 
H3 H 0.6103 0.0799 0.7472 0.056 Uiso 1 1 calc R . . 
C4 C 0.6367(18) 0.1051(4) 0.6239(7) 0.039(4) Uani 1 1 d DU . . 
C1 C 0.6220(8) -0.0900(5) 0.6098(6) 0.051(5) Uani 1 1 d DU . . 
Br1 Br 0.6136(4) -0.22368(9) 0.6014(2) 0.0797(15) Uani 1 1 d D . . 
Br4 Br 0.1131(4) -0.47607(10) 0.6235(2) 0.0857(16) Uani 1 1 d D . . 
N4 N 0.1461(10) 0.2572(6) 0.6250(7) 0.056(5) Uani 1 1 d DU . . 
C46 C -0.0043(11) -0.2934(5) 0.5913(15) 0.052(5) Uani 1 1 d DU . . 
H46 H -0.0866 -0.3252 0.5719 0.062 Uiso 1 1 calc R . . 
C53 C 0.0250(13) 0.0118(5) 0.6496(13) 0.049(4) Uani 1 1 d DU . . 
H53 H -0.0464 -0.0195 0.6677 0.059 Uiso 1 1 calc R . . 
C41 C 0.1161(9) -0.3432(5) 0.6216(5) 0.043(4) Uani 1 1 d DU . . 
C45 C 0.0006(12) -0.1944(5) 0.5905(15) 0.046(5) Uani 1 1 d DU . . 
H45 H -0.0785 -0.1601 0.5686 0.056 Uiso 1 1 calc R . . 
C43 C 0.2446(12) -0.1980(5) 0.6470(16) 0.051(5) Uani 1 1 d DU . . 
H43 H 0.3280 -0.1666 0.6619 0.061 Uiso 1 1 calc R . . 
C55 C 0.2398(12) 0.0056(5) 0.5987(12) 0.042(4) Uani 1 1 d DU . . 
H55 H 0.3093 -0.0293 0.5820 0.050 Uiso 1 1 calc R . . 
C51 C 0.1391(9) 0.1546(5) 0.6245(7) 0.040(4) Uani 1 1 d DU . . 
C56 C 0.2453(12) 0.1045(5) 0.6006(12) 0.047(4) Uani 1 1 d DU . . 
H56 H 0.3192 0.1363 0.5861 0.056 Uiso 1 1 calc R . . 
C54 C 0.1281(12) -0.0400(5) 0.6223(12) 0.050(4) Uani 1 1 d DU . . 
C44 C 0.1230(11) -0.1466(4) 0.6222(13) 0.043(5) Uani 1 1 d DU . . 
C42 C 0.2403(11) -0.2970(5) 0.6492(13) 0.051(5) Uani 1 1 d DU . . 
H42 H 0.3199 -0.3315 0.6691 0.061 Uiso 1 1 calc R . . 
C52 C 0.0293(12) 0.1111(5) 0.6498(12) 0.044(4) Uani 1 1 d DU . . 
H52 H -0.0398 0.1466 0.6664 0.053 Uiso 1 1 calc R . . 
O42 O 0.0459(14) 0.3040(8) 0.6380(12) 0.083(5) Uani 1 1 d DU . . 
O41 O 0.2539(14) 0.2943(8) 0.6117(12) 0.076(5) Uani 1 1 d DU . . 
Br6 Br 0.1173(4) 0.45796(10) 0.0981(2) 0.0624(13) Uani 1 1 d D . . 
C72 C 0.2352(15) -0.1276(6) 0.0848(10) 0.056(5) Uani 1 1 d DU . . 
H72 H 0.2890 -0.1632 0.0547 0.067 Uiso 1 1 calc R . . 
C76 C 0.0748(16) -0.1226(6) 0.1827(11) 0.053(5) Uani 1 1 d DU . . 
H76 H 0.0208 -0.1542 0.2154 0.064 Uiso 1 1 calc R . . 
C62 C 0.119(2) 0.2804(5) 0.1844(7) 0.062(5) Uani 1 1 d DU . . 
H62 H 0.1038 0.3164 0.2313 0.074 Uiso 1 1 calc R . . 
N6 N 0.1514(11) -0.2743(6) 0.1368(7) 0.056(5) Uani 1 1 d DU . . 
O61 O 0.2169(16) -0.3199(7) 0.0918(10) 0.070(5) Uani 1 1 d DU . . 
C74 C 0.1527(15) 0.0223(5) 0.1257(9) 0.044(4) Uani 1 1 d DU . . 
O62 O 0.0814(15) -0.3158(7) 0.1818(10) 0.061(5) Uani 1 1 d DU . . 
C71 C 0.1537(10) -0.1716(5) 0.1344(6) 0.050(5) Uani 1 1 d DU . . 
C73 C 0.2356(16) -0.0289(5) 0.0806(11) 0.043(4) Uani 1 1 d DU . . 
H73 H 0.2905 0.0023 0.0481 0.052 Uiso 1 1 calc R . . 
C64 C 0.1495(19) 0.1288(5) 0.1197(7) 0.047(5) Uani 1 1 d DU . . 
C63 C 0.132(2) 0.1822(6) 0.1914(8) 0.056(5) Uani 1 1 d DU . . 
H63 H 0.1284 0.1524 0.2440 0.067 Uiso 1 1 calc R . . 
C66 C 0.149(2) 0.2715(5) 0.0348(7) 0.049(5) Uani 1 1 d DU . . 
H66 H 0.1572 0.3018 -0.0167 0.059 Uiso 1 1 calc R . . 
C65 C 0.157(2) 0.1730(5) 0.0412(8) 0.045(4) Uani 1 1 d DU . . 
H65 H 0.1673 0.1370 -0.0068 0.054 Uiso 1 1 calc R . . 
C61 C 0.1297(9) 0.3234(5) 0.1065(6) 0.047(5) Uani 1 1 d DU . . 
C75 C 0.0793(18) -0.0232(6) 0.1805(11) 0.051(5) Uani 1 1 d DU . . 
H75 H 0.0332 0.0121 0.2156 0.061 Uiso 1 1 calc R . . 
O22 O 0.7334(18) 0.7239(11) 0.155(2) 0.067(5) Uani 0.416(4) 1 d PDU . . 
O21 O 0.5110(19) 0.7242(13) 0.108(2) 0.071(6) Uani 0.416(4) 1 d PDU . . 
O21A O 0.5511(18) -0.0635(12) 0.1556(17) 0.062(5) Uani 0.584(4) 1 d PDU . . 
O22A O 0.7476(17) -0.0592(12) 0.1055(17) 0.060(5) Uani 0.584(4) 1 d PDU . . 
Br21 Br 0.6190(7) 0.7135(2) 0.1266(5) 0.068(2) Uani 0.584(4) 1 d PD . . 
N2 N 0.6216(11) 0.6813(8) 0.1297(12) 0.064(4) Uani 0.416(4) 1 d PDU . . 
Br2 Br 0.6519(8) -0.0532(3) 0.1371(5) 0.068(2) Uani 0.416(4) 1 d PD . . 
N21 N 0.6478(11) -0.0225(8) 0.1307(10) 0.064(4) Uani 0.584(4) 1 d PDU . . 
C36 C 0.7504(11) 0.5330(5) 0.1512(16) 0.065(5) Uani 1 1 d DU . . 
H36 H 0.8312 0.5676 0.1654 0.078 Uiso 1 1 calc R . . 
C31 C 0.6251(10) 0.5787(5) 0.1273(9) 0.067(6) Uani 1 1 d DU . . 
C22 C 0.7567(12) 0.1303(5) 0.1119(12) 0.058(5) Uani 1 1 d DU . . 
H22 H 0.8329 0.0977 0.1014 0.069 Uiso 1 1 calc R . . 
C35 C 0.7529(13) 0.4337(5) 0.1535(18) 0.059(5) Uani 1 1 d DU . . 
H35 H 0.8343 0.4022 0.1758 0.070 Uiso 1 1 calc R . . 
C26 C 0.5286(12) 0.1279(5) 0.1436(14) 0.052(5) Uani 1 1 d DU . . 
H26 H 0.4545 0.0940 0.1555 0.063 Uiso 1 1 calc R . . 
C34 C 0.6333(11) 0.3822(5) 0.1226(14) 0.050(5) Uani 1 1 d DU . . 
C25 C 0.5234(13) 0.2265(6) 0.1381(15) 0.057(5) Uani 1 1 d DU . . 
H25 H 0.4447 0.2588 0.1445 0.068 Uiso 1 1 calc R . . 
C32 C 0.5048(11) 0.5285(5) 0.0985(15) 0.060(5) Uani 1 1 d DU . . 
H32 H 0.4222 0.5602 0.0804 0.072 Uiso 1 1 calc R . . 
C21 C 0.6459(10) 0.0809(5) 0.1311(6) 0.054(5) Uani 1 1 d DU . . 
C24 C 0.6372(11) 0.2763(5) 0.1229(13) 0.052(5) Uani 1 1 d DU . . 
C33 C 0.5091(13) 0.4297(6) 0.0972(18) 0.061(5) Uani 1 1 d DU . . 
H33 H 0.4286 0.3954 0.0792 0.073 Uiso 1 1 calc R . . 
C23 C 0.7533(13) 0.2292(5) 0.1083(14) 0.054(5) Uani 1 1 d DU . . 
H23 H 0.8274 0.2631 0.0963 0.065 Uiso 1 1 calc R . . 
 
loop_ 
 _atom_site_aniso_label 
 _atom_site_aniso_U_11 
 _atom_site_aniso_U_22 
 _atom_site_aniso_U_33 
 _atom_site_aniso_U_23 
 _atom_site_aniso_U_13 
 _atom_site_aniso_U_12 
C13 0.045(8) 0.040(4) 0.048(9) 0.000(5) 0.011(6) -0.002(5) 
C11 0.050(9) 0.040(5) 0.025(8) 0.005(5) -0.005(6) 0.003(5) 
C12 0.051(8) 0.035(4) 0.038(8) 0.013(5) 0.003(6) 0.005(5) 
O12 0.091(9) 0.054(5) 0.078(9) 0.000(5) 0.023(7) -0.012(5) 
C16 0.055(9) 0.051(5) 0.048(9) -0.010(5) 0.011(6) -0.002(6) 
C14 0.038(9) 0.041(4) 0.040(8) 0.009(4) 0.005(6) 0.003(5) 
N1 0.071(8) 0.056(6) 0.059(8) -0.007(6) 0.010(7) -0.002(6) 
C15 0.060(9) 0.043(5) 0.048(9) 0.008(5) 0.018(6) 0.006(5) 
O11 0.101(9) 0.068(6) 0.083(9) -0.009(5) 0.031(7) 0.008(6) 
C6 0.057(10) 0.057(5) 0.044(7) -0.016(5) 0.006(7) 0.010(6) 
C2 0.057(10) 0.036(4) 0.051(7) 0.012(5) 0.007(7) 0.005(6) 
C5 0.057(10) 0.050(5) 0.047(7) -0.004(5) 0.008(7) 0.003(6) 
C3 0.055(10) 0.039(4) 0.045(7) -0.001(4) 0.005(7) -0.013(6) 
C4 0.040(10) 0.038(4) 0.037(7) 0.004(4) 0.004(7) -0.004(5) 
C1 0.051(10) 0.043(6) 0.054(8) -0.002(4) 0.001(8) -0.002(6) 
Br1 0.109(3) 0.0367(9) 0.082(3) -0.0053(11) -0.007(3) -0.0040(13) 
Br4 0.157(4) 0.0361(8) 0.066(2) -0.0019(10) 0.027(2) -0.0068(13) 
N4 0.062(8) 0.048(5) 0.059(8) 0.010(5) 0.013(7) 0.007(6) 
C46 0.053(7) 0.054(5) 0.050(10) -0.009(6) 0.012(8) -0.007(5) 
C53 0.047(8) 0.047(5) 0.053(9) 0.002(6) 0.012(7) 0.001(5) 
C41 0.049(5) 0.042(4) 0.038(6) 0.000(4) 0.010(4) -0.001(3) 
C45 0.048(7) 0.049(5) 0.039(9) -0.002(6) 0.003(8) -0.002(5) 
C43 0.051(7) 0.048(5) 0.054(10) -0.008(6) 0.013(8) 0.003(5) 
C55 0.040(7) 0.044(5) 0.040(9) -0.007(5) 0.005(7) 0.006(5) 
C51 0.044(8) 0.035(5) 0.038(9) -0.002(5) 0.004(7) 0.002(4) 
C56 0.046(8) 0.045(5) 0.050(9) -0.003(6) 0.012(7) 0.004(5) 
C54 0.058(8) 0.045(4) 0.047(10) -0.009(6) 0.015(7) -0.001(4) 
C44 0.051(8) 0.042(4) 0.038(9) -0.002(6) 0.012(7) -0.002(4) 
C42 0.054(7) 0.049(5) 0.046(9) 0.004(6) 0.004(8) 0.003(5) 
C52 0.038(8) 0.043(5) 0.050(9) 0.000(6) 0.006(7) 0.006(5) 
O42 0.091(9) 0.068(5) 0.095(9) -0.013(5) 0.031(7) 0.017(6) 
O41 0.079(9) 0.065(5) 0.087(9) 0.003(5) 0.027(7) -0.005(5) 
Br6 0.055(3) 0.0444(10) 0.092(3) 0.0069(11) 0.023(2) 0.0048(11) 
C72 0.059(9) 0.053(5) 0.055(9) -0.003(6) 0.013(7) 0.003(6) 
C76 0.057(9) 0.048(5) 0.055(9) 0.000(6) 0.011(7) -0.009(6) 
C62 0.067(11) 0.063(6) 0.055(7) -0.012(6) 0.013(8) 0.004(7) 
N6 0.067(8) 0.048(6) 0.054(8) 0.003(6) 0.014(7) 0.013(6) 
O61 0.088(9) 0.053(5) 0.072(8) 0.003(5) 0.025(7) 0.006(5) 
C74 0.041(9) 0.046(4) 0.043(8) 0.000(5) 0.007(6) -0.001(5) 
O62 0.070(9) 0.050(5) 0.069(8) 0.011(5) 0.029(7) -0.005(5) 
C71 0.059(9) 0.046(6) 0.043(9) 0.003(5) 0.005(7) -0.003(6) 
C73 0.047(9) 0.046(5) 0.038(8) 0.000(5) 0.012(6) -0.005(5) 
C64 0.051(10) 0.044(4) 0.044(7) 0.000(4) 0.005(7) -0.005(6) 
C63 0.064(10) 0.057(5) 0.045(7) 0.001(5) 0.007(8) 0.003(7) 
C66 0.048(10) 0.053(5) 0.042(7) 0.010(5) -0.004(7) -0.002(6) 
C65 0.043(10) 0.047(5) 0.044(7) -0.004(5) 0.003(7) 0.001(6) 
C61 0.050(10) 0.028(5) 0.057(8) -0.002(4) -0.003(7) 0.005(6) 
C75 0.062(9) 0.047(5) 0.049(9) 0.006(5) 0.022(7) 0.008(5) 
O22 0.071(8) 0.061(7) 0.071(8) 0.003(6) 0.021(7) -0.005(6) 
O21 0.073(8) 0.073(7) 0.069(8) -0.003(6) 0.019(7) 0.012(7) 
O21A 0.065(8) 0.055(6) 0.067(8) -0.001(6) 0.020(7) 0.004(6) 
O22A 0.065(8) 0.052(6) 0.066(8) 0.001(6) 0.019(7) 0.002(6) 
Br21 0.076(5) 0.0494(15) 0.093(4) -0.0043(17) 0.050(4) -0.0054(18) 
N2 0.069(6) 0.060(5) 0.066(6) -0.001(4) 0.018(4) 0.002(4) 
Br2 0.076(5) 0.0494(15) 0.093(4) -0.0043(17) 0.050(4) -0.0054(18) 
N21 0.069(6) 0.060(5) 0.066(6) -0.001(4) 0.018(4) 0.002(4) 
C36 0.076(8) 0.059(5) 0.062(10) -0.007(7) 0.018(8) -0.011(6) 
C31 0.081(8) 0.063(6) 0.060(10) -0.009(7) 0.018(8) -0.004(5) 
C22 0.057(8) 0.055(5) 0.062(10) 0.000(6) 0.016(7) 0.006(6) 
C35 0.064(8) 0.055(5) 0.059(10) 0.002(6) 0.017(8) -0.017(5) 
C26 0.043(8) 0.056(5) 0.055(10) 0.011(6) 0.002(7) 0.000(5) 
C34 0.057(8) 0.052(4) 0.042(10) 0.003(6) 0.014(8) -0.002(4) 
C25 0.050(8) 0.054(5) 0.064(10) -0.006(6) 0.006(7) -0.002(5) 
C32 0.073(8) 0.052(5) 0.058(10) 0.009(7) 0.018(8) 0.006(6) 
C21 0.068(8) 0.042(6) 0.053(10) 0.000(6) 0.016(8) 0.003(5) 
C24 0.059(8) 0.050(4) 0.047(10) 0.002(6) 0.011(7) -0.002(4) 
C33 0.060(8) 0.058(5) 0.061(10) -0.002(7) 0.006(8) 0.001(5) 
C23 0.054(8) 0.052(5) 0.055(10) 0.008(6) 0.010(7) 0.001(5) 
 
_geom_special_details 
; 
 All esds (except the esd in the dihedral angle between two l.s. planes) 
 are estimated using the full covariance matrix.  The cell esds are taken 
 into account individually in the estimation of esds in distances, angles 
 and torsion angles; correlations between esds in cell parameters are only 
 used when they are defined by crystal symmetry.  An approximate (isotropic) 
 treatment of cell esds is used for estimating esds involving l.s. planes. 
; 
 
loop_ 
 _geom_bond_atom_site_label_1 
 _geom_bond_atom_site_label_2 
 _geom_bond_distance 
 _geom_bond_site_symmetry_2 
 _geom_bond_publ_flag 
C13 C12 1.395(8) . ? 
C13 C14 1.396(8) . ? 
C11 C16 1.385(8) . ? 
C11 C12 1.389(8) . ? 
C11 N1 1.467(8) . ? 
O12 N1 1.254(9) . ? 
C16 C15 1.406(8) . ? 
C14 C15 1.398(8) . ? 
C14 C4 1.520(7) . ? 
N1 O11 1.249(9) . ? 
C6 C1 1.385(8) . ? 
C6 C5 1.402(8) . ? 
C2 C1 1.382(8) . ? 
C2 C3 1.399(8) . ? 
C5 C4 1.394(8) . ? 
C3 C4 1.395(8) . ? 
C1 Br1 1.894(8) . ? 
Br4 C41 1.878(8) . ? 
N4 O42 1.248(9) . ? 
N4 O41 1.251(9) . ? 
N4 C51 1.451(8) . ? 
C46 C41 1.390(8) . ? 
C46 C45 1.400(8) . ? 
C53 C54 1.397(8) . ? 
C53 C52 1.403(8) . ? 
C41 C42 1.389(8) . ? 
C45 C44 1.395(8) . ? 
C43 C44 1.399(8) . ? 
C43 C42 1.400(8) . ? 
C55 C56 1.398(8) . ? 
C55 C54 1.401(8) . ? 
C51 C52 1.382(9) . ? 
C51 C56 1.386(8) . ? 
C54 C44 1.507(8) . ? 
Br6 C61 1.908(8) . ? 
C72 C71 1.381(9) . ? 
C72 C73 1.397(8) . ? 
C76 C71 1.382(9) . ? 
C76 C75 1.405(8) . ? 
C62 C61 1.385(9) . ? 
C62 C63 1.396(8) . ? 
N6 O61 1.234(9) . ? 
N6 O62 1.235(9) . ? 
N6 C71 1.452(8) . ? 
C74 C75 1.393(9) . ? 
C74 C73 1.393(8) . ? 
C74 C64 1.508(8) . ? 
C64 C63 1.393(8) . ? 
C64 C65 1.394(8) . ? 
C66 C61 1.387(9) . ? 
C66 C65 1.397(8) . ? 
O22 Br21 1.145(16) . ? 
O22 N2 1.257(9) . ? 
O21 Br21 1.068(17) . ? 
O21 N2 1.244(9) . ? 
O21A Br2 1.111(17) . ? 
O21A N21 1.253(9) . ? 
O22A Br2 1.162(18) . ? 
O22A N21 1.254(9) . ? 
Br21 C31 1.905(8) . ? 
N2 C31 1.451(9) . ? 
Br2 C21 1.898(8) . ? 
N21 C21 1.461(9) . ? 
C36 C31 1.388(8) . ? 
C36 C35 1.403(8) . ? 
C31 C32 1.388(8) . ? 
C22 C21 1.391(8) . ? 
C22 C23 1.400(8) . ? 
C35 C34 1.398(8) . ? 
C26 C21 1.393(8) . ? 
C26 C25 1.397(8) . ? 
C34 C33 1.394(8) . ? 
C34 C24 1.497(8) . ? 
C25 C24 1.396(8) . ? 
C32 C33 1.397(8) . ? 
C24 C23 1.394(8) . ? 
 
loop_ 
 _geom_angle_atom_site_label_1 
 _geom_angle_atom_site_label_2 
 _geom_angle_atom_site_label_3 
 _geom_angle 
 _geom_angle_site_symmetry_1 
 _geom_angle_site_symmetry_3 
 _geom_angle_publ_flag 
C12 C13 C14 119.3(8) . . ? 
C16 C11 C12 122.2(6) . . ? 
C16 C11 N1 119.1(6) . . ? 
C12 C11 N1 118.6(6) . . ? 
C11 C12 C13 119.4(8) . . ? 
C11 C16 C15 117.9(8) . . ? 
C13 C14 C15 120.5(6) . . ? 
C13 C14 C4 119.5(7) . . ? 
C15 C14 C4 119.8(7) . . ? 
O11 N1 O12 129.2(12) . . ? 
O11 N1 C11 115.3(9) . . ? 
O12 N1 C11 115.4(9) . . ? 
C14 C15 C16 120.1(8) . . ? 
C1 C6 C5 118.6(8) . . ? 
C1 C2 C3 119.4(7) . . ? 
C4 C5 C6 120.2(7) . . ? 
C4 C3 C2 119.4(7) . . ? 
C5 C4 C3 120.1(6) . . ? 
C5 C4 C14 120.4(7) . . ? 
C3 C4 C14 119.2(7) . . ? 
C2 C1 C6 121.9(7) . . ? 
C2 C1 Br1 118.9(6) . . ? 
C6 C1 Br1 119.3(6) . . ? 
O42 N4 O41 123.2(12) . . ? 
O42 N4 C51 119.4(9) . . ? 
O41 N4 C51 117.4(8) . . ? 
C41 C46 C45 118.7(7) . . ? 
C54 C53 C52 120.1(8) . . ? 
C42 C41 C46 121.4(7) . . ? 
C42 C41 Br4 118.8(5) . . ? 
C46 C41 Br4 119.8(6) . . ? 
C44 C45 C46 120.7(7) . . ? 
C44 C43 C42 119.7(7) . . ? 
C56 C55 C54 118.9(7) . . ? 
C52 C51 C56 122.9(7) . . ? 
C52 C51 N4 118.8(6) . . ? 
C56 C51 N4 118.2(6) . . ? 
C51 C56 C55 119.2(8) . . ? 
C53 C54 C55 120.9(6) . . ? 
C53 C54 C44 119.8(8) . . ? 
C55 C54 C44 119.2(7) . . ? 
C45 C44 C43 119.6(6) . . ? 
C45 C44 C54 120.8(7) . . ? 
C43 C44 C54 119.5(7) . . ? 
C41 C42 C43 119.5(7) . . ? 
C51 C52 C53 118.0(8) . . ? 
C71 C72 C73 118.9(8) . . ? 
C71 C76 C75 117.6(8) . . ? 
C61 C62 C63 118.9(8) . . ? 
O61 N6 O62 120.1(12) . . ? 
O61 N6 C71 119.7(9) . . ? 
O62 N6 C71 120.2(9) . . ? 
C75 C74 C73 120.8(6) . . ? 
C75 C74 C64 119.5(7) . . ? 
C73 C74 C64 119.6(7) . . ? 
C72 C71 C76 123.1(7) . . ? 
C72 C71 N6 118.6(6) . . ? 
C76 C71 N6 118.3(6) . . ? 
C74 C73 C72 119.1(8) . . ? 
C63 C64 C65 120.4(6) . . ? 
C63 C64 C74 119.7(7) . . ? 
C65 C64 C74 119.8(7) . . ? 
C64 C63 C62 120.0(8) . . ? 
C61 C66 C65 118.9(8) . . ? 
C64 C65 C66 119.8(7) . . ? 
C62 C61 C66 121.9(7) . . ? 
C62 C61 Br6 118.8(6) . . ? 
C66 C61 Br6 119.3(6) . . ? 
C74 C75 C76 120.0(8) . . ? 
Br21 O22 N2 21.3(6) . . ? 
Br21 O21 N2 21.1(6) . . ? 
Br2 O21A N21 20.6(6) . . ? 
Br2 O22A N21 20.8(6) . . ? 
O21 Br21 O22 163.0(16) . . ? 
O21 Br21 C31 100.0(11) . . ? 
O22 Br21 C31 95.7(9) . . ? 
O21 N2 O22 122.1(16) . . ? 
O21 N2 C31 120.3(12) . . ? 
O22 N2 C31 117.6(11) . . ? 
O21A Br2 O22A 164.9(17) . . ? 
O21A Br2 C21 97.0(10) . . ? 
O22A Br2 C21 94.1(10) . . ? 
O21A N21 O22A 128.1(16) . . ? 
O21A N21 C21 116.7(11) . . ? 
O22A N21 C21 115.2(11) . . ? 
C31 C36 C35 118.8(8) . . ? 
C32 C31 C36 121.4(7) . . ? 
C32 C31 N2 119.7(6) . . ? 
C36 C31 N2 118.9(6) . . ? 
C32 C31 Br21 119.0(6) . . ? 
C36 C31 Br21 119.5(6) . . ? 
N2 C31 Br21 1.8(7) . . ? 
C21 C22 C23 119.7(8) . . ? 
C34 C35 C36 120.2(8) . . ? 
C21 C26 C25 119.3(8) . . ? 
C33 C34 C35 119.6(6) . . ? 
C33 C34 C24 120.2(7) . . ? 
C35 C34 C24 120.0(7) . . ? 
C24 C25 C26 119.5(8) . . ? 
C31 C32 C33 119.3(8) . . ? 
C22 C21 C26 121.2(7) . . ? 
C22 C21 N21 119.3(6) . . ? 
C26 C21 N21 119.3(6) . . ? 
C22 C21 Br2 119.6(6) . . ? 
C26 C21 Br2 119.2(6) . . ? 
N21 C21 Br2 3.0(7) . . ? 
C23 C24 C25 121.2(6) . . ? 
C23 C24 C34 119.9(8) . . ? 
C25 C24 C34 118.9(7) . . ? 
C34 C33 C32 120.4(8) . . ? 
C24 C23 C22 119.0(8) . . ? 
 
_diffrn_measured_fraction_theta_max    0.425 
_diffrn_reflns_theta_full              'ACTA 50' 
_diffrn_measured_fraction_theta_full   'ACTA 50' 
_refine_diff_density_max    0.291 
_refine_diff_density_min   -0.295 
_refine_diff_density_rms    0.060

# start Validation Reply Form
_vrf_RINTA01_BNBP_right
;
PROBLEM: The value of Rint is greater than 0.18 Rint given 0.187
RESPONSE:see _exptl_special_details entry.
;
_vrf_PLAT020_BNBP_right
;
PROBLEM: The value of Rint is greater than 0.12...0.187
RESPONSE: see _exptl_special_details entry.
; 
_vrf_PLAT026_BNBP_right
;
PROBLEM: Ratio Observed / Unique Reflections too Low ....         28 %     
RESPONSE:see _exptl_special_details entry.
;
_vrf_PLAT090_BNBP_right
;
PROBLEM: Poor Data/Parameter Ratio (Zmax>18) ....5.54
RESPONSE: see _exptl_special_details entry.
;
_vrf_PLAT911_BNBP_right
;
PROBLEM: Missing #FCF Refl Between THmin & STH/L=0.6   2292
RESPONSE: see _exptl_special_details entry.
;
_vrf_PLAT915_BNBP_right
;
PROBLEM: Low Friedel Pair Coverage .......37%
RESPONSE: see _exptl_special_details entry.
;
 _vrf_PLAT111_BNBP_right
;
PROBLEM: ADDSYM Detects (Pseudo) Centre of Symmetry .....         93 %Fit  
RESPONSE: It is just a Pseudo centre de symmetry, the structure is polar
 (see the Flack parameter value in the cif file and the here
 submitted publication).
;
_vrf_PLAT113_BNBP_right
;
PROBLEM: ADDSYM Suggests Possible Pseudo/New Space group.      P21/n Check 
RESPONSE: We have checked this point. This space group is not acceptable
 (see the Flack parameter value in the cif file and the here
 linked submitted publication).
;
_vrf_PLAT242_BNBP_right
;
PROBLEM: Low       Ueq as Compared to Neighbors for .....        C41 Check 
RESPONSE: Ueq of C41 0.043(4), Ueq of C Neighbors: C42 0.051(5),C46 0.052(5)
 while the Br ADP's are highly anisotropic. 
;
_vrf_PLAT341_BNBP_right
;
PROBLEM: Low Bond Precision on  C-C Bonds ...............     0.0140 Ang.  
RESPONSE: see _exptl_special_details entry
;
_vrf_PLAT431_BNBP_right
;
PROBLEM: Short Inter HL..A  Contact Br4    ..  O42     ..       3.20 Ang.  
RESPONSE: This short Inter contact is typical in such compound.
;
_vrf_PLAT906_BNBP_right
;
PROBLEM: Large K value in the Analysis of Variance ......     10.400 Check 
RESPONSE:see _exptl_special_details entry
;
_vrf_PLAT910_BNBP_right
;
PROBLEM: Missing # of FCF Reflection(s) Below Th(Min) ...          8 Report
RESPONSE:see _exptl_special_details entry
;
_vrf_PLAT913_BNBP_right
;
PROBLEM: Missing # of Very Strong Reflections in FCF ....          4 Note  
RESPONSE:see _exptl_special_details entry
;
# end Validation Reply Form 

data_BCNBP_bottom 
_database_code_depnum_ccdc_archive 'CCDC 1475351'
 
_audit_creation_method            SHELXL-97 
_chemical_name_systematic 
; 
 ? 
; 
_chemical_name_common             4-bromo-4'-cyano-biphenyl 
_chemical_melting_point           ? 
_chemical_formula_moiety          'C13 H8 Br N' 
_chemical_formula_sum 
  'C13 H8 Br N' 
_chemical_formula_weight          258.11 
 
loop_ 
 _atom_type_symbol 
 _atom_type_description 
 _atom_type_scat_dispersion_real 
 _atom_type_scat_dispersion_imag 
 _atom_type_scat_source 
 'C'  'C'   0.0033   0.0016 
 'International Tables Vol C Tables 4.2.6.8 and 6.1.1.4' 
 'H'  'H'   0.0000   0.0000 
 'International Tables Vol C Tables 4.2.6.8 and 6.1.1.4' 
 'N'  'N'   0.0061   0.0033 
 'International Tables Vol C Tables 4.2.6.8 and 6.1.1.4' 
 'Br'  'Br'  -0.2901   2.4595 
 'International Tables Vol C Tables 4.2.6.8 and 6.1.1.4' 
 
_symmetry_cell_setting            monoclinic 
_symmetry_space_group_name_H-M    'P 21' 
 
loop_ 
 _symmetry_equiv_pos_as_xyz 
 'x, y, z' 
 '-x, y+1/2, -z' 
 
_cell_length_a                    9.6028(9) 
_cell_length_b                    14.6523(9) 
_cell_length_c                    15.5726(16) 
_cell_angle_alpha                 90.00 
_cell_angle_beta                  97.340(8) 
_cell_angle_gamma                 90.00 
_cell_volume                      2173.2(3) 
_cell_formula_units_Z             8 
_cell_measurement_temperature     293(2) 
_cell_measurement_reflns_used     9358 
_cell_measurement_theta_min       2.36 
_cell_measurement_theta_max       28.45 
 
_exptl_crystal_description        'prismatic' 
_exptl_crystal_colour             colourless 
_exptl_crystal_size_max           0.65 
_exptl_crystal_size_mid           0.43 
_exptl_crystal_size_min           0.12 
_exptl_crystal_size_rad           0.5000
_exptl_crystal_density_meas       'not measured' 
_exptl_crystal_density_diffrn     1.578 
_exptl_crystal_density_method     'not measured' 
_exptl_crystal_F_000              1024 
_exptl_absorpt_coefficient_mu     3.754 
_exptl_absorpt_correction_type    sphere 
_exptl_absorpt_correction_T_min   0.0804 
_exptl_absorpt_correction_T_max   0.1115 
_exptl_absorpt_correction_T_ave   0.0987
_exptl_absorpt_process_details   
;
Interpolation using  Int.Tab. Vol. C (1992) p. 523,Tab. 6.3.3.3
for values of muR in the range 0-2.5, and Int.Tab. Vol.II (1959)
p.302; Table 5.3.6 B for muR in the range 2.6-10.0.
The interpolation procedure of C.W.Dwiggins Jr (Acta Cryst.(1975)
A31,146-148) is used with some modification.
;
 
_exptl_special_details 
; 
Selected Volume Xray Diffraction on the bottom part of one bi-domain
BCNBP crystal: keeping the crystal's integrity, we did a data 
collection by centring one selected volume in the focused beam.
Due to geometrical constraints to keep the same diffracting volume
during the exposures, the diffraction data are tarnished by some
weaknesses, i.e. completeness, bad resolution,
rather high value for Rint...Moreover, due to a strong diffuse 
scattering in this compound, the integration gave some negative 
intensities.   
; 
_diffrn_ambient_temperature       293(2) 
_diffrn_radiation_wavelength      0.71073 
_diffrn_radiation_type            MoK\a 
_diffrn_radiation_source          'fine-focus sealed tube' 
_diffrn_radiation_monochromator   graphite 
_diffrn_measurement_device_type   'STOE IPS 2' 
_diffrn_measurement_method        'omega scan' 
_diffrn_detector_area_resol_mean  6.67 
_diffrn_standards_number          ? 
_diffrn_standards_interval_count  ? 
_diffrn_standards_interval_time   ? 
_diffrn_standards_decay_%         ? 
_diffrn_reflns_number             26473 
_diffrn_reflns_av_R_equivalents   0.1013 
_diffrn_reflns_av_sigmaI/netI     0.1403 
_diffrn_reflns_limit_h_min        -14 
_diffrn_reflns_limit_h_max        14 
_diffrn_reflns_limit_k_min        -18 
_diffrn_reflns_limit_k_max        18 
_diffrn_reflns_limit_l_min        -23 
_diffrn_reflns_limit_l_max        23 
_diffrn_reflns_theta_min          2.14 
_diffrn_reflns_theta_max          32.07 
_reflns_number_total              13572 
_reflns_number_gt                 4825 
_reflns_threshold_expression      >2sigma(I) 
 
_computing_data_collection        'STOE X-AREA' 
_computing_cell_refinement        'STOE X-AREA' 
_computing_data_reduction         'STOE X-RED' 
_computing_structure_solution     'SHELXS-97 (Sheldrick, 1990)' 
_computing_structure_refinement   'SHELXL-97 (Sheldrick, 1997)' 
_computing_molecular_graphics     'PLATON (Speck, 2003)' 
_computing_publication_material    SHELX-97 
 
_refine_special_details 
; 
 Refinement of F^2^ against ALL reflections.  The weighted R-factor wR and 
 goodness of fit S are based on F^2^, conventional R-factors R are based 
 on F, with F set to zero for negative F^2^. The threshold expression of 
 F^2^ > 2sigma(F^2^) is used only for calculating R-factors(gt) etc. and is 
 not relevant to the choice of reflections for refinement.  R-factors based 
 on F^2^ are statistically about twice as large as those based on F, and R- 
 factors based on ALL data will be even larger. 
; 
 
_refine_ls_structure_factor_coef  Fsqd  
_refine_ls_matrix_type            full 
_refine_ls_weighting_scheme       calc  
_refine_ls_weighting_details 
 'calc w=1/[\s^2^(Fo^2^)+(0.0620P)^2^+0.0000P] where P=(Fo^2^+2Fc^2^)/3' 
_atom_sites_solution_primary      direct 
_atom_sites_solution_secondary    difmap 
_atom_sites_solution_hydrogens    geom 
_refine_ls_hydrogen_treatment     mixed 
_refine_ls_extinction_method      SHELXL 
_refine_ls_extinction_coef        0.0014(2) 
_refine_ls_extinction_expression 
 'Fc^*^=kFc[1+0.001xFc^2^\l^3^/sin(2\q)]^-1/4^' 
_refine_ls_abs_structure_details 
 'Flack H D (1983), Acta Cryst. A39, 876-881' 
_refine_ls_abs_structure_Flack    0.061(19) 
_refine_ls_number_reflns          13572 
_refine_ls_number_parameters      534 
_refine_ls_number_restraints      557 
_refine_ls_R_factor_all           0.2080 
_refine_ls_R_factor_gt            0.0670 
_refine_ls_wR_factor_ref          0.1840 
_refine_ls_wR_factor_gt           0.1314 
_refine_ls_goodness_of_fit_ref    0.966 
_refine_ls_restrained_S_all       0.970 
_refine_ls_shift/su_max           0.000 
_refine_ls_shift/su_mean          0.000 
 
loop_ 
 _atom_site_label 
 _atom_site_type_symbol 
 _atom_site_fract_x 
 _atom_site_fract_y 
 _atom_site_fract_z 
 _atom_site_U_iso_or_equiv 
 _atom_site_adp_type 
 _atom_site_occupancy 
 _atom_site_symmetry_multiplicity 
 _atom_site_calc_flag 
 _atom_site_refinement_flags 
 _atom_site_disorder_assembly 
 _atom_site_disorder_group 
Br1 Br 0.60654(13) 0.45913(9) 0.62086(8) 0.0785(4) Uani 1 1 d D . . 
C1 C 0.6120(6) 0.5870(4) 0.6198(3) 0.061(3) Uani 1 1 d DU . . 
C2 C 0.4924(7) 0.6372(5) 0.5915(3) 0.057(3) Uani 1 1 d DU . . 
H2 H 0.4093 0.6068 0.5719 0.069 Uiso 1 1 calc R . . 
C3 C 0.4944(6) 0.7314(4) 0.5919(4) 0.052(3) Uani 1 1 d DU . . 
H3 H 0.4130 0.7636 0.5725 0.062 Uiso 1 1 calc R . . 
C4 C 0.6169(7) 0.7786(4) 0.6211(4) 0.045(2) Uani 1 1 d DU . . 
C5 C 0.7371(6) 0.7282(4) 0.6489(4) 0.048(2) Uani 1 1 d DU . . 
H5 H 0.8206 0.7584 0.6678 0.057 Uiso 1 1 calc R . . 
C6 C 0.7341(7) 0.6343(5) 0.6487(4) 0.055(2) Uani 1 1 d DU . . 
H6 H 0.8153 0.6020 0.6683 0.066 Uiso 1 1 calc R . . 
C11 C 0.6364(6) 1.0686(4) 0.6315(3) 0.054(2) Uani 1 1 d DU . . 
C12 C 0.7442(6) 1.0198(5) 0.6017(3) 0.063(3) Uani 1 1 d DU . . 
H12 H 0.8210 1.0505 0.5848 0.076 Uiso 1 1 calc R . . 
C13 C 0.7382(6) 0.9255(5) 0.5970(4) 0.054(3) Uani 1 1 d DU . . 
H13 H 0.8108 0.8930 0.5769 0.065 Uiso 1 1 calc R . . 
C14 C 0.6227(6) 0.8789(4) 0.6225(4) 0.045(2) Uani 1 1 d DU . . 
C15 C 0.5153(6) 0.9287(5) 0.6519(4) 0.052(2) Uani 1 1 d DU . . 
H15 H 0.4379 0.8985 0.6684 0.063 Uiso 1 1 calc R . . 
C16 C 0.5222(6) 1.0227(4) 0.6568(4) 0.056(2) Uani 1 1 d DU . . 
H16 H 0.4500 1.0554 0.6771 0.067 Uiso 1 1 calc R . . 
C7 C 0.6430(10) 1.1655(6) 0.6367(8) 0.073(2) Uani 1 1 d DU . . 
N1 N 0.6447(13) 1.2470(4) 0.6306(8) 0.119(3) Uani 1 1 d DU . . 
Br2 Br 0.8494(2) 0.37697(17) 0.86056(18) 0.0701(7) Uani 0.461(3) 1 d PD . . 
N121 N 0.8389(19) 0.3293(5) 0.8504(12) 0.083(3) Uani 0.539(3) 1 d PD . . 
C127 C 0.8540(13) 0.4074(8) 0.8660(7) 0.072(3) Uani 0.539(3) 1 d PDU . . 
C27 C 0.8969(15) 1.0881(8) 0.884(2) 0.073(2) Uani 0.461(3) 1 d PDU . . 
Br21 Br 0.8923(3) 1.11919(19) 0.8790(2) 0.0801(8) Uani 0.539(3) 1 d PD . . 
N21 N 0.908(3) 1.1689(5) 0.8811(18) 0.119(3) Uani 0.461(3) 1 d PD . . 
C21 C 0.8600(6) 0.5064(4) 0.8692(3) 0.059(3) Uani 1 1 d DU . . 
C22 C 0.7528(6) 0.5564(4) 0.8985(3) 0.056(3) Uani 1 1 d DU . . 
H22 H 0.6762 0.5262 0.9161 0.068 Uiso 1 1 calc R . . 
C23 C 0.7585(6) 0.6498(4) 0.9019(4) 0.051(2) Uani 1 1 d DU . . 
H23 H 0.6855 0.6819 0.9219 0.062 Uiso 1 1 calc R . . 
C24 C 0.8715(6) 0.6977(4) 0.8761(4) 0.048(2) Uani 1 1 d DU . . 
C25 C 0.9797(7) 0.6470(4) 0.8470(4) 0.050(2) Uani 1 1 d DU . . 
H25 H 1.0571 0.6772 0.8302 0.060 Uiso 1 1 calc R . . 
C26 C 0.9739(7) 0.5532(5) 0.8428(4) 0.058(3) Uani 1 1 d DU . . 
H26 H 1.0461 0.5209 0.8222 0.070 Uiso 1 1 calc R . . 
C31 C 0.8911(7) 0.9906(4) 0.8793(3) 0.054(3) Uani 1 1 d DU . . 
C32 C 1.0083(7) 0.9381(5) 0.9077(3) 0.059(3) Uani 1 1 d DU . . 
H32 H 1.0930 0.9665 0.9273 0.071 Uiso 1 1 calc R . . 
C33 C 1.0001(7) 0.8441(5) 0.9070(4) 0.054(3) Uani 1 1 d DU . . 
H33 H 1.0799 0.8102 0.9265 0.065 Uiso 1 1 calc R . . 
C34 C 0.8745(6) 0.7981(4) 0.8777(4) 0.044(2) Uani 1 1 d DU . . 
C35 C 0.7580(7) 0.8515(5) 0.8499(4) 0.056(3) Uani 1 1 d DU . . 
H35 H 0.6732 0.8232 0.8305 0.067 Uiso 1 1 calc R . . 
C36 C 0.7650(7) 0.9462(5) 0.8503(4) 0.061(3) Uani 1 1 d DU . . 
H36 H 0.6853 0.9802 0.8312 0.073 Uiso 1 1 calc R . . 
Br4 Br 0.11107(9) -0.29258(8) 0.60104(8) 0.0687(3) Uani 1 1 d D . . 
C41 C 0.1199(4) -0.1633(4) 0.6065(5) 0.057(3) Uani 1 1 d DU . . 
C42 C 0.1338(4) -0.1103(5) 0.5347(5) 0.056(3) Uani 1 1 d DU . . 
H42 H 0.1381 -0.1381 0.4814 0.067 Uiso 1 1 calc R . . 
C43 C 0.1413(5) -0.0161(4) 0.5416(4) 0.048(2) Uani 1 1 d DU . . 
H43 H 0.1507 0.0187 0.4927 0.057 Uiso 1 1 calc R . . 
C44 C 0.1350(6) 0.0274(4) 0.6203(4) 0.046(2) Uani 1 1 d DU . . 
C45 C 0.1208(6) -0.0267(5) 0.6930(4) 0.058(3) Uani 1 1 d DU . . 
H45 H 0.1159 0.0007 0.7465 0.070 Uiso 1 1 calc R . . 
C46 C 0.1142(6) -0.1208(5) 0.6852(5) 0.057(2) Uani 1 1 d DU . . 
H46 H 0.1057 -0.1561 0.7339 0.068 Uiso 1 1 calc R . . 
C47 C 0.1536(11) 0.4195(6) 0.6435(8) 0.073(2) Uani 1 1 d DU . . 
N41 N 0.1458(14) 0.4962(4) 0.6402(9) 0.119(3) Uani 1 1 d DU . . 
C51 C 0.1525(6) 0.3185(4) 0.6398(4) 0.053(2) Uani 1 1 d DU . . 
C52 C 0.0595(6) 0.2695(4) 0.6822(4) 0.060(3) Uani 1 1 d DU . . 
H52 H 0.0002 0.2999 0.7154 0.072 Uiso 1 1 calc R . . 
C53 C 0.0538(7) 0.1759(5) 0.6759(4) 0.059(3) Uani 1 1 d DU . . 
H53 H -0.0094 0.1440 0.7050 0.071 Uiso 1 1 calc R . . 
C54 C 0.1406(7) 0.1278(4) 0.6267(4) 0.048(2) Uani 1 1 d DU . . 
C55 C 0.2338(7) 0.1789(5) 0.5843(4) 0.055(3) Uani 1 1 d DU . . 
H55 H 0.2928 0.1488 0.5506 0.066 Uiso 1 1 calc R . . 
C56 C 0.2410(7) 0.2726(5) 0.5909(4) 0.062(3) Uani 1 1 d DU . . 
H56 H 0.3051 0.3049 0.5627 0.074 Uiso 1 1 calc R . . 
C71 C 0.3488(6) 0.2626(4) 0.8614(4) 0.060(3) Uani 1 1 d DU . . 
C72 C 0.2579(6) 0.3060(5) 0.9096(4) 0.059(3) Uani 1 1 d DU . . 
H72 H 0.1953 0.2725 0.9380 0.071 Uiso 1 1 calc R . . 
C73 C 0.2613(6) 0.3996(4) 0.9152(4) 0.051(3) Uani 1 1 d DU . . 
H73 H 0.1999 0.4294 0.9474 0.062 Uiso 1 1 calc R . . 
C74 C 0.3551(7) 0.4507(4) 0.8735(4) 0.046(2) Uani 1 1 d DU . . 
C75 C 0.4444(7) 0.4045(5) 0.8241(5) 0.061(3) Uani 1 1 d DU . . 
H75 H 0.5056 0.4376 0.7944 0.074 Uiso 1 1 calc R . . 
C76 C 0.4430(7) 0.3111(5) 0.8189(5) 0.073(3) Uani 1 1 d DU . . 
H76 H 0.5045 0.2808 0.7872 0.087 Uiso 1 1 calc R . . 
C61 C 0.3754(4) 0.7413(4) 0.8920(4) 0.049(3) Uani 1 1 d DU . . 
C62 C 0.3831(5) 0.6987(5) 0.8139(4) 0.053(2) Uani 1 1 d DU . . 
H62 H 0.3930 0.7333 0.7650 0.064 Uiso 1 1 calc R . . 
C63 C 0.3760(6) 0.6048(5) 0.8080(4) 0.054(3) Uani 1 1 d DU . . 
H63 H 0.3809 0.5768 0.7549 0.065 Uiso 1 1 calc R . . 
C64 C 0.3616(6) 0.5512(4) 0.8799(4) 0.046(3) Uani 1 1 d DU . . 
C65 C 0.3533(6) 0.5951(5) 0.9585(5) 0.060(3) Uani 1 1 d DU . . 
H65 H 0.3426 0.5606 1.0074 0.072 Uiso 1 1 calc R . . 
C66 C 0.3606(6) 0.6894(5) 0.9648(4) 0.058(3) Uani 1 1 d DU . . 
H66 H 0.3557 0.7178 1.0177 0.070 Uiso 1 1 calc R . . 
Br6 Br 0.38876(11) 0.86855(10) 0.90074(9) 0.0793(4) Uani 1 1 d D . . 
C67 C 0.3491(11) 0.1594(6) 0.8571(7) 0.072(3) Uani 1 1 d DU . . 
N61 N 0.3448(10) 0.0856(4) 0.8536(7) 0.083(3) Uani 1 1 d D . . 
 
loop_ 
 _atom_site_aniso_label 
 _atom_site_aniso_U_11 
 _atom_site_aniso_U_22 
 _atom_site_aniso_U_33 
 _atom_site_aniso_U_23 
 _atom_site_aniso_U_13 
 _atom_site_aniso_U_12 
Br1 0.1054(8) 0.0582(8) 0.0811(8) 0.0003(7) 0.0482(6) -0.0077(7) 
C1 0.060(5) 0.075(6) 0.052(5) -0.010(5) 0.024(4) -0.002(5) 
C2 0.052(4) 0.063(5) 0.059(5) -0.013(4) 0.017(4) -0.003(4) 
C3 0.036(4) 0.061(6) 0.058(5) -0.005(4) 0.003(4) -0.006(3) 
C4 0.047(4) 0.055(5) 0.033(4) -0.005(4) 0.010(3) 0.003(4) 
C5 0.036(4) 0.054(5) 0.052(5) -0.012(4) 0.002(3) 0.007(3) 
C6 0.054(4) 0.069(5) 0.045(5) -0.001(4) 0.012(4) 0.013(4) 
C11 0.036(4) 0.074(5) 0.049(5) -0.015(4) -0.002(3) -0.003(3) 
C12 0.048(4) 0.066(6) 0.075(6) -0.007(5) 0.008(4) -0.007(4) 
C13 0.044(4) 0.068(6) 0.051(5) -0.010(4) 0.009(4) 0.006(4) 
C14 0.040(4) 0.060(5) 0.034(4) -0.016(4) 0.002(3) 0.001(4) 
C15 0.030(4) 0.066(5) 0.060(5) -0.002(4) 0.005(4) 0.011(3) 
C16 0.044(4) 0.061(5) 0.064(5) -0.003(4) 0.009(4) 0.016(4) 
C7 0.073(4) 0.073(3) 0.073(4) 0.000(3) 0.004(3) 0.000(3) 
N1 0.151(7) 0.081(5) 0.124(7) -0.020(5) 0.008(5) -0.013(5) 
Br2 0.0623(11) 0.0593(17) 0.0901(16) -0.0074(14) 0.0153(10) -0.0001(11) 
N121 0.093(5) 0.086(7) 0.064(5) -0.002(5) -0.011(4) 0.022(5) 
C127 0.073(5) 0.075(5) 0.062(5) 0.002(4) -0.010(4) 0.002(4) 
C27 0.073(4) 0.073(3) 0.073(4) 0.000(3) 0.004(3) 0.000(3) 
Br21 0.1062(18) 0.0683(18) 0.0743(16) -0.0016(16) 0.0447(13) -0.0042(15) 
N21 0.151(7) 0.081(5) 0.124(7) -0.020(5) 0.008(5) -0.013(5) 
C21 0.059(5) 0.053(5) 0.063(6) 0.013(4) -0.002(4) 0.013(4) 
C22 0.042(4) 0.062(6) 0.066(5) -0.008(4) 0.010(4) -0.010(4) 
C23 0.031(4) 0.062(5) 0.062(5) -0.006(4) 0.009(4) -0.004(3) 
C24 0.037(4) 0.055(5) 0.051(5) 0.008(5) 0.003(4) 0.005(4) 
C25 0.037(4) 0.064(5) 0.049(5) 0.002(4) 0.007(4) 0.006(4) 
C26 0.048(4) 0.072(6) 0.055(5) 0.004(4) 0.010(4) 0.013(4) 
C31 0.064(5) 0.058(6) 0.043(5) 0.000(4) 0.023(4) -0.003(4) 
C32 0.049(4) 0.072(6) 0.057(5) -0.009(4) 0.012(4) -0.018(4) 
C33 0.050(4) 0.060(6) 0.054(5) -0.002(4) 0.015(4) 0.002(4) 
C34 0.031(4) 0.053(5) 0.050(5) 0.001(4) 0.008(4) -0.003(3) 
C35 0.048(4) 0.063(6) 0.055(5) -0.005(4) -0.002(4) 0.003(4) 
C36 0.066(5) 0.073(6) 0.044(5) 0.000(5) 0.004(4) 0.017(5) 
Br4 0.0468(5) 0.0584(7) 0.1029(9) -0.0026(7) 0.0169(5) -0.0062(6) 
C41 0.035(4) 0.070(6) 0.065(6) 0.007(4) 0.004(4) 0.003(4) 
C42 0.041(4) 0.065(6) 0.061(5) -0.018(4) 0.005(4) -0.002(4) 
C43 0.055(4) 0.054(5) 0.034(4) 0.005(3) 0.008(3) 0.002(3) 
C44 0.047(4) 0.047(5) 0.042(5) -0.001(4) 0.004(4) 0.003(4) 
C45 0.056(4) 0.065(6) 0.057(5) -0.005(4) 0.019(4) -0.007(4) 
C46 0.052(4) 0.059(5) 0.060(5) 0.010(5) 0.014(4) -0.012(4) 
C47 0.073(4) 0.073(3) 0.073(4) 0.000(3) 0.004(3) 0.000(3) 
N41 0.151(7) 0.081(5) 0.124(7) -0.020(5) 0.008(5) -0.013(5) 
C51 0.063(5) 0.052(5) 0.041(5) -0.002(4) -0.002(4) 0.002(4) 
C52 0.070(5) 0.064(5) 0.047(5) -0.019(4) 0.011(4) 0.004(4) 
C53 0.060(5) 0.066(6) 0.054(5) -0.010(4) 0.023(4) -0.004(4) 
C54 0.049(4) 0.060(5) 0.035(4) 0.008(4) 0.010(4) 0.012(4) 
C55 0.058(5) 0.067(6) 0.042(5) 0.002(4) 0.016(4) 0.008(4) 
C56 0.064(5) 0.065(6) 0.056(5) 0.007(4) 0.008(4) -0.002(4) 
C71 0.075(5) 0.057(5) 0.042(5) 0.001(4) -0.012(4) 0.006(5) 
C72 0.064(5) 0.068(6) 0.046(5) 0.006(4) 0.008(4) -0.008(4) 
C73 0.058(5) 0.053(6) 0.045(5) 0.009(4) 0.012(4) 0.005(4) 
C74 0.044(4) 0.059(5) 0.036(4) -0.003(4) 0.005(3) 0.004(4) 
C75 0.055(5) 0.071(6) 0.060(6) -0.010(4) 0.017(4) 0.002(4) 
C76 0.067(5) 0.084(7) 0.069(6) -0.006(5) 0.015(5) 0.006(5) 
C61 0.034(4) 0.058(6) 0.059(6) -0.005(4) 0.013(4) -0.002(3) 
C62 0.053(4) 0.061(5) 0.045(5) 0.003(4) 0.003(4) 0.007(4) 
C63 0.059(5) 0.063(6) 0.041(5) 0.009(4) 0.009(4) 0.002(4) 
C64 0.031(4) 0.064(6) 0.044(5) -0.006(4) 0.012(4) 0.002(4) 
C65 0.056(4) 0.067(6) 0.060(6) -0.004(5) 0.018(4) 0.008(4) 
C66 0.056(4) 0.074(6) 0.046(5) -0.005(4) 0.010(4) 0.007(4) 
Br6 0.0549(6) 0.0737(9) 0.1107(11) -0.0065(9) 0.0160(6) -0.0023(6) 
C67 0.073(5) 0.075(5) 0.062(5) 0.002(4) -0.010(4) 0.002(4) 
N61 0.093(5) 0.086(7) 0.064(5) -0.002(5) -0.011(4) 0.022(5) 
 
_geom_special_details 
; 
 All esds (except the esd in the dihedral angle between two l.s. planes) 
 are estimated using the full covariance matrix.  The cell esds are taken 
 into account individually in the estimation of esds in distances, angles 
 and torsion angles; correlations between esds in cell parameters are only 
 used when they are defined by crystal symmetry.  An approximate (isotropic) 
 treatment of cell esds is used for estimating esds involving l.s. planes. 
; 
 
loop_ 
 _geom_bond_atom_site_label_1 
 _geom_bond_atom_site_label_2 
 _geom_bond_distance 
 _geom_bond_site_symmetry_2 
 _geom_bond_publ_flag 
Br1 C1 1.874(6) . ? 
C1 C6 1.387(7) . ? 
C1 C2 1.387(7) . ? 
C2 C3 1.380(7) . ? 
C3 C4 1.390(7) . ? 
C4 C5 1.391(7) . ? 
C4 C14 1.471(6) . ? 
C5 C6 1.376(7) . ? 
C11 C12 1.386(7) . ? 
C11 C16 1.386(7) . ? 
C11 C7 1.424(8) . ? 
C12 C13 1.385(7) . ? 
C13 C14 1.402(7) . ? 
C14 C15 1.388(7) . ? 
C15 C16 1.381(7) . ? 
C7 N1 1.199(8) . ? 
Br2 N121 0.721(7) . ? 
Br2 C21 1.903(5) . ? 
N121 C127 1.175(10) . ? 
C127 C21 1.452(10) . ? 
C27 N21 1.190(11) . ? 
C27 C31 1.431(10) . ? 
Br21 N21 0.743(8) . ? 
Br21 C31 1.884(6) . ? 
C21 C22 1.387(7) . ? 
C21 C26 1.397(7) . ? 
C22 C23 1.371(7) . ? 
C23 C24 1.394(7) . ? 
C24 C25 1.399(7) . ? 
C24 C34 1.471(6) . ? 
C25 C26 1.376(7) . ? 
C31 C32 1.388(7) . ? 
C31 C36 1.398(7) . ? 
C32 C33 1.380(7) . ? 
C33 C34 1.406(7) . ? 
C34 C35 1.389(7) . ? 
C35 C36 1.388(7) . ? 
Br4 C41 1.897(6) . ? 
C41 C42 1.382(7) . ? 
C41 C46 1.382(7) . ? 
C42 C43 1.386(7) . ? 
C43 C44 1.390(7) . ? 
C44 C45 1.402(7) . ? 
C44 C54 1.475(6) . ? 
C45 C46 1.385(7) . ? 
C47 N41 1.127(8) . ? 
C47 C51 1.481(8) . ? 
C51 C52 1.377(7) . ? 
C51 C56 1.386(7) . ? 
C52 C53 1.376(7) . ? 
C53 C54 1.392(7) . ? 
C54 C55 1.397(7) . ? 
C55 C56 1.377(7) . ? 
C71 C72 1.378(7) . ? 
C71 C76 1.383(7) . ? 
C71 C67 1.513(8) . ? 
C72 C73 1.375(7) . ? 
C73 C74 1.393(7) . ? 
C74 C75 1.398(7) . ? 
C74 C64 1.476(6) . ? 
C75 C76 1.371(7) . ? 
C61 C62 1.378(7) . ? 
C61 C66 1.387(7) . ? 
C61 Br6 1.873(6) . ? 
C62 C63 1.380(7) . ? 
C63 C64 1.388(7) . ? 
C64 C65 1.394(7) . ? 
C65 C66 1.386(7) . ? 
C67 N61 1.084(8) . ? 
 
loop_ 
 _geom_angle_atom_site_label_1 
 _geom_angle_atom_site_label_2 
 _geom_angle_atom_site_label_3 
 _geom_angle 
 _geom_angle_site_symmetry_1 
 _geom_angle_site_symmetry_3 
 _geom_angle_publ_flag 
C6 C1 C2 118.0(5) . . ? 
C6 C1 Br1 121.3(5) . . ? 
C2 C1 Br1 120.6(5) . . ? 
C3 C2 C1 121.2(6) . . ? 
C2 C3 C4 120.7(5) . . ? 
C3 C4 C5 118.1(5) . . ? 
C3 C4 C14 122.1(6) . . ? 
C5 C4 C14 119.8(5) . . ? 
C6 C5 C4 120.9(5) . . ? 
C5 C6 C1 121.1(6) . . ? 
C12 C11 C16 119.8(5) . . ? 
C12 C11 C7 120.3(5) . . ? 
C16 C11 C7 119.9(5) . . ? 
C13 C12 C11 120.3(6) . . ? 
C12 C13 C14 120.0(6) . . ? 
C15 C14 C13 119.1(5) . . ? 
C15 C14 C4 120.2(6) . . ? 
C13 C14 C4 120.8(6) . . ? 
C16 C15 C14 120.7(6) . . ? 
C15 C16 C11 120.1(6) . . ? 
N1 C7 C11 172.2(13) . . ? 
N121 Br2 C21 170.6(15) . . ? 
Br2 N121 C127 1.1(9) . . ? 
N121 C127 C21 169.4(12) . . ? 
N21 C27 C31 174(3) . . ? 
N21 Br21 C31 169(2) . . ? 
Br21 N21 C27 7.5(11) . . ? 
C22 C21 C26 118.6(5) . . ? 
C22 C21 C127 120.8(6) . . ? 
C26 C21 C127 120.6(6) . . ? 
C22 C21 Br2 121.0(5) . . ? 
C26 C21 Br2 120.4(5) . . ? 
C127 C21 Br2 2.2(4) . . ? 
C23 C22 C21 120.8(6) . . ? 
C22 C23 C24 121.3(6) . . ? 
C23 C24 C25 117.6(5) . . ? 
C23 C24 C34 120.8(6) . . ? 
C25 C24 C34 121.5(6) . . ? 
C26 C25 C24 121.2(6) . . ? 
C25 C26 C21 120.3(6) . . ? 
C32 C31 C36 118.5(5) . . ? 
C32 C31 C27 120.8(6) . . ? 
C36 C31 C27 120.5(6) . . ? 
C32 C31 Br21 123.4(5) . . ? 
C36 C31 Br21 118.1(5) . . ? 
C27 C31 Br21 3.4(10) . . ? 
C33 C32 C31 120.6(5) . . ? 
C32 C33 C34 121.8(6) . . ? 
C35 C34 C33 117.0(5) . . ? 
C35 C34 C24 123.1(6) . . ? 
C33 C34 C24 119.9(6) . . ? 
C36 C35 C34 121.7(6) . . ? 
C35 C36 C31 120.4(6) . . ? 
C42 C41 C46 118.9(5) . . ? 
C42 C41 Br4 122.2(5) . . ? 
C46 C41 Br4 118.9(5) . . ? 
C41 C42 C43 120.4(6) . . ? 
C42 C43 C44 121.1(6) . . ? 
C43 C44 C45 118.2(5) . . ? 
C43 C44 C54 120.7(6) . . ? 
C45 C44 C54 121.0(6) . . ? 
C46 C45 C44 119.9(6) . . ? 
C41 C46 C45 121.4(6) . . ? 
N41 C47 C51 174.1(15) . . ? 
C52 C51 C56 119.4(5) . . ? 
C52 C51 C47 120.3(5) . . ? 
C56 C51 C47 120.3(5) . . ? 
C53 C52 C51 120.5(6) . . ? 
C52 C53 C54 121.5(6) . . ? 
C53 C54 C55 117.0(5) . . ? 
C53 C54 C44 121.5(6) . . ? 
C55 C54 C44 121.5(6) . . ? 
C56 C55 C54 121.9(6) . . ? 
C55 C56 C51 119.8(6) . . ? 
C72 C71 C76 121.4(6) . . ? 
C72 C71 C67 119.3(5) . . ? 
C76 C71 C67 119.2(5) . . ? 
C73 C72 C71 118.9(6) . . ? 
C72 C73 C74 121.2(6) . . ? 
C73 C74 C75 118.3(5) . . ? 
C73 C74 C64 122.0(6) . . ? 
C75 C74 C64 119.7(6) . . ? 
C76 C75 C74 120.9(6) . . ? 
C75 C76 C71 119.1(6) . . ? 
C62 C61 C66 119.7(5) . . ? 
C62 C61 Br6 120.2(5) . . ? 
C66 C61 Br6 120.0(5) . . ? 
C61 C62 C63 120.1(6) . . ? 
C62 C63 C64 121.3(6) . . ? 
C63 C64 C65 118.0(6) . . ? 
C63 C64 C74 121.2(6) . . ? 
C65 C64 C74 120.8(6) . . ? 
C66 C65 C64 120.9(6) . . ? 
C65 C66 C61 119.9(6) . . ? 
N61 C67 C71 177.7(13) . . ? 
 
_diffrn_measured_fraction_theta_max    0.907 
_diffrn_reflns_theta_full              'ACTA 50' 
_diffrn_measured_fraction_theta_full   'ACTA 50' 
_refine_diff_density_max    0.507 
_refine_diff_density_min   -0.533 
_refine_diff_density_rms    0.078

# start Validation Reply Form
_vrf_PLAT026_BCNBP_bottom
;
PROBLEM: Ratio Observed / Unique Reflections too low .....36%
RESPONSE: see _exptl_special_details entry.
;
_vrf_PLAT341_BCNBP_bottom
;
PROBLEM: Low Bond Precision on  C-C Bonds ...............     0.0092 Ang.  
RESPONSE: see _exptl_special_details entry
;
_vrf_PLAT906_BCNBP_bottom
;
PROBLEM: Large K value in the Analysis of Variance ......      4.275 Check 
RESPONSE: see see _exptl_special_details entry
;
_vrf_PLAT911_BCNBP_bottom
;
PROBLEM: Missing # FCF Refl Between THmin & STh/L=  0.600        211 Report
RESPONSE: see _exptl_special_details entry
;
_vrf_PLAT915_BCNBP_bottom
;
PROBLEM: Low Friedel Pair Coverage ......................         88 %     
RESPONSE: see _exptl_special_details entry
;
# end Validation Reply Form 

data_BCNBP_top 
_database_code_depnum_ccdc_archive 'CCDC 1475352'
 
_audit_creation_method            SHELXL-97 
_chemical_name_systematic 
; 
 ? 
; 
_chemical_name_common             4-bromo-4'-cyano-biphenyl 
_chemical_melting_point           ? 
_chemical_formula_moiety          'C13 H8 Br N' 
_chemical_formula_sum 
 'C13 H8 Br N' 
_chemical_formula_weight          258.11 
 
loop_ 
 _atom_type_symbol 
 _atom_type_description 
 _atom_type_scat_dispersion_real 
 _atom_type_scat_dispersion_imag 
 _atom_type_scat_source 
 'C'  'C'   0.0033   0.0016 
 'International Tables Vol C Tables 4.2.6.8 and 6.1.1.4' 
 'H'  'H'   0.0000   0.0000 
 'International Tables Vol C Tables 4.2.6.8 and 6.1.1.4' 
 'N'  'N'   0.0061   0.0033 
 'International Tables Vol C Tables 4.2.6.8 and 6.1.1.4' 
 'Br'  'Br'  -0.2901   2.4595 
 'International Tables Vol C Tables 4.2.6.8 and 6.1.1.4' 
 
_symmetry_cell_setting            monoclinic 
_symmetry_space_group_name_H-M    'P 21' 
 
loop_ 
 _symmetry_equiv_pos_as_xyz 
 'x, y, z' 
 '-x, y+1/2, -z' 
 
_cell_length_a                    9.5964(9) 
_cell_length_b                    14.6438(8) 
_cell_length_c                    15.5585(15) 
_cell_angle_alpha                 90.00 
_cell_angle_beta                  97.429(8) 
_cell_angle_gamma                 90.00 
_cell_volume                      2168.0(3) 
_cell_formula_units_Z             8 
_cell_measurement_temperature     293(2) 
_cell_measurement_reflns_used     8085 
_cell_measurement_theta_min       2.37 
_cell_measurement_theta_max       28.14 
 
_exptl_crystal_description        'prismatic' 
_exptl_crystal_colour             colourless 
_exptl_crystal_size_max           0.60 
_exptl_crystal_size_mid           0.39 
_exptl_crystal_size_min           0.15
_exptl_crystal_size_rad           0.5000 
_exptl_crystal_density_meas       'not measured' 
_exptl_crystal_density_diffrn     1.582 
_exptl_crystal_density_method     'not measured' 
_exptl_crystal_F_000              1024 
_exptl_absorpt_coefficient_mu     3.754 
_exptl_absorpt_correction_type    sphere 
_exptl_absorpt_correction_T_min   0.0804 
_exptl_absorpt_correction_T_max   0.1115 
_exptl_absorpt_correction_T_ave   0.0987
_exptl_absorpt_process_details
;
Interpolation using  Int.Tab. Vol. C (1992) p. 523,Tab. 6.3.3.3
for values of muR in the range 0-2.5, and Int.Tab. Vol.II (1959)
p.302; Table 5.3.6 B for muR in the range 2.6-10.0.
The interpolation procedure of C.W.Dwiggins Jr (Acta Cryst.(1975)
A31,146-148) is used with some modification.
; 
_exptl_special_details 
; 
Selected Volume Xray Diffraction on the top part of one bi-domain
BCNBP crystal: keeping the crystal's integrity, we did a data 
collection by centring one selected volume in the focused beam.
Due to geometrical constraints to keep the same diffracting 
volume during the exposures, the diffraction data are tarnished
by some weaknesses, i.e. completeness, bad resolution, rather
high value for Rint...Moreover, due to a strong diffuse
scattering in this compound, the integration gave some 
negative intensities.   
; 
_diffrn_ambient_temperature       293(2) 
_diffrn_radiation_wavelength      0.71073 
_diffrn_radiation_type            MoK\a 
_diffrn_radiation_source          'fine-focus sealed tube' 
_diffrn_radiation_monochromator   graphite 
_diffrn_measurement_device_type   'STOE IPS 2' 
_diffrn_measurement_method        'omega scan' 
_diffrn_detector_area_resol_mean  6.67 
_diffrn_standards_number          ? 
_diffrn_standards_interval_count  ? 
_diffrn_standards_interval_time   ? 
_diffrn_standards_decay_%         ? 
_diffrn_reflns_number             26508 
_diffrn_reflns_av_R_equivalents   0.1098 
_diffrn_reflns_av_sigmaI/netI     0.1591 
_diffrn_reflns_limit_h_min        -14 
_diffrn_reflns_limit_h_max        14 
_diffrn_reflns_limit_k_min        -18 
_diffrn_reflns_limit_k_max        18 
_diffrn_reflns_limit_l_min        -23 
_diffrn_reflns_limit_l_max        23 
_diffrn_reflns_theta_min          2.14 
_diffrn_reflns_theta_max          32.04 
_reflns_number_total              13559 
_reflns_number_gt                 4359 
_reflns_threshold_expression      >2sigma(I) 
 
_computing_data_collection        'STOE X-AREA' 
_computing_cell_refinement        'STOE X-AREA'  
_computing_data_reduction         'STOE X-RED'  
_computing_structure_solution     'SHELXS-97 (Sheldrick, 1990)' 
_computing_structure_refinement   'SHELXL-97 (Sheldrick, 1997)' 
_computing_molecular_graphics     'PLATON (Speck, 2003)' 
_computing_publication_material    SHELX-97 
 
_refine_special_details
; 
 Refinement of F^2^ against ALL reflections.  The weighted R-factor wR and 
 goodness of fit S are based on F^2^, conventional R-factors R are based 
 on F, with F set to zero for negative F^2^. The threshold expression of 
 F^2^ > 2sigma(F^2^) is used only for calculating R-factors(gt) etc. and is 
 not relevant to the choice of reflections for refinement.  R-factors based 
 on F^2^ are statistically about twice as large as those based on F, and R- 
 factors based on ALL data will be even larger. 
; 
 
_refine_ls_structure_factor_coef  Fsqd  
_refine_ls_matrix_type            full 
_refine_ls_weighting_scheme       calc  
_refine_ls_weighting_details 
 'calc w=1/[\s^2^(Fo^2^)+(0.0567P)^2^+0.0000P] where P=(Fo^2^+2Fc^2^)/3' 
_atom_sites_solution_primary      direct 
_atom_sites_solution_secondary    difmap 
_atom_sites_solution_hydrogens    geom 
_refine_ls_hydrogen_treatment     mixed 
_refine_ls_extinction_method      SHELXL 
_refine_ls_extinction_coef        0.0011(2) 
_refine_ls_extinction_expression 
 'Fc^*^=kFc[1+0.001xFc^2^\l^3^/sin(2\q)]^-1/4^' 
_refine_ls_abs_structure_details 
 'Flack H D (1983), Acta Cryst. A39, 876-881' 
_refine_ls_abs_structure_Flack    0.08(2) 
_refine_ls_number_reflns          13559 
_refine_ls_number_parameters      535 
_refine_ls_number_restraints      581 
_refine_ls_R_factor_all           0.2336 
_refine_ls_R_factor_gt            0.0708 
_refine_ls_wR_factor_ref          0.1844 
_refine_ls_wR_factor_gt           0.1270 
_refine_ls_goodness_of_fit_ref    0.978 
_refine_ls_restrained_S_all       0.976 
_refine_ls_shift/su_max           0.000 
_refine_ls_shift/su_mean          0.000 
 
loop_ 
 _atom_site_label 
 _atom_site_type_symbol 
 _atom_site_fract_x 
 _atom_site_fract_y 
 _atom_site_fract_z 
 _atom_site_U_iso_or_equiv 
 _atom_site_adp_type 
 _atom_site_occupancy 
 _atom_site_symmetry_multiplicity 
 _atom_site_calc_flag 
 _atom_site_refinement_flags 
 _atom_site_disorder_assembly 
 _atom_site_disorder_group 
Br1 Br 0.3929(2) 0.54111(13) 0.37873(14) 0.0800(6) Uani 1 1 d D . . 
C1 C 0.3851(10) 0.4124(5) 0.3773(6) 0.062(4) Uani 1 1 d DU . . 
C2 C 0.5067(10) 0.3634(6) 0.4074(5) 0.061(4) Uani 1 1 d DU . . 
H2 H 0.5895 0.3947 0.4260 0.073 Uiso 1 1 calc R . . 
C3 C 0.5054(8) 0.2687(6) 0.4099(6) 0.048(3) Uani 1 1 d DU . . 
H3 H 0.5874 0.2375 0.4303 0.058 Uiso 1 1 calc R . . 
C4 C 0.3830(10) 0.2192(5) 0.3824(6) 0.043(3) Uani 1 1 d DU . . 
C5 C 0.2624(9) 0.2684(6) 0.3530(6) 0.046(3) Uani 1 1 d DU . . 
H5 H 0.1791 0.2375 0.3350 0.055 Uiso 1 1 calc R . . 
C6 C 0.2646(10) 0.3626(6) 0.3502(6) 0.061(4) Uani 1 1 d DU . . 
H6 H 0.1826 0.3937 0.3295 0.073 Uiso 1 1 calc R . . 
C11 C 0.3633(9) -0.0704(5) 0.3682(5) 0.049(3) Uani 1 1 d DU . . 
C12 C 0.2567(8) -0.0217(6) 0.3992(5) 0.061(4) Uani 1 1 d DU . . 
H12 H 0.1805 -0.0525 0.4168 0.074 Uiso 1 1 calc R . . 
C13 C 0.2629(9) 0.0722(6) 0.4041(6) 0.057(4) Uani 1 1 d DU . . 
H13 H 0.1910 0.1045 0.4251 0.068 Uiso 1 1 calc R . . 
C14 C 0.3764(9) 0.1187(5) 0.3778(6) 0.046(3) Uani 1 1 d DU . . 
C15 C 0.4830(9) 0.0692(5) 0.3474(6) 0.048(3) Uani 1 1 d DU . . 
H15 H 0.5599 0.0998 0.3307 0.058 Uiso 1 1 calc R . . 
C16 C 0.4771(8) -0.0246(5) 0.3416(5) 0.045(3) Uani 1 1 d DU . . 
H16 H 0.5485 -0.0569 0.3200 0.054 Uiso 1 1 calc R . . 
C7 C 0.3558(14) -0.1688(6) 0.3614(11) 0.070(3) Uani 1 1 d DU . . 
N1 N 0.3602(16) -0.2481(6) 0.3707(9) 0.097(3) Uani 1 1 d D . . 
Br2 Br 0.1500(6) 0.6224(3) 0.1389(4) 0.0750(16) Uani 0.293(4) 1 d PD . . 
N121 N 0.159(2) 0.6652(8) 0.1491(13) 0.079(3) Uani 0.707(4) 1 d PDU . . 
C127 C 0.1427(16) 0.5903(7) 0.1317(10) 0.066(3) Uani 0.707(4) 1 d PDU . . 
C27 C 0.1016(18) -0.0890(5) 0.1162(11) 0.070(3) Uani 0.293(4) 1 d PDU . . 
Br21 Br 0.1097(3) -0.1175(2) 0.1214(2) 0.0812(10) Uani 0.707(4) 1 d PD . . 
N21 N 0.063(4) -0.1636(9) 0.117(3) 0.097(3) Uani 0.293(4) 1 d PDU . . 
C21 C 0.1377(9) 0.4920(5) 0.1295(5) 0.061(4) Uani 1 1 d DU . . 
C22 C 0.2473(9) 0.4419(6) 0.1016(5) 0.061(4) Uani 1 1 d DU . . 
H22 H 0.3244 0.4723 0.0846 0.073 Uiso 1 1 calc R . . 
C23 C 0.2420(9) 0.3479(6) 0.0990(6) 0.050(3) Uani 1 1 d DU . . 
H23 H 0.3159 0.3157 0.0803 0.060 Uiso 1 1 calc R . . 
C24 C 0.1283(9) 0.3000(5) 0.1240(6) 0.045(3) Uani 1 1 d DU . . 
C25 C 0.0189(9) 0.3520(6) 0.1515(6) 0.056(4) Uani 1 1 d DU . . 
H25 H -0.0589 0.3219 0.1679 0.068 Uiso 1 1 calc R . . 
C26 C 0.0234(9) 0.4455(6) 0.1551(7) 0.068(4) Uani 1 1 d DU . . 
H26 H -0.0499 0.4778 0.1745 0.082 Uiso 1 1 calc R . . 
C31 C 0.1110(10) 0.0094(4) 0.1192(5) 0.055(3) Uani 1 1 d DU . . 
C32 C -0.0070(9) 0.0619(6) 0.0921(5) 0.064(4) Uani 1 1 d DU . . 
H32 H -0.0916 0.0333 0.0721 0.077 Uiso 1 1 calc R . . 
C33 C -0.0001(9) 0.1564(6) 0.0947(6) 0.057(4) Uani 1 1 d DU . . 
H33 H -0.0796 0.1910 0.0763 0.069 Uiso 1 1 calc R . . 
C34 C 0.1272(9) 0.1997(5) 0.1250(6) 0.042(3) Uani 1 1 d DU . . 
C35 C 0.2437(9) 0.1462(6) 0.1515(6) 0.057(4) Uani 1 1 d DU . . 
H35 H 0.3285 0.1744 0.1716 0.069 Uiso 1 1 calc R . . 
C36 C 0.2371(9) 0.0518(6) 0.1490(6) 0.052(3) Uani 1 1 d DU . . 
H36 H 0.3166 0.0172 0.1671 0.062 Uiso 1 1 calc R . . 
Br4 Br 0.88843(16) 1.29154(12) 0.39912(12) 0.0703(5) Uani 1 1 d D . . 
C41 C 0.8824(8) 1.1616(4) 0.3926(7) 0.056(3) Uani 1 1 d DU . . 
C42 C 0.8692(8) 1.1093(6) 0.4653(7) 0.064(4) Uani 1 1 d DU . . 
H42 H 0.8655 1.1376 0.5185 0.076 Uiso 1 1 calc R . . 
C43 C 0.8616(8) 1.0150(6) 0.4592(5) 0.051(3) Uani 1 1 d DU . . 
H43 H 0.8527 0.9807 0.5085 0.062 Uiso 1 1 calc R . . 
C44 C 0.8670(9) 0.9708(5) 0.3808(6) 0.038(3) Uani 1 1 d DU . . 
C45 C 0.8805(9) 1.0240(6) 0.3080(6) 0.053(3) Uani 1 1 d DU . . 
H45 H 0.8852 0.9960 0.2548 0.063 Uiso 1 1 calc R . . 
C46 C 0.8869(9) 1.1180(7) 0.3144(6) 0.059(4) Uani 1 1 d DU . . 
H46 H 0.8944 1.1526 0.2651 0.071 Uiso 1 1 calc R . . 
C47 C 0.8347(14) 0.5788(6) 0.3594(10) 0.070(3) Uani 1 1 d DU . . 
N41 N 0.8679(14) 0.5061(7) 0.3539(11) 0.097(3) Uani 1 1 d DU . . 
C51 C 0.8416(10) 0.6781(5) 0.3604(6) 0.053(3) Uani 1 1 d DU . . 
C52 C 0.9372(9) 0.7248(6) 0.3175(5) 0.061(3) Uani 1 1 d DU . . 
H52 H 0.9952 0.6928 0.2846 0.073 Uiso 1 1 calc R . . 
C53 C 0.9472(9) 0.8192(6) 0.3233(6) 0.056(4) Uani 1 1 d DU . . 
H53 H 1.0122 0.8493 0.2940 0.067 Uiso 1 1 calc R . . 
C54 C 0.8629(9) 0.8702(5) 0.3718(6) 0.043(3) Uani 1 1 d DU . . 
C55 C 0.7665(10) 0.8214(6) 0.4150(6) 0.055(4) Uani 1 1 d DU . . 
H55 H 0.7087 0.8530 0.4483 0.066 Uiso 1 1 calc R . . 
C56 C 0.7563(9) 0.7279(6) 0.4087(5) 0.058(4) Uani 1 1 d DU . . 
H56 H 0.6909 0.6974 0.4375 0.070 Uiso 1 1 calc R . . 
C71 C 0.6440(10) 0.7374(5) 0.1394(6) 0.059(3) Uani 1 1 d DU . . 
C72 C 0.7381(9) 0.6965(6) 0.0909(6) 0.063(4) Uani 1 1 d DU . . 
H72 H 0.7991 0.7317 0.0629 0.076 Uiso 1 1 calc R . . 
C73 C 0.7394(9) 0.6019(6) 0.0851(6) 0.053(4) Uani 1 1 d DU . . 
H73 H 0.8024 0.5736 0.0529 0.064 Uiso 1 1 calc R . . 
C74 C 0.6479(10) 0.5486(5) 0.1266(6) 0.048(3) Uani 1 1 d DU . . 
C75 C 0.5559(10) 0.5913(6) 0.1749(6) 0.064(4) Uani 1 1 d DU . . 
H75 H 0.4950 0.5565 0.2033 0.077 Uiso 1 1 calc R . . 
C76 C 0.5535(9) 0.6846(6) 0.1812(6) 0.067(4) Uani 1 1 d DU . . 
H76 H 0.4908 0.7126 0.2138 0.081 Uiso 1 1 calc R . . 
C61 C 0.6250(8) 0.2578(4) 0.1075(6) 0.050(3) Uani 1 1 d DU . . 
C62 C 0.6170(8) 0.3002(6) 0.1864(6) 0.053(3) Uani 1 1 d DU . . 
H62 H 0.6066 0.2653 0.2351 0.064 Uiso 1 1 calc R . . 
C63 C 0.6246(9) 0.3941(6) 0.1927(6) 0.059(4) Uani 1 1 d DU . . 
H63 H 0.6194 0.4219 0.2459 0.071 Uiso 1 1 calc R . . 
C64 C 0.6397(9) 0.4481(5) 0.1208(6) 0.043(3) Uani 1 1 d DU . . 
C65 C 0.6482(9) 0.4046(6) 0.0428(6) 0.054(3) Uani 1 1 d DU . . 
H65 H 0.6596 0.4393 -0.0058 0.064 Uiso 1 1 calc R . . 
C66 C 0.6403(8) 0.3104(6) 0.0355(6) 0.053(3) Uani 1 1 d DU . . 
H66 H 0.6454 0.2826 -0.0178 0.064 Uiso 1 1 calc R . . 
Br6 Br 0.61085(17) 0.13112(14) 0.09958(14) 0.0806(6) Uani 1 1 d DU . . 
C67 C 0.6367(14) 0.8368(6) 0.1452(9) 0.066(3) Uani 1 1 d DU . . 
N61 N 0.6650(12) 0.9093(7) 0.1432(9) 0.079(3) Uani 1 1 d DU . . 
 
loop_ 
 _atom_site_aniso_label 
 _atom_site_aniso_U_11 
 _atom_site_aniso_U_22 
 _atom_site_aniso_U_33 
 _atom_site_aniso_U_23 
 _atom_site_aniso_U_13 
 _atom_site_aniso_U_12 
Br1 0.1049(15) 0.0622(11) 0.0822(13) 0.0058(10) 0.0481(11) -0.0092(11) 
C1 0.071(7) 0.065(7) 0.053(8) 0.010(6) 0.023(6) 0.005(6) 
C2 0.055(7) 0.068(8) 0.061(8) 0.002(6) 0.010(6) -0.003(6) 
C3 0.027(5) 0.068(8) 0.050(7) -0.003(5) 0.008(5) 0.002(5) 
C4 0.047(6) 0.040(6) 0.047(6) -0.001(5) 0.018(5) 0.000(5) 
C5 0.035(5) 0.055(7) 0.048(7) -0.010(5) 0.004(5) 0.003(4) 
C6 0.061(7) 0.072(8) 0.051(8) -0.001(6) 0.012(6) 0.002(6) 
C11 0.050(7) 0.045(7) 0.052(8) 0.002(6) 0.002(6) 0.002(5) 
C12 0.045(7) 0.060(8) 0.079(9) -0.007(7) 0.009(6) -0.001(6) 
C13 0.035(6) 0.074(8) 0.064(8) -0.009(6) 0.017(6) -0.001(5) 
C14 0.047(6) 0.060(6) 0.030(6) -0.024(5) -0.002(5) -0.009(5) 
C15 0.035(6) 0.056(7) 0.053(7) -0.008(5) 0.004(5) 0.001(5) 
C16 0.050(6) 0.045(6) 0.044(6) -0.006(5) 0.018(5) 0.017(5) 
C7 0.070(5) 0.066(4) 0.073(5) 0.002(4) 0.003(4) -0.004(4) 
N1 0.119(7) 0.066(5) 0.100(7) -0.015(5) -0.007(5) -0.009(4) 
Br2 0.074(3) 0.050(3) 0.104(4) -0.009(3) 0.022(2) 0.004(3) 
N121 0.084(6) 0.064(5) 0.086(6) -0.003(5) -0.005(5) 0.022(5) 
C127 0.065(6) 0.072(5) 0.059(6) 0.001(5) -0.006(5) 0.008(5) 
C27 0.070(5) 0.066(4) 0.073(5) 0.002(4) 0.003(4) -0.004(4) 
Br21 0.106(2) 0.0676(19) 0.079(2) -0.0140(15) 0.0483(17) -0.0085(16) 
N21 0.119(7) 0.066(5) 0.100(7) -0.015(5) -0.007(5) -0.009(4) 
C21 0.059(7) 0.062(7) 0.060(9) -0.002(7) -0.005(6) 0.002(6) 
C22 0.053(7) 0.073(9) 0.060(8) 0.002(6) 0.017(6) -0.014(6) 
C23 0.035(6) 0.050(7) 0.063(8) -0.003(5) 0.001(6) 0.006(4) 
C24 0.026(5) 0.057(6) 0.052(7) 0.013(6) 0.008(5) 0.015(4) 
C25 0.037(6) 0.078(9) 0.057(8) 0.012(6) 0.019(6) 0.004(5) 
C26 0.040(6) 0.080(9) 0.082(9) 0.011(7) -0.003(6) 0.005(6) 
C31 0.075(6) 0.059(5) 0.038(7) -0.021(5) 0.035(5) -0.011(5) 
C32 0.059(7) 0.078(9) 0.060(8) -0.010(6) 0.024(6) -0.019(5) 
C33 0.048(6) 0.066(8) 0.058(8) -0.006(6) 0.009(6) -0.001(5) 
C34 0.035(5) 0.048(6) 0.041(6) -0.002(5) 0.000(5) 0.006(4) 
C35 0.055(7) 0.068(8) 0.048(7) -0.002(6) 0.002(6) 0.008(6) 
C36 0.059(6) 0.051(7) 0.044(7) 0.002(5) 0.004(5) 0.015(5) 
Br4 0.0501(10) 0.0634(12) 0.0999(15) -0.0040(11) 0.0187(9) -0.0013(9) 
C41 0.032(6) 0.069(7) 0.065(7) 0.007(6) -0.002(6) -0.001(5) 
C42 0.046(6) 0.075(8) 0.069(8) -0.006(6) 0.005(6) 0.000(6) 
C43 0.065(7) 0.056(7) 0.037(6) 0.003(5) 0.024(5) -0.006(5) 
C44 0.036(6) 0.041(5) 0.040(6) 0.001(4) 0.009(5) -0.001(5) 
C45 0.052(6) 0.065(7) 0.042(6) 0.001(5) 0.014(6) -0.006(6) 
C46 0.055(7) 0.064(8) 0.059(8) -0.001(6) 0.009(6) -0.012(6) 
C47 0.070(5) 0.066(4) 0.073(5) 0.002(4) 0.003(4) -0.004(4) 
N41 0.119(7) 0.066(5) 0.100(7) -0.015(5) -0.007(5) -0.009(4) 
C51 0.068(7) 0.051(6) 0.041(7) 0.016(5) 0.006(5) 0.000(5) 
C52 0.073(7) 0.060(7) 0.053(7) -0.013(5) 0.020(6) 0.010(5) 
C53 0.053(6) 0.063(7) 0.058(7) -0.013(5) 0.038(6) -0.003(5) 
C54 0.036(5) 0.051(6) 0.040(7) 0.002(5) -0.007(5) 0.013(5) 
C55 0.058(7) 0.065(8) 0.044(7) 0.001(6) 0.016(6) 0.001(6) 
C56 0.062(7) 0.061(8) 0.051(7) 0.013(6) 0.008(6) 0.000(6) 
C71 0.058(6) 0.058(6) 0.055(8) -0.013(6) -0.014(5) 0.003(5) 
C72 0.058(7) 0.078(9) 0.053(8) 0.008(6) 0.007(6) -0.004(6) 
C73 0.055(7) 0.066(8) 0.039(7) 0.014(5) 0.010(6) 0.007(5) 
C74 0.048(6) 0.066(7) 0.033(6) 0.002(6) 0.013(5) -0.001(6) 
C75 0.074(8) 0.061(8) 0.058(8) -0.009(6) 0.008(6) 0.002(6) 
C76 0.048(6) 0.084(9) 0.070(8) -0.024(6) 0.005(6) 0.000(5) 
C61 0.031(6) 0.055(4) 0.065(6) -0.001(4) 0.014(6) 0.003(5) 
C62 0.057(7) 0.060(6) 0.044(6) 0.014(5) 0.010(6) -0.008(6) 
C63 0.058(7) 0.067(7) 0.056(8) -0.002(6) 0.020(6) -0.005(6) 
C64 0.032(6) 0.052(7) 0.049(6) -0.004(5) 0.018(5) 0.004(5) 
C65 0.053(6) 0.063(7) 0.047(7) -0.002(5) 0.011(6) 0.010(5) 
C66 0.047(6) 0.076(7) 0.036(6) -0.014(5) 0.005(5) 0.000(6) 
Br6 0.0535(11) 0.0702(13) 0.1198(18) -0.0060(13) 0.0175(11) -0.0076(10) 
C67 0.065(6) 0.072(5) 0.059(6) 0.001(5) -0.006(5) 0.008(5) 
N61 0.084(6) 0.064(5) 0.086(6) -0.003(5) -0.005(5) 0.022(5) 
 
_geom_special_details 
; 
 All esds (except the esd in the dihedral angle between two l.s. planes) 
 are estimated using the full covariance matrix.  The cell esds are taken 
 into account individually in the estimation of esds in distances, angles 
 and torsion angles; correlations between esds in cell parameters are only 
 used when they are defined by crystal symmetry.  An approximate (isotropic) 
 treatment of cell esds is used for estimating esds involving l.s. planes. 
; 
 
loop_ 
 _geom_bond_atom_site_label_1 
 _geom_bond_atom_site_label_2 
 _geom_bond_distance 
 _geom_bond_site_symmetry_2 
 _geom_bond_publ_flag 
Br1 C1 1.886(7) . ? 
C1 C6 1.386(8) . ? 
C1 C2 1.398(8) . ? 
C2 C3 1.388(8) . ? 
C3 C4 1.399(7) . ? 
C4 C5 1.389(7) . ? 
C4 C14 1.475(7) . ? 
C5 C6 1.380(8) . ? 
C11 C12 1.384(7) . ? 
C11 C16 1.390(7) . ? 
C11 C7 1.445(8) . ? 
C12 C13 1.377(8) . ? 
C13 C14 1.391(7) . ? 
C14 C15 1.386(7) . ? 
C15 C16 1.377(7) . ? 
C7 N1 1.172(8) . ? 
Br2 N121 0.650(11) . ? 
Br2 C21 1.917(7) . ? 
N121 C127 1.136(9) . ? 
C127 C21 1.441(8) . ? 
C27 N21 1.154(5) . ? 
C27 C31 1.445(5) . ? 
Br21 N21 0.808(14) . ? 
Br21 C31 1.859(6) . ? 
C21 C26 1.392(8) . ? 
C21 C22 1.397(8) . ? 
C22 C23 1.379(7) . ? 
C23 C24 1.393(7) . ? 
C24 C25 1.408(7) . ? 
C24 C34 1.469(7) . ? 
C25 C26 1.370(8) . ? 
C31 C36 1.385(7) . ? 
C31 C32 1.388(8) . ? 
C32 C33 1.386(8) . ? 
C33 C34 1.403(8) . ? 
C34 C35 1.383(8) . ? 
C35 C36 1.384(8) . ? 
Br4 C41 1.906(7) . ? 
C41 C46 1.380(8) . ? 
C41 C42 1.385(8) . ? 
C42 C43 1.385(8) . ? 
C43 C44 1.387(7) . ? 
C44 C45 1.394(7) . ? 
C44 C54 1.480(6) . ? 
C45 C46 1.381(8) . ? 
C47 N41 1.119(8) . ? 
C47 C51 1.454(8) . ? 
C51 C52 1.383(8) . ? 
C51 C56 1.388(8) . ? 
C52 C53 1.388(8) . ? 
C53 C54 1.392(7) . ? 
C54 C55 1.406(8) . ? 
C55 C56 1.376(8) . ? 
C71 C72 1.385(8) . ? 
C71 C76 1.387(8) . ? 
C71 C67 1.462(8) . ? 
C72 C73 1.389(8) . ? 
C73 C74 1.395(7) . ? 
C74 C75 1.381(8) . ? 
C74 C64 1.476(7) . ? 
C75 C76 1.369(8) . ? 
C61 C66 1.384(7) . ? 
C61 C62 1.386(7) . ? 
C61 Br6 1.863(6) . ? 
C62 C63 1.379(8) . ? 
C63 C64 1.392(7) . ? 
C64 C65 1.382(7) . ? 
C65 C66 1.385(8) . ? 
C67 N61 1.097(8) . ? 
 
loop_ 
 _geom_angle_atom_site_label_1 
 _geom_angle_atom_site_label_2 
 _geom_angle_atom_site_label_3 
 _geom_angle 
 _geom_angle_site_symmetry_1 
 _geom_angle_site_symmetry_3 
 _geom_angle_publ_flag 
C6 C1 C2 117.3(6) . . ? 
C6 C1 Br1 124.0(7) . . ? 
C2 C1 Br1 118.6(7) . . ? 
C3 C2 C1 120.8(7) . . ? 
C2 C3 C4 121.3(6) . . ? 
C5 C4 C3 117.5(6) . . ? 
C5 C4 C14 118.2(8) . . ? 
C3 C4 C14 124.2(8) . . ? 
C6 C5 C4 120.9(7) . . ? 
C5 C6 C1 122.1(7) . . ? 
C12 C11 C16 119.9(6) . . ? 
C12 C11 C7 120.5(6) . . ? 
C16 C11 C7 119.5(6) . . ? 
C13 C12 C11 120.4(7) . . ? 
C12 C13 C14 120.1(7) . . ? 
C15 C14 C13 119.0(6) . . ? 
C15 C14 C4 120.6(7) . . ? 
C13 C14 C4 120.4(8) . . ? 
C16 C15 C14 121.2(6) . . ? 
C15 C16 C11 119.3(6) . . ? 
N1 C7 C11 168.2(18) . . ? 
N121 Br2 C21 170(2) . . ? 
Br2 N121 C127 0.4(15) . . ? 
N121 C127 C21 166.9(16) . . ? 
N21 C27 C31 164(2) . . ? 
N21 Br21 C31 147(3) . . ? 
Br21 N21 C27 15.1(12) . . ? 
C26 C21 C22 119.0(6) . . ? 
C26 C21 C127 120.5(7) . . ? 
C22 C21 C127 120.5(6) . . ? 
C26 C21 Br2 120.6(6) . . ? 
C22 C21 Br2 120.3(6) . . ? 
C127 C21 Br2 3.2(6) . . ? 
C23 C22 C21 120.4(7) . . ? 
C22 C23 C24 121.5(7) . . ? 
C23 C24 C25 117.1(6) . . ? 
C23 C24 C34 120.8(7) . . ? 
C25 C24 C34 122.0(7) . . ? 
C26 C25 C24 122.1(7) . . ? 
C25 C26 C21 120.0(7) . . ? 
C36 C31 C32 119.8(6) . . ? 
C36 C31 C27 120.4(6) . . ? 
C32 C31 C27 119.8(6) . . ? 
C36 C31 Br21 116.7(7) . . ? 
C32 C31 Br21 123.5(7) . . ? 
C27 C31 Br21 4.0(7) . . ? 
C33 C32 C31 120.6(7) . . ? 
C32 C33 C34 119.8(7) . . ? 
C35 C34 C33 118.6(6) . . ? 
C35 C34 C24 124.3(8) . . ? 
C33 C34 C24 117.1(8) . . ? 
C34 C35 C36 121.7(7) . . ? 
C35 C36 C31 119.5(6) . . ? 
C46 C41 C42 118.8(6) . . ? 
C46 C41 Br4 120.3(7) . . ? 
C42 C41 Br4 120.9(7) . . ? 
C43 C42 C41 120.3(7) . . ? 
C42 C43 C44 121.2(7) . . ? 
C43 C44 C45 118.1(6) . . ? 
C43 C44 C54 123.0(8) . . ? 
C45 C44 C54 118.9(8) . . ? 
C46 C45 C44 120.5(7) . . ? 
C41 C46 C45 121.2(7) . . ? 
N41 C47 C51 159.9(13) . . ? 
C52 C51 C56 118.4(6) . . ? 
C52 C51 C47 121.4(6) . . ? 
C56 C51 C47 120.1(6) . . ? 
C51 C52 C53 120.4(7) . . ? 
C52 C53 C54 121.9(6) . . ? 
C53 C54 C55 116.8(6) . . ? 
C53 C54 C44 125.1(8) . . ? 
C55 C54 C44 118.1(7) . . ? 
C56 C55 C54 121.1(7) . . ? 
C55 C56 C51 121.3(7) . . ? 
C72 C71 C76 120.5(7) . . ? 
C72 C71 C67 120.2(6) . . ? 
C76 C71 C67 119.3(6) . . ? 
C71 C72 C73 118.6(7) . . ? 
C72 C73 C74 121.1(7) . . ? 
C75 C74 C73 118.9(7) . . ? 
C75 C74 C64 116.9(7) . . ? 
C73 C74 C64 124.1(7) . . ? 
C76 C75 C74 120.6(7) . . ? 
C75 C76 C71 120.3(7) . . ? 
C66 C61 C62 119.5(6) . . ? 
C66 C61 Br6 121.0(7) . . ? 
C62 C61 Br6 119.5(7) . . ? 
C63 C62 C61 120.0(6) . . ? 
C62 C63 C64 121.3(7) . . ? 
C65 C64 C63 117.9(6) . . ? 
C65 C64 C74 120.3(8) . . ? 
C63 C64 C74 121.8(8) . . ? 
C64 C65 C66 121.5(7) . . ? 
C65 C66 C61 119.8(6) . . ? 
N61 C67 C71 161.5(12) . . ? 
 
_diffrn_measured_fraction_theta_max    0.910 
_diffrn_reflns_theta_full              'ACTA 50' 
_diffrn_measured_fraction_theta_full   'ACTA 50' 
_refine_diff_density_max    0.376 
_refine_diff_density_min   -0.590 
_refine_diff_density_rms    0.069

# start Validation Reply Form
_vrf_PLAT026_BCNBP_top
;
PROBLEM: Ratio Observed / Unique Reflections too low .....32%
RESPONSE: see _exptl_special_details entry.
;
_vrf_PLAT341_BCNBP_top
;
PROBLEM: Low Bond Precision on  C-C Bonds ...............     0.0121 Ang.  
RESPONSE: see _exptl_special_details entry
;
_vrf_PLAT906_BCNBP_top
;
PROBLEM: Large K value in the Analysis of Variance ......      6.304 Check 
RESPONSE: see _exptl_special_details entry
;
_vrf_PLAT911_BCNBP_top
;
PROBLEM: Missing # FCF Refl Between THmin & STh/L=  0.600        212 Report
RESPONSE: see _exptl_special_details entry
;
_vrf_PLAT915_BCNBP_top
;
PROBLEM: Low Friedel Pair Coverage ......................         89 %     
RESPONSE: see _exptl_special_details entry
;
# end Validation Reply Form 
