# Supplementary material for: Peculiar orientational disorder in 4-bromo-4′-nitrobiphenyl (BNBP) and 4-bromo-4′-cyanobiphenyl (BCNBP) leading to bipolar crystals
Source: IUCrJ. 2016 Apr 28;3(Pt 3):219–25. doi: 10.1107/S2052252516006709 (PMC4856144; doi:10.1107/S2052252516006709)
Supplement: Supplementary file 2 [file m-03-00219-BNBP_leftsup2.hkl]

# 
# h,k,l, Fc-squared, Fo-squared, sigma(Fo-squared) and status flag 
# 
data_shelxl 
_shelx_title ' BNBP_left' 
_shelx_refln_list_code          4 
_shelx_F_calc_maximum      198.92 
_exptl_crystal_F_000      1104.00 
_reflns_d_resolution_high  0.6662 
 
loop_ 
 _symmetry_equiv_pos_as_xyz 
 'x, y, z' 
 '-x, y+1/2, -z' 
 
_cell_length_a     9.9912 
_cell_length_b    14.1075 
_cell_length_c    15.6564 
_cell_angle_alpha  90.000 
_cell_angle_beta  101.996 
_cell_angle_gamma  90.000 
 
_shelx_F_squared_multiplier     1.000 
 
loop_ 
 _refln_index_h 
 _refln_index_k 
 _refln_index_l 
 _refln_F_squared_calc 
 _refln_F_squared_meas 
 _refln_F_squared_sigma 
 _refln_observed_status 
   4 -20   0       71.99      172.95    118.63 o 
   3 -19   0       19.06      203.14    102.25 o 
   4 -19   0        2.52      -90.88     90.88 o 
   5 -19   0        0.18      -49.02    107.25 o 
   6 -19   0       21.01      113.08     73.26 o 
   2 -18   0        1.89      -58.92     82.25 o 
   3 -18   0      115.70      152.16     83.63 o 
   4 -18   0       77.16      155.40     84.22 o 
   5 -18   0      101.32       -4.61     61.32 o 
   6 -18   0        0.43      -21.64     67.23 o 
   7 -18   0        6.47       -8.35     68.60 o 
   1 -17   0      358.63      513.13     79.43 o 
   2 -17   0      181.87      149.42     76.67 o 
   3 -17   0      206.96      248.65     75.01 o 
   4 -17   0       18.52      -41.85     65.91 o 
   5 -17   0        1.57       65.01     66.79 o 
   6 -17   0       23.32       68.93     70.32 o 
   7 -17   0       95.07       -3.59     53.76 o 
   8 -17   0        0.05        6.34     56.71 o 
   1 -16   0       30.53       72.45     74.71 o 
   2 -16   0       18.15      -72.84     72.84 o 
   3 -16   0        2.28      -42.98     56.33 o 
   4 -16   0     1187.76     1197.46     56.95 o 
   5 -16   0        6.04      -57.24     57.24 o 
   6 -16   0       15.41       34.00     47.63 o 
   7 -16   0        1.62       64.84    173.97 o 
   8 -16   0      107.54       89.44     72.23 o 
   9 -16   0        7.11       49.51     68.58 o 
   1 -15   0      343.74      440.28     73.45 o 
   2 -15   0     1117.00     1126.26    182.67 o 
   3 -15   0      408.77      472.77     64.94 o 
   4 -15   0       48.18      -58.13     58.13 o 
   5 -15   0      124.03      204.35     52.65 o 
   6 -15   0      308.90      343.92     65.20 o 
   7 -15   0      108.73      117.89     56.81 o 
   8 -15   0       28.56      -14.81     64.56 o 
   9 -15   0        2.66       68.00     97.20 o 
  10 -15   0       21.42       23.36    104.54 o 
   0 -14   0      323.37      260.93     81.68 o 
   1 -14   0     1919.82     1925.97     91.39 o 
   2 -14   0        0.71       47.89    173.09 o 
   3 -14   0      657.75      768.23     55.78 o 
   4 -14   0       32.56      105.92     44.11 o 
   5 -14   0      662.67      765.42     85.67 o 
   6 -14   0        2.22       70.00     85.44 o 
   7 -14   0       23.79       37.40     44.77 o 
   8 -14   0        8.07      -56.47     56.47 o 
   9 -14   0       64.25      105.25     67.56 o 
  10 -14   0        5.65      -74.55     74.55 o 
   1 -13   0      686.23      794.99     62.86 o 
   2 -13   0      592.41      614.23    124.26 o 
   3 -13   0      894.64      844.48     47.69 o 
   4 -13   0      138.57      194.82     63.88 o 
   5 -13   0       92.44      117.49     56.06 o 
   6 -13   0      133.27      152.57     52.34 o 
   7 -13   0       88.04      264.68     87.50 o 
   8 -13   0       33.88      106.79     64.17 o 
   9 -13   0       14.68       39.38     56.40 o 
  10 -13   0        9.42       52.63     69.98 o 
  11 -13   0        8.55      -49.98     67.24 o 
   0 -12   0     6720.66     7190.72    104.53 o 
   1 -12   0       40.21       22.41     64.36 o 
   2 -12   0       18.10        6.40     45.20 o 
   3 -12   0       46.79      102.73     53.50 o 
   4 -12   0      912.21      926.36     46.13 o 
   5 -12   0        1.74       10.13     61.80 o 
   6 -12   0      180.51      229.96     59.32 o 
   7 -12   0       25.09      -31.64     52.44 o 
   8 -12   0      259.31      314.84     46.86 o 
   9 -12   0        3.84      -30.71     68.04 o 
  10 -12   0        5.59       43.43     49.44 o 
  11 -12   0        0.50       15.86     66.49 o 
   1 -11   0     1013.63      892.73     51.42 o 
   2 -11   0      886.41      836.76     56.46 o 
   3 -11   0     1064.14      936.12     61.09 o 
   4 -11   0       38.13       97.30     84.46 o 
   5 -11   0      574.46      535.93     66.33 o 
   6 -11   0       68.91      138.98     52.10 o 
   7 -11   0      178.21      317.62     69.86 o 
   8 -11   0       80.55       54.34     72.94 o 
   9 -11   0       61.98      168.74     71.03 o 
  10 -11   0        0.18      -27.06     74.31 o 
  11 -11   0       28.63      -72.34     72.34 o 
  12 -11   0        4.53       65.73     70.99 o 
   0 -10   0      359.95      376.82     55.50 o 
   1 -10   0      308.31      338.46     60.22 o 
   2 -10   0       78.07      159.71     63.95 o 
   3 -10   0     1516.23     1593.91     58.28 o 
   4 -10   0     1245.34     1213.03     58.67 o 
   5 -10   0     1250.03     1285.86     61.19 o 
   6 -10   0      117.77      107.59     52.90 o 
   7 -10   0      162.68      164.93     51.46 o 
   8 -10   0        7.58      -29.73     50.87 o 
   9 -10   0       47.47      -22.09     55.64 o 
  10 -10   0       23.12        3.44     57.44 o 
  11 -10   0        0.64       10.72     60.89 o 
  12 -10   0       18.77       49.70     74.99 o 
   1  -9   0      163.64      236.31     41.07 o 
   2  -9   0       91.19      135.79     48.42 o 
   3  -9   0      243.65      350.00     56.72 o 
   4  -9   0      672.36      673.21     50.01 o 
   5  -9   0      318.37      405.36     97.08 o 
   6  -9   0       57.72       45.14     55.05 o 
   7  -9   0       66.26       74.53     49.15 o 
   8  -9   0      175.96      200.80     67.07 o 
   9  -9   0       26.96       71.27     83.24 o 
  10  -9   0       21.00      -43.63     85.98 o 
  11  -9   0       11.44      -47.16     91.96 o 
  12  -9   0       27.72      -41.13     75.44 o 
  13  -9   0        0.43     -293.90    646.46 o 
   0  -8   0     1366.00     1505.68     67.76 o 
   1  -8   0        5.47       -3.37     43.94 o 
   2  -8   0       66.12        0.67     59.03 o 
   3  -8   0      177.23      280.88     52.29 o 
   4  -8   0      216.72      272.27     63.45 o 
   5  -8   0      108.40      138.74     61.00 o 
   6  -8   0       92.34       41.08     75.49 o 
   7  -8   0       39.59      -52.94     74.02 o 
   8  -8   0       39.63       85.10     65.00 o 
   9  -8   0      155.98      206.00     85.40 o 
  10  -8   0       24.11       42.94     73.43 o 
  11  -8   0        5.70       87.65     89.51 o 
  12  -8   0        1.15       72.06    127.35 o 
  13  -8   0        7.52     -275.49    355.68 o 
   1  -7   0     4624.62     4758.24     59.99 o 
   2  -7   0      682.98      718.54     65.11 o 
   3  -7   0      759.03      767.42     64.44 o 
   4  -7   0       22.89       52.03     58.71 o 
   5  -7   0      221.16      216.31     81.29 o 
   6  -7   0      386.87      472.79     72.57 o 
   7  -7   0      113.60      153.25     61.67 o 
   8  -7   0       85.35      101.28     77.06 o 
   9  -7   0      162.48      209.53     79.03 o 
  10  -7   0        4.12       45.10     73.63 o 
  11  -7   0        7.10      115.00     86.18 o 
  12  -7   0       25.28       44.31    174.51 o 
  13  -7   0        2.42      -33.04    346.47 o 
   0  -6   0      893.59      881.33     72.74 o 
   1  -6   0    14561.00    14514.23     80.31 o 
   2  -6   0       16.99      -16.76     63.36 o 
   3  -6   0     2473.19     2511.85     71.05 o 
   4  -6   0     1060.84      962.81     90.98 o 
   5  -6   0     1095.23     1340.85     85.67 o 
  12  -6   0       11.50     -136.96    265.69 o 
  13  -6   0        0.92     -292.15    292.15 o 
   1  -5   0    10770.98    10763.50     77.66 o 
   2  -5   0     7595.11     8058.47     92.88 o 
   3  -5   0     3510.88     3471.41    123.89 o 
  14  -5   0        2.42     -149.70    396.56 o 
   0  -4   0    34360.55    32876.50    169.90 o 
   1  -4   0       81.22       97.91     46.60 o 
   2  -4   0      200.04      161.33    115.92 o 
   1  -3   0     1838.48     1828.53     83.29 o 
   0  -2   0      303.00      309.35     71.63 o 
   1  -2   0     2510.06     2520.02    142.19 o 
   0   2   0      310.69      332.74     82.35 o 
   1   3   0     1793.64     1847.51     96.07 o 
   0   4   0    34259.05    34583.21    233.97 o 
   1   4   0       88.32       47.32     53.44 o 
   2   4   0      173.76      192.02    111.21 o 
   1   5   0    10835.79    10893.35    145.03 o 
   2   5   0     7967.87     8295.97    114.60 o 
   3   5   0     3509.98     3568.12    143.98 o 
   0   6   0      873.82      743.13     77.28 o 
   1   6   0    15306.90    15143.58    253.91 o 
   2   6   0       16.21      -49.69     90.27 o 
   3   6   0     2508.63     2698.72    121.68 o 
   4   6   0     1039.57     1027.66    166.65 o 
  13   6   0        0.15     -228.23    354.11 o 
   1   7   0     4533.80     4572.69     82.21 o 
   2   7   0      420.21      482.45     93.28 o 
   3   7   0      675.05      635.75    107.82 o 
   4   7   0       22.04      195.10    144.22 o 
   5   7   0      239.64      244.66    161.21 o 
   6   7   0      385.45      410.02    135.33 o 
   7   7   0      111.42      -89.61     89.61 o 
  11   7   0       12.57     -299.21    299.21 o 
  12   7   0       25.81      133.92    312.65 o 
  13   7   0        3.50      -72.35    368.13 o 
   0   8   0     1305.27     1262.54     87.05 o 
   1   8   0       10.23      154.08     71.99 o 
   2   8   0       68.06      130.20    113.70 o 
   3   8   0      155.06      104.39     82.42 o 
   4   8   0      215.96      283.76    108.53 o 
   5   8   0       92.85      125.73    125.62 o 
   6   8   0       86.63      284.82    156.97 o 
   7   8   0       34.08       99.41    102.75 o 
   8   8   0       37.59      -38.82    103.63 o 
   9   8   0      147.57      472.00    215.02 o 
  10   8   0       17.63     -190.10    232.45 o 
  11   8   0        5.67      -18.92    249.70 o 
  12   8   0        1.02     -171.57    273.82 o 
  13   8   0        7.79      268.72    375.00 o 
   1   9   0      158.61      230.19     90.93 o 
   2   9   0      169.46       89.10     96.18 o 
   3   9   0      238.98      261.73    304.08 o 
   4   9   0      657.88      755.70    111.55 o 
   5   9   0      257.24      313.76    141.05 o 
   6   9   0       95.49       92.29    104.87 o 
   7   9   0       49.05       71.53     98.86 o 
   8   9   0      168.88      350.43    131.29 o 
   9   9   0       19.07      479.80    215.98 o 
  10   9   0       22.46     -280.10    280.10 o 
  11   9   0        6.38      -78.63    257.45 o 
  12   9   0       30.11     -220.21    220.21 o 
   0  10   0      342.02      333.45    162.50 o 
   1  10   0      392.75      164.21     80.78 o 
   2  10   0       73.26       32.76     99.91 o 
   3  10   0     1444.90     1228.35     99.02 o 
   4  10   0     1142.66     1030.28    123.12 o 
   5  10   0     1152.19     1237.13    110.92 o 
   6  10   0      133.96      236.17    139.39 o 
   7  10   0      168.06      132.06     96.84 o 
   8  10   0        2.72       -2.12     88.63 o 
   9  10   0       52.44      113.68    143.60 o 
  10  10   0       25.64     -171.62    204.85 o 
  11  10   0        1.20     -220.07    836.61 o 
  12  10   0       20.38      106.13    224.06 o 
   1  11   0      999.64      863.36    130.88 o 
   2  11   0      913.95      760.15     93.76 o 
   3  11   0     1066.82      921.48    141.93 o 
   4  11   0       51.69     -102.77    237.56 o 
   5  11   0      588.68      634.71    134.84 o 
   6  11   0       74.16      175.41    114.10 o 
   7  11   0      183.59       99.49     96.08 o 
   8  11   0       79.54      110.19    171.04 o 
   9  11   0       61.29      137.99    136.65 o 
  10  11   0        1.30       69.72    252.89 o 
  11  11   0       24.70      -54.30    211.21 o 
  12  11   0        6.83     -213.29    254.73 o 
   0  12   0     6615.51     6363.03    178.02 o 
   1  12   0       43.40       92.62    124.11 o 
   2  12   0       18.97       56.36    110.57 o 
   3  12   0       40.88       90.89    134.41 o 
   4  12   0     1052.16      961.25    183.61 o 
   5  12   0        3.38      -22.20    143.11 o 
   6  12   0      170.96      139.68    140.98 o 
   7  12   0       17.89      184.96    279.51 o 
   8  12   0      253.83      298.86    108.21 o 
   9  12   0        4.65       46.56    111.23 o 
  10  12   0        7.96      263.37    168.05 o 
  11  12   0        0.52       79.45    192.18 o 
   1  13   0      697.80      682.87    179.40 o 
   2  13   0      613.70      486.36    145.93 o 
   3  13   0      900.26      889.87    116.00 o 
   4  13   0      140.93       90.16    132.39 o 
   5  13   0       99.68      348.37    309.62 o 
   6  13   0      126.86      169.76    177.15 o 
   7  13   0      103.92       74.77    253.25 o 
   8  13   0       33.85      126.23    141.00 o 
   9  13   0       15.17     -168.33    214.51 o 
  10  13   0        6.74      -45.79    208.81 o 
  11  13   0        7.89      263.33    251.32 o 
   0  14   0      310.33      281.52    147.87 o 
   1  14   0     1895.37     1928.99    184.83 o 
   2  14   0        0.60       76.00    300.59 o 
   3  14   0      649.42      438.31    195.08 o 
   4  14   0       15.07     -139.31    139.31 o 
   5  14   0      660.21      415.96    149.52 o 
   6  14   0        1.89     -269.21    269.21 o 
   7  14   0       23.91     -118.50    167.37 o 
   8  14   0        5.19     -116.47    116.47 o 
   9  14   0       64.60       98.02    131.28 o 
  10  14   0        4.85      196.75    191.48 o 
   1  15   0      351.34      456.17    192.59 o 
   2  15   0     1089.58     1029.58    218.67 o 
   3  15   0      412.91      392.38    145.64 o 
   4  15   0       51.79       -0.46    164.17 o 
   5  15   0      121.52      224.85    140.64 o 
   6  15   0      301.29       68.87    161.33 o 
   7  15   0      112.74      132.53    182.29 o 
   8  15   0       26.97       96.19    165.18 o 
   9  15   0        3.43       68.55    174.79 o 
  10  15   0       20.02      194.41    362.84 o 
   1  16   0       34.77      398.83    204.41 o 
   2  16   0       19.30      -27.25    233.73 o 
   3  16   0        2.12      160.98    259.80 o 
   4  16   0     1186.59     1359.11    169.33 o 
   5  16   0        5.15       16.95    197.02 o 
   6  16   0        6.13       17.38    189.23 o 
   7  16   0        1.13      156.32    177.66 o 
   8  16   0      102.81        4.52    193.59 o 
   9  16   0        8.26      -60.59    198.52 o 
   2  17   0      182.25      747.62    246.30 o 
   3  17   0      212.83     -216.00    227.47 o 
   4  17   0       19.01     -223.73    293.43 o 
   5  17   0       11.69     -139.75    210.31 o 
   6  17   0       23.26      -21.03    219.88 o 
   7  17   0       97.15      178.52    208.94 o 
   8  17   0        0.13       51.96    197.96 o 
   3  18   0      115.47      125.40    283.15 o 
   4  18   0       77.07      173.24    261.67 o 
   5  18   0      101.29      191.67    309.82 o 
   6  18   0        0.49      -34.58    232.54 o 
   7  18   0        7.11       -6.12    216.10 o 
   4  19   0        2.30      354.70    321.57 o 
   5  19   0        0.32      291.76    276.96 o 
  -4 -20   1       23.48      181.47    110.49 o 
  -3 -20   1       17.28      -34.41     96.18 o 
  -6 -19   1        2.80      -37.01     77.46 o 
  -5 -19   1        4.09       90.01     74.35 o 
  -4 -19   1       60.18      -54.22    104.32 o 
  -3 -19   1       72.37       90.39     99.22 o 
  -2 -19   1       76.54      -57.55     87.06 o 
   4 -19   1       22.34      -89.61    104.80 o 
   5 -19   1       10.27      121.76    114.02 o 
   6 -19   1       17.45       -4.80    101.57 o 
  -7 -18   1        3.02       31.60     71.12 o 
  -6 -18   1        2.71      -92.05     93.43 o 
  -5 -18   1      132.63       -1.01     61.86 o 
  -4 -18   1        5.74      -88.64    104.61 o 
  -3 -18   1        1.94      111.67     93.23 o 
  -2 -18   1       12.83      107.74     81.67 o 
  -1 -18   1      269.15      301.41     82.36 o 
   3 -18   1      154.81      154.62     96.38 o 
   4 -18   1        1.26       -1.57     85.59 o 
   5 -18   1        8.94       11.86     89.41 o 
   6 -18   1        1.04        2.66     77.21 o 
   7 -18   1       45.15       66.25     72.79 o 
  -8 -17   1       21.37      127.73     70.51 o 
  -7 -17   1        3.18       44.94     93.63 o 
  -6 -17   1        4.67       64.64     75.57 o 
  -5 -17   1       18.19      -65.95     65.95 o 
  -4 -17   1       66.01        3.21     65.24 o 
  -3 -17   1        0.93       24.66     54.31 o 
  -2 -17   1       27.93      115.49     77.06 o 
  -1 -17   1        0.09      -76.67     76.67 o 
   2 -17   1      182.39      375.52     74.42 o 
   3 -17   1        1.54       -0.78     78.72 o 
   4 -17   1        0.96      182.84     93.43 o 
   5 -17   1       15.91       69.64     69.13 o 
   6 -17   1       75.61      103.93     59.81 o 
   7 -17   1       10.13       39.17     75.10 o 
   8 -17   1       17.93      -34.74     80.36 o 
  -9 -16   1        9.53      116.79     70.34 o 
  -8 -16   1       11.83       90.40     72.49 o 
  -7 -16   1        1.69        3.69     74.02 o 
  -6 -16   1       47.97      -15.04     56.13 o 
  -5 -16   1       10.16       -9.35     47.47 o 
  -4 -16   1       44.02       58.55    101.08 o 
  -3 -16   1        9.32       20.42    121.18 o 
  -2 -16   1      115.59       36.51     53.75 o 
  -1 -16   1        1.80      -51.47     75.49 o 
   0 -16   1      127.92      290.31     73.63 o 
   1 -16   1       19.91      -72.65     72.65 o 
   2 -16   1       64.76       41.96     73.83 o 
   3 -16   1        0.16       87.94     73.14 o 
   4 -16   1      111.10       45.48     64.01 o 
   5 -16   1       25.85      117.97     85.00 o 
   6 -16   1        7.17       31.77     66.13 o 
   7 -16   1        7.62      -51.24     51.24 o 
   8 -16   1        7.51       96.91     54.30 o 
   9 -16   1        1.06       13.70     91.96 o 
 -10 -15   1        3.48      -54.06     67.31 o 
  -9 -15   1        1.09      -48.43     61.52 o 
  -8 -15   1       12.71      -66.20     85.09 o 
  -7 -15   1       27.93      122.63     64.08 o 
  -6 -15   1       23.52       60.61     58.14 o 
  -5 -15   1       15.28       59.38     59.36 o 
  -4 -15   1       40.74       90.97     50.37 o 
  -3 -15   1       78.97       17.82     58.77 o 
  -2 -15   1      108.87       37.30     63.00 o 
  -1 -15   1       17.58      -24.80     75.29 o 
   0 -15   1       90.84       39.90     74.71 o 
   1 -15   1       57.41      -14.31     85.00 o 
   2 -15   1       84.61      117.95     73.14 o 
   3 -15   1       17.43       54.45     75.93 o 
   4 -15   1       16.30       -5.77     86.81 o 
   5 -15   1       34.50      -17.86     58.09 o 
   6 -15   1       34.65       46.01     46.01 o 
   7 -15   1        4.61      -66.07     66.07 o 
   8 -15   1        4.62      -69.22     69.22 o 
   9 -15   1        4.22       44.63     96.96 o 
  10 -15   1        6.81        2.89    156.67 o 
 -10 -14   1        5.67       64.79    119.75 o 
  -9 -14   1       53.65       44.45     66.44 o 
  -8 -14   1        7.80      -55.24     55.87 o 
  -7 -14   1        6.34       92.29    129.17 o 
  -6 -14   1       22.55       40.09     65.02 o 
  -5 -14   1       85.30      162.73    122.65 o 
  -4 -14   1      123.31      140.99     97.31 o 
  -3 -14   1       12.87      -14.21     48.57 o 
  -2 -14   1        5.92       72.91     95.10 o 
  -1 -14   1     1473.69     1532.25     86.50 o 
   0 -14   1      191.47      387.00     84.81 o 
   1 -14   1        5.83       59.80     83.04 o 
   2 -14   1       75.24      120.80     53.07 o 
   3 -14   1      411.48      405.72     64.31 o 
   4 -14   1       44.00       -0.41     64.12 o 
   5 -14   1       12.31       -8.80     56.16 o 
   6 -14   1        7.23        5.10     53.83 o 
   7 -14   1       95.94       45.27     56.56 o 
   8 -14   1       44.33       15.56    148.83 o 
   9 -14   1        8.12       16.23     64.58 o 
  10 -14   1        0.19      -46.02     58.30 o 
 -11 -13   1        6.13       42.46     95.16 o 
 -10 -13   1        1.13       49.29     57.75 o 
  -9 -13   1       18.71       67.73     61.16 o 
  -8 -13   1       30.18       30.07     44.82 o 
  -7 -13   1      106.89      177.30     53.44 o 
  -6 -13   1       57.22       97.08     98.09 o 
  -5 -13   1       30.59       91.09     53.12 o 
  -4 -13   1      170.42      123.80     56.52 o 
  -3 -13   1      403.10      514.29     84.34 o 
  -2 -13   1      104.55      155.04     44.20 o 
  -1 -13   1        8.20       84.61     93.48 o 
   0 -13   1       79.43      115.30     49.38 o 
   1 -13   1      266.64      347.27     54.63 o 
   2 -13   1       79.20      159.24     53.13 o 
   3 -13   1      171.11      172.29     58.39 o 
   4 -13   1      216.47      170.85     44.89 o 
   5 -13   1      233.71      260.41    100.94 o 
   6 -13   1       28.60       70.93     61.49 o 
   7 -13   1       23.11       37.78     43.49 o 
   8 -13   1        4.55      116.64     52.62 o 
   9 -13   1        9.31      -57.79     67.75 o 
  10 -13   1        7.55      136.15     69.51 o 
  11 -13   1       21.46      -47.84    101.52 o 
 -12 -12   1        1.97      133.23    110.29 o 
 -11 -12   1        2.11       17.43    131.57 o 
 -10 -12   1       35.47       14.38     60.80 o 
  -9 -12   1       28.65       55.94     53.97 o 
  -8 -12   1       38.28       87.10     68.38 o 
  -7 -12   1       49.60       66.22     43.82 o 
  -6 -12   1      325.58      394.74     43.44 o 
  -5 -12   1      237.35      212.55     53.73 o 
  -4 -12   1      276.71      246.38     57.92 o 
  -3 -12   1        1.24      155.08     90.39 o 
  -2 -12   1      834.05      745.03     97.07 o 
  -1 -12   1       41.89       -6.22    179.42 o 
   0 -12   1     1021.57     1020.84     42.76 o 
   1 -12   1       36.97      123.23     41.36 o 
   2 -12   1      646.85      577.86     55.37 o 
   3 -12   1      292.21      322.02     47.43 o 
   4 -12   1      671.99      650.86     58.25 o 
   5 -12   1       64.94       63.67     41.81 o 
   6 -12   1       16.20       25.16     51.64 o 
   7 -12   1       26.68      174.09     56.91 o 
   8 -12   1       89.58      155.58     54.37 o 
   9 -12   1       44.33       -3.81     87.99 o 
  10 -12   1        6.26      -46.57     68.19 o 
  11 -12   1        9.36      160.24     85.03 o 
 -12 -11   1       28.44      -69.19     69.19 o 
 -11 -11   1        0.77       39.11     79.56 o 
 -10 -11   1        4.38      -34.21     57.96 o 
  -9 -11   1       41.35       94.20    162.16 o 
  -8 -11   1      168.24      117.93    116.24 o 
  -7 -11   1      255.53      239.98     51.08 o 
  -6 -11   1     1222.96     1137.23     63.53 o 
  -5 -11   1       89.99      152.34     45.06 o 
  -4 -11   1     2221.91     2198.20     64.36 o 
  -3 -11   1      984.38      929.88     46.46 o 
  -2 -11   1     1906.17     1931.21     58.68 o 
  -1 -11   1       10.65      118.64     56.84 o 
   0 -11   1      670.39      615.55     47.21 o 
   1 -11   1      508.86      587.55     59.38 o 
   2 -11   1     2310.58     2365.49     65.47 o 
   3 -11   1       41.77       56.57     65.65 o 
   4 -11   1     1392.53     1343.67     54.80 o 
   5 -11   1      407.06      468.23     54.35 o 
   6 -11   1      788.14      844.73     54.78 o 
   7 -11   1       80.36       54.88     60.34 o 
   8 -11   1       84.42       51.10     47.17 o 
   9 -11   1       24.23       30.74     54.92 o 
  10 -11   1       58.85       75.67     51.86 o 
  11 -11   1        8.07      -76.89     76.89 o 
  12 -11   1        2.83     -265.79    265.79 o 
 -12 -10   1       15.79      -16.46     67.80 o 
 -11 -10   1       17.73       35.09    142.25 o 
 -10 -10   1       23.10      -30.10     76.37 o 
  -9 -10   1      267.83      269.84     71.58 o 
  -8 -10   1      184.91      171.33     61.62 o 
  -7 -10   1      504.97     4621.96    172.85 o 
  -6 -10   1       29.21       34.34     55.13 o 
  -5 -10   1      135.37       42.52     63.63 o 
  -4 -10   1       14.33       21.49     70.92 o 
  -3 -10   1      272.26      329.38     83.64 o 
  -2 -10   1       76.27      148.04     50.00 o 
  -1 -10   1    10132.14    10133.15     77.54 o 
   0 -10   1      628.23      583.13     47.98 o 
   1 -10   1      177.55      268.88     44.07 o 
   2 -10   1       82.49       84.24     51.24 o 
   3 -10   1     1611.74     1634.81     59.38 o 
   4 -10   1      131.37      198.87     55.39 o 
   5 -10   1     1284.43     1292.91     62.20 o 
   6 -10   1        0.73       15.93     43.75 o 
   7 -10   1      250.43      265.18     60.46 o 
   8 -10   1       35.42      128.72    128.87 o 
   9 -10   1      184.16      139.95     89.67 o 
  10 -10   1        1.25      -49.92     62.74 o 
  11 -10   1       13.84     -184.90    184.90 o 
  12 -10   1       13.86      227.21    288.14 o 
 -13  -9   1        1.30      166.86     97.55 o 
 -12  -9   1       22.96      103.73     98.63 o 
 -11  -9   1       46.00        3.04     79.12 o 
 -10  -9   1       15.06        4.31     71.76 o 
  -9  -9   1       49.81       45.49     68.63 o 
  -8  -9   1       60.74      118.24     66.57 o 
  -7  -9   1      649.43      609.08     64.93 o 
  -6  -9   1      688.92      807.64     72.78 o 
  -5  -9   1       73.25      197.76     96.92 o 
  -4  -9   1     2436.39     2457.79     62.90 o 
  -3  -9   1     6157.97     6090.85     59.47 o 
  -2  -9   1     2438.63     2368.86     63.63 o 
  -1  -9   1       24.19       29.00     67.88 o 
   0  -9   1     1863.16     1903.68     61.09 o 
   1  -9   1     8213.41     7900.62     58.76 o 
   2  -9   1     3439.86     3254.73     64.25 o 
   3  -9   1      266.08      244.86     45.99 o 
   4  -9   1     1015.93      987.92     63.91 o 
   5  -9   1     2362.52     2487.15     73.61 o 
   6  -9   1      665.74      872.60     56.80 o 
   7  -9   1      258.05      305.78    126.64 o 
   8  -9   1       71.33      108.35     52.65 o 
   9  -9   1       28.53       25.92     54.99 o 
  10  -9   1       20.13      -14.54     75.58 o 
  11  -9   1       20.64      -69.09    160.20 o 
  12  -9   1        1.86      120.44    323.62 o 
  13  -9   1        6.20      422.25    376.96 o 
 -13  -8   1        6.50      122.55    105.69 o 
 -12  -8   1        2.80      -48.92     83.04 o 
 -11  -8   1       25.48      -68.43     78.73 o 
 -10  -8   1      150.22      210.11     71.77 o 
  -9  -8   1       67.79       94.22     71.18 o 
  -8  -8   1      202.29      235.71     65.01 o 
  -7  -8   1        0.49      140.10     75.88 o 
  -6  -8   1     2215.22     2286.83     74.44 o 
  -5  -8   1      325.87      326.36     92.77 o 
  -4  -8   1     2977.80     3015.66    126.61 o 
  -3  -8   1       60.40       84.79     99.32 o 
  -2  -8   1     8510.55     8574.44     92.89 o 
  -1  -8   1       55.75       86.87     47.53 o 
   0  -8   1    12312.35    12611.85    123.34 o 
   1  -8   1       55.24       89.72     38.72 o 
   2  -8   1     7333.77     7620.97     82.73 o 
   3  -8   1      491.43      448.58     64.38 o 
   4  -8   1     5025.98     4948.58     58.38 o 
   5  -8   1       33.70        4.28     71.18 o 
   6  -8   1      176.58      306.71     57.75 o 
   7  -8   1       75.66       58.52     52.69 o 
   8  -8   1      469.76      435.22     83.16 o 
   9  -8   1        3.88      -92.65     92.65 o 
  10  -8   1        5.58     -125.49    125.49 o 
  11  -8   1       31.05       84.51    287.26 o 
  12  -8   1       23.87     -137.41    309.17 o 
  13  -8   1        9.23     -180.46    254.24 o 
 -13  -7   1       21.64      164.51    103.43 o 
 -12  -7   1       22.10       62.65     82.16 o 
  -5  -7   1       99.34      126.09     90.89 o 
  -4  -7   1     5212.84     5564.73    118.83 o 
  -3  -7   1     7546.80     7125.98    361.02 o 
  -2  -7   1     7544.47     7933.71     87.15 o 
  -1  -7   1       15.54      122.23     61.65 o 
   0  -7   1     7491.60     7558.27     48.86 o 
   1  -7   1    12070.15    11680.01     78.19 o 
   2  -7   1     9714.15     9994.16    142.90 o 
   3  -7   1      498.06      511.99     51.32 o 
   4  -7   1     2505.57     2531.62     77.78 o 
   5  -7   1     3177.23     3412.54    214.84 o 
   6  -7   1     2527.82     2646.63    101.57 o 
   7  -7   1       70.35       88.73     72.94 o 
   8  -7   1       75.14       96.47     90.89 o 
   9  -7   1      480.54      901.04    106.70 o 
  10  -7   1      168.28      518.48    150.80 o 
  11  -7   1       32.89     -201.18    305.39 o 
  12  -7   1        4.41     -311.47    311.47 o 
  13  -7   1        6.99      -17.65    352.25 o 
 -14  -6   1        5.90      101.67    170.10 o 
  -3  -6   1      173.03      251.03     91.19 o 
  -2  -6   1      201.20      278.66     69.54 o 
  -1  -6   1     7883.58     7784.54    147.90 o 
   0  -6   1      276.52      278.81     39.40 o 
   1  -6   1     2393.70     2459.12     47.71 o 
   2  -6   1     1024.30      981.16     64.66 o 
   3  -6   1     9142.45     9059.61    208.65 o 
   4  -6   1      152.47      246.31     88.05 o 
   5  -6   1      831.46      990.74     87.32 o 
   6  -6   1       26.06       77.06     78.53 o 
   7  -6   1     1731.43     1932.85     83.24 o 
   8  -6   1       73.84       39.12     78.53 o 
   9  -6   1      515.36      917.93    124.84 o 
  10  -6   1        1.09     -174.51    229.90 o 
  11  -6   1       80.50      250.50    247.36 o 
  12  -6   1       17.07        7.75    272.16 o 
  13  -6   1       19.05      -65.98    350.20 o 
  -2  -5   1     3117.11     3297.56    124.69 o 
  -1  -5   1       13.65      -44.63     76.36 o 
   0  -5   1     3449.41     3466.02     48.95 o 
   1  -5   1    11234.87    10979.05     87.12 o 
   2  -5   1     6943.28     6777.70     73.20 o 
   3  -5   1      248.99      218.36     64.63 o 
   4  -5   1      346.02      346.21     89.94 o 
   5  -5   1     1002.55     1009.10     89.79 o 
  12  -5   1        2.41     -142.55    263.62 o 
  13  -5   1        0.14      209.02    340.39 o 
  -1  -4   1       13.93      123.42     66.66 o 
   0  -4   1    31052.68    31701.19    265.54 o 
   1  -4   1      236.98      300.03     44.54 o 
   2  -4   1    12168.70    12198.16    113.70 o 
   3  -4   1      923.57      853.15     94.14 o 
  13  -4   1        9.71     -223.33    283.43 o 
  14  -4   1        2.76      -80.98    372.64 o 
   0  -3   1     3059.78     3003.68     71.32 o 
   1  -3   1     8518.72     7583.44     91.06 o 
   2  -3   1     3984.09     4013.57    127.93 o 
  14  -3   1        0.30      -10.20    314.70 o 
   0  -2   1      691.69      645.04     69.24 o 
   1  -2   1      181.22      276.16     73.03 o 
   1  -1   1       33.33       47.06    119.72 o 
   1   1   1       37.63       62.66    134.53 o 
   0   2   1      629.51      584.61     75.62 o 
   1   2   1      182.27      252.25     67.41 o 
  -1   3   1      348.44      309.48    108.03 o 
   0   3   1     2908.66     2820.05     67.20 o 
   1   3   1     8405.31     7762.00    104.70 o 
   2   3   1     3908.60     3989.98    160.41 o 
  -1   4   1       12.46       74.55     74.74 o 
   0   4   1    30869.94    31779.24    261.36 o 
   1   4   1      234.57      223.92     47.66 o 
   2   4   1    12301.75    12434.06    138.96 o 
   3   4   1      951.62      986.01    149.02 o 
  -2   5   1     3075.86     2947.25    128.82 o 
  -1   5   1       15.47      111.24     74.86 o 
   0   5   1     3419.51     3402.69     68.81 o 
   1   5   1    11344.14    11454.53    211.98 o 
   2   5   1     6869.91     7009.19     94.31 o 
   3   5   1      251.59      218.11    122.78 o 
   4   5   1      300.24      179.67    130.63 o 
  13   5   1        0.32     -136.96    362.06 o 
  -3   6   1      203.76      415.19    135.23 o 
  -2   6   1      180.97      245.30     86.56 o 
  -1   6   1     7857.29     7798.44    107.69 o 
   0   6   1      299.96      239.85     60.29 o 
   1   6   1     2413.48     2311.48     69.99 o 
   2   6   1      796.26      698.57     87.57 o 
   3   6   1     9075.00     9098.34    141.15 o 
   4   6   1      141.27      302.10    169.04 o 
   5   6   1      933.19     1140.66    138.15 o 
   6   6   1       16.57      196.37    124.12 o 
  11   6   1       85.12      343.64    305.99 o 
  12   6   1       14.70      151.67    314.61 o 
  13   6   1       20.63      783.14    363.43 o 
 -13   7   1       23.78     -212.65    348.04 o 
  -5   7   1       67.76      324.82    144.32 o 
  -4   7   1     5234.44     5111.31    190.07 o 
  -3   7   1     7709.94     7073.97    143.70 o 
  -2   7   1     7565.22     7777.02    132.27 o 
  -1   7   1       17.45      113.51    104.58 o 
   0   7   1     7542.16     7677.09    122.54 o 
   1   7   1    11658.89    11343.29    156.42 o 
   2   7   1     9829.28     9795.01    106.81 o 
   3   7   1      470.30      424.13     84.37 o 
   4   7   1     2467.75     2147.51    132.59 o 
   5   7   1     3262.26     3170.27    119.98 o 
   6   7   1     2510.80     2448.86    133.49 o 
   7   7   1       37.43       33.73    123.92 o 
   8   7   1       68.54      182.26    133.63 o 
   9   7   1      485.69     1127.87    258.21 o 
  10   7   1      164.08      121.28    263.65 o 
  11   7   1       30.64       21.76    305.98 o 
  12   7   1        5.10      346.57    317.55 o 
  13   7   1        6.65     -342.25    372.06 o 
 -13   8   1        4.68     -166.08    302.94 o 
 -12   8   1        3.20      176.76    327.55 o 
 -11   8   1       21.16     -253.53    290.69 o 
 -10   8   1      151.85      519.84    284.92 o 
  -9   8   1       62.18      275.11    217.46 o 
  -8   8   1      201.41      264.84    120.60 o 
  -7   8   1        2.98      -92.94     92.94 o 
  -6   8   1     2231.45     2284.80    145.14 o 
  -5   8   1      282.73      248.29    163.96 o 
  -4   8   1     3146.53     3182.90    127.56 o 
  -3   8   1       53.96      138.31    101.35 o 
  -2   8   1     8577.82     8471.90    117.51 o 
  -1   8   1       64.71      -54.77     92.26 o 
   0   8   1    12235.64    12326.33    305.14 o 
   1   8   1       54.45       98.74     71.39 o 
   2   8   1     7412.13     7398.05    126.51 o 
   3   8   1      491.12      498.34    102.50 o 
   4   8   1     5104.08     4824.75    106.48 o 
   5   8   1       21.22       -0.83    113.19 o 
   6   8   1      218.03      425.60    122.09 o 
   7   8   1       67.34      145.89    114.32 o 
   8   8   1      454.93      476.31    131.31 o 
   9   8   1        8.72       69.80    187.25 o 
  10   8   1        5.45     -229.21    229.21 o 
  11   8   1       24.70       89.02    287.75 o 
  12   8   1       23.50     -220.96    220.96 o 
  13   8   1        6.96       53.82    317.20 o 
 -13   9   1        1.08     -133.43    358.53 o 
 -12   9   1       28.26     -292.84    339.12 o 
 -11   9   1       48.41      299.91    313.63 o 
 -10   9   1       13.65      -37.74    235.69 o 
  -9   9   1       53.02     -210.69    210.69 o 
  -8   9   1       46.27      145.98    103.53 o 
  -7   9   1      693.69      693.55    106.42 o 
  -6   9   1      709.04      714.28    154.59 o 
  -5   9   1       75.28     -120.37    175.45 o 
  -4   9   1     2501.18     2351.16    143.66 o 
  -3   9   1     6203.32     5962.58    181.05 o 
  -2   9   1     2458.40     2369.28    108.29 o 
  -1   9   1       23.57      -31.17     87.52 o 
   0   9   1     1875.65     1821.34     85.89 o 
   1   9   1     8252.10     7599.05     88.73 o 
   2   9   1     3463.02     3278.59    109.42 o 
   3   9   1      247.78      194.05     89.57 o 
   4   9   1     1038.00      869.15    213.90 o 
   5   9   1     2396.92     2619.33    121.09 o 
   6   9   1      702.98      854.80    127.84 o 
   7   9   1      269.38      250.28    125.61 o 
   8   9   1       73.51       44.81    106.87 o 
   9   9   1       47.83      152.62    139.43 o 
  10   9   1       19.28      399.23    296.18 o 
  11   9   1       17.39     -135.58    206.86 o 
  12   9   1        1.40      124.45    240.53 o 
 -12  10   1       16.50      120.48    245.81 o 
 -11  10   1       16.44      348.14    214.77 o 
 -10  10   1       29.76        8.14    246.57 o 
  -9  10   1      266.55      367.80    166.40 o 
  -8  10   1      181.23      220.94     93.82 o 
  -7  10   1      501.18      180.88    103.22 o 
  -6  10   1       49.71        6.15    114.02 o 
  -5  10   1        0.17      -26.48    129.90 o 
  -4  10   1        0.72      -96.42     96.42 o 
  -3  10   1      269.56      276.72    109.87 o 
  -2  10   1       34.52      161.41     82.09 o 
  -1  10   1    10214.53    10154.87    259.00 o 
   0  10   1      636.61      462.04     75.37 o 
   1  10   1      174.94      226.69     81.24 o 
   2  10   1       37.76      168.99     95.35 o 
   3  10   1     1444.13     1318.46    123.09 o 
   4  10   1      143.41       69.98    227.96 o 
   5  10   1     1269.82     1267.69    131.40 o 
   6  10   1        0.41      153.72    197.69 o 
   7  10   1      258.06      412.71    106.82 o 
   8  10   1       34.48       92.96    114.12 o 
   9  10   1      181.81      169.10    140.05 o 
  10  10   1        1.42       64.25    287.45 o 
  11  10   1       12.25     -132.34    216.60 o 
  12  10   1       18.30      248.80    244.96 o 
 -12  11   1       27.80      260.00    290.69 o 
 -11  11   1        0.48      232.93    224.98 o 
 -10  11   1        4.13       29.17    332.30 o 
  -9  11   1       43.73       12.61    131.16 o 
  -8  11   1      159.73      203.48     94.67 o 
  -7  11   1      275.38       11.38    102.19 o 
  -6  11   1     1209.72     1251.93    131.93 o 
  -5  11   1       50.17      223.94    127.20 o 
  -4  11   1     2230.87     2046.22    171.01 o 
  -3  11   1      995.35     1041.59    106.43 o 
  -2  11   1     1908.16     1727.96    242.41 o 
  -1  11   1        8.96      209.37     97.79 o 
   0  11   1      645.45      630.51     74.60 o 
   1  11   1      513.38      648.61     90.45 o 
   2  11   1     2327.96     2082.74    121.11 o 
   3  11   1       19.80       48.01    142.84 o 
   4  11   1     1397.58     1581.37    292.10 o 
   5  11   1      411.76      373.70    132.78 o 
   6  11   1      763.53      992.21    146.97 o 
   7  11   1       49.92      -57.97    135.65 o 
   8  11   1       81.57      110.94    118.77 o 
   9  11   1       26.16       11.38    106.69 o 
  10  11   1       61.86     -163.42    163.42 o 
  11  11   1        6.88      166.63    192.45 o 
  12  11   1        2.48     -100.26    249.06 o 
 -11  12   1        2.73      -69.55    238.69 o 
 -10  12   1       34.28      188.50    201.07 o 
  -9  12   1       30.94      124.69    134.17 o 
  -8  12   1       37.64      -95.07     95.07 o 
  -7  12   1       47.09       -6.37     92.84 o 
  -6  12   1      342.64      366.71    149.12 o 
  -5  12   1      216.26      262.55    134.15 o 
  -4  12   1      293.26      -10.61    162.01 o 
  -3  12   1        1.07      -55.70    130.95 o 
  -2  12   1      849.63      708.27    156.14 o 
  -1  12   1       50.48       -9.20    102.21 o 
   0  12   1      989.04      874.80    119.15 o 
   1  12   1       38.54       -4.68     99.21 o 
   2  12   1      638.85      574.22    113.56 o 
   3  12   1      296.65      238.94    102.19 o 
   4  12   1      703.33      620.52    133.53 o 
   5  12   1       69.85       38.74    135.23 o 
   6  12   1       36.86      -48.40    126.97 o 
   7  12   1       27.15        6.12    139.39 o 
   8  12   1       86.32       91.16    127.68 o 
   9  12   1       41.28      348.37    261.03 o 
  10  12   1        4.97     -308.60    313.72 o 
  11  12   1        9.03      -71.00    234.87 o 
 -11  13   1        5.94     -258.08    258.08 o 
 -10  13   1        0.55      -91.08    176.75 o 
  -9  13   1       25.07      -37.10    106.65 o 
  -8  13   1       23.91       17.40    118.49 o 
  -7  13   1      105.49      107.04    200.89 o 
  -6  13   1       58.04       59.85    252.80 o 
  -5  13   1       29.19     -122.36    122.36 o 
  -4  13   1      180.75      204.89    173.79 o 
  -3  13   1      392.09      345.03    329.89 o 
  -2  13   1      102.25      -33.76    119.00 o 
  -1  13   1       11.21       59.99    107.05 o 
   0  13   1       55.97      -49.22    159.32 o 
   1  13   1      257.63      104.53    302.06 o 
   2  13   1       77.71      151.12    129.13 o 
   3  13   1      177.54      239.79    153.83 o 
   4  13   1      223.52       75.76    130.40 o 
   5  13   1      219.64      227.90    138.82 o 
   6  13   1       31.82       64.99    156.83 o 
   7  13   1       29.55       11.98    119.21 o 
   8  13   1        3.35      185.15    112.89 o 
   9  13   1       11.52      166.54    164.74 o 
  10  13   1        7.51       75.73    226.09 o 
  11  13   1       23.24      119.82    214.80 o 
 -10  14   1        5.21       77.57    252.35 o 
  -9  14   1       55.28       28.03    218.29 o 
  -8  14   1       10.18      -89.62    127.68 o 
  -7  14   1        6.67      112.21    144.59 o 
  -6  14   1       20.01      -73.40    228.22 o 
  -5  14   1       80.04      109.73    165.79 o 
  -4  14   1      124.34      245.29    143.41 o 
  -3  14   1       14.03      103.06    114.77 o 
  -2  14   1        6.24      221.12    392.15 o 
  -1  14   1     1603.82     1709.47    126.06 o 
   0  14   1      186.15      172.57    172.47 o 
   1  14   1        5.25      -31.08    188.82 o 
   2  14   1       71.07       59.71    196.09 o 
   3  14   1      442.68      558.32    149.01 o 
   4  14   1       39.98      -76.87    148.63 o 
   5  14   1       17.40     -129.25    194.33 o 
   6  14   1        8.22       13.98    180.26 o 
   7  14   1      100.46      -74.14    172.53 o 
   8  14   1       39.15       13.52    156.08 o 
   9  14   1        6.41      277.93    182.45 o 
  10  14   1        0.22      171.15    251.35 o 
 -10  15   1        3.59      -25.42    261.27 o 
  -9  15   1        1.98      210.30    133.32 o 
  -8  15   1       13.98        2.68    141.48 o 
  -7  15   1       24.11      -50.04    170.64 o 
  -6  15   1       26.24      462.86    190.34 o 
  -5  15   1       18.45      141.30    179.01 o 
  -4  15   1       41.08     -118.75    144.71 o 
  -3  15   1       78.50      407.97    226.04 o 
  -2  15   1      115.15       67.81    137.69 o 
  -1  15   1       16.86      155.29    204.80 o 
   0  15   1      101.68      -31.18    154.32 o 
   2  15   1       86.19      209.81    177.07 o 
   3  15   1       17.76      236.86    235.49 o 
   4  15   1       15.24      -19.51    174.20 o 
   5  15   1       32.28     -142.04    190.85 o 
   6  15   1       35.59       56.80    196.72 o 
   7  15   1        9.09       55.11    144.50 o 
   8  15   1        4.94      -26.01    161.96 o 
   9  15   1        3.34      262.84    198.58 o 
  -9  16   1        9.87      122.30    191.39 o 
  -8  16   1       12.56      100.30    163.83 o 
  -7  16   1        2.82     -111.70    169.86 o 
  -6  16   1       43.00       62.70    163.13 o 
  -5  16   1       10.35      -51.51    140.87 o 
  -4  16   1       41.76       30.89    187.93 o 
  -3  16   1        7.92     -172.40    172.40 o 
  -2  16   1      108.63     -177.17    223.74 o 
  -1  16   1        2.75       20.49    209.61 o 
   2  16   1       58.43      404.71    190.59 o 
   3  16   1        0.42       15.10    203.04 o 
   4  16   1      101.27      363.64    279.91 o 
   5  16   1       27.50     -100.94    176.37 o 
   6  16   1        8.59      -27.89    443.18 o 
   7  16   1        9.45       20.00    299.75 o 
   8  16   1        7.95     -172.54    187.67 o 
   9  16   1        1.46      202.73    237.85 o 
  -8  17   1       19.85     -116.11    140.88 o 
  -7  17   1        4.08      -38.02    150.56 o 
  -6  17   1        3.69       -9.82    254.61 o 
  -5  17   1       14.48      -51.90    177.49 o 
  -4  17   1       57.84       26.13    183.82 o 
  -3  17   1        7.40      284.21    273.23 o 
  -2  17   1       32.01       38.92    248.24 o 
  -1  17   1        0.25      120.69    217.74 o 
   3  17   1        0.68     -266.86    266.86 o 
   4  17   1        1.01      -20.78    240.39 o 
   5  17   1       20.11      241.67    262.84 o 
   6  17   1       69.09      130.16    218.55 o 
   7  17   1        7.01     -171.02    188.48 o 
   8  17   1       16.44     -192.80    201.05 o 
  -7  18   1        3.57       88.19    360.00 o 
  -6  18   1        3.03      372.02    345.83 o 
  -5  18   1      122.89      241.12    205.48 o 
  -4  18   1        6.41      -46.86    264.12 o 
  -3  18   1        2.77      206.66    290.49 o 
  -2  18   1       13.20       25.20    231.96 o 
   4  18   1        2.72     -209.41    301.96 o 
   5  18   1       13.48      152.06    294.21 o 
   6  18   1        0.82      104.12    280.68 o 
  -5  19   1        3.91       36.76    338.33 o 
  -4  19   1       61.99      -14.41    345.79 o 
  -3  19   1       80.73     -140.69    318.05 o 
   5  19   1       16.96      104.51    319.21 o 
  -4  20   1       22.80      -61.18    319.71 o 
  -4 -20   2        7.70      -11.18     97.16 o 
  -3 -20   2        3.51       30.88     94.41 o 
  -2 -20   2      123.35       27.65    106.77 o 
  -6 -19   2        1.24       25.17     68.28 o 
  -5 -19   2        7.06      -57.80     74.54 o 
  -4 -19   2      116.61      193.71     72.00 o 
  -3 -19   2        5.59      -88.43     88.43 o 
  -2 -19   2        1.43      -99.02     99.02 o 
   5 -19   2       12.48      -60.39     97.84 o 
  -7 -18   2       47.57       42.84     56.68 o 
  -6 -18   2       41.64      -71.88     71.88 o 
  -5 -18   2       36.47      -62.10     62.10 o 
  -4 -18   2        9.63      119.11     57.94 o 
  -3 -18   2      177.33      209.01     88.10 o 
  -2 -18   2       54.30      138.04     94.22 o 
  -1 -18   2      293.89      401.14     95.11 o 
   4 -18   2        6.35      -99.41     99.41 o 
   5 -18   2       14.72      -67.16    107.55 o 
   6 -18   2        9.85      -39.51     93.63 o 
   7 -18   2       33.62      -17.65     99.80 o 
  -8 -17   2       18.86      -31.48     73.59 o 
  -7 -17   2        5.70       22.97     70.22 o 
  -6 -17   2        4.17       20.01     57.57 o 
  -5 -17   2       68.02       34.10     53.67 o 
  -4 -17   2       42.62       82.81     59.27 o 
  -3 -17   2      121.33       92.70     58.70 o 
  -2 -17   2       11.87      -40.28     54.45 o 
  -1 -17   2      193.59      176.59     87.85 o 
   0 -17   2      304.80      318.19     79.62 o 
   3 -17   2       25.92      176.57     98.24 o 
   4 -17   2       28.20       87.16     82.94 o 
   5 -17   2      153.24      233.06     95.40 o 
   6 -17   2        5.59       54.07     74.95 o 
   7 -17   2        4.01      -28.78    127.01 o 
   8 -17   2        8.38      -82.22     82.22 o 
  -9 -16   2        4.25        5.56     55.28 o 
  -8 -16   2        7.67       -8.41     58.31 o 
  -7 -16   2        6.02       89.88     61.14 o 
  -6 -16   2      612.50      799.30    131.12 o 
  -5 -16   2        7.58       81.86     53.64 o 
  -4 -16   2       24.24       35.21     55.05 o 
  -3 -16   2       11.61       39.09     56.11 o 
  -2 -16   2     1635.78     1638.39     57.76 o 
  -1 -16   2       28.91      -85.29     88.82 o 
   0 -16   2       51.69       37.84     73.04 o 
   2 -16   2     1129.11     1128.75     89.86 o 
   3 -16   2       33.04       54.61     92.55 o 
   4 -16   2       69.23      -36.77     77.06 o 
   5 -16   2        0.53      150.57     59.26 o 
   6 -16   2      321.35      352.79     59.47 o 
   7 -16   2        6.12      -71.81     71.81 o 
   8 -16   2       13.54      -12.52     76.31 o 
   9 -16   2        0.05       94.90    114.90 o 
 -10 -15   2       12.97      -41.73    105.05 o 
  -9 -15   2       42.01      -61.65     61.65 o 
  -8 -15   2       95.34       -0.39     56.97 o 
  -7 -15   2       29.53       63.84     93.43 o 
  -6 -15   2       10.19       94.53     46.33 o 
  -5 -15   2      193.02      197.88     56.94 o 
  -4 -15   2      851.72     1035.42     61.79 o 
  -3 -15   2      413.83      366.34     52.31 o 
  -2 -15   2        0.55      -29.78    106.13 o 
  -1 -15   2      272.02      287.45     63.75 o 
   0 -15   2     1049.93     1034.17     78.38 o 
   2 -15   2      193.31      175.12     89.42 o 
   3 -15   2      108.83       89.32     91.48 o 
   4 -15   2      525.82      518.74     62.06 o 
   5 -15   2      215.88      294.23     95.45 o 
   6 -15   2       79.20       50.57     65.53 o 
   7 -15   2        7.35       -4.63     48.92 o 
   8 -15   2       48.77      -30.28     70.57 o 
   9 -15   2       35.45      -22.93     76.32 o 
 -11 -14   2       11.16      101.65     66.83 o 
 -10 -14   2        5.60      -40.67     51.01 o 
  -9 -14   2       33.18       21.72     73.04 o 
  -8 -14   2        3.77       77.96     57.60 o 
  -7 -14   2      208.04      152.68     51.77 o 
  -6 -14   2       12.10       54.78     71.86 o 
  -5 -14   2      215.77      309.37     47.15 o 
  -4 -14   2        1.05      -21.03     53.00 o 
  -3 -14   2      800.85      865.61    175.33 o 
  -2 -14   2      181.81      246.90    112.02 o 
  -1 -14   2     1985.76     2081.22     72.35 o 
   0 -14   2        1.93      242.06     90.49 o 
   1 -14   2      964.18     1013.10     57.73 o 
   2 -14   2      135.97       53.44     84.03 o 
   3 -14   2     1589.45     1533.54     58.90 o 
   4 -14   2        1.87      -16.20     61.42 o 
   5 -14   2       35.19       64.30     55.08 o 
   6 -14   2        1.76       65.11     44.81 o 
   7 -14   2      237.78      341.58     63.71 o 
   8 -14   2        6.13       30.06    254.21 o 
   9 -14   2        1.00      -21.40     68.64 o 
  10 -14   2        0.54       46.88    112.56 o 
 -11 -13   2        1.98      -72.88     74.11 o 
 -10 -13   2        9.01      -29.44     68.00 o 
  -9 -13   2       23.54        5.56     63.39 o 
  -8 -13   2       64.03      174.05     73.63 o 
  -7 -13   2        4.03       31.29     55.65 o 
  -6 -13   2       26.44      -20.99     54.20 o 
  -5 -13   2      520.53      596.07    153.18 o 
  -4 -13   2      405.76      343.87     46.41 o 
  -3 -13   2      483.15      528.59    133.91 o 
  -2 -13   2       24.95        4.63     44.01 o 
  -1 -13   2      711.18      761.67     56.49 o 
   0 -13   2      774.78      833.93     54.48 o 
   1 -13   2      827.60      894.30     55.76 o 
   2 -13   2      251.77      314.36     75.70 o 
   3 -13   2      384.08      401.39     52.72 o 
   4 -13   2      229.44      230.83     53.21 o 
   5 -13   2      342.73      268.60     48.24 o 
   6 -13   2      192.15       94.73     60.54 o 
   7 -13   2       11.32       94.40     54.54 o 
   8 -13   2       32.04       76.73     59.63 o 
   9 -13   2        9.72      -93.33     93.33 o 
  10 -13   2       15.88       33.93     86.11 o 
  11 -13   2        2.72      -48.26    190.35 o 
 -12 -12   2        1.46      -62.29     83.09 o 
 -11 -12   2        2.96      -37.05     65.44 o 
 -10 -12   2       75.42       87.41     65.48 o 
  -9 -12   2        7.82       47.65     56.96 o 
  -8 -12   2        9.41      -29.60     54.77 o 
  -7 -12   2        4.62      -34.91     48.70 o 
  -6 -12   2      472.52      616.54     52.60 o 
  -5 -12   2       16.94        1.47     44.96 o 
  -4 -12   2       49.04       10.26    130.74 o 
  -3 -12   2       23.21       28.77     46.48 o 
  -2 -12   2     3274.43     3297.08     72.12 o 
  -1 -12   2        4.40      -22.90     45.35 o 
   0 -12   2       53.54      126.98     54.13 o 
   1 -12   2       41.28       30.38     50.39 o 
   2 -12   2     2990.36     3163.46     61.12 o 
   3 -12   2       30.54      124.78     53.87 o 
   4 -12   2      243.02      269.27     69.27 o 
   5 -12   2       15.62      -27.25     84.22 o 
   6 -12   2      244.49      306.19     54.99 o 
   7 -12   2       24.19      -45.54     45.54 o 
   8 -12   2       66.19       33.99     53.17 o 
   9 -12   2       31.12      140.71     79.54 o 
  10 -12   2       16.04       17.61    122.18 o 
  11 -12   2        1.38      -79.22    248.74 o 
 -12 -11   2        5.04      -71.52     71.52 o 
 -11 -11   2        5.89       -5.07     63.01 o 
 -10 -11   2        4.38      -32.15     74.66 o 
  -9 -11   2       54.42        8.08     54.90 o 
  -8 -11   2       21.85      -49.11     49.11 o 
  -7 -11   2      471.95      514.76     90.56 o 
  -6 -11   2       59.07        4.84     59.27 o 
  -5 -11   2      384.04      433.06     59.26 o 
  -4 -11   2      110.90      109.62     51.38 o 
  -3 -11   2     1140.13     1148.67     56.93 o 
  -2 -11   2        9.47      105.00     44.73 o 
  -1 -11   2      601.86      652.37    189.25 o 
   0 -11   2     1168.01     1168.08     44.42 o 
   1 -11   2     1517.65     1529.80     57.69 o 
   2 -11   2       64.81       93.50     53.61 o 
   3 -11   2      113.30       93.30     50.62 o 
   4 -11   2      180.49      145.65     53.90 o 
   5 -11   2      409.18      473.71     45.08 o 
   6 -11   2       95.06       69.09     81.87 o 
   7 -11   2      101.78      -22.58     62.77 o 
   8 -11   2       30.13       18.45    138.43 o 
   9 -11   2       20.79      156.43     73.74 o 
  10 -11   2       28.77      232.43    130.31 o 
  11 -11   2        2.61      138.35    207.16 o 
  12 -11   2        3.13      164.94    262.70 o 
 -12 -10   2        3.34      -32.45     88.92 o 
 -11 -10   2       33.87       17.75     91.47 o 
 -10 -10   2       11.75      -75.20     75.20 o 
  -9 -10   2        2.64      -71.86     71.86 o 
  -8 -10   2       57.15       76.08     70.39 o 
  -7 -10   2      188.37      223.26     65.99 o 
  -6 -10   2       80.19       97.75     86.47 o 
  -5 -10   2     3295.33     3524.60     71.59 o 
  -4 -10   2      131.54      255.42     55.73 o 
  -3 -10   2     2080.15     2008.11    109.24 o 
  -2 -10   2      183.16      191.56     55.22 o 
  -1 -10   2      611.42      541.87     56.59 o 
   0 -10   2      296.89      271.13     44.31 o 
   1 -10   2      129.54      156.77     44.90 o 
   2 -10   2      759.58      776.87     43.71 o 
   3 -10   2     2605.48     2615.39     72.08 o 
   4 -10   2       43.31       66.15     64.06 o 
   5 -10   2      819.74      762.43    141.21 o 
   6 -10   2      123.72      168.74     62.42 o 
   7 -10   2      100.38       82.26     63.05 o 
   8 -10   2      276.47      189.03     96.16 o 
   9 -10   2        4.17      -26.06     61.25 o 
  10 -10   2       17.37      144.12    103.30 o 
  11 -10   2       30.51     -189.43    189.43 o 
  12 -10   2        1.30        7.69    247.75 o 
 -13  -9   2       17.17      -59.51    108.92 o 
 -12  -9   2        5.76       90.00     98.23 o 
 -11  -9   2        1.30      -89.41     89.41 o 
 -10  -9   2        8.48       38.43     72.55 o 
  -9  -9   2       16.16      123.63     80.88 o 
  -8  -9   2      115.29       66.67     67.65 o 
  -7  -9   2      198.63      250.23     74.72 o 
  -6  -9   2      198.25      174.14     65.99 o 
  -5  -9   2      591.83      580.36     74.84 o 
  -4  -9   2      187.17      158.53     60.50 o 
  -3  -9   2      267.97      239.71     70.51 o 
  -2  -9   2       73.68      145.34     58.37 o 
  -1  -9   2      147.41      230.99     51.63 o 
   0  -9   2      559.59      484.77     39.94 o 
   1  -9   2      103.13      152.92     41.91 o 
   2  -9   2      674.29      710.16     43.03 o 
   3  -9   2      450.93      453.09     56.87 o 
   4  -9   2       42.51       35.68     55.63 o 
   5  -9   2       96.81       85.89     77.85 o 
   6  -9   2      826.08      864.25     48.83 o 
   7  -9   2      241.93      342.82     58.69 o 
   8  -9   2        6.91       -0.74     64.15 o 
   9  -9   2        6.90      108.30    120.39 o 
  10  -9   2       64.02     -169.69    169.69 o 
  11  -9   2        6.05      187.59    248.38 o 
  12  -9   2        0.32      130.82    242.32 o 
 -13  -8   2        0.72      -37.94     92.35 o 
 -12  -8   2        9.41      -83.63     83.63 o 
 -11  -8   2       37.08      -55.69     78.04 o 
  -6  -8   2       18.26       20.88     61.47 o 
  -5  -8   2       53.64      101.57     71.77 o 
  -4  -8   2      153.87       81.68     97.37 o 
  -3  -8   2       29.40       27.42     59.07 o 
  -2  -8   2      868.32      894.89     76.77 o 
  -1  -8   2      194.91      223.89     59.65 o 
   0  -8   2        4.19       94.64     44.02 o 
   1  -8   2      226.93      279.39     37.79 o 
   2  -8   2      107.69      108.12     44.22 o 
   3  -8   2       67.96       84.57     50.16 o 
   4  -8   2      201.19      214.42     87.37 o 
   5  -8   2      220.84      169.39     68.08 o 
   6  -8   2      157.69       69.62     64.68 o 
   7  -8   2      303.80      431.82     61.58 o 
   8  -8   2       17.86      180.19     67.49 o 
   9  -8   2       64.44      -31.03    107.62 o 
  10  -8   2        4.46      209.09    206.28 o 
  11  -8   2       22.74       99.36    199.72 o 
  12  -8   2        6.19      107.06    233.22 o 
  13  -8   2        2.32      137.87    278.35 o 
  -4  -7   2     2217.18     2063.18     88.42 o 
  -3  -7   2      463.50      547.32     88.08 o 
  -2  -7   2       11.95        7.64     68.67 o 
  -1  -7   2      838.49      968.12     70.98 o 
   0  -7   2     7100.60     7734.86    111.87 o 
   1  -7   2     3573.87     3778.07     48.46 o 
   2  -7   2     1424.04     1376.56     52.92 o 
   3  -7   2      739.72      811.96     75.34 o 
   4  -7   2      619.91      555.45     58.76 o 
   5  -7   2      248.54      383.78     79.67 o 
   6  -7   2       79.87      146.46     55.14 o 
   7  -7   2       48.92       45.72    170.15 o 
   8  -7   2        3.85      134.61     98.63 o 
   9  -7   2       55.63        7.75    177.06 o 
  10  -7   2       76.48      231.18    239.13 o 
  11  -7   2       19.99       98.44    208.42 o 
  12  -7   2        8.37       20.01    235.82 o 
  13  -7   2        1.03      -32.23    266.85 o 
  -2  -6   2      761.76      704.79    105.89 o 
  -1  -6   2    12141.40    13399.19    115.92 o 
   0  -6   2     1544.30     1679.87     45.85 o 
   1  -6   2    12681.79    12912.05     69.04 o 
   2  -6   2      381.18      460.92     40.00 o 
   3  -6   2     2848.79     2745.07     64.81 o 
   4  -6   2      711.48      719.02     75.25 o 
   5  -6   2      353.94      283.60    162.21 o 
   6  -6   2      271.15      349.48     80.51 o 
   7  -6   2      508.14      663.87    109.84 o 
   8  -6   2       31.25       22.75    115.00 o 
   9  -6   2      193.25      438.09    206.30 o 
  10  -6   2       25.60      240.20    232.84 o 
  11  -6   2        9.39      -44.71    250.19 o 
  12  -6   2       21.19      166.08    336.47 o 
  13  -6   2        4.57        2.65    241.03 o 
  -1  -5   2     4917.53     5005.69     89.72 o 
   0  -5   2    13864.16    14132.97    108.80 o 
   1  -5   2    10085.37     9919.07     58.46 o 
   2  -5   2      203.60      269.84     48.07 o 
   3  -5   2     1507.03     1559.54     68.88 o 
   4  -5   2      857.38      839.07     68.64 o 
   5  -5   2     2196.14     2326.12    113.56 o 
   6  -5   2       59.57       80.49     86.96 o 
   7  -5   2       32.20      -14.51     97.75 o 
   8  -5   2       47.24       49.51    167.85 o 
   9  -5   2      226.48      797.95    228.95 o 
  10  -5   2        9.77       27.06    283.63 o 
  11  -5   2       11.87      -16.27    313.04 o 
  12  -5   2        4.86      137.16    269.02 o 
  13  -5   2       13.99      -87.35    358.33 o 
  -1  -4   2       50.66      206.29    113.54 o 
   0  -4   2      356.30      340.16     45.82 o 
   1  -4   2       86.37       46.38     38.36 o 
   2  -4   2    12808.35    12601.99    115.74 o 
   3  -4   2     1221.85     1460.61     73.52 o 
   4  -4   2      648.23      522.73    103.80 o 
   5  -4   2       43.12      194.12    105.69 o 
  11  -4   2       48.87      -59.71    252.46 o 
  12  -4   2       14.20     -323.14    323.14 o 
  13  -4   2        2.93     -105.00    341.96 o 
   0  -3   2     3923.31     3934.49    113.41 o 
   1  -3   2     2422.42     2347.14     56.41 o 
   2  -3   2     3828.86     3768.70     90.10 o 
   3  -3   2     3150.66     2832.96    110.60 o 
  13  -3   2       11.80       66.47    293.72 o 
  14  -3   2        5.67     -125.20    402.06 o 
   1  -2   2      588.51      596.75     55.87 o 
   2  -2   2      649.44      636.52     80.77 o 
  14  -2   2        2.27      -45.59    395.58 o 
   1  -1   2     7090.93     6777.42    138.27 o 
   2  -1   2     1542.16     1350.71    147.55 o 
   1   1   2     7167.15     7633.09    155.82 o 
   1   2   2      500.07      529.04     64.21 o 
   2   2   2      618.76      634.70    133.79 o 
   0   3   2     4007.81     4018.67     97.90 o 
   1   3   2     2397.83     2335.20     71.82 o 
   2   3   2     3845.37     4005.19    116.92 o 
   3   3   2     3156.95     3031.34    154.72 o 
  -1   4   2       62.04      -20.69    102.66 o 
   0   4   2      352.38      320.75     60.37 o 
   1   4   2       86.04       84.68     48.53 o 
   2   4   2    13054.62    12953.20    147.54 o 
   3   4   2     1207.55     1185.05    114.45 o 
   4   4   2      578.96      453.33    121.25 o 
  13   4   2        4.50     -131.27    356.57 o 
  -1   5   2     5005.04     5134.09     95.19 o 
   0   5   2    14467.85    14510.14    171.77 o 
   1   5   2    10167.90     9980.19    122.46 o 
   2   5   2      202.87      188.65     69.87 o 
   3   5   2     1507.87     1433.00    109.17 o 
   4   5   2      897.48      884.75    137.38 o 
   5   5   2     2212.95     2127.12    144.61 o 
   6   5   2       74.09        2.06    132.56 o 
  11   5   2       13.87     -221.47    295.20 o 
  12   5   2        4.94       13.92    310.19 o 
  13   5   2       13.05       45.10    366.37 o 
  -2   6   2      765.63      800.67    124.34 o 
  -1   6   2    12782.95    13204.41    122.82 o 
   0   6   2     1526.17     1536.47     63.03 o 
   1   6   2    13422.58    13579.19     91.45 o 
   2   6   2      345.38      389.08     75.54 o 
   3   6   2     2889.40     2900.15     92.79 o 
   4   6   2      716.47      706.11    159.42 o 
   5   6   2      330.09      438.85    176.52 o 
   6   6   2      269.55      294.86    125.32 o 
   7   6   2      528.79      605.72    118.18 o 
   8   6   2       26.45       86.37    124.61 o 
   9   6   2      179.94      395.92    226.20 o 
  10   6   2       22.94      -62.84    268.82 o 
  11   6   2        9.18       38.82    290.78 o 
  12   6   2       21.61       34.41    333.04 o 
  13   6   2        2.81       38.73    352.74 o 
  -4   7   2     2326.28     1955.02    166.35 o 
  -3   7   2      473.20      475.23    169.59 o 
  -2   7   2       26.40      183.30     91.89 o 
  -1   7   2      729.34      811.69     87.17 o 
   0   7   2     6272.97     6999.36     95.88 o 
   1   7   2     3413.65     3565.01     80.39 o 
   2   7   2     1414.27     1425.64     86.66 o 
   3   7   2      770.54      793.85     99.62 o 
   4   7   2      603.01      548.23     94.05 o 
   5   7   2      231.76      336.60    131.77 o 
   6   7   2       64.67      115.64    135.84 o 
   7   7   2       62.80      -94.32    111.87 o 
   8   7   2       15.12       60.69    126.37 o 
   9   7   2       62.93       67.55    170.69 o 
  10   7   2       74.25     -279.52    279.52 o 
  11   7   2       27.35       68.92    293.53 o 
  12   7   2        8.32       65.95    320.24 o 
  13   7   2        2.23        7.09    274.33 o 
 -13   8   2        0.75      181.66    373.92 o 
 -12   8   2        7.19      318.82    282.45 o 
  -6   8   2       26.70      117.65     99.41 o 
  -5   8   2       26.74       72.75    129.51 o 
  -4   8   2      140.77      124.23    142.66 o 
  -3   8   2       32.48       97.09    100.86 o 
  -2   8   2      813.18      919.89     78.02 o 
  -1   8   2      207.29      143.28     92.62 o 
   0   8   2        7.08      106.05     75.50 o 
   1   8   2      220.30      253.64     63.18 o 
   2   8   2      139.98      168.71     67.92 o 
   3   8   2       58.99      118.34     86.36 o 
   4   8   2      193.88      237.02    136.97 o 
   5   8   2      224.56      210.54    105.99 o 
   6   8   2      156.12      172.85    163.20 o 
   7   8   2      286.93      399.15    191.51 o 
   8   8   2       20.14       -4.84    104.05 o 
   9   8   2       62.62      -90.26    115.43 o 
  10   8   2        4.35      162.40    399.80 o 
  11   8   2       17.71      -41.24    214.32 o 
  12   8   2        5.47       14.41    240.69 o 
 -13   9   2       12.49     -210.69    388.82 o 
 -12   9   2        6.92     -100.10    285.39 o 
 -11   9   2        2.43     -261.76    261.76 o 
 -10   9   2        9.97      -88.04    286.18 o 
  -9   9   2       12.76       65.10    254.51 o 
  -8   9   2      121.93      311.98    119.52 o 
  -7   9   2      166.91      246.59    113.93 o 
  -6   9   2      188.81      362.40    121.00 o 
  -5   9   2      560.08      511.29    147.91 o 
  -4   9   2      292.36      210.40    109.66 o 
  -3   9   2      215.66      288.09    104.08 o 
  -2   9   2       65.32      -43.64    111.93 o 
  -1   9   2      155.27      161.04     70.23 o 
   0   9   2      530.78      504.54     65.47 o 
   1   9   2       95.71      145.13     68.92 o 
   2   9   2      669.90      661.90     74.78 o 
   3   9   2      463.04      363.50    108.60 o 
   4   9   2       80.57      151.78    103.68 o 
   5   9   2       83.92       15.09    142.56 o 
   6   9   2      800.85      806.98    113.53 o 
   7   9   2      199.37      172.63    103.80 o 
   8   9   2       10.18     -104.21    106.97 o 
   9   9   2        1.94     -163.58    163.58 o 
  10   9   2       68.29      -36.53    207.53 o 
  11   9   2        7.91     -122.86    208.14 o 
  12   9   2        0.60     -121.46    248.11 o 
 -12  10   2        1.48     -129.80    334.31 o 
 -11  10   2       30.40      188.63    307.94 o 
 -10  10   2        8.09      127.35    242.35 o 
  -9  10   2        3.52     -157.35    157.35 o 
  -8  10   2       74.11        2.25    103.83 o 
  -7  10   2      182.60       85.70    108.34 o 
  -6  10   2       74.78       17.34    116.72 o 
  -5  10   2     3243.60     3186.80    134.20 o 
  -4  10   2      126.57      -21.68    139.82 o 
  -3  10   2     1939.50     1697.34    142.87 o 
  -2  10   2      196.07      170.44     96.13 o 
  -1  10   2      623.90      672.61    126.98 o 
   0  10   2      296.74      324.52     95.66 o 
   1  10   2      223.40      217.92    100.90 o 
   2  10   2      642.31      525.58     81.23 o 
   3  10   2     2471.61     2333.96    111.24 o 
   4  10   2       59.52      -50.04    143.20 o 
   5  10   2      822.74      902.24    140.17 o 
   6  10   2      119.03      120.19    252.12 o 
   7  10   2       97.55       83.24    161.82 o 
   8  10   2      290.42      145.05     96.51 o 
   9  10   2        4.02      -11.04     92.68 o 
  10  10   2       18.39       27.93    162.36 o 
  11  10   2       26.18      -77.82    190.34 o 
  12  10   2        1.67       95.85    273.60 o 
 -12  11   2        7.75      -14.15    228.72 o 
 -11  11   2        6.67     -136.04    283.43 o 
 -10  11   2        5.62      170.89    252.69 o 
  -9  11   2       49.86      164.91    106.26 o 
  -8  11   2       17.43       16.33     94.26 o 
  -7  11   2      463.69      652.45    162.05 o 
  -6  11   2       66.15      -87.96    169.17 o 
  -5  11   2      377.75      203.30    134.38 o 
  -4  11   2      167.89      254.08    102.25 o 
  -3  11   2     1196.23     1169.81    140.30 o 
  -2  11   2       16.24       -2.58    138.28 o 
  -1  11   2      573.15      415.25     88.93 o 
   0  11   2     1149.35      994.05     92.39 o 
   1  11   2     1507.92     1318.26    175.45 o 
   2  11   2       70.82      147.37    125.20 o 
   3  11   2      153.59      233.93    116.97 o 
   4  11   2      231.58      237.27    152.37 o 
   5  11   2      442.26      390.35    210.45 o 
   6  11   2      100.60      169.84    124.42 o 
   7  11   2      101.56       63.54    150.15 o 
   8  11   2       28.39      135.35    128.17 o 
   9  11   2       20.54      -23.04    137.07 o 
  10  11   2       26.25      263.06    217.39 o 
  11  11   2        1.77       76.85    233.34 o 
 -11  12   2        1.14       94.62    250.68 o 
 -10  12   2       74.87     -262.07    262.07 o 
  -9  12   2        8.94     -102.50    125.71 o 
  -8  12   2       10.12      -80.28     99.41 o 
  -7  12   2        5.41     -104.26    104.26 o 
  -6  12   2      500.42      545.73    130.52 o 
  -5  12   2        7.14      -66.02    161.13 o 
  -4  12   2       44.66      149.55    139.69 o 
  -3  12   2       16.46      126.40    113.73 o 
  -2  12   2     3289.76     2974.46    139.27 o 
  -1  12   2        3.94      -15.88    103.26 o 
   0  12   2       58.10      299.61    114.07 o 
   1  12   2       40.72      -92.00     92.00 o 
   2  12   2     3073.37     2494.70    191.39 o 
   3  12   2       44.14       39.15    145.59 o 
   4  12   2      234.64      215.37    111.41 o 
   5  12   2       15.53      203.82    146.79 o 
   6  12   2      258.18      354.30    151.76 o 
   7  12   2       23.05     -112.49    207.27 o 
   8  12   2       66.59       43.68    107.59 o 
   9  12   2       30.48      -25.43    137.38 o 
  10  12   2       16.80     -223.34    223.34 o 
  11  12   2        0.34      195.27    198.76 o 
 -11  13   2        1.91       39.58    197.54 o 
 -10  13   2        9.12     -167.40    167.40 o 
  -9  13   2       29.12       36.74    101.41 o 
  -8  13   2       56.37       70.44     81.44 o 
  -7  13   2       16.36      -95.60     95.60 o 
  -6  13   2       28.01      153.89    214.61 o 
  -5  13   2      535.13      544.12    260.48 o 
  -4  13   2      402.46      348.19    130.47 o 
  -3  13   2      494.00      453.53    148.71 o 
  -2  13   2       23.76      -12.41     94.64 o 
  -1  13   2      718.49      620.46    107.86 o 
   0  13   2      798.26      802.49    163.62 o 
   1  13   2      823.04      829.67    104.16 o 
   2  13   2      245.49      297.59    181.69 o 
   3  13   2      394.78      411.25    140.39 o 
   4  13   2      234.45        7.34    165.16 o 
   5  13   2      347.42      118.28    121.07 o 
   6  13   2      189.24      119.74    263.65 o 
   7  13   2        9.36       -9.00    180.13 o 
   8  13   2       25.76     -152.04    152.04 o 
   9  13   2       14.05        5.81    136.33 o 
  10  13   2       17.71      -39.07    220.03 o 
 -10  14   2        5.91     -359.95    359.95 o 
  -9  14   2       31.99      -36.78    153.65 o 
  -8  14   2        3.97       49.82    114.72 o 
  -7  14   2      214.55       44.60    138.58 o 
  -6  14   2       11.51       83.31    161.47 o 
  -5  14   2      219.65      438.31    184.57 o 
  -4  14   2        0.86      -18.64    144.57 o 
  -3  14   2      796.77      596.78    116.47 o 
  -2  14   2      178.02      103.46    150.50 o 
  -1  14   2     1978.52     2065.48    129.16 o 
   0  14   2        2.55      103.33    178.04 o 
   1  14   2      955.41      822.94    144.30 o 
   2  14   2      104.89      617.39    193.64 o 
   3  14   2     1567.45     1442.94    232.18 o 
   4  14   2        1.69       71.62    170.88 o 
   5  14   2       34.18      147.29    175.12 o 
   6  14   2        0.92      374.82    276.81 o 
   7  14   2      235.09      116.71    164.72 o 
   8  14   2        7.20     -144.93    158.55 o 
   9  14   2        1.29       73.69    172.65 o 
  10  14   2        1.04      200.46    261.54 o 
 -10  15   2       12.44      -74.67    585.59 o 
  -9  15   2       46.33     -160.19    160.19 o 
  -8  15   2       94.12       96.56    329.62 o 
  -7  15   2       31.25     -118.98    118.98 o 
  -6  15   2       10.13      148.04    176.46 o 
  -5  15   2      198.65      267.79    182.69 o 
  -4  15   2      835.70      846.38    153.20 o 
  -3  15   2      413.23      335.40    156.58 o 
  -2  15   2        0.38      -19.92    137.34 o 
  -1  15   2      275.99     -168.26    209.15 o 
   0  15   2     1024.96      889.56    187.76 o 
   2  15   2      197.85      229.44    208.06 o 
   3  15   2      108.62       97.95    220.40 o 
   4  15   2      507.89      481.90    214.86 o 
   5  15   2      220.67      426.07    194.93 o 
   6  15   2       81.25      -26.98    235.40 o 
   7  15   2        6.90      -62.16    183.31 o 
   8  15   2       49.16       -5.86    178.30 o 
   9  15   2       37.85      -92.39    182.46 o 
  -9  16   2        3.15      199.90    189.36 o 
  -8  16   2        4.23       51.50    200.93 o 
  -7  16   2        8.49       88.28    163.88 o 
  -6  16   2      599.48      604.98    277.63 o 
  -5  16   2        5.74     -117.44    150.64 o 
  -4  16   2       16.42      285.75    201.81 o 
  -3  16   2       11.34       19.94    193.82 o 
  -2  16   2     1620.35     1577.67    182.76 o 
  -1  16   2       31.19       41.37    201.77 o 
   0  16   2       50.68      345.69    170.98 o 
   3  16   2       32.37     -147.94    205.98 o 
   4  16   2       65.01      272.07    276.77 o 
   5  16   2        0.38       73.04    289.70 o 
   6  16   2      316.80      544.05    324.22 o 
   7  16   2        6.06       95.64    188.67 o 
   8  16   2       11.68       39.05    169.11 o 
  -8  17   2       18.17       99.36    161.69 o 
  -7  17   2       10.19      -17.32    341.57 o 
  -6  17   2        4.90     -141.77    166.29 o 
  -5  17   2       71.02      255.71    175.67 o 
  -4  17   2       42.08      229.07    197.07 o 
  -3  17   2      133.26      307.86    178.99 o 
  -2  17   2       12.51      -86.47    249.80 o 
  -1  17   2      190.41     -114.81    190.02 o 
   4  17   2       35.67      176.37    243.24 o 
   5  17   2      164.09      -29.71    275.22 o 
   6  17   2        6.25      456.57    275.98 o 
   7  17   2        6.11       42.45    260.19 o 
  -7  18   2       50.19      -87.57    225.25 o 
  -6  18   2       40.33       74.90    214.37 o 
  -5  18   2       35.40      148.10    195.46 o 
  -4  18   2       11.05      225.78    315.39 o 
  -3  18   2      176.79      -98.05    293.85 o 
  -2  18   2       54.46     -233.24    233.24 o 
  -1  18   2      293.62     -207.48    207.48 o 
   5  18   2       14.05      249.12    284.21 o 
   6  18   2       10.42       -2.35    272.84 o 
  -5  19   2        6.59     -103.65    247.38 o 
  -4  19   2      120.17      671.21    329.53 o 
  -3  19   2        5.42      468.72    277.45 o 
  -2  19   2        1.08     -267.84    267.84 o 
  -3  20   2        2.23      478.23    312.74 o 
  -4 -20   3       45.18     -110.79    110.79 o 
  -3 -20   3        1.74       95.39     94.21 o 
  -2 -20   3       27.15       -0.78     93.24 o 
  -6 -19   3       36.52      -10.12     79.76 o 
  -5 -19   3       28.33      -71.62     71.62 o 
  -4 -19   3       12.13       12.93    105.59 o 
  -3 -19   3        1.95      -74.31     98.92 o 
  -2 -19   3       55.47      251.18     86.57 o 
  -1 -19   3      191.96      291.89     88.73 o 
  -7 -18   3       18.78       77.04     75.38 o 
  -6 -18   3        4.44      112.04     53.98 o 
  -5 -18   3        0.58       47.46    126.52 o 
  -4 -18   3        4.76      -63.78     63.78 o 
  -3 -18   3      232.92      215.31     58.17 o 
  -2 -18   3       18.60       83.63     80.88 o 
  -1 -18   3        9.45      -78.14     84.31 o 
   0 -18   3       22.63      -80.69     80.69 o 
   5 -18   3       53.49        4.80    105.79 o 
   6 -18   3        0.97      -74.80    108.63 o 
  -8 -17   3        0.20      -17.33    130.15 o 
  -7 -17   3        5.18      -65.59     65.59 o 
  -6 -17   3        6.69        1.48     58.75 o 
  -5 -17   3       11.83       33.71     57.39 o 
  -4 -17   3        2.13      -45.81     45.81 o 
  -3 -17   3        8.24       55.25     86.91 o 
  -2 -17   3       24.03      -45.79    175.88 o 
  -1 -17   3      108.67      145.11     80.00 o 
   0 -17   3      118.34       93.73     89.12 o 
   4 -17   3      158.76      311.69     84.03 o 
   5 -17   3        6.19      173.82     83.82 o 
   6 -17   3       40.62       89.12    109.22 o 
   7 -17   3        2.52     -101.96    115.39 o 
   8 -17   3       33.63      -30.69    128.53 o 
  -9 -16   3        4.82      -45.98    103.09 o 
  -8 -16   3       10.81       64.05     61.46 o 
  -7 -16   3       16.24       46.23     85.35 o 
  -6 -16   3       50.67       17.46     93.38 o 
  -5 -16   3       32.88      -62.70     62.70 o 
  -4 -16   3       83.54       73.07     55.16 o 
  -3 -16   3        4.62      -60.64     60.64 o 
  -2 -16   3       95.88      116.23     83.24 o 
  -1 -16   3       86.05       84.75     55.14 o 
   0 -16   3       60.40       65.69     90.79 o 
   3 -16   3      105.07      -13.43     89.32 o 
   4 -16   3       10.07      -56.08     88.73 o 
   5 -16   3        1.58      -39.02     92.84 o 
   6 -16   3       34.75       95.51     64.04 o 
   7 -16   3       15.65      114.52     72.90 o 
   8 -16   3        2.30      -65.67     80.29 o 
 -10 -15   3        3.19       62.12     65.22 o 
  -9 -15   3        5.43      -97.01     97.01 o 
  -8 -15   3       21.01      -56.98     56.98 o 
  -7 -15   3       15.59      -38.62     97.89 o 
  -6 -15   3       10.83       27.92     52.54 o 
  -5 -15   3       74.63       44.49     46.66 o 
  -4 -15   3       66.97      -20.64     56.33 o 
  -3 -15   3       70.03      -28.23     53.28 o 
  -2 -15   3       65.59      122.10     56.11 o 
  -1 -15   3       61.54       65.18     55.94 o 
   0 -15   3      148.63      385.81     77.26 o 
   1 -15   3      105.60      153.44     73.24 o 
   3 -15   3       30.34      -51.96     85.59 o 
   4 -15   3       47.24      187.26     86.47 o 
   5 -15   3       37.04       28.50     58.70 o 
   6 -15   3        0.92       73.93     65.50 o 
   7 -15   3        1.63      -32.53     62.63 o 
   8 -15   3       14.26       70.77     78.79 o 
   9 -15   3        4.05       57.94    123.80 o 
 -11 -14   3        6.07      -47.08     61.50 o 
 -10 -14   3       10.87      148.50    112.68 o 
  -9 -14   3       11.20      -48.88     51.68 o 
  -8 -14   3        9.63      -15.62     49.33 o 
  -7 -14   3       99.56       98.16     55.58 o 
  -6 -14   3       72.60      150.70     86.52 o 
  -5 -14   3        7.31      -40.85     50.46 o 
  -4 -14   3       16.57       84.67     47.75 o 
  -3 -14   3      264.92      244.67     53.84 o 
  -2 -14   3      317.02      441.18     49.12 o 
  -1 -14   3        5.46      -18.44     61.50 o 
   0 -14   3       19.87       73.16     55.67 o 
   1 -14   3     1107.55     1189.93     89.87 o 
   2 -14   3      137.27      207.56     83.14 o 
   3 -14   3       12.17       61.76     85.49 o 
   4 -14   3        3.73       30.68     62.45 o 
   5 -14   3       84.22       19.33     50.81 o 
   6 -14   3       70.57      123.74     52.64 o 
   7 -14   3        8.88        1.91     65.82 o 
   8 -14   3       10.55      -12.01     62.20 o 
   9 -14   3       21.35      -13.93     91.13 o 
  10 -14   3       11.05     -197.28    197.28 o 
 -11 -13   3        9.77      -69.01     69.01 o 
 -10 -13   3       10.60      -90.88     90.88 o 
  -9 -13   3       39.95        5.37    154.17 o 
  -8 -13   3       13.77       47.77     99.56 o 
  -7 -13   3       13.51      -59.55     59.55 o 
  -6 -13   3       85.25       97.53     42.01 o 
  -5 -13   3      357.61      352.42     53.01 o 
  -4 -13   3      123.79      186.04     62.15 o 
  -3 -13   3      122.47      146.61     48.06 o 
  -2 -13   3      188.37      261.10     53.80 o 
  -1 -13   3      419.70      412.51     67.37 o 
   0 -13   3       48.27       -2.29     58.53 o 
   1 -13   3      293.04      389.48     75.50 o 
   2 -13   3      128.05      112.46     71.18 o 
   3 -13   3      164.62      250.63     56.66 o 
   4 -13   3       54.80       65.82     85.00 o 
   5 -13   3      212.12      152.18     61.37 o 
   6 -13   3       39.83       -2.91     55.15 o 
   7 -13   3       67.54      134.92     58.11 o 
   8 -13   3        9.38      -69.13     69.13 o 
   9 -13   3       24.68       35.08    112.23 o 
  10 -13   3        2.98      289.70    246.38 o 
 -12 -12   3        9.30      -54.63     76.95 o 
 -11 -12   3       15.83       85.21     65.16 o 
 -10 -12   3       45.05      -35.45     60.54 o 
  -9 -12   3        4.75      -34.95     82.06 o 
  -8 -12   3      109.50      165.76     54.24 o 
  -7 -12   3       60.83       82.79    130.84 o 
  -6 -12   3      371.39      449.53     58.93 o 
  -5 -12   3        5.44      123.48     84.90 o 
  -4 -12   3      599.13      533.07     58.62 o 
  -3 -12   3       54.61       36.12     92.31 o 
  -2 -12   3      833.15      891.86     71.36 o 
  -1 -12   3      174.25      341.04     46.49 o 
   0 -12   3      683.51      714.22     57.71 o 
   1 -12   3       24.39       28.12     62.49 o 
   2 -12   3     1537.51     1565.32    180.24 o 
   3 -12   3      112.73      117.20     75.10 o 
   4 -12   3      195.58      280.22     52.54 o 
   5 -12   3       52.65       27.00     47.56 o 
   6 -12   3      163.26      186.91     68.68 o 
   7 -12   3       98.13      112.97     64.09 o 
   8 -12   3        4.72      -20.06     75.69 o 
   9 -12   3        2.24       57.06    109.84 o 
  10 -12   3       40.14       27.94    226.33 o 
  11 -12   3        5.51     -270.91    270.91 o 
 -12 -11   3        9.23      161.18     90.88 o 
 -11 -11   3        2.64      -85.39     85.39 o 
 -10 -11   3       88.59       42.75     78.53 o 
  -9 -11   3       57.41       85.69     72.55 o 
  -8 -11   3       15.76      109.31     69.51 o 
  -7 -11   3       45.92       42.59     97.99 o 
  -6 -11   3      333.98      358.67     83.84 o 
  -5 -11   3      636.57      798.16     63.00 o 
  -4 -11   3     3464.39     3439.88     62.47 o 
  -3 -11   3       29.07      -20.97     59.39 o 
  -2 -11   3     1389.81     1465.86     48.08 o 
  -1 -11   3     2026.73     1947.64     68.29 o 
   0 -11   3     1188.41     1036.24    124.43 o 
   1 -11   3        7.71       53.92     41.44 o 
   2 -11   3      156.69      166.60     44.13 o 
   3 -11   3       87.97      101.73     64.43 o 
   4 -11   3     1705.17     1814.10     53.38 o 
   5 -11   3      114.20      158.85     68.98 o 
   6 -11   3      206.81      146.77     73.15 o 
   7 -11   3      290.41      406.44     72.92 o 
   8 -11   3       70.59       91.19     62.31 o 
   9 -11   3       36.71       29.09     99.98 o 
  10 -11   3        2.08     -205.50    205.50 o 
  11 -11   3        5.26     -179.91    248.43 o 
 -13 -10   3       26.88       66.47     96.76 o 
 -12 -10   3       20.17      118.43     86.57 o 
 -11 -10   3       11.23      -55.69     80.00 o 
 -10 -10   3       29.65      -19.41     77.26 o 
  -9 -10   3       22.86      169.12     83.92 o 
  -8 -10   3       38.16       -4.12     69.61 o 
  -7 -10   3      182.18      231.69     67.46 o 
  -6 -10   3      200.27      174.63     66.77 o 
  -5 -10   3      560.59      570.54     52.01 o 
  -4 -10   3       71.98      107.08     80.79 o 
  -3 -10   3      391.21      522.71    112.19 o 
  -2 -10   3     1094.17     1057.85    122.17 o 
  -1 -10   3      329.04      310.07     56.82 o 
   0 -10   3       82.43      132.06     45.49 o 
   1 -10   3     6103.54     6106.10     75.74 o 
   2 -10   3       81.92       72.50     44.77 o 
   3 -10   3      908.18      975.15     64.11 o 
   4 -10   3      556.34      627.06     66.20 o 
   5 -10   3       71.30       49.55     56.64 o 
   6 -10   3       34.42       72.61     48.12 o 
   7 -10   3      949.75     1065.52     62.38 o 
   8 -10   3       27.68       17.19     67.76 o 
   9 -10   3       67.58       68.81    127.56 o 
  10 -10   3        8.42      -36.39    223.89 o 
  11 -10   3       45.94      -87.09    304.61 o 
  12 -10   3       11.60     -273.05    273.05 o 
 -13  -9   3       40.96       72.26    107.26 o 
 -12  -9   3        4.32       40.10     98.92 o 
 -11  -9   3        6.32       29.80     86.47 o 
 -10  -9   3       34.43      -71.47     73.14 o 
  -7  -9   3       13.18       -4.80     63.82 o 
  -6  -9   3      672.64      672.47     66.80 o 
  -5  -9   3     3462.43     3562.61     82.47 o 
  -4  -9   3     2205.29     2149.03     85.35 o 
  -3  -9   3      292.94      220.62     96.00 o 
  -2  -9   3     1554.22     1468.90     64.03 o 
  -1  -9   3     8702.63     8234.10     82.87 o 
   0  -9   3     2728.71     2700.63     62.86 o 
   1  -9   3      630.85      632.99     44.50 o 
   2  -9   3     1140.78     1134.95     45.75 o 
   3  -9   3     5139.72     5086.50     61.61 o 
   4  -9   3     2354.35     2226.58     61.18 o 
   5  -9   3      422.57      432.24     54.34 o 
   6  -9   3       29.95       79.98     53.48 o 
   7  -9   3      402.49      553.71    102.53 o 
   8  -9   3       37.03      114.68     59.13 o 
   9  -9   3      147.89      325.15    107.95 o 
  10  -9   3       19.78      253.77    247.75 o 
  11  -9   3        2.55      104.52    181.15 o 
  12  -9   3       10.24       78.57    259.37 o 
 -13  -8   3       13.18      -86.18     86.18 o 
  -4  -8   3     4423.91     4593.69    104.32 o 
  -3  -8   3       12.09      -95.00     95.00 o 
  -2  -8   3     9402.30     9434.15     96.73 o 
  -1  -8   3       10.03       40.01     60.83 o 
   0  -8   3     7606.84     7871.99    140.14 o 
   1  -8   3       67.19       36.04     49.17 o 
   2  -8   3    10756.71    10936.68    124.11 o 
   3  -8   3      219.27      160.30     81.93 o 
   4  -8   3     1065.56      978.09     52.24 o 
   5  -8   3        8.80      -59.98     59.98 o 
   6  -8   3     1268.95     1347.35     51.46 o 
   7  -8   3        0.73       83.80     83.88 o 
   8  -8   3        2.19       -6.48     89.04 o 
   9  -8   3       19.42      -17.84    149.17 o 
  10  -8   3       88.49      357.91    185.94 o 
  11  -8   3        1.63      295.03    227.17 o 
  12  -8   3        2.57      416.39    246.99 o 
  13  -8   3        1.47      365.68    377.06 o 
  -3  -7   3      165.73      251.90     96.39 o 
  -2  -7   3     3780.89     3801.41    103.07 o 
  -1  -7   3    16290.77    17159.51    240.76 o 
   0  -7   3     6387.75     6399.91     70.08 o 
   1  -7   3     1230.30     1260.80     61.72 o 
   2  -7   3     1442.38     1544.07     51.36 o 
   3  -7   3     2077.77     2212.74     79.97 o 
   4  -7   3     4481.12     4377.79     84.87 o 
   5  -7   3      596.83      621.20     55.57 o 
   6  -7   3      197.74      212.17     61.70 o 
   7  -7   3     1002.48     1005.36     77.10 o 
   8  -7   3      582.90      888.52    151.72 o 
   9  -7   3       28.72       17.37    160.29 o 
  10  -7   3        4.34      136.82    200.90 o 
  11  -7   3       19.20      232.11    222.07 o 
  12  -7   3       13.62     -191.68    238.50 o 
  13  -7   3       11.93      -49.65    272.61 o 
  -2  -6   3      219.28      259.68    101.01 o 
  -1  -6   3     1062.32     1060.95     80.39 o 
   0  -6   3      920.24      866.16     73.96 o 
   1  -6   3     2148.61     2129.72     48.55 o 
   2  -6   3      256.69      230.33     41.43 o 
   3  -6   3     5359.17     5252.64     69.32 o 
   4  -6   3      353.73      365.19     72.22 o 
   5  -6   3     3045.33     2973.27     80.65 o 
   6  -6   3       29.07       44.35     58.67 o 
   7  -6   3      780.27     1198.02    123.89 o 
   8  -6   3       20.80      -10.44    105.37 o 
   9  -6   3      171.30      345.42    269.53 o 
  10  -6   3       26.42       20.01    184.37 o 
  11  -6   3      112.44      580.68    212.24 o 
  12  -6   3        6.62     -216.72    216.72 o 
  13  -6   3        6.78       16.92    269.79 o 
  -1  -5   3    10566.39    10410.14    158.21 o 
   0  -5   3     5991.55     6166.01     81.76 o 
   1  -5   3      132.35      139.88     36.15 o 
   2  -5   3      508.72      478.12     57.36 o 
   3  -5   3     2575.18     2517.12     74.14 o 
   4  -5   3     3335.62     3166.95     80.23 o 
   5  -5   3      370.31      333.12     67.62 o 
   6  -5   3       87.18       41.96     89.12 o 
   7  -5   3      144.30      196.00    125.40 o 
   8  -5   3      564.24     1753.58    200.17 o 
   9  -5   3       11.94      113.14    262.74 o 
  10  -5   3       31.95     -116.96    270.88 o 
  11  -5   3        0.94     -285.78    295.19 o 
  12  -5   3       16.46        7.06    329.02 o 
  13  -5   3        1.33      160.97    330.00 o 
   0  -4   3    14211.47    14835.71    146.57 o 
   1  -4   3      106.06      137.15     50.52 o 
   2  -4   3    11200.32    10756.32    149.90 o 
   3  -4   3      960.99      936.14     62.86 o 
   4  -4   3       18.95      -31.08     74.16 o 
   5  -4   3      116.10      123.44    106.87 o 
   6  -4   3     1385.51     1589.48    126.03 o 
   7  -4   3      182.91      459.08    126.88 o 
   8  -4   3       69.86       86.18    251.58 o 
   9  -4   3        3.67      180.49    259.12 o 
  10  -4   3       67.91      171.97    274.91 o 
  11  -4   3       31.45      -25.59    305.98 o 
  12  -4   3       10.00       77.45    315.19 o 
  13  -4   3        2.57       57.25    346.27 o 
   1  -3   3     1969.74     1914.09     64.21 o 
   2  -3   3     6063.22     5322.94     87.90 o 
   3  -3   3     7820.44     7533.86    102.06 o 
   4  -3   3     2086.25     1945.88    121.46 o 
   5  -3   3      517.60      449.93    113.59 o 
  11  -3   3       10.26      195.78    254.02 o 
  12  -3   3        1.60     -110.10    310.39 o 
  13  -3   3        3.44      117.16    339.11 o 
   1  -2   3     9569.01     9471.60    146.82 o 
   2  -2   3      218.86      247.17     86.51 o 
   3  -2   3      812.02      741.74    123.28 o 
   4  -2   3      415.96      376.85     97.01 o 
  12  -2   3       18.47      346.08    309.51 o 
  13  -2   3        1.10     -194.61    339.11 o 
   2  -1   3    18533.24    17608.57    174.29 o 
   3  -1   3       38.23        3.92    138.54 o 
  13  -1   3       27.42       54.41    338.53 o 
   2   0   3      335.37      328.30    109.26 o 
  14   0   3        3.99     -344.21    409.60 o 
   1   1   3      125.54       85.66    100.20 o 
   2   1   3    19016.23    19365.14    470.63 o 
   1   2   3     8929.69     9334.49    112.67 o 
   2   2   3      272.05      249.55     98.02 o 
   3   2   3      812.57      799.75    158.22 o 
   0   3   3     2461.28     2352.32    138.25 o 
   1   3   3     1988.22     2046.26     97.27 o 
   2   3   3     5897.59     5550.71     97.65 o 
   3   3   3     7904.03     7756.56    136.68 o 
   4   3   3     2050.72     2249.94    159.10 o 
  13   3   3        4.17     -142.55    373.62 o 
   0   4   3    14103.30    14752.13    142.89 o 
   1   4   3       98.49       63.64     59.14 o 
   2   4   3    11301.51    11058.98    108.43 o 
   3   4   3      923.02      941.12     82.79 o 
   4   4   3       22.06      -22.09    116.45 o 
   5   4   3      123.79      185.71    135.60 o 
   6   4   3     1395.02     1351.57    136.04 o 
  11   4   3       29.73      204.61    299.61 o 
  12   4   3        7.92     -333.04    333.04 o 
  13   4   3        2.36     -115.88    370.98 o 
  -1   5   3    10857.32    10667.79    166.14 o 
   0   5   3     6059.36     6004.96     86.22 o 
   1   5   3      114.93      135.93     51.35 o 
   2   5   3      510.88      511.79     77.66 o 
   3   5   3     2430.65     2603.54    116.95 o 
   4   5   3     3325.69     3341.34    131.47 o 
   5   5   3      372.99      303.87    127.58 o 
   6   5   3       89.33      133.15    151.97 o 
   7   5   3      159.52       59.32    112.66 o 
   8   5   3      546.57      503.61     77.67 o 
   9   5   3       27.10      -74.41    104.31 o 
  10   5   3       30.05     -198.33    211.57 o 
  11   5   3        2.44      314.02    298.04 o 
  12   5   3       16.97      213.53    331.27 o 
  13   5   3        2.37     -115.49    371.86 o 
  -2   6   3      256.99      291.66    119.06 o 
  -1   6   3     1055.10     1205.43     98.30 o 
   0   6   3     1050.98      826.99    109.36 o 
   1   6   3     2280.40     2231.84     68.14 o 
   2   6   3      212.37      221.32     67.75 o 
   3   6   3     5446.94     5150.00    134.70 o 
   4   6   3      268.87      192.81     96.37 o 
   5   6   3     3012.47     2797.06    141.24 o 
   6   6   3       34.52      190.36    123.00 o 
   7   6   3      836.26      977.33    139.00 o 
   8   6   3       26.79       10.20    100.78 o 
   9   6   3      176.62      123.15     92.07 o 
  10   6   3       24.95        3.82    149.22 o 
  11   6   3      112.26      494.73    306.88 o 
  12   6   3        4.92      -11.28    237.43 o 
  13   6   3        7.48     -243.96    273.42 o 
  -3   7   3      166.08       -6.18    166.50 o 
  -2   7   3     3787.24     3681.05    101.80 o 
  -1   7   3    15622.16    15666.62    153.32 o 
   0   7   3     6368.56     6301.94    125.18 o 
   1   7   3     1223.48     1130.72     70.97 o 
   2   7   3     1437.13     1491.44     78.73 o 
   3   7   3     2307.90     2158.53    131.69 o 
   4   7   3     4558.57     4272.14    163.25 o 
   5   7   3      561.63      615.46    109.28 o 
   6   7   3      187.03      199.12    201.89 o 
   7   7   3     1002.19      842.24    110.75 o 
   8   7   3      562.45      273.22     84.29 o 
   9   7   3       16.93      -23.87     73.77 o 
  10   7   3        5.61      -39.40    131.37 o 
  11   7   3       17.70      -74.42    201.38 o 
  12   7   3       16.71      220.10    262.98 o 
  13   7   3       12.25      127.74    427.15 o 
  -4   8   3     4489.10     4725.55    154.92 o 
  -3   8   3       12.93     -101.47    138.24 o 
  -2   8   3     9393.91     9361.40    353.43 o 
  -1   8   3       15.19      114.59     84.12 o 
   0   8   3     7530.14     7684.34    101.80 o 
   1   8   3       74.16      128.27     79.57 o 
   2   8   3    10864.34    10329.66    324.97 o 
   3   8   3      213.00      137.29    107.05 o 
   4   8   3     1125.13      989.80    111.89 o 
   5   8   3        6.26      223.11    144.54 o 
   6   8   3     1225.21     1220.13    159.64 o 
   7   8   3        4.54      -10.13    120.46 o 
   8   8   3        3.96      157.03     89.68 o 
   9   8   3       15.81      -79.94     96.67 o 
  10   8   3       90.21      104.30     94.37 o 
  11   8   3        2.20      181.79    160.51 o 
  12   8   3        2.67      -44.54    356.71 o 
 -13   9   3       37.36     -367.65    381.87 o 
 -12   9   3        5.16     -278.23    278.23 o 
 -11   9   3        7.04      379.21    258.43 o 
  -7   9   3       11.38      -86.57     86.57 o 
  -6   9   3      701.29      459.05    131.63 o 
  -5   9   3     3493.44     3600.35    146.17 o 
  -4   9   3     2222.67     2150.54    185.33 o 
  -3   9   3      288.17      245.83    122.91 o 
  -2   9   3     1544.92     1554.40     79.70 o 
  -1   9   3     8742.98     7913.70     87.84 o 
   0   9   3     2776.15     2572.57     94.41 o 
   1   9   3      608.95      668.67     98.21 o 
   2   9   3     1166.46      969.39     81.70 o 
   3   9   3     5193.69     4925.96    115.78 o 
   4   9   3     2402.47     2186.76    136.95 o 
   5   9   3      406.89      375.44    115.71 o 
   6   9   3       34.98        2.54    154.05 o 
   7   9   3      408.97      383.01    125.20 o 
   8   9   3       34.47        7.27     85.36 o 
   9   9   3      146.94      163.70     68.70 o 
  10   9   3       17.53       22.15     66.13 o 
  11   9   3        3.59      138.93    156.42 o 
  12   9   3       13.33       71.38    273.73 o 
 -12  10   3       25.41     -161.57    285.29 o 
 -11  10   3        5.41       59.90    304.41 o 
 -10  10   3       28.67      142.35    240.69 o 
  -9  10   3       22.34      164.12    184.22 o 
  -8  10   3       34.04     -102.84    102.84 o 
  -7  10   3      168.24       34.61    104.03 o 
  -6  10   3      217.38      -72.56    147.08 o 
  -5  10   3      571.48      572.59    130.03 o 
  -4  10   3       71.34      149.11    136.44 o 
  -3  10   3       63.01      108.91     87.11 o 
  -2  10   3     1139.24      976.38    121.40 o 
  -1  10   3      339.54      449.11     88.33 o 
   0  10   3       91.01       80.00     84.79 o 
   1  10   3     6172.98     5810.26    214.84 o 
   2  10   3       62.21       92.26    100.94 o 
   3  10   3      891.27      803.60    126.68 o 
   4  10   3      520.94      364.53    123.11 o 
   5  10   3       15.80      153.73    155.35 o 
   6  10   3       47.52      142.49    122.70 o 
   7  10   3      951.66      753.27    139.79 o 
   8  10   3       30.00      -59.29    108.86 o 
   9  10   3       72.57       39.87     85.18 o 
  10  10   3       14.51       44.69    100.59 o 
  11  10   3       43.30      146.00    199.76 o 
  12  10   3       10.70      123.68    290.26 o 
 -12  11   3        6.83      984.50    348.82 o 
 -11  11   3        1.73     -324.02    334.90 o 
 -10  11   3       83.79      319.91    247.75 o 
  -9  11   3       67.64      215.30    163.83 o 
  -8  11   3       23.68       43.14    127.65 o 
  -7  11   3       44.04       -2.15    100.74 o 
  -6  11   3      324.80      285.51    103.85 o 
  -5  11   3      678.78      547.55    120.71 o 
  -4  11   3     3447.10     3495.43    106.63 o 
  -3  11   3       11.64        4.44    227.60 o 
  -2  11   3     1468.10     1332.45    113.56 o 
  -1  11   3     1995.44     1914.63    115.25 o 
   0  11   3     1153.20     1076.11     99.73 o 
   1  11   3        4.26       86.92     85.73 o 
   2  11   3      101.37       71.07     95.00 o 
   3  11   3      105.76      266.62    130.13 o 
   4  11   3     1706.96     1529.18    160.57 o 
   5  11   3       77.28      -70.44    142.65 o 
   6  11   3      210.62       58.50    151.10 o 
   7  11   3      287.89      341.79    151.99 o 
   8  11   3       72.77       71.61     94.77 o 
   9  11   3       24.34      -51.45     68.56 o 
  10  11   3        2.28      -41.27     65.65 o 
  11  11   3        4.22        6.48    118.68 o 
 -11  12   3       18.11      -78.54    238.06 o 
 -10  12   3       43.86       75.68    194.14 o 
  -9  12   3        5.38       63.63    126.74 o 
  -8  12   3      106.09      122.48    175.84 o 
  -7  12   3       52.60      226.21    109.56 o 
  -6  12   3      361.76      592.66    140.72 o 
  -5  12   3        4.11     -105.13    126.22 o 
  -4  12   3      632.35      544.81    138.48 o 
  -3  12   3       49.63      193.04    198.83 o 
  -2  12   3      830.75      816.15    133.66 o 
  -1  12   3      175.23      182.75    101.97 o 
   0  12   3      682.71      693.49     98.78 o 
   1  12   3       27.68      -86.47    125.39 o 
   2  12   3     1534.66     1448.13    133.72 o 
   3  12   3      124.72      135.62    134.89 o 
   4  12   3      191.87      -13.48    158.38 o 
   5  12   3       49.87       95.74    148.61 o 
   6  12   3      163.51       40.98    169.81 o 
   7  12   3      103.08     -127.14    144.37 o 
   8  12   3        7.14       14.48    183.68 o 
   9  12   3        2.05      124.43     88.07 o 
  10  12   3       40.48      -64.21     82.99 o 
  11  12   3        5.10       37.83    165.98 o 
 -11  13   3       11.33      455.53    246.93 o 
 -10  13   3        8.00      172.04    225.07 o 
  -9  13   3       43.04     -117.87    207.60 o 
  -8  13   3        9.80       33.76    100.67 o 
  -7  13   3        9.95      115.52     98.38 o 
  -6  13   3       85.33      191.30    117.58 o 
  -5  13   3      342.51      245.91    193.72 o 
  -4  13   3      134.76      266.12    166.59 o 
  -3  13   3      123.12      102.78    147.57 o 
  -2  13   3      167.69       75.71    283.56 o 
  -1  13   3      413.24      372.81    108.19 o 
   0  13   3       32.44       55.52     98.85 o 
   1  13   3      292.75      376.74    155.72 o 
   2  13   3      132.07      233.06    193.15 o 
   3  13   3      159.82        3.73    211.59 o 
   4  13   3       67.91      -24.60    165.02 o 
   5  13   3      209.62       83.94    172.97 o 
   6  13   3       43.18       85.62    187.97 o 
   7  13   3       64.21      -87.83    138.64 o 
   8  13   3        8.92       93.36    119.51 o 
   9  13   3       29.34       20.17     86.62 o 
  10  13   3        2.79       25.74     86.36 o 
 -10  14   3       10.54       51.36    176.62 o 
  -9  14   3        9.27       95.11    108.28 o 
  -8  14   3        8.56      -94.47     94.47 o 
  -7  14   3      103.60       10.38    146.29 o 
  -6  14   3       82.28     -144.58    144.58 o 
  -5  14   3       12.16     -149.74    149.74 o 
  -4  14   3       18.01       99.66    158.93 o 
  -3  14   3      244.30       80.09    163.95 o 
  -2  14   3      317.37      245.57    117.63 o 
  -1  14   3        4.43       -9.77    216.27 o 
   0  14   3       18.83      354.90    152.45 o 
   1  14   3     1206.00     1136.63    146.09 o 
   3  14   3       10.53       99.80    225.88 o 
   4  14   3        1.11      293.62    238.43 o 
   5  14   3       91.73       95.33    180.80 o 
   6  14   3       63.35      109.21    192.43 o 
   7  14   3       11.92     -164.80    164.80 o 
   8  14   3        9.82      -58.34    117.85 o 
   9  14   3       20.80       76.30     87.02 o 
  10  14   3        9.31      106.70    101.52 o 
 -10  15   3        3.75     -102.10    256.49 o 
  -9  15   3        5.35     -155.48    232.69 o 
  -8  15   3       22.39     -139.31    139.31 o 
  -7  15   3       16.90     -158.66    279.07 o 
  -6  15   3       12.38      -80.44    133.51 o 
  -5  15   3       66.04        0.04    152.57 o 
  -4  15   3       68.40       85.82    180.74 o 
  -3  15   3       71.32      206.31    215.85 o 
  -2  15   3       70.99       28.31    257.02 o 
  -1  15   3       72.80       19.13    126.77 o 
   0  15   3      159.30       95.11    187.86 o 
   1  15   3      101.29       25.10    151.97 o 
   4  15   3       45.77      189.90    268.53 o 
   5  15   3       38.72      131.28    265.89 o 
   6  15   3        0.72      -50.83    189.69 o 
   7  15   3        1.23       21.99    164.21 o 
   8  15   3       15.34       75.39    129.11 o 
   9  15   3        5.32      -74.31     98.13 o 
  -9  16   3        5.29       34.46    128.81 o 
  -8  16   3       10.89      278.82    127.32 o 
  -7  16   3       16.76      -51.63    133.13 o 
  -6  16   3       47.01     -169.22    169.22 o 
  -5  16   3       31.96      100.81    306.37 o 
  -4  16   3       74.57      -16.53    137.61 o 
  -3  16   3        4.28      -11.25    480.83 o 
  -2  16   3       84.51      104.79    272.85 o 
  -1  16   3       83.73      354.62    192.65 o 
   0  16   3       50.29     -197.06    197.06 o 
   5  16   3        2.44     -298.13    298.13 o 
   6  16   3       29.71       42.35    231.47 o 
   7  16   3       17.23      147.35    179.31 o 
   8  16   3        4.21      -27.94    122.25 o 
  -8  17   3        0.15       -4.84    163.98 o 
  -7  17   3        4.22      -10.61    239.12 o 
  -6  17   3        5.73     -186.25    186.25 o 
  -5  17   3       21.09      107.67    167.04 o 
  -4  17   3        4.48      212.33    223.04 o 
  -3  17   3        7.16       24.57    166.81 o 
  -2  17   3       29.01       61.16    158.44 o 
  -1  17   3      104.19     -116.87    199.13 o 
   0  17   3      124.02       31.86    212.07 o 
   6  17   3       37.47       49.51    220.69 o 
   7  17   3        2.78      -86.37    158.92 o 
  -7  18   3       19.22     -109.20    155.93 o 
  -6  18   3        4.54       -4.15    374.65 o 
  -5  18   3        1.72     -162.20    287.84 o 
  -4  18   3        3.51      -16.78    196.07 o 
  -3  18   3      214.39      189.53    394.35 o 
  -2  18   3       21.71      340.98    264.51 o 
  -1  18   3       11.82      375.88    250.98 o 
  -5  19   3       36.00       89.93    210.23 o 
  -4  19   3       12.99      -18.07    202.67 o 
  -3  19   3        1.57      321.96    281.86 o 
  -2  19   3       54.91     -213.04    288.93 o 
  -1  19   3      170.28      420.23    233.25 o 
  -3  20   3        2.02     -173.33    346.08 o 
  -2  20   3       34.28      142.26    279.90 o 
  -4 -20   4       42.74      -15.73     72.46 o 
  -3 -20   4       27.37       -2.75    108.82 o 
  -2 -20   4        6.90       37.55     94.21 o 
  -1 -20   4        5.42      -95.78     95.78 o 
  -6 -19   4       53.31       36.93     55.60 o 
  -5 -19   4        4.74       34.06     69.50 o 
  -4 -19   4        7.56      -56.99     63.01 o 
  -3 -19   4       16.23      -41.26     62.70 o 
  -2 -19   4      103.50       59.61     89.61 o 
  -1 -19   4       12.10       52.65     88.23 o 
  -7 -18   4       16.98        4.13     78.33 o 
  -6 -18   4        7.38      116.51    106.62 o 
  -5 -18   4       67.80       64.75     49.35 o 
  -4 -18   4       28.90      -21.24     63.14 o 
  -3 -18   4      162.90      121.55     73.93 o 
  -2 -18   4       21.83      -11.45     61.89 o 
  -1 -18   4      164.05      259.43     81.28 o 
   0 -18   4       19.28       17.06     82.84 o 
  -8 -17   4        0.37       97.27     53.31 o 
  -7 -17   4       23.93       59.36     86.67 o 
  -6 -17   4       26.66      158.73     63.55 o 
  -5 -17   4       18.01      -40.98     93.43 o 
  -4 -17   4       15.55       21.72     47.23 o 
  -3 -17   4       26.26      138.71     64.64 o 
  -2 -17   4      133.68      209.58    129.62 o 
  -1 -17   4      335.86      447.53     94.23 o 
   0 -17   4        0.44       84.12     78.92 o 
   6 -17   4        4.61       -1.76    104.31 o 
   7 -17   4       66.66      -25.29    120.98 o 
  -9 -16   4       10.00        3.20     84.41 o 
  -8 -16   4      126.88       94.90     77.26 o 
  -7 -16   4       11.66      -66.54    109.22 o 
  -6 -16   4       44.66       64.67     45.30 o 
  -5 -16   4        0.71      -54.56     54.56 o 
  -4 -16   4     1315.51     1242.49     96.74 o 
  -3 -16   4       38.63       56.07     44.68 o 
  -2 -16   4       60.10       71.08     57.56 o 
  -1 -16   4       10.64       58.80     67.69 o 
   0 -16   4     1070.94      976.85     95.55 o 
   1 -16   4       42.49      -44.12     89.90 o 
   4 -16   4      453.56      296.44     82.27 o 
   5 -16   4       13.81      -10.00     82.84 o 
   6 -16   4       36.72       66.96    105.49 o 
   7 -16   4        0.16     -114.21    114.21 o 
   8 -16   4       24.94     -118.24    170.78 o 
 -10 -15   4       31.77       61.27     61.56 o 
  -9 -15   4        6.26      -60.21     60.28 o 
  -8 -15   4       14.69       19.50     67.27 o 
  -7 -15   4       65.36       50.44     59.37 o 
  -6 -15   4      256.55      239.27     52.96 o 
  -5 -15   4      167.20      234.30     41.24 o 
  -4 -15   4        7.54       31.33     60.94 o 
  -3 -15   4      186.73      193.21     62.81 o 
  -2 -15   4     1035.71     1045.87     50.87 o 
  -1 -15   4      514.50      561.02     96.94 o 
   0 -15   4      159.72      295.42     93.15 o 
   1 -15   4       53.26       68.92     75.98 o 
   4 -15   4      267.95      332.20     75.21 o 
   5 -15   4        8.40       32.25     91.37 o 
   6 -15   4      100.55      106.77     94.91 o 
   7 -15   4       60.31       89.80     90.30 o 
   8 -15   4       44.42      -21.24    216.82 o 
   9 -15   4        1.37      126.16    188.01 o 
 -11 -14   4        9.30       51.25    100.39 o 
 -10 -14   4        2.66       19.08     66.15 o 
  -9 -14   4       38.61       35.69     58.06 o 
  -8 -14   4       23.13      -69.95     72.30 o 
  -7 -14   4      156.18      129.19     46.18 o 
  -6 -14   4        0.93      -37.55     50.36 o 
  -5 -14   4      286.73      306.13     69.96 o 
  -4 -14   4       48.80       40.67     95.74 o 
  -3 -14   4      802.51      757.79     60.64 o 
  -2 -14   4        0.50      120.28     59.85 o 
  -1 -14   4      390.45      454.48     59.03 o 
   0 -14   4      347.66      301.08     67.83 o 
   1 -14   4     2179.06     2233.97     83.54 o 
   3 -14   4      118.06      178.74     83.63 o 
   4 -14   4       22.65       52.45     73.24 o 
   5 -14   4      534.55      591.80     79.43 o 
   6 -14   4        2.30      -37.67     65.74 o 
   7 -14   4        6.08      -41.71     66.17 o 
   8 -14   4        5.23       -8.00     96.47 o 
   9 -14   4       52.74      246.49    170.42 o 
  10 -14   4        4.13      158.71    311.71 o 
 -11 -13   4        6.65       53.63     64.19 o 
 -10 -13   4       28.02      -23.68     63.48 o 
  -9 -13   4        6.97      -10.69    127.55 o 
  -8 -13   4        0.00      134.60     57.65 o 
  -7 -13   4       99.86      163.85     53.67 o 
  -6 -13   4      211.01      333.74     89.32 o 
  -5 -13   4      270.67      286.87     75.13 o 
  -4 -13   4      102.83       59.27     53.03 o 
  -3 -13   4      517.63      530.77     96.00 o 
  -2 -13   4      614.21      577.68     60.33 o 
  -1 -13   4      609.55      619.91     69.99 o 
   0 -13   4      357.06      398.64     66.82 o 
   1 -13   4      443.51      555.74     87.38 o 
   2 -13   4      465.29      462.58     71.88 o 
   3 -13   4      614.16      622.19     77.28 o 
   4 -13   4      495.79      392.76     73.26 o 
   5 -13   4       50.65      105.89     87.70 o 
   6 -13   4       49.53      -60.16     63.13 o 
   7 -13   4       16.68      -71.09     71.09 o 
   8 -13   4       55.89      -33.03    135.15 o 
   9 -13   4       11.66     -134.36    134.36 o 
  10 -13   4        5.00      -54.07    222.89 o 
 -12 -12   4        4.46       81.45    109.80 o 
 -11 -12   4       24.79       54.56     65.74 o 
 -10 -12   4        0.80      135.39     79.71 o 
  -9 -12   4        3.34      -76.57     76.57 o 
  -8 -12   4      306.13      283.30     55.47 o 
  -7 -12   4       58.03      137.93    140.84 o 
  -6 -12   4        7.57       84.33     46.86 o 
  -5 -12   4       22.17       73.80     50.48 o 
  -4 -12   4      570.74      556.13     48.28 o 
  -3 -12   4       90.33      -11.48     53.97 o 
  -2 -12   4       86.77       68.11     47.90 o 
  -1 -12   4       30.04       70.52     67.68 o 
   0 -12   4     3216.20     3551.99     75.10 o 
   1 -12   4       47.64      -12.44     68.87 o 
   2 -12   4      150.93      149.38     65.79 o 
   3 -12   4       31.23      -34.22     88.53 o 
   4 -12   4      302.51      327.73     71.14 o 
   5 -12   4       43.41       39.56     56.74 o 
   6 -12   4      199.17      134.34     59.11 o 
   7 -12   4        0.82        8.85     66.14 o 
   8 -12   4       29.08      -66.32     88.34 o 
   9 -12   4        8.89      176.89    294.70 o 
  10 -12   4       10.39      322.98    256.04 o 
  11 -12   4        4.29     -143.72    275.11 o 
 -12 -11   4        0.51      -85.98     88.92 o 
 -11 -11   4       21.94       17.75     96.47 o 
 -10 -11   4       14.16       58.53     78.82 o 
  -9 -11   4        9.22      -76.18     76.18 o 
  -8 -11   4       41.07      -50.49     70.10 o 
  -7 -11   4       61.85      221.67     69.12 o 
  -6 -11   4       15.72      157.94     77.35 o 
  -5 -11   4      601.68      -49.04    251.18 o 
  -4 -11   4       11.57       -8.94    109.71 o 
  -3 -11   4      283.24      266.95     47.80 o 
  -2 -11   4      599.18      662.79     97.84 o 
  -1 -11   4     1077.97     1018.09     60.12 o 
   0 -11   4       44.97       73.71     51.30 o 
   1 -11   4       63.04      144.94     58.69 o 
   2 -11   4       79.06      137.64     61.47 o 
   3 -11   4      426.99      379.75     59.40 o 
   4 -11   4       28.11       13.68     65.68 o 
   5 -11   4      148.18      115.41     64.96 o 
   6 -11   4      155.98      147.10     58.90 o 
   7 -11   4       29.73       89.93     68.91 o 
   8 -11   4      101.76      191.42     89.71 o 
   9 -11   4        0.09       65.03    206.86 o 
  10 -11   4        6.88       20.55    242.26 o 
  11 -11   4        1.93      -67.36    270.05 o 
 -13 -10   4        3.28      -34.71    110.98 o 
 -12 -10   4       11.33      -87.16     87.16 o 
 -11 -10   4       21.07      -38.33     93.82 o 
 -10 -10   4        7.45        6.08     76.96 o 
  -9 -10   4       51.59      113.34     72.06 o 
  -8 -10   4       24.23       59.51     69.71 o 
  -7 -10   4      345.83      561.00     81.68 o 
  -6 -10   4        8.86       -0.69     64.31 o 
  -5 -10   4     1150.33     1131.31     72.90 o 
  -4 -10   4       37.61      -10.59     63.42 o 
  -3 -10   4     4896.38     4556.63     67.08 o 
  -2 -10   4      805.83      801.88     51.73 o 
  -1 -10   4      314.03      369.20     49.94 o 
   0 -10   4      726.61      782.23     56.84 o 
   1 -10   4     1757.09     1841.00     63.04 o 
   2 -10   4      251.74      348.70     62.67 o 
   3 -10   4       41.92      129.07     68.66 o 
   4 -10   4      345.86      397.08     71.10 o 
   5 -10   4     1030.99     1062.49     61.89 o 
   6 -10   4      187.01      187.17     64.34 o 
   7 -10   4       24.42       96.74    102.06 o 
   8 -10   4        8.34      -36.36     67.25 o 
   9 -10   4       24.23      -20.95    109.31 o 
  10 -10   4      110.12      337.82    183.05 o 
  11 -10   4        1.03        4.10    274.89 o 
 -13  -9   4        0.24      -94.90     94.90 o 
  -5  -9   4      255.11      262.20     69.62 o 
  -4  -9   4      403.21      403.66     87.97 o 
  -3  -9   4      290.61      292.23     92.67 o 
  -2  -9   4      132.54      107.65     59.41 o 
  -1  -9   4      140.50      213.84     59.45 o 
   0  -9   4     1198.55     1202.84    102.17 o 
   1  -9   4      958.29      908.59     66.72 o 
   2  -9   4      462.21      355.47     60.69 o 
   3  -9   4      218.93       -2.34     71.01 o 
   4  -9   4     1302.83     1312.71     58.67 o 
   5  -9   4       78.96       68.67     55.49 o 
   6  -9   4        2.85      -45.27     49.53 o 
   7  -9   4       19.77      -66.75     72.79 o 
   8  -9   4      229.35      505.06    189.58 o 
   9  -9   4       14.23      -37.93    156.36 o 
  10  -9   4       11.02      189.03    221.80 o 
  11  -9   4       14.08      -20.12    238.38 o 
  12  -9   4       17.36     -106.97    264.39 o 
  -3  -8   4      420.65      287.85     77.48 o 
  -2  -8   4       41.08       63.88     59.44 o 
  -1  -8   4      546.05      581.90     62.30 o 
   0  -8   4      204.72      185.99     51.71 o 
   1  -8   4      516.23      490.44     57.74 o 
   2  -8   4      121.49      135.54     60.82 o 
   3  -8   4      526.24      522.53     67.85 o 
   4  -8   4       42.98      100.11     75.34 o 
   5  -8   4      366.14      449.85     53.04 o 
   6  -8   4       72.28       27.17     69.36 o 
   7  -8   4      145.70      102.56     74.95 o 
   8  -8   4        7.02       61.13    121.76 o 
   9  -8   4      100.71      187.00    159.95 o 
  10  -8   4       10.10      -19.87    220.09 o 
  11  -8   4       21.54       89.52    240.10 o 
  12  -8   4        5.90      -49.01    258.03 o 
  -2  -7   4      268.12      175.73     82.87 o 
  -1  -7   4      480.11      511.21     65.00 o 
   0  -7   4     1096.31     1122.12     95.75 o 
   1  -7   4      485.83      632.92     56.09 o 
   2  -7   4     1451.95     1387.08     52.50 o 
   3  -7   4      342.64      390.38     63.31 o 
   4  -7   4     1341.26     1373.05     78.18 o 
   5  -7   4       48.10      -27.12     72.17 o 
   6  -7   4        5.67       38.80     64.34 o 
   7  -7   4       57.98      116.77     59.07 o 
   8  -7   4      118.64      314.26     82.59 o 
   9  -7   4       16.05     -169.08    169.08 o 
  10  -7   4        4.10      -19.61    207.84 o 
  11  -7   4        5.43     -139.47    190.13 o 
  12  -7   4       19.12      347.72    219.02 o 
  -1  -6   4     3808.42     3942.85    122.62 o 
   0  -6   4      228.53      312.54     52.55 o 
   1  -6   4     6729.86     6791.89     87.79 o 
   2  -6   4     2192.99     2240.18     61.21 o 
   3  -6   4     1800.90     1589.02     75.49 o 
   4  -6   4       13.83       38.50     60.16 o 
   5  -6   4      643.41      622.34     92.30 o 
   6  -6   4      418.67      566.14     57.62 o 
   7  -6   4       77.37      -28.62     72.84 o 
   8  -6   4        9.08      153.16     97.45 o 
   9  -6   4      110.72      366.40    190.85 o 
  10  -6   4       17.49      -97.40    200.61 o 
  11  -6   4       21.81      -67.54    244.02 o 
  12  -6   4        0.71      -62.07    249.38 o 
  13  -6   4        0.21     -181.03    245.63 o 
   0  -5   4      603.57      622.92     71.81 o 
   1  -5   4     2011.76     2055.71     64.34 o 
   2  -5   4     4502.90     4536.50     70.92 o 
   3  -5   4     3187.23     3287.94     89.00 o 
   4  -5   4       25.31       80.64     98.24 o 
   5  -5   4       94.89      141.19     63.25 o 
   6  -5   4      228.07      221.37     69.33 o 
   7  -5   4      540.45      497.69    115.04 o 
   8  -5   4        9.18      -70.69    119.44 o 
   9  -5   4       23.25       65.21    168.51 o 
  10  -5   4       11.23       20.92    213.48 o 
  11  -5   4       22.15       -7.53    228.42 o 
  12  -5   4        1.60     -182.32    239.44 o 
  13  -5   4        7.91       59.41    284.72 o 
   0  -4   4    14451.54    13722.09    203.27 o 
   1  -4   4      203.77      233.11     58.91 o 
   2  -4   4      742.80      758.68     57.02 o 
   3  -4   4       33.13       88.05     82.81 o 
   4  -4   4     1105.96     1108.73     65.64 o 
   5  -4   4      687.82      645.42     80.39 o 
   6  -4   4      431.19      447.20     72.25 o 
   7  -4   4      285.41      298.88    133.46 o 
   8  -4   4       92.24      214.81    206.68 o 
   9  -4   4      173.36      212.18    260.42 o 
  10  -4   4       42.15      328.24    274.42 o 
  11  -4   4       11.35      -75.00    323.04 o 
  12  -4   4        1.91     -169.86    243.64 o 
  13  -4   4        2.87       62.41    282.93 o 
   1  -3   4       33.81       82.11     77.16 o 
   2  -3   4      327.34      405.68     78.32 o 
   3  -3   4     2825.26     2836.15    100.62 o 
   4  -3   4     3553.18     3345.86     96.65 o 
   5  -3   4      814.33      713.38     81.50 o 
   6  -3   4      850.93      964.59    124.60 o 
   7  -3   4      204.21      175.12    125.02 o 
   8  -3   4      130.80      483.37    259.82 o 
   9  -3   4        6.56       73.53    257.65 o 
  10  -3   4        5.07     -207.74    278.53 o 
  11  -3   4       30.79      185.49    309.90 o 
  12  -3   4       13.67     -333.82    337.74 o 
  13  -3   4        4.57     -127.55    272.46 o 
   1  -2   4    24307.47    21974.45    521.11 o 
   2  -2   4      205.97      217.03     93.46 o 
   3  -2   4      535.30      561.81    101.08 o 
   4  -2   4      245.19      370.53     91.41 o 
   5  -2   4     4623.86     4901.17    144.56 o 
   6  -2   4      202.73      244.16    137.28 o 
   7  -2   4      264.07      780.54    193.17 o 
   8  -2   4       16.91       79.12    244.61 o 
   9  -2   4      474.24     1710.69    262.23 o 
  10  -2   4      103.61      223.25    293.45 o 
  11  -2   4        3.12     -296.76    296.76 o 
  12  -2   4        1.55      -82.06    351.66 o 
  13  -2   4        6.98     -307.06    379.80 o 
   3  -1   4     9740.05     9678.58    163.61 o 
   4  -1   4     1243.88     1107.73    125.77 o 
   5  -1   4      219.43      172.19    124.63 o 
  11  -1   4       64.17      289.91    296.58 o 
  12  -1   4       43.49      -48.04    337.65 o 
  13  -1   4        3.81     -246.47    375.58 o 
   3   0   4      116.94       39.09    104.33 o 
  12   0   4        4.09      175.19    328.13 o 
  13   0   4        1.59     -281.47    365.19 o 
   3   1   4     9716.84     9931.56    537.67 o 
  13   1   4        3.54       62.14    112.06 o 
   1   2   4    24293.75    25697.36    244.18 o 
   2   2   4      225.56      224.10    115.14 o 
   3   2   4      515.78      675.31    133.46 o 
   4   2   4      258.17      433.85    181.62 o 
   5   2   4     4655.25     5235.35    197.35 o 
  12   2   4        2.12        6.96    111.08 o 
  13   2   4        9.50      -34.41    125.49 o 
   1   3   4      212.82      162.97     77.51 o 
   2   3   4      111.44      191.89    115.21 o 
   3   3   4     2832.58     2851.01    131.56 o 
   4   3   4     3461.22     3757.14    146.53 o 
   5   3   4      785.01      707.67    164.63 o 
   6   3   4      848.55      595.81    133.03 o 
   7   3   4      208.83      110.11     88.84 o 
   9   3   4       10.61       31.47     79.71 o 
  10   3   4       10.50       20.69     84.51 o 
  11   3   4       30.27       51.08     97.45 o 
  12   3   4       13.20       -1.86    111.76 o 
  13   3   4        3.33       57.65    122.84 o 
   0   4   4    14197.73    13548.24    195.98 o 
   1   4   4      211.58      265.22     59.92 o 
   2   4   4      726.78      715.38     75.58 o 
   3   4   4       65.26       96.37    112.91 o 
   4   4   4     1311.92     1253.25    103.22 o 
   5   4   4      678.66      765.94    128.88 o 
   6   4   4      410.77      398.56    155.64 o 
   7   4   4      282.95       92.76     97.67 o 
   8   4   4       93.81       68.73     74.81 o 
   9   4   4      174.45       56.08     78.34 o 
  10   4   4       48.02       80.30     91.08 o 
  11   4   4       12.18       80.20    100.59 o 
  12   4   4        2.44        9.31    109.90 o 
  13   4   4        3.73       -1.37     86.19 o 
  -1   5   4     9134.91     9057.82    171.23 o 
   0   5   4      590.39      541.30     86.98 o 
   1   5   4     2042.92     2061.98     88.83 o 
   2   5   4     4682.52     4973.67    197.47 o 
   3   5   4     3152.31     3330.39    136.87 o 
   4   5   4       24.60      133.39    131.05 o 
   5   5   4      106.25        6.60    136.43 o 
   6   5   4      237.03      205.19    128.58 o 
   7   5   4      556.00      288.50     84.72 o 
   8   5   4       17.44      -10.10     78.43 o 
   9   5   4       28.68       35.98     75.88 o 
  10   5   4       10.30      -84.61     84.61 o 
  11   5   4       20.60       -9.97     68.58 o 
  12   5   4        0.75       23.30     80.46 o 
  13   5   4        8.19       -1.74     91.22 o 
  -1   6   4     4206.21     4215.54    152.15 o 
   0   6   4      226.06      306.82     73.69 o 
   1   6   4     7086.01     7223.43    106.80 o 
   2   6   4     2173.11     2219.92     74.29 o 
   3   6   4     1887.59     1792.68    108.04 o 
   4   6   4       11.19      176.81    105.15 o 
   5   6   4      645.61      638.61    155.22 o 
   6   6   4      410.07      381.36    132.57 o 
   7   6   4       70.96      133.20    171.82 o 
   8   6   4        8.38      -27.38     55.24 o 
   9   6   4      113.88       79.98     64.91 o 
  10   6   4       17.12        8.45     63.55 o 
  11   6   4       16.15      -15.45     67.48 o 
  12   6   4        0.65       57.27     77.57 o 
  13   6   4        0.03       79.50     78.01 o 
  -2   7   4      209.24      171.60    125.71 o 
  -1   7   4      471.06      441.60     85.44 o 
   0   7   4     1080.98     1039.95     96.99 o 
   1   7   4      480.87      520.18     75.63 o 
   2   7   4     1191.13     1148.47    145.42 o 
   3   7   4      322.20      305.38    132.60 o 
   4   7   4     1357.48     1492.61    150.60 o 
   5   7   4       41.48       41.01    143.71 o 
   6   7   4        5.71     -101.20    151.84 o 
   7   7   4       67.56       23.41     88.87 o 
   8   7   4      101.42      127.73     66.46 o 
   9   7   4       28.16       -7.26     56.06 o 
  10   7   4        6.94       46.50     59.50 o 
  11   7   4        6.89       53.72     65.72 o 
  12   7   4       20.03       -8.39     86.91 o 
  -4   8   4       70.89      356.59    125.20 o 
  -3   8   4      396.61      299.81    134.36 o 
  -2   8   4       42.11       66.61     92.90 o 
  -1   8   4      533.89      558.67     78.83 o 
   0   8   4      217.75      231.19     82.54 o 
   1   8   4      517.40      548.07     95.05 o 
   2   8   4      131.77      114.47     89.67 o 
   3   8   4      575.33      548.11    128.76 o 
   4   8   4       54.61      144.00    146.48 o 
   5   8   4      349.05      261.71    155.51 o 
   6   8   4       66.54      164.78    164.07 o 
   7   8   4      151.30       75.06    114.08 o 
   8   8   4        8.92       59.33     65.77 o 
   9   8   4       88.17       16.13     60.92 o 
  10   8   4        9.03       39.92     91.72 o 
  11   8   4       21.22       18.01     72.79 o 
  12   8   4        5.35      -85.77     85.77 o 
 -13   9   4        0.39      341.76    386.76 o 
  -5   9   4      220.99      463.99    148.65 o 
  -4   9   4      364.30      615.17    170.15 o 
  -3   9   4      319.74      361.85     99.43 o 
  -2   9   4      182.10       74.48     94.90 o 
  -1   9   4      124.46       14.46    131.63 o 
   0   9   4     1198.35     1247.58     83.61 o 
   1   9   4      973.85     1022.16     93.22 o 
   2   9   4      393.47      278.73     95.25 o 
   3   9   4      199.18      330.68    134.44 o 
   4   9   4     1296.79     1195.48    167.68 o 
   5   9   4       51.68      -43.27    157.29 o 
   6   9   4        2.83       53.76    162.86 o 
   7   9   4       17.16      -54.72     95.29 o 
   8   9   4      216.89       45.04     71.86 o 
   9   9   4        7.98      -17.23     59.96 o 
  10   9   4       11.83      133.88     68.22 o 
  11   9   4       10.39      -19.38     74.33 o 
  12   9   4       19.46      -32.07     88.54 o 
 -12  10   4       11.85      297.65    328.23 o 
 -11  10   4       20.05      360.49    317.74 o 
 -10  10   4        8.69      277.84    244.61 o 
  -9  10   4       55.77      -83.73    233.34 o 
  -8  10   4       14.90      -44.71    134.80 o 
  -7  10   4      339.75      238.87    104.04 o 
  -6  10   4       30.26       -9.41    133.92 o 
  -5  10   4     1046.72     1108.27    172.38 o 
  -4  10   4       52.41      198.42    131.76 o 
  -3  10   4     4751.73     4251.04    118.32 o 
  -2  10   4      806.37      660.48    118.88 o 
  -1  10   4      306.12      323.16    120.25 o 
   0  10   4      870.00      817.14     93.39 o 
   1  10   4     1714.16     1709.65     91.94 o 
   2  10   4      270.96      371.50     98.66 o 
   3  10   4       28.97      -78.73    196.86 o 
   4  10   4      305.05      151.54    165.98 o 
   5  10   4      973.01      794.55    130.64 o 
   6  10   4      201.94       91.07    161.62 o 
   7  10   4       38.69      -90.91    127.42 o 
   8  10   4        7.69      -65.44     82.70 o 
   9  10   4       21.08      -67.00     67.00 o 
  10  10   4      116.83      -34.34     77.37 o 
  11  10   4        2.68        9.49     84.30 o 
 -12  11   4        0.64      238.53    364.31 o 
 -11  11   4       22.64     -130.10    273.82 o 
 -10  11   4       14.16      521.96    290.39 o 
  -9  11   4        5.48      -41.67    206.86 o 
  -8  11   4       39.20       91.77    113.53 o 
  -7  11   4       55.39       75.00    113.34 o 
  -6  11   4       57.22       42.71     96.09 o 
  -5  11   4      653.51      885.59    131.86 o 
  -4  11   4       15.93       86.26    119.14 o 
  -3  11   4      266.18      296.80    109.22 o 
  -2  11   4      591.11      544.62    104.20 o 
  -1  11   4     1110.35     1167.71    124.17 o 
   0  11   4       49.31       54.22     74.47 o 
   1  11   4       91.10      232.08    107.33 o 
   2  11   4      155.93      280.13    120.40 o 
   3  11   4      478.06      408.56    204.09 o 
   4  11   4       34.26       71.21    157.19 o 
   5  11   4      145.95      137.40    168.25 o 
   6  11   4      161.19      106.16    140.78 o 
   7  11   4       51.25       46.10    131.15 o 
   8  11   4       96.71       75.93     73.93 o 
   9  11   4        1.74       66.84     66.03 o 
  10  11   4        6.67      121.35     75.23 o 
  11  11   4        0.22       30.54     84.46 o 
 -11  12   4       28.48      455.13    215.41 o 
 -10  12   4        0.87      136.61    210.33 o 
  -9  12   4        2.84       28.78    130.61 o 
  -8  12   4      300.53      180.35     86.43 o 
  -7  12   4       66.80        1.19     93.47 o 
  -6  12   4        5.21      -53.76    110.53 o 
  -5  12   4       26.69      168.65    126.10 o 
  -4  12   4      655.65      603.21    120.56 o 
  -3  12   4       88.56      325.33    142.80 o 
  -2  12   4       84.80       93.92     88.36 o 
  -1  12   4       15.23      104.25    161.42 o 
   0  12   4     3133.59     3125.32    152.10 o 
   1  12   4       42.12       53.48    196.72 o 
   2  12   4      170.51      339.74    147.86 o 
   3  12   4       37.84     -205.89    218.83 o 
   4  12   4      369.01      282.81    232.70 o 
   5  12   4       35.90       30.23    166.37 o 
   6  12   4      184.17      235.30    174.93 o 
   7  12   4        2.05      108.59    133.51 o 
   8  12   4       27.70      -24.14     62.49 o 
   9  12   4        8.49      -40.81     58.71 o 
  10  12   4       15.72       18.57     64.15 o 
 -11  13   4        7.09     -175.94    214.06 o 
 -10  13   4       25.34     -165.37    206.17 o 
  -9  13   4       10.24       93.24    123.97 o 
  -8  13   4        0.05      129.89    118.78 o 
  -7  13   4      110.41       12.12    125.10 o 
  -6  13   4      209.35      290.32    101.28 o 
  -5  13   4      281.13      238.18    112.21 o 
  -4  13   4       96.35      188.33    137.34 o 
  -3  13   4      532.10      349.66    250.29 o 
  -2  13   4      597.21      939.92    389.46 o 
  -1  13   4      606.10      434.69    132.58 o 
   0  13   4      355.17      286.18    102.20 o 
   1  13   4      461.09      547.71    133.57 o 
   2  13   4      474.69      545.46    139.75 o 
   4  13   4      480.21      380.50    234.77 o 
   5  13   4       51.34     -100.88    254.71 o 
   6  13   4       46.32      116.41    173.08 o 
   7  13   4       22.14       31.37    113.24 o 
   8  13   4       53.92       38.69     69.49 o 
   9  13   4        9.95      115.61     75.55 o 
  10  13   4        4.24      -25.57     91.61 o 
 -10  14   4        2.79      -66.53    203.26 o 
  -9  14   4       41.75       36.64    118.90 o 
  -8  14   4       17.23      145.89     96.02 o 
  -7  14   4      157.25      -87.33    106.64 o 
  -6  14   4        0.62      121.44    160.69 o 
  -5  14   4      293.81      341.61    157.50 o 
  -4  14   4       53.12      222.22    122.70 o 
  -3  14   4      819.28      788.79    174.40 o 
  -2  14   4        0.88     -152.52    173.49 o 
  -1  14   4      394.64      414.49    119.50 o 
   0  14   4      372.97      151.21    137.43 o 
   1  14   4     2174.35     2092.50    172.19 o 
   4  14   4       12.08      223.72    256.76 o 
   5  14   4      538.56      645.58    270.08 o 
   6  14   4        2.59      -27.74    227.55 o 
   7  14   4        5.41       23.53    121.27 o 
   8  14   4        4.75      -58.78     74.77 o 
   9  14   4       49.05      -43.66     86.38 o 
 -10  15   4       30.34     -227.05    238.63 o 
  -9  15   4        6.38     -132.72    132.72 o 
  -8  15   4       14.39       27.63    121.10 o 
  -7  15   4       71.55       84.05    158.44 o 
  -6  15   4      252.80      482.48    324.84 o 
  -5  15   4      171.45       85.44    132.79 o 
  -4  15   4        7.22      190.36    165.63 o 
  -3  15   4      190.61      337.88    176.62 o 
  -2  15   4     1035.86      741.96    192.52 o 
  -1  15   4      518.52      548.55    388.01 o 
   0  15   4      159.08      242.47    164.52 o 
   1  15   4       59.82      492.27    150.98 o 
   5  15   4        6.83     -188.23    241.17 o 
   6  15   4       98.07      -14.61    185.69 o 
   7  15   4       60.57      144.81    109.32 o 
   8  15   4       44.12       41.47    114.02 o 
   9  15   4        1.42       82.45    137.16 o 
  -9  16   4       10.03      242.99    159.43 o 
  -8  16   4      122.11       59.59    131.96 o 
  -7  16   4        8.81     -142.86    144.00 o 
  -6  16   4       37.53      144.57    194.28 o 
  -5  16   4        0.81      -64.29    178.38 o 
  -4  16   4     1303.71     1324.38    195.48 o 
  -3  16   4       35.94      209.29    142.96 o 
  -2  16   4       58.77      584.70    168.39 o 
  -1  16   4       13.48      392.63    163.50 o 
   0  16   4     1046.95     1173.52    172.85 o 
   1  16   4       45.14      -88.92    161.28 o 
  -8  17   4        0.51      -75.18    156.18 o 
  -7  17   4       23.20      182.80    168.35 o 
  -6  17   4       22.08       51.87    193.45 o 
  -5  17   4       30.81      249.67    174.38 o 
  -4  17   4       16.08       84.45    142.35 o 
  -3  17   4       13.90     -164.44    185.78 o 
  -2  17   4      121.91     -191.35    191.35 o 
  -1  17   4      339.90      364.18    207.19 o 
   0  17   4        1.34      -69.31    189.12 o 
  -7  18   4       16.86      314.20    188.85 o 
  -6  18   4        7.69      129.89    196.74 o 
  -5  18   4       71.61     -336.92    336.92 o 
  -4  18   4       30.07      -25.19    188.99 o 
  -3  18   4      155.64       46.44    178.34 o 
  -2  18   4       27.82      -92.06    238.92 o 
  -1  18   4      166.68      161.19    222.47 o 
   0  18   4       16.39     -116.37    199.22 o 
  -5  19   4        5.15       89.25    251.75 o 
  -4  19   4        8.23      157.13    252.69 o 
  -3  19   4       15.29      306.37    283.53 o 
  -2  19   4      105.64      257.66    292.17 o 
  -1  19   4       12.90      209.21    240.69 o 
  -3  20   4       25.43     -309.90    309.90 o 
  -2  20   4        6.40      212.84    335.00 o 
  -4 -20   5       78.97      223.73    100.10 o 
  -3 -20   5       12.47      -20.39    108.63 o 
  -2 -20   5        8.22      -97.06     97.06 o 
  -1 -20   5        4.29      -94.90     94.90 o 
  -6 -19   5        7.69       50.87     58.82 o 
  -5 -19   5        9.39      263.44     74.42 o 
  -4 -19   5       30.78      -49.46    196.86 o 
  -3 -19   5       71.52       41.06     63.78 o 
  -2 -19   5       18.94      342.16     89.22 o 
  -1 -19   5       22.79       33.04     90.20 o 
   0 -19   5       37.69      -17.65     90.88 o 
  -7 -18   5        4.52       24.68     69.68 o 
  -6 -18   5        0.85       -2.01     63.19 o 
  -5 -18   5       35.41      -61.29     61.29 o 
  -4 -18   5        3.37       20.35     48.90 o 
  -3 -18   5        9.28       -8.97     63.75 o 
  -2 -18   5       46.62       73.36     68.03 o 
  -1 -18   5      144.42       87.26     83.44 o 
   0 -18   5       26.24      219.12     83.53 o 
  -8 -17   5        0.35       59.50     65.63 o 
  -7 -17   5        9.60      -50.58     50.58 o 
  -6 -17   5        5.47      -50.09     68.25 o 
  -5 -17   5       26.02      -61.26     61.26 o 
  -4 -17   5       29.90      -61.57    149.56 o 
  -3 -17   5        5.38       20.20     78.23 o 
  -2 -17   5        9.86       36.14     59.41 o 
  -1 -17   5        1.03       52.30    115.78 o 
   0 -17   5       98.89      180.99     81.57 o 
   1 -17   5      125.75      196.78     81.87 o 
  -9 -16   5        4.17      123.13     68.62 o 
  -8 -16   5       25.95      -61.51     61.51 o 
  -7 -16   5       30.92       -5.81     59.23 o 
  -6 -16   5       30.30       53.64     59.70 o 
  -5 -16   5        3.62        9.30     49.31 o 
  -4 -16   5       92.13       53.80     89.66 o 
  -3 -16   5      117.08       75.49     53.73 o 
  -2 -16   5       42.38       49.56     57.57 o 
  -1 -16   5        1.79      -67.73     67.73 o 
   0 -16   5      117.12      -82.26     82.26 o 
   1 -16   5      148.31      135.11     88.63 o 
   7 -16   5        2.25      -75.88    116.27 o 
   8 -16   5        2.84      -42.84    189.21 o 
 -10 -15   5        8.84      -10.17     94.96 o 
  -9 -15   5        3.11      -49.37     54.91 o 
  -8 -15   5        0.76       64.37     46.37 o 
  -7 -15   5       17.74      -46.09     56.18 o 
  -6 -15   5       43.02      -55.54     55.54 o 
  -5 -15   5       64.61      165.23     50.16 o 
  -4 -15   5       43.86      -25.76     51.91 o 
  -3 -15   5       61.32      124.28     71.57 o 
  -2 -15   5      106.18      212.04     51.12 o 
  -1 -15   5      151.14      168.15     73.14 o 
   0 -15   5       64.85       51.46     61.41 o 
   1 -15   5       52.13       52.16     76.77 o 
   5 -15   5       16.70      -51.37     97.25 o 
   6 -15   5       21.39       52.75    108.04 o 
   7 -15   5       23.25      -78.33    121.47 o 
   8 -15   5        1.52      -80.78    166.67 o 
   9 -15   5        0.19     -213.43    338.33 o 
 -11 -14   5        0.38       75.69     96.76 o 
 -10 -14   5        1.04      -60.97    153.77 o 
  -9 -14   5       53.20       11.26     86.91 o 
  -8 -14   5       60.49       20.30     84.12 o 
  -7 -14   5        5.32      -45.50     58.09 o 
  -6 -14   5        8.62      -17.95     51.16 o 
  -5 -14   5       90.40      111.57     73.58 o 
  -4 -14   5      196.32      191.14     56.12 o 
  -3 -14   5        1.78        5.31     49.35 o 
  -2 -14   5      187.54       52.41     57.60 o 
  -1 -14   5      583.10      568.15     48.47 o 
   0 -14   5      218.43      155.30     62.30 o 
   1 -14   5        2.74       10.69     78.43 o 
   2 -14   5       86.34      221.28     73.73 o 
   4 -14   5       54.99      -18.14     86.47 o 
   5 -14   5        4.56      -91.67     93.23 o 
   6 -14   5       19.35      -17.65     92.45 o 
   7 -14   5       30.85      -19.22    110.20 o 
   8 -14   5       27.03      -67.47    102.67 o 
   9 -14   5        2.72       84.48    186.29 o 
 -11 -13   5       23.01      207.54     68.72 o 
 -10 -13   5       11.37      -15.25     86.08 o 
  -9 -13   5        1.80       59.68     65.34 o 
  -8 -13   5       12.85       56.44     53.20 o 
  -7 -13   5      100.53       38.47     51.33 o 
  -6 -13   5        9.44      -14.25     52.37 o 
  -5 -13   5      226.12      283.84     54.38 o 
  -4 -13   5      370.38      305.12     53.18 o 
  -3 -13   5      525.14      384.60     63.55 o 
  -2 -13   5       43.94       49.77     55.67 o 
  -1 -13   5      419.79      377.46     67.69 o 
   0 -13   5      203.08      168.75     64.42 o 
   1 -13   5      162.97      173.35     75.69 o 
   2 -13   5       40.05        6.96     86.57 o 
   4 -13   5       77.49      133.14     86.67 o 
   5 -13   5       98.21        1.96     93.83 o 
   6 -13   5        2.69       25.53     82.30 o 
   7 -13   5       90.45      181.70     73.52 o 
   8 -13   5        1.50      -63.83     94.42 o 
   9 -13   5        3.38       66.99    155.53 o 
  10 -13   5        1.38      -88.50    291.70 o 
 -12 -12   5        4.69      -35.49     95.00 o 
 -11 -12   5        2.41      -93.82    100.29 o 
 -10 -12   5       16.81      -92.74     92.74 o 
  -9 -12   5       17.97       70.20     90.39 o 
  -8 -12   5      329.80      292.40     74.33 o 
  -7 -12   5       15.47       46.47     69.02 o 
  -6 -12   5      314.60      323.62     52.96 o 
  -5 -12   5       44.87       34.44    132.94 o 
  -4 -12   5      830.41      755.34     54.23 o 
  -3 -12   5      248.26      141.77     58.35 o 
  -2 -12   5      328.05      329.93     61.74 o 
  -1 -12   5      188.22      179.24     58.27 o 
   0 -12   5     1608.43     1622.31     84.21 o 
   1 -12   5      359.22      283.63     60.03 o 
   2 -12   5      512.96      654.83     86.79 o 
   3 -12   5       35.36      -24.90     92.75 o 
   4 -12   5      734.60      789.96     95.93 o 
   5 -12   5       60.77       68.70     58.95 o 
   6 -12   5       16.45       22.51     65.88 o 
   7 -12   5        8.31       -6.16     73.12 o 
   8 -12   5       63.52      151.17     90.20 o 
   9 -12   5       32.83       67.02    137.45 o 
  10 -12   5        7.80      -58.53    272.52 o 
 -12 -11   5       16.86     -104.41    104.41 o 
 -11 -11   5       14.88      102.84     85.10 o 
 -10 -11   5        0.18       -8.63     80.20 o 
  -9 -11   5       20.37       94.80     72.45 o 
  -8 -11   5       58.31       13.04     83.43 o 
  -7 -11   5       43.39       71.28     81.67 o 
  -6 -11   5      361.10      426.37     67.96 o 
  -5 -11   5        4.89       26.18     66.96 o 
  -4 -11   5      584.28      551.56     62.95 o 
  -3 -11   5     2955.20     2858.50     61.93 o 
  -2 -11   5     2015.30     2052.11    139.57 o 
  -1 -11   5        0.70       43.76     49.72 o 
   0 -11   5      100.38       43.21     46.36 o 
   1 -11   5      470.44      463.20     55.55 o 
   2 -11   5      662.01      745.15     77.09 o 
   3 -11   5       12.39       46.96     92.74 o 
   4 -11   5      137.97       70.40     98.24 o 
   5 -11   5      362.53      280.37    113.21 o 
   6 -11   5      258.10      227.57     69.52 o 
   7 -11   5       59.24       79.68     75.98 o 
   8 -11   5        3.91       34.80     75.75 o 
   9 -11   5        9.59        7.21    106.30 o 
  10 -11   5        2.94        5.42    195.63 o 
  11 -11   5       12.38      120.44    247.14 o 
 -13 -10   5        3.36      -56.86    110.59 o 
 -12 -10   5        3.08      -61.57     88.82 o 
 -11 -10   5       31.22        8.04     81.96 o 
  -7 -10   5       68.74      193.05     67.06 o 
  -6 -10   5       20.92       67.75     65.59 o 
  -5 -10   5      440.16      417.48     66.29 o 
  -4 -10   5      342.41      253.20     84.14 o 
  -3 -10   5       13.66       79.66     55.46 o 
  -2 -10   5       28.58       21.31     47.94 o 
  -1 -10   5     1121.76     1179.48     67.72 o 
   0 -10   5     1550.33     1651.31     73.08 o 
   1 -10   5      887.09      903.63     58.20 o 
   2 -10   5      240.89      249.95     75.31 o 
   3 -10   5      269.56      288.98    102.57 o 
   4 -10   5        1.31       16.67     71.31 o 
   5 -10   5      867.78      960.90     72.18 o 
   6 -10   5       87.10       72.06     53.10 o 
   7 -10   5        0.68       57.99     91.67 o 
   8 -10   5       21.99       97.33    172.11 o 
   9 -10   5      238.87       82.46    120.77 o 
  10 -10   5        0.72       53.90    228.92 o 
  11 -10   5        0.48     -205.68    274.17 o 
  -4  -9   5     1247.45     1244.93     85.77 o 
  -3  -9   5     6134.30     5613.15     95.18 o 
  -2  -9   5     1798.60     1710.27     64.91 o 
  -1  -9   5     1722.85     1705.26     66.23 o 
   0  -9   5     1242.20     1270.18     75.08 o 
   1  -9   5     5444.46     5400.78    124.78 o 
   2  -9   5     2758.17     2890.26     86.47 o 
   3  -9   5      771.65      799.39    108.89 o 
   4  -9   5       51.77      109.46     79.47 o 
   5  -9   5     1851.84     1753.09     83.51 o 
   6  -9   5      258.14      342.33     63.58 o 
   7  -9   5      234.17      253.71     69.39 o 
   8  -9   5       13.42       -5.11     88.58 o 
   9  -9   5       25.86       44.55    121.28 o 
  10  -9   5        5.68      120.79    179.23 o 
  11  -9   5       21.68       77.02    291.29 o 
  12  -9   5        2.32      116.47    486.86 o 
  -3  -8   5       19.83       21.47     74.61 o 
  -2  -8   5     2641.45     2255.77    108.40 o 
  -1  -8   5      389.61      418.13     81.65 o 
   0  -8   5    11468.49    11549.12    112.96 o 
   1  -8   5      150.22      110.50     52.71 o 
   2  -8   5     2537.39     2835.07     87.55 o 
   3  -8   5       28.24      -19.61    109.71 o 
   4  -8   5     3514.66     3732.56     86.58 o 
   5  -8   5      125.04      103.94     77.90 o 
   6  -8   5       23.23       -1.78     74.78 o 
   7  -8   5       53.93       99.27     70.83 o 
   8  -8   5      213.70      253.36     66.04 o 
   9  -8   5        2.73     -102.33    114.10 o 
  10  -8   5        5.24       80.48    174.92 o 
  11  -8   5        7.33      -96.16    207.62 o 
  12  -8   5       10.07      127.42    234.64 o 
  -2  -7   5     4414.58     4455.99     98.77 o 
  -1  -7   5     1283.28     1313.83     70.44 o 
   0  -7   5      280.08      330.19     74.41 o 
   1  -7   5     4836.39     5071.51     77.78 o 
   2  -7   5     2732.40     2896.91     82.61 o 
   3  -7   5     2237.64     2193.32    105.01 o 
   4  -7   5      145.18      149.61     88.30 o 
   5  -7   5      497.15      586.71     85.29 o 
   6  -7   5      938.28      910.34     63.76 o 
   7  -7   5      233.97      257.17     73.17 o 
   8  -7   5        7.88       -5.22     83.67 o 
   9  -7   5       81.26      240.14    103.99 o 
  10  -7   5       46.05       31.63    149.39 o 
  11  -7   5       12.52     -156.17    317.84 o 
  12  -7   5        3.12        9.91    172.13 o 
  -1  -6   5     7689.67     7217.66    135.29 o 
   0  -6   5      246.88      349.18     78.62 o 
   1  -6   5     6163.39     6329.22     89.63 o 
   2  -6   5      250.32      300.56     67.03 o 
   3  -6   5     1290.61     1418.84     85.68 o 
   4  -6   5       42.78      129.83     71.54 o 
   5  -6   5     1969.56     2109.61    148.66 o 
   6  -6   5        9.42      -81.57     81.57 o 
   7  -6   5      281.02      278.78     77.13 o 
   8  -6   5       13.39      -24.43     87.94 o 
   9  -6   5      233.36      388.79     88.76 o 
  10  -6   5        7.08       -6.49    160.11 o 
  11  -6   5        9.11      155.41    176.15 o 
  12  -6   5        3.23       46.48    151.08 o 
   0  -5   5        7.19      -80.59    112.06 o 
   1  -5   5     5939.41     5612.21     72.20 o 
   2  -5   5     3645.55     3632.96     73.58 o 
   3  -5   5      276.54      319.61     86.87 o 
   4  -5   5      110.53       40.69     91.61 o 
   5  -5   5      292.98      347.47     90.26 o 
   6  -5   5      862.54      865.21     87.48 o 
   7  -5   5       73.86        2.24     64.60 o 
   8  -5   5       86.47       94.01     85.51 o 
   9  -5   5        3.63      -78.11    120.25 o 
  10  -5   5       48.86       26.00    185.35 o 
  11  -5   5        4.13      105.42    152.09 o 
  12  -5   5        5.97       41.88    107.25 o 
  13  -5   5        1.85       36.36     99.13 o 
   1  -4   5      766.97      674.31     80.36 o 
   2  -4   5     2295.47     2042.28     77.82 o 
   3  -4   5       15.37       47.37    102.37 o 
   4  -4   5     1589.09     1673.98    107.42 o 
   5  -4   5      487.32      569.50     89.46 o 
   6  -4   5      475.47      407.23     70.56 o 
   7  -4   5       80.99      132.27     84.40 o 
   8  -4   5      307.27      406.43     86.29 o 
   9  -4   5       64.61       92.02    109.52 o 
  10  -4   5       47.37       47.21    158.37 o 
  11  -4   5        0.42      -48.44    143.29 o 
  12  -4   5        5.04      -20.57     96.00 o 
  13  -4   5        4.52        3.50     99.85 o 
   1  -3   5     8143.80     7959.91    158.65 o 
   2  -3   5     3103.86     3319.51     87.45 o 
   3  -3   5     2579.06     2533.74    223.98 o 
   4  -3   5     3285.48     3163.18     96.10 o 
   5  -3   5      638.28      832.36     79.59 o 
   6  -3   5      273.17      244.49     88.01 o 
   7  -3   5      188.24      234.07     82.53 o 
   8  -3   5       79.12       68.76     85.03 o 
   9  -3   5       17.59      153.76    115.96 o 
  10  -3   5        3.27       88.58    118.95 o 
  11  -3   5        6.37      -64.15    112.67 o 
  12  -3   5        4.66       19.64     78.88 o 
  13  -3   5        0.57      103.90     89.39 o 
   2  -2   5     1511.16     1527.35    124.18 o 
   4  -2   5      827.14      750.52    118.00 o 
   5  -2   5      495.87      218.11    106.77 o 
   6  -2   5       19.55      -27.21     86.43 o 
   7  -2   5       53.20       13.43    112.55 o 
   8  -2   5      184.77      376.41    121.39 o 
   9  -2   5       89.23      123.14    132.95 o 
  10  -2   5       94.98      242.17    143.63 o 
  11  -2   5       15.03      -66.74     69.20 o 
  12  -2   5        1.13       45.45     77.09 o 
  13  -2   5        6.36      -75.74     95.42 o 
   4  -1   5     6483.97     7053.35    184.27 o 
   5  -1   5      514.30      383.95    111.48 o 
   6  -1   5     1191.72     1149.25    138.47 o 
   7  -1   5       56.29       80.20    130.20 o 
   8  -1   5       32.82       21.47    117.26 o 
   9  -1   5        0.37       83.14    109.31 o 
  10  -1   5       66.53      108.73    103.14 o 
  11  -1   5       13.63       12.75    102.84 o 
  12  -1   5       13.89       19.22    102.16 o 
  13  -1   5        1.18       36.98     77.79 o 
   4   0   5      195.49      194.17    124.60 o 
   5   0   5       45.50       14.02    142.55 o 
   6   0   5      310.13       54.43    133.76 o 
   7   0   5      501.51      256.27    120.44 o 
   8   0   5       86.11       93.34    125.20 o 
   9   0   5      597.72      594.23    109.65 o 
  10   0   5        3.48      -41.67    134.51 o 
  11   0   5        0.03       60.00    101.08 o 
  12   0   5        1.61       28.02     85.18 o 
  13   0   5        0.41       22.41     79.55 o 
   2   1   5      205.16      293.71    132.49 o 
   4   1   5     6539.90     7140.40    577.92 o 
   5   1   5      518.84      380.99    112.63 o 
   6   1   5     1208.85      855.25    110.30 o 
  11   1   5        8.39        0.29     75.88 o 
  12   1   5       12.92        6.60     81.42 o 
  13   1   5        1.39      -18.33     94.13 o 
   1   2   5     1162.31     1110.32    147.52 o 
   2   2   5     1555.81     1592.03     90.83 o 
   4   2   5      813.93      815.16    142.25 o 
   5   2   5      446.81      581.56    147.29 o 
   6   2   5        3.57       66.67    136.76 o 
   7   2   5       32.86      -50.88     83.43 o 
   8   2   5      198.31      210.81     90.11 o 
   9   2   5       97.26       36.86     94.12 o 
  10   2   5       96.50      164.32    100.98 o 
  11   2   5       17.25      -78.14    100.69 o 
  12   2   5        0.23      -26.91     80.73 o 
  13   2   5        5.59       -2.22     84.11 o 
   1   3   5     7888.19     7895.53    103.57 o 
   2   3   5     3052.97     3300.39    102.77 o 
   4   3   5     3235.46     3307.94    201.38 o 
   5   3   5      675.37      834.31    139.24 o 
   6   3   5      274.25      245.55    108.95 o 
   7   3   5      188.56      164.24     80.89 o 
   8   3   5       80.37       14.61     81.67 o 
   9   3   5       20.63      -17.45     88.63 o 
  10   3   5        3.61      -13.24     85.39 o 
  11   3   5        7.60       78.43    104.90 o 
  12   3   5        6.33       50.93     67.67 o 
  13   3   5        0.27        0.35     82.64 o 
   0   4   5    11094.77    10793.58    180.48 o 
   1   4   5      855.15      722.39     82.14 o 
   2   4   5     2339.77     2254.85     94.16 o 
   4   4   5     1721.24     1760.30    168.96 o 
   5   4   5      457.77      453.77    160.15 o 
   6   4   5      426.32      266.15    171.13 o 
   7   4   5       78.40       29.71     66.52 o 
   8   4   5      292.67      108.12     56.43 o 
   9   4   5       57.70       25.82     66.16 o 
  10   4   5       41.74        3.88     64.34 o 
  11   4   5        0.57       10.93     78.02 o 
  12   4   5        5.28      -14.94     79.46 o 
  13   4   5        4.61       20.51     89.10 o 
   0   5   5        7.45       54.44     82.22 o 
   1   5   5     6110.22     5903.29     80.73 o 
   2   5   5     3728.51     3963.42    125.07 o 
   4   5   5      160.84      106.93    145.95 o 
   5   5   5      259.33      305.04    155.67 o 
   6   5   5      837.35     1047.27    134.14 o 
   7   5   5       81.74       66.84     74.78 o 
   8   5   5       83.20       38.44     56.21 o 
   9   5   5        7.28       36.35     64.44 o 
  10   5   5       47.44      -64.89     64.89 o 
  11   5   5        8.77      -26.88     71.80 o 
  12   5   5        6.91      -44.64     94.98 o 
  13   5   5        1.82       11.72    123.80 o 
  -1   6   5     7763.93     7555.03    165.67 o 
   0   6   5      348.87      320.05     89.29 o 
   1   6   5     6122.14     6103.06     92.74 o 
   2   6   5      183.58      336.97     94.16 o 
   3   6   5     1302.23     1678.12    114.06 o 
   4   6   5       43.86      171.92    170.47 o 
   5   6   5     2078.95     2189.69    182.87 o 
   6   6   5       12.25      -25.89    132.06 o 
   7   6   5      278.21      113.63     85.06 o 
   8   6   5        9.67       20.28     56.17 o 
   9   6   5      238.29       66.26     50.41 o 
  10   6   5        8.47       15.57     70.71 o 
  11   6   5        9.99      -27.73     78.54 o 
  12   6   5        3.32        9.47     89.62 o 
  -2   7   5     4391.01     4559.97    144.85 o 
  -1   7   5     1290.09     1266.87     88.09 o 
   0   7   5      289.98      253.74     91.81 o 
   1   7   5     4683.62     4894.27    105.93 o 
   2   7   5     2726.87     2887.52    101.76 o 
   3   7   5     2200.48     2256.13    218.26 o 
   4   7   5      132.82      134.77    172.04 o 
   5   7   5      516.94      711.88    159.63 o 
   6   7   5      919.56      771.72    148.48 o 
   7   7   5      236.23      257.87     87.49 o 
   8   7   5        6.76        4.36     56.63 o 
   9   7   5       82.95      -11.16     65.05 o 
  10   7   5       48.08      -38.12     72.23 o 
  11   7   5       10.28      -26.49     80.82 o 
  12   7   5        3.19       49.02    144.02 o 
  -3   8   5       13.52      -47.35    127.35 o 
  -2   8   5     2603.63     2567.56     97.99 o 
  -1   8   5      372.67      284.68     87.68 o 
   0   8   5    11339.14    11216.48    204.60 o 
   1   8   5      151.33      167.97     78.43 o 
   2   8   5     2507.76     2659.46    102.67 o 
   3   8   5       27.54      182.45    111.37 o 
   4   8   5     3571.45     3463.69    249.66 o 
   5   8   5      130.36      171.74    165.06 o 
   6   8   5       23.55      -97.67    142.66 o 
   7   8   5       58.12      -23.42     87.70 o 
   8   8   5      208.58       77.30     80.84 o 
   9   8   5        6.02       -9.80     53.38 o 
  10   8   5        7.40       29.00     58.78 o 
  11   8   5        7.28      -34.94     87.94 o 
  12   8   5        9.85      -27.92    102.66 o 
  -5   9   5      638.77      612.25    114.96 o 
  -4   9   5     1293.33     1021.72    161.34 o 
  -3   9   5     6154.08     5689.99    156.87 o 
  -2   9   5     1785.66     1907.54    105.99 o 
  -1   9   5     1716.42     1737.08     92.08 o 
   0   9   5     1251.07     1336.41    101.84 o 
   1   9   5     5494.34     5371.26    164.63 o 
   2   9   5     2775.51     3060.68    150.14 o 
   3   9   5      721.89      810.44    117.22 o 
   4   9   5       53.79       14.80    234.22 o 
   5   9   5     1878.46     1553.40    180.67 o 
   6   9   5      278.87      271.68    156.05 o 
   7   9   5      245.09      167.00     89.73 o 
   8   9   5       12.44       25.80     64.43 o 
   9   9   5       25.02      -25.74     65.91 o 
  10   9   5        4.65       31.15     78.22 o 
  11   9   5       17.98        7.58     88.31 o 
 -12  10   5        5.14      110.78    334.90 o 
 -11  10   5       30.24      120.98    265.69 o 
  -7  10   5       68.18      -17.45    128.04 o 
  -6  10   5       23.18      -62.65    111.28 o 
  -5  10   5      228.47      157.08    128.16 o 
  -4  10   5      388.32      330.05    102.06 o 
  -3  10   5       44.09      -20.12    126.07 o 
  -2  10   5       49.12       16.80     93.32 o 
  -1  10   5     1011.80     1015.64     94.38 o 
   0  10   5     1625.33     1437.38     90.71 o 
   1  10   5      879.74      899.91    148.14 o 
   2  10   5      219.49      296.61    142.77 o 
   4  10   5       10.79      108.73    246.86 o 
   5  10   5      864.56      513.11    179.05 o 
   6  10   5       81.76      171.32    133.72 o 
   7  10   5       10.15      -30.87     74.98 o 
   8  10   5       21.69      -19.50     52.95 o 
   9  10   5      236.14       55.88     72.70 o 
  10  10   5        2.74       -5.41     75.70 o 
  11  10   5        1.49      -30.93    109.03 o 
 -12  11   5       17.62       70.39    302.84 o 
 -11  11   5       16.30        6.57    273.92 o 
 -10  11   5        2.52      -91.37    259.21 o 
  -9  11   5       24.63       19.61    234.02 o 
  -8  11   5       61.14      179.61    127.36 o 
  -7  11   5       47.28      -74.81    115.30 o 
  -6  11   5      341.40      437.64    130.42 o 
  -5  11   5        0.63       62.51    173.92 o 
  -4  11   5      624.42      721.62    137.81 o 
  -3  11   5     2981.22     2879.84    117.25 o 
  -2  11   5     2016.88     2017.33    111.31 o 
  -1  11   5        1.16      -17.25     78.90 o 
   0  11   5       91.45      123.97     88.10 o 
   1  11   5      493.12      438.36     98.12 o 
   2  11   5      623.70      721.68    126.53 o 
   4  11   5      147.22      220.61    243.45 o 
   5  11   5      350.19      262.80    232.30 o 
   6  11   5      236.49      141.15    124.57 o 
   7  11   5       39.45       50.31     72.03 o 
   8  11   5        2.50       -6.82     71.05 o 
   9  11   5        7.29        2.10     80.42 o 
  10  11   5       11.42       -3.59     92.55 o 
  11  11   5        8.27        5.49    116.55 o 
 -11  12   5        2.87       25.98    324.60 o 
 -10  12   5       12.91      166.47    263.82 o 
  -9  12   5       26.45       45.78    208.24 o 
  -8  12   5      320.38      412.32    132.38 o 
  -7  12   5       12.00      288.60    100.78 o 
  -6  12   5      327.17      235.72    103.52 o 
  -5  12   5       34.55      -20.12    208.34 o 
  -4  12   5      844.01      860.87    101.36 o 
  -3  12   5      237.71      171.10    211.89 o 
  -2  12   5      331.96      325.97     89.99 o 
  -1  12   5      165.98      239.45    102.68 o 
   0  12   5     1591.88     1441.47    118.98 o 
   1  12   5      360.10      441.21     94.86 o 
   2  12   5      505.13      625.99    126.71 o 
   5  12   5       87.35      -17.75    217.26 o 
   6  12   5       17.92       59.41    140.10 o 
   7  12   5        9.48       70.29     95.78 o 
   8  12   5       63.16      -19.27     74.84 o 
   9  12   5       29.81      -55.73     86.07 o 
  10  12   5        5.01       34.41    159.12 o 
 -11  13   5       22.22      322.73    239.76 o 
 -10  13   5        8.03       58.81    207.65 o 
  -9  13   5        4.19      221.67    231.71 o 
  -8  13   5        9.87     -103.99    103.99 o 
  -7  13   5       96.88       34.24    114.37 o 
  -6  13   5        9.71       97.39    169.21 o 
  -5  13   5      216.47       84.03    107.91 o 
  -4  13   5      366.33      466.40    157.43 o 
  -3  13   5      523.71      319.15    153.76 o 
  -2  13   5       37.25      -38.07    115.80 o 
  -1  13   5      416.78      320.05     90.19 o 
   0  13   5      179.93      178.24    198.94 o 
   1  13   5      156.82      280.81    165.51 o 
   2  13   5       43.57      115.00    161.08 o 
   6  13   5        2.39       -4.90     99.90 o 
   7  13   5       92.79       27.16    105.40 o 
   8  13   5        4.84      -60.59    120.78 o 
   9  13   5        3.52      -82.25    140.69 o 
 -10  14   5        0.71      231.14    351.91 o 
  -9  14   5       57.84      344.54    160.58 o 
  -8  14   5       62.99      122.25    199.27 o 
  -7  14   5        4.91       19.02    126.63 o 
  -6  14   5        8.33     -106.65    106.65 o 
  -5  14   5       68.96       57.31    317.07 o 
  -4  14   5      206.75      133.98    163.66 o 
  -3  14   5        3.34      185.52    159.61 o 
  -2  14   5      184.36      -58.67    130.69 o 
  -1  14   5      602.35      501.04    184.67 o 
   0  14   5      219.37      419.61    113.08 o 
   1  14   5        2.21     -173.53    173.53 o 
   2  14   5       81.06      165.59    141.77 o 
 -10  15   5        9.06      -26.17    233.50 o 
  -9  15   5        2.62       95.67    128.93 o 
  -8  15   5        0.87      115.69    109.53 o 
  -7  15   5       15.86     -115.15    167.16 o 
  -6  15   5       43.09       -3.20    144.95 o 
  -5  15   5       71.21       44.59    122.39 o 
  -4  15   5       44.91       97.16    127.58 o 
  -3  15   5       56.10     -136.23    165.84 o 
  -2  15   5      114.10     -157.80    187.06 o 
  -1  15   5      150.67      244.07    127.81 o 
   0  15   5       78.05      175.80    118.09 o 
   1  15   5       59.92      217.06    159.42 o 
  -9  16   5        4.40      168.70    172.84 o 
  -8  16   5       23.13      162.58    166.62 o 
  -7  16   5       32.10     -123.85    163.77 o 
  -6  16   5       24.68     -125.51    125.51 o 
  -5  16   5        3.54     -164.84    164.84 o 
  -4  16   5       80.53      143.02    269.37 o 
  -3  16   5      116.13      -99.22    155.39 o 
  -2  16   5       38.22      159.63    291.03 o 
  -1  16   5        1.47      -48.75    246.17 o 
   0  16   5       98.65      -19.12    179.91 o 
   1  16   5      149.07     -166.68    166.68 o 
  -8  17   5        0.33     -134.14    134.14 o 
  -7  17   5        9.39      139.52    179.69 o 
  -6  17   5        5.34       80.57    169.22 o 
  -5  17   5       24.32     -181.77    181.77 o 
  -4  17   5       36.01      108.59    142.57 o 
  -3  17   5       15.87      212.51    276.91 o 
  -2  17   5       24.03       12.15    191.59 o 
  -1  17   5        0.15       31.47    245.98 o 
   0  17   5       98.94       44.22    188.73 o 
  -7  18   5        3.83      234.61    269.61 o 
  -6  18   5        0.42       54.49    256.37 o 
  -5  18   5       36.47     -126.23    181.67 o 
  -4  18   5        4.26     -192.41    220.37 o 
  -3  18   5       10.38      100.84    183.15 o 
  -2  18   5       45.23      478.50    523.88 o 
  -1  18   5      136.05      261.98    226.19 o 
   0  18   5       26.32       14.41    212.26 o 
  -5  19   5        8.84      137.33    245.73 o 
  -4  19   5       30.52     -220.63    255.79 o 
  -3  19   5       68.10     -156.84    226.49 o 
  -2  19   5       20.72     -269.31    269.31 o 
  -1  19   5       23.48      -80.59    245.49 o 
  -2  20   5       13.92      -78.73    324.90 o 
  -1  20   5        4.30      -69.51    260.10 o 
  -3 -20   6        6.51      150.56     75.73 o 
  -2 -20   6       49.91      -20.69     95.39 o 
  -1 -20   6       70.83      -96.86     96.86 o 
  -5 -19   6       14.62       17.44     62.59 o 
  -4 -19   6       74.46      -48.40    159.56 o 
  -3 -19   6        9.81      113.03     63.14 o 
  -2 -19   6       35.71       96.11     63.33 o 
  -1 -19   6       34.87       70.10     90.59 o 
   0 -19   6       60.76      260.59     90.98 o 
  -7 -18   6       13.78      -40.20    154.22 o 
  -6 -18   6       10.60        8.57     64.08 o 
  -5 -18   6       60.63       51.20     62.39 o 
  -4 -18   6       16.57       27.09     49.37 o 
  -3 -18   6       56.24       17.06     64.00 o 
  -2 -18   6        3.85      -70.01     70.01 o 
  -1 -18   6      233.15      352.39     85.11 o 
   0 -18   6       18.90      155.59     85.69 o 
  -8 -17   6       15.46       91.50     70.90 o 
  -7 -17   6       23.34       58.77     62.42 o 
  -6 -17   6        2.87      -53.26     53.26 o 
  -5 -17   6        5.76      -65.93     65.93 o 
  -4 -17   6       31.11      -31.92     96.52 o 
  -3 -17   6       84.21      136.93     76.97 o 
  -2 -17   6        3.64       25.57     60.10 o 
  -1 -17   6       17.31      -64.09     64.09 o 
   0 -17   6      126.84      106.67     84.51 o 
   1 -17   6      156.15        1.96     83.54 o 
  -9 -16   6       13.45        3.49     54.28 o 
  -8 -16   6        6.82      -62.48     62.48 o 
  -7 -16   6        2.09      122.53     58.98 o 
  -6 -16   6      397.57      333.73    153.76 o 
  -5 -16   6       25.59       69.85     49.24 o 
  -4 -16   6       72.63       12.29     54.59 o 
  -3 -16   6       11.79       91.58    113.73 o 
  -2 -16   6     1118.62     1253.96     50.77 o 
  -1 -16   6       53.11       41.65     68.78 o 
   0 -16   6      147.87      391.11     80.20 o 
   1 -16   6       19.82       51.27     93.82 o 
 -10 -15   6        4.07       66.25     66.58 o 
  -9 -15   6       16.15       81.14     62.18 o 
  -8 -15   6       58.33       17.33     60.00 o 
  -7 -15   6       19.62      -46.35     46.35 o 
  -6 -15   6        2.90      -63.04     63.04 o 
  -5 -15   6       54.12      151.92     59.69 o 
  -4 -15   6      470.77      506.33     45.81 o 
  -3 -15   6      328.76      241.35     55.66 o 
  -2 -15   6       70.18       87.75     75.88 o 
  -1 -15   6       59.99      168.15     59.34 o 
   0 -15   6      432.18      489.11     62.77 o 
   1 -15   6      363.12      415.96     81.19 o 
 -10 -14   6        6.86       57.04     63.50 o 
  -9 -14   6       76.83       42.12     59.68 o 
  -8 -14   6        0.85      -56.44     56.44 o 
  -7 -14   6       89.36      104.98     54.14 o 
  -6 -14   6       21.45       52.58     59.51 o 
  -5 -14   6      346.94      326.08     44.90 o 
  -4 -14   6       12.83      -26.87     60.83 o 
  -3 -14   6       87.34      -51.21     51.21 o 
  -2 -14   6      258.38      200.03    106.73 o 
  -1 -14   6     1237.27     1353.17     52.40 o 
   0 -14   6        5.47       54.36    111.13 o 
   1 -14   6       57.76       14.51     78.73 o 
   2 -14   6       82.06      119.22     75.10 o 
   7 -14   6       82.72      -29.51    105.79 o 
   8 -14   6        2.54      -64.22    124.51 o 
   9 -14   6        6.87       22.25    133.92 o 
 -11 -13   6       10.29      -26.57     93.23 o 
 -10 -13   6        1.71       41.47     85.20 o 
  -9 -13   6        8.36       20.32     55.86 o 
  -8 -13   6       71.10       34.53     65.15 o 
  -7 -13   6       71.49       35.48     54.26 o 
  -6 -13   6       56.95       41.94    112.01 o 
  -5 -13   6      193.92      240.46     54.46 o 
  -4 -13   6      244.99      123.34     44.27 o 
  -3 -13   6      425.32      498.29     55.84 o 
  -2 -13   6      422.04      433.18     49.33 o 
  -1 -13   6      184.93       77.42     62.78 o 
   0 -13   6      477.05      535.13     58.35 o 
   1 -13   6      515.77      489.91     61.16 o 
   2 -13   6      553.94      623.15     88.95 o 
   6 -13   6      239.56      247.68     97.95 o 
   7 -13   6        2.82       -8.82    101.08 o 
   8 -13   6       13.26       46.37    119.22 o 
   9 -13   6        1.05     -114.02    131.47 o 
 -12 -12   6        0.39      196.66     97.35 o 
 -11 -12   6        4.52       23.04     88.43 o 
 -10 -12   6       49.57       74.51     82.84 o 
  -9 -12   6       91.84      165.79     77.75 o 
  -8 -12   6       20.38      201.96     84.71 o 
  -7 -12   6       52.91      143.53     81.77 o 
  -6 -12   6      244.14      242.88     71.38 o 
  -5 -12   6      120.38       32.43     74.81 o 
  -4 -12   6       42.80       26.56     62.07 o 
  -3 -12   6       26.25       25.26     47.27 o 
  -2 -12   6      809.89      674.42     59.23 o 
  -1 -12   6      169.54      245.54     63.60 o 
   0 -12   6      295.45      294.00     47.87 o 
   1 -12   6      158.08      141.02     67.22 o 
   2 -12   6      541.44      388.86     76.89 o 
   5 -12   6       28.83       99.71     93.82 o 
   6 -12   6       16.65      -58.24     89.12 o 
   7 -12   6       53.99      -48.92    105.59 o 
   8 -12   6       35.49       83.43    103.24 o 
   9 -12   6       12.16     -103.33    129.02 o 
  10 -12   6        0.83       71.86    142.45 o 
 -12 -11   6        7.04      -91.96     91.96 o 
 -11 -11   6       12.34      -86.08     86.08 o 
 -10 -11   6       16.63      177.74     79.12 o 
  -9 -11   6       11.82      157.06     75.29 o 
  -8 -11   6       41.38       16.76     71.47 o 
  -7 -11   6       94.76       70.00     70.00 o 
  -6 -11   6       66.02       60.49     68.14 o 
  -5 -11   6       35.17      -28.63     64.61 o 
  -4 -11   6      176.03      145.40     51.26 o 
  -3 -11   6      343.52      414.99     69.44 o 
  -2 -11   6        1.35       43.58     58.92 o 
  -1 -11   6       63.06       14.75     48.17 o 
   0 -11   6       83.62      -20.13     68.51 o 
   1 -11   6      316.18      388.24    158.07 o 
   2 -11   6       28.94      101.18     75.39 o 
   4 -11   6       30.75       23.82     96.47 o 
   5 -11   6       13.71       16.37    106.08 o 
   6 -11   6        9.57       66.27     96.86 o 
   7 -11   6      129.85      126.28     68.01 o 
   8 -11   6        1.86       58.05     72.10 o 
   9 -11   6        7.47        3.05     79.72 o 
  10 -11   6       28.43       -8.02     90.56 o 
 -13 -10   6       36.72      -96.67     96.67 o 
  -5 -10   6     2630.14     2448.15     71.60 o 
  -4 -10   6      296.63      296.14     70.31 o 
  -3 -10   6     1349.06     1206.20     68.89 o 
  -2 -10   6     1659.24     1616.26    106.16 o 
  -1 -10   6     2305.12     2209.43     70.04 o 
   0 -10   6      791.85      742.09     60.62 o 
   1 -10   6       99.22      105.72     56.45 o 
   2 -10   6      149.36      143.74     76.77 o 
   4 -10   6       66.92       45.88    107.36 o 
   5 -10   6       22.32       42.35     99.02 o 
   6 -10   6       34.46      -69.60     69.60 o 
   7 -10   6       67.23       19.12     65.69 o 
   8 -10   6      145.66      182.00     75.71 o 
   9 -10   6        0.50       21.42     82.29 o 
  10 -10   6        0.83       19.75     88.17 o 
  11 -10   6        9.16       57.75    104.63 o 
  -3  -9   6      612.20      579.30     76.02 o 
  -2  -9   6     2056.55     1963.99     64.77 o 
  -1  -9   6       46.18      113.89     54.14 o 
   0  -9   6      277.27      306.84     52.16 o 
   1  -9   6      254.32      338.39     52.46 o 
   2  -9   6     1726.71     1794.57     63.49 o 
   4  -9   6       24.51      110.59    110.69 o 
   5  -9   6       35.34       64.85     78.90 o 
   6  -9   6      579.93      582.58     72.28 o 
   7  -9   6       56.34       41.74     65.17 o 
   8  -9   6       17.04       -2.28     74.55 o 
   9  -9   6       25.72      -32.14     61.48 o 
  10  -9   6       28.69       20.91     89.27 o 
  11  -9   6        5.64      -57.19    102.48 o 
  -2  -8   6      195.23      124.82     83.15 o 
  -1  -8   6      903.76      875.43     77.12 o 
   0  -8   6       11.11       11.43     62.65 o 
   1  -8   6     1960.55     1900.67     74.92 o 
   2  -8   6      802.92     1004.92     69.42 o 
   3  -8   6      287.22      393.61     77.76 o 
   4  -8   6      171.63      223.95    132.47 o 
   5  -8   6      316.77      364.44     84.57 o 
   6  -8   6        4.94       24.38     74.88 o 
   7  -8   6      253.28      161.07     54.35 o 
   8  -8   6       12.66       12.62     68.81 o 
   9  -8   6       89.97       92.06     68.42 o 
  10  -8   6       47.17       83.56     83.18 o 
  11  -8   6       14.50       47.87     88.73 o 
  12  -8   6        1.68       35.19    129.23 o 
  -1  -7   6      839.63      826.85    113.82 o 
   0  -7   6     1900.28     2091.81     65.56 o 
   1  -7   6      340.88      383.18     66.87 o 
   2  -7   6     2980.95     3252.18     78.65 o 
   3  -7   6        5.64      -77.65     77.65 o 
   4  -7   6      184.60       59.22    141.29 o 
   5  -7   6       53.80       31.23     91.72 o 
   6  -7   6      494.18      512.86     66.70 o 
   7  -7   6      124.70       51.27     61.21 o 
   8  -7   6       26.38      -68.22     68.22 o 
   9  -7   6       12.03       22.85     69.70 o 
  10  -7   6       61.60        6.51     79.93 o 
  11  -7   6        0.79       44.15     87.82 o 
  12  -7   6        2.48       -1.72    100.86 o 
   0  -6   6     2237.75     2241.47     87.74 o 
   1  -6   6     1652.47     1707.34     75.73 o 
   2  -6   6       13.42       95.07     72.62 o 
   4  -6   6     1281.25     1350.92    154.38 o 
   5  -6   6      141.58       80.87    104.12 o 
   6  -6   6       41.72       46.35     81.86 o 
   7  -6   6      190.90      146.77     63.09 o 
   8  -6   6       58.86       53.02     52.06 o 
   9  -6   6       27.55      -17.54     55.44 o 
  10  -6   6        1.62      -62.04     62.04 o 
  11  -6   6        5.42       18.18     92.36 o 
  12  -6   6        2.56       49.50    106.68 o 
   0  -5   6     6110.88     5983.92    163.29 o 
   1  -5   6     3383.55     3298.53     92.64 o 
   2  -5   6      613.24      617.56     72.06 o 
   4  -5   6      709.99      927.81    178.05 o 
   5  -5   6      479.95      508.02    119.34 o 
   6  -5   6        8.59      -18.40     90.12 o 
   7  -5   6      108.13      114.77     53.77 o 
   8  -5   6       61.38       18.52     65.60 o 
   9  -5   6       49.73       30.50     65.03 o 
  10  -5   6        7.38      -51.59     67.75 o 
  11  -5   6       10.35      -47.72     77.73 o 
  12  -5   6        6.99       30.84    113.35 o 
   1  -4   6     3604.01     3413.82    118.06 o 
   2  -4   6     1358.60     1272.63     76.43 o 
   5  -4   6      146.24      137.08    116.45 o 
   6  -4   6       99.07      110.78     95.53 o 
   7  -4   6      123.36       87.25     61.19 o 
   8  -4   6       92.81      117.59     64.42 o 
   9  -4   6      163.73        5.63     70.16 o 
  10  -4   6        7.76       45.27     73.73 o 
  11  -4   6       31.55       26.55     80.43 o 
  12  -4   6        5.82       26.35     97.00 o 
   2  -3   6     5628.08     5593.51    105.36 o 
   5  -3   6      427.49      373.99    140.10 o 
   6  -3   6     1159.14     1086.81     98.79 o 
   7  -3   6       15.28        1.66     63.94 o 
   8  -3   6       53.04       43.02     51.98 o 
   9  -3   6       22.76       35.60     55.00 o 
  10  -3   6       14.61       21.29     59.02 o 
  11  -3   6        8.41       48.12     85.20 o 
  12  -3   6        2.83      -38.21     81.97 o 
  13  -3   6        1.19       12.84    199.21 o 
   2  -2   6      327.48      255.42     95.66 o 
   5  -2   6      146.31      179.31    168.79 o 
   6  -2   6       36.81       56.46    105.43 o 
   7  -2   6      604.65      390.47     61.91 o 
   8  -2   6      121.29       88.26     57.93 o 
   9  -2   6       18.31       82.39     68.36 o 
  10  -2   6        5.02      -18.87     68.01 o 
  11  -2   6      110.59       86.65     79.83 o 
  12  -2   6       10.58        6.33     86.09 o 
   2  -1   6     1942.36     1989.52    158.91 o 
   6  -1   6      573.40      456.71     82.15 o 
   7  -1   6      353.25      246.33     62.49 o 
   8  -1   6      139.02       78.58     65.17 o 
   9  -1   6       31.15       50.88     73.48 o 
  10  -1   6      137.35       62.24     62.72 o 
  11  -1   6       21.44      -12.09     71.28 o 
  12  -1   6        1.02       32.44     77.41 o 
  13  -1   6        3.18      -17.65    164.80 o 
   2   0   6    39570.73    45896.68    434.63 o 
   6   0   6     1270.04     1025.58     91.93 o 
   7   0   6        3.36        4.70     52.18 o 
   8   0   6      242.83      102.80     66.41 o 
   9   0   6        0.68       49.72     71.73 o 
  10   0   6       28.68       29.87     62.83 o 
  11   0   6        0.17       -5.27     71.34 o 
  12   0   6        0.53      -10.96     72.10 o 
   2   1   6     1975.20     2119.48    116.61 o 
   6   1   6      571.87      457.63     80.41 o 
   7   1   6      344.42      243.64     63.38 o 
   8   1   6      136.85       93.17     69.46 o 
   9   1   6       50.22       16.51     73.24 o 
  10   1   6      138.72      100.76     77.75 o 
  11   1   6       21.23       29.38     62.83 o 
  12   1   6        1.55       -6.99     74.70 o 
   2   2   6      292.56      274.21     92.34 o 
   6   2   6       31.40       45.03     96.70 o 
   7   2   6      620.77      360.52     53.73 o 
   8   2   6      107.06       67.83     56.71 o 
   9   2   6       11.95       18.73     58.43 o 
  10   2   6        6.71       -0.68     64.27 o 
  11   2   6      107.54       59.72     71.33 o 
  12   2   6        8.90       38.96     90.45 o 
   1   3   6      616.09      550.00     91.67 o 
   2   3   6     5697.15     5830.65    103.10 o 
   6   3   6     1098.34      752.16    135.46 o 
   7   3   6       11.84        1.96     54.13 o 
   8   3   6       52.68       14.70     50.06 o 
   9   3   6       22.06       51.52     57.35 o 
  10   3   6       15.92       61.79     58.87 o 
  11   3   6       10.81        7.63     91.06 o 
  12   3   6        3.41        7.95     93.26 o 
   1   4   6     3670.12     3508.04     79.30 o 
   2   4   6     1345.72     1260.27    110.06 o 
   3   4   6      339.42      522.33    123.96 o 
   6   4   6      121.62       69.40    130.96 o 
   7   4   6      128.52       32.97     62.23 o 
   8   4   6       98.91       34.85     66.01 o 
   9   4   6      158.85       52.72     76.79 o 
  10   4   6        9.29      -12.66     66.08 o 
  11   4   6       30.82       15.32     77.77 o 
  12   4   6        6.78      -15.20    182.94 o 
   0   5   6     6369.55     6057.08    154.55 o 
   1   5   6     3291.13     3205.39     89.83 o 
   2   5   6      603.11      618.85     85.69 o 
   3   5   6       95.63      208.35    130.60 o 
   6   5   6       20.32      -28.26    116.70 o 
   7   5   6      114.43       27.26     72.56 o 
   8   5   6       60.33      -15.18     65.97 o 
   9   5   6       49.12       49.56     72.51 o 
  10   5   6        7.83        5.95     81.36 o 
  11   5   6       11.96       41.15    104.03 o 
  -1   6   6     3592.22     3588.83    150.08 o 
   0   6   6     2163.19     2115.93     84.62 o 
   1   6   6     1894.42     1907.26     71.89 o 
   2   6   6       26.35       74.78     96.01 o 
   3   6   6     1308.83     1463.75    138.00 o 
   6   6   6       41.66      -35.64    118.60 o 
   7   6   6      196.58       27.85     64.02 o 
   8   6   6       50.97        5.50     68.92 o 
   9   6   6       21.41        4.50     78.66 o 
  10   6   6        2.02       15.63     92.39 o 
  11   6   6        5.55      -23.24    132.65 o 
  -2   7   6      932.59      824.55    124.13 o 
  -1   7   6      889.03      952.89     92.44 o 
   0   7   6     1578.71     1849.80     80.42 o 
   1   7   6      313.22      415.24    108.85 o 
   2   7   6     2985.35     3203.88     98.15 o 
   3   7   6       10.86      168.82    134.41 o 
   6   7   6      484.53      202.58    101.33 o 
   7   7   6      122.60       61.38     94.12 o 
   8   7   6       32.10       11.58     68.87 o 
   9   7   6       14.38      -10.99     73.01 o 
  10   7   6       61.54       12.60     89.18 o 
  -3   8   6     1004.67      925.79    126.19 o 
  -2   8   6      161.22      318.28    128.74 o 
  -1   8   6      917.19      942.52    151.25 o 
   0   8   6       17.20       -3.69    115.29 o 
   1   8   6     1948.56     1911.02     85.12 o 
   2   8   6      902.96      979.67     86.38 o 
   3   8   6      266.64      298.59    141.60 o 
   6   8   6        5.79      -11.86    110.29 o 
   7   8   6      248.90       49.75     73.70 o 
   8   8   6        9.16        5.30     81.50 o 
   9   8   6       89.71       42.99     93.59 o 
  10   8   6       44.27       55.39    146.77 o 
  -4   9   6      151.05      336.60    124.42 o 
  -3   9   6      588.63      304.55    159.19 o 
  -2   9   6     2034.22     2020.91    123.33 o 
  -1   9   6       94.56      153.82    104.27 o 
   0   9   6      195.28      256.82     66.81 o 
   1   9   6      235.55      206.01     67.67 o 
   2   9   6     1761.55     1893.76     89.48 o 
   3   9   6      688.67      763.33    123.30 o 
   6   9   6      548.39      130.34    112.68 o 
   7   9   6       36.76       68.53    111.96 o 
   8   9   6       18.57      -14.63     81.02 o 
  -6  10   6        3.17      -79.90    133.63 o 
  -5  10   6     2552.54     2366.11    153.60 o 
  -4  10   6      315.41      308.69    140.72 o 
  -3  10   6     1200.92     1034.59    106.77 o 
  -2  10   6     1808.24     1721.27    125.23 o 
  -1  10   6     2238.11     2265.37    152.86 o 
   0  10   6      779.80      696.79    104.65 o 
   1  10   6       87.32      -34.26     86.07 o 
   2  10   6      153.15      153.35    144.43 o 
   3  10   6     2113.43     2238.99    134.91 o 
 -12  11   6        9.29     -364.31    364.31 o 
 -11  11   6       14.06     -220.78    275.20 o 
 -10  11   6       15.05     -112.45    312.45 o 
  -9  11   6       12.51     -284.61    284.61 o 
  -8  11   6       45.66      224.81    164.61 o 
  -7  11   6      104.99      102.95    124.61 o 
  -6  11   6       62.17       40.79    123.93 o 
  -5  11   6       29.48       84.02    156.96 o 
  -4  11   6      194.49      -86.54    106.39 o 
  -3  11   6      443.72      450.05    252.92 o 
  -2  11   6        3.21       33.60    115.83 o 
  -1  11   6       44.24      151.31     79.90 o 
   0  11   6      121.55      101.92     93.25 o 
   1  11   6      352.86      542.47     92.84 o 
   2  11   6       30.82      -95.39    127.16 o 
 -11  12   6        2.93     -175.59    291.76 o 
 -10  12   6       49.15      191.77    265.49 o 
  -9  12   6      106.20     -213.34    250.21 o 
  -8  12   6       16.80      -82.74    178.82 o 
  -7  12   6       51.94       71.96    154.90 o 
  -6  12   6      274.58      175.91    118.06 o 
  -5  12   6      135.94      117.15    176.53 o 
  -4  12   6       35.72      -67.61    117.97 o 
  -3  12   6       30.59       23.39     93.49 o 
  -2  12   6      783.88      666.11    114.79 o 
  -1  12   6      151.31      115.22    206.24 o 
   0  12   6      302.90      371.31     95.94 o 
   1  12   6      149.87      292.94    121.53 o 
   2  12   6      580.91      727.23    131.13 o 
 -11  13   6        8.37       64.03    217.02 o 
 -10  13   6        2.30      257.68    193.15 o 
  -9  13   6       12.66      191.44    181.75 o 
  -8  13   6       67.62       12.37    116.09 o 
  -7  13   6       78.52      -51.48    106.55 o 
  -6  13   6       55.00       83.32    174.17 o 
  -5  13   6      207.05      254.05    146.06 o 
  -4  13   6      230.61      120.36    191.76 o 
  -3  13   6      421.08      482.64    128.93 o 
  -2  13   6      420.28      426.63     98.89 o 
  -1  13   6      190.92      260.10    115.82 o 
   0  13   6      464.07      459.26    127.57 o 
   1  13   6      505.10      211.36    125.76 o 
   2  13   6      544.93      402.68    173.78 o 
 -10  14   6        6.46     -207.57    207.57 o 
  -9  14   6       76.02      -69.81    204.98 o 
  -8  14   6        1.15      -55.89    161.37 o 
  -7  14   6       92.96      -55.09    118.10 o 
  -6  14   6       20.38      246.01    130.99 o 
  -5  14   6      351.63      270.40    133.89 o 
  -4  14   6       12.77      162.23    137.95 o 
  -3  14   6       91.91       -8.22    109.49 o 
  -2  14   6      287.12      195.45    428.26 o 
  -1  14   6     1262.65     1317.79    198.83 o 
   0  14   6        8.16      -36.74    113.59 o 
   1  14   6       61.39       -3.43    148.24 o 
   2  14   6       82.98     -146.38    146.38 o 
  -9  15   6       18.41      -12.38    165.97 o 
  -8  15   6       59.02      -62.56    115.77 o 
  -7  15   6       20.53     -114.15    114.15 o 
  -6  15   6        3.90       86.62    140.10 o 
  -5  15   6       59.71     -241.03    241.03 o 
  -4  15   6      466.64       36.38    220.67 o 
  -3  15   6      332.35      356.96    209.84 o 
  -2  15   6       73.64      140.13    120.34 o 
  -1  15   6       62.56      133.81    130.47 o 
   0  15   6      434.91      411.44    122.87 o 
   1  15   6      371.84      393.90    161.41 o 
   2  15   6      334.51      -86.88    160.03 o 
  -9  16   6       11.57       70.68    228.91 o 
  -8  16   6        6.40        4.85    147.54 o 
  -7  16   6        2.93      210.93    164.45 o 
  -6  16   6      392.19      398.07    262.01 o 
  -5  16   6       20.16     -149.03    149.03 o 
  -4  16   6       74.86      -49.26    162.97 o 
  -3  16   6       11.98     -157.86    161.05 o 
  -2  16   6     1104.22      676.78    309.15 o 
  -1  16   6       56.24     -148.09    214.17 o 
   0  16   6      143.74      299.43    183.64 o 
   1  16   6       19.65      365.78    167.65 o 
  -8  17   6       14.11     -102.57    139.16 o 
  -7  17   6       29.02      126.03    133.43 o 
  -6  17   6        2.58       94.07    175.08 o 
  -5  17   6        2.36       42.45    201.31 o 
  -4  17   6       22.44     -176.49    176.49 o 
  -3  17   6       85.82     -139.46    200.24 o 
  -2  17   6        3.53     -333.61    337.20 o 
  -1  17   6        6.32      209.86    182.88 o 
   0  17   6      114.86       59.41    194.81 o 
   1  17   6      155.59     -173.15    173.15 o 
  -6  18   6       10.74     -172.17    253.82 o 
  -5  18   6       55.61       53.16    173.45 o 
  -4  18   6       17.88      -24.71    216.67 o 
  -3  18   6       52.69      265.84    188.04 o 
  -2  18   6        1.07      231.09    333.23 o 
  -1  18   6      225.51      117.37    240.22 o 
   0  18   6       24.68       36.67    212.94 o 
  -5  19   6       15.73      -78.53    215.21 o 
  -4  19   6       79.64      280.96    242.90 o 
  -3  19   6       10.42     -256.76    256.76 o 
  -2  19   6       34.47      289.51    277.65 o 
  -1  19   6       33.18     -118.24    256.37 o 
   0  19   6       57.46      167.65    230.20 o 
  -1  20   6       71.66        9.61    283.93 o 
  -2 -20   7       42.60      -38.73    112.26 o 
  -1 -20   7        8.62      -96.67     98.14 o 
  -5 -19   7       15.82      -54.88    131.78 o 
  -4 -19   7        6.28      -14.21    156.96 o 
  -3 -19   7       34.95       13.55    162.16 o 
  -2 -19   7        5.09       31.22     63.29 o 
  -1 -19   7       57.72       47.35     89.81 o 
   0 -19   7       35.05      -78.04    104.31 o 
  -7 -18   7        2.18      -46.52     60.81 o 
  -6 -18   7        7.86       71.92     65.93 o 
  -5 -18   7        1.39      -31.81     63.50 o 
  -4 -18   7       39.49       21.52     52.31 o 
  -3 -18   7       93.91      105.98     88.68 o 
  -2 -18   7        6.91      -11.95    203.63 o 
  -1 -18   7       16.63       82.94     60.23 o 
   0 -18   7       69.12      -92.45     92.45 o 
  -8 -17   7        8.52       37.80     92.55 o 
  -7 -17   7        2.22      -60.39    107.60 o 
  -6 -17   7        6.04      -54.60     54.60 o 
  -5 -17   7        5.63      114.03     59.17 o 
  -4 -17   7        1.39      -78.87     78.87 o 
  -3 -17   7       21.75       50.79     98.70 o 
  -2 -17   7      186.03      352.07     86.28 o 
  -1 -17   7       62.62       18.51     59.83 o 
   0 -17   7       25.92       94.41     98.73 o 
   1 -17   7        1.08       42.06     95.39 o 
  -9 -16   7       11.76       73.60     87.49 o 
  -8 -16   7        3.01       17.43     54.03 o 
  -7 -16   7        0.45       52.03     58.92 o 
  -6 -16   7       71.54      109.81     73.73 o 
  -5 -16   7       75.63      237.16     64.75 o 
  -4 -16   7       26.56       -6.58     44.92 o 
  -3 -16   7        7.17       41.85     87.84 o 
  -2 -16   7       92.64       51.47     47.59 o 
  -1 -16   7      122.41      129.81     69.88 o 
   0 -16   7        5.85       28.99     62.27 o 
   1 -16   7       25.96      -82.16     82.16 o 
 -10 -15   7        0.29      104.77    223.04 o 
  -9 -15   7        1.97        9.62    101.71 o 
  -8 -15   7       27.98      -75.59    161.81 o 
  -7 -15   7       39.42       57.30     45.39 o 
  -6 -15   7       20.32      -38.84     49.63 o 
  -5 -15   7       25.43       69.85    101.42 o 
  -4 -15   7       42.79       43.50     69.41 o 
  -3 -15   7      116.75       -8.13     90.59 o 
  -2 -15   7       99.04      -71.92     71.92 o 
  -1 -15   7       69.06       84.38     59.79 o 
   0 -15   7       81.91      123.83     68.58 o 
   1 -15   7      149.49      212.56     80.99 o 
   2 -15   7       42.68      143.04     76.57 o 
 -10 -14   7       30.56       34.85    132.55 o 
  -9 -14   7        6.69      -60.83     60.83 o 
  -8 -14   7        2.21      158.00     75.78 o 
  -7 -14   7       99.07        1.68     58.17 o 
  -6 -14   7      112.75      178.46     55.92 o 
  -5 -14   7        0.53      -39.62     46.67 o 
  -4 -14   7      128.11      102.33     53.85 o 
  -3 -14   7      200.14      255.18    120.45 o 
  -2 -14   7      148.65      186.89     57.72 o 
  -1 -14   7        8.09       54.66     48.71 o 
   0 -14   7      359.13      450.78     72.06 o 
   1 -14   7      324.45      274.85     83.84 o 
   2 -14   7       31.57      123.53     88.33 o 
 -11 -13   7        2.22       24.71     94.70 o 
 -10 -13   7        2.21        7.25     87.65 o 
  -9 -13   7       37.95      -81.57     81.57 o 
  -8 -13   7       18.37      -42.16     93.24 o 
  -7 -13   7       49.19       66.83     60.83 o 
  -6 -13   7      188.02      257.81     50.26 o 
  -5 -13   7      110.27       28.73     52.02 o 
  -4 -13   7       27.77       69.07     44.93 o 
  -3 -13   7      466.16      441.24     57.59 o 
  -2 -13   7      463.31      492.65    101.44 o 
  -1 -13   7      232.10      173.01     63.85 o 
   0 -13   7       50.45        1.17     92.94 o 
   1 -13   7      429.65      542.60     68.58 o 
   2 -13   7      185.73      120.50     80.20 o 
 -12 -12   7        4.64       -0.78    104.12 o 
 -11 -12   7        9.59       69.31     89.61 o 
 -10 -12   7       17.01        9.02     97.45 o 
  -9 -12   7       23.49      133.82     81.27 o 
  -8 -12   7       31.39      -75.00     75.00 o 
  -7 -12   7        7.77      -39.71     72.55 o 
  -6 -12   7      880.20     1109.20     83.57 o 
  -5 -12   7      156.69      129.10     60.35 o 
  -4 -12   7      189.37      202.83     90.21 o 
  -3 -12   7      186.06      168.39     48.11 o 
  -2 -12   7      624.31      568.45     59.02 o 
  -1 -12   7      624.14      725.03     97.85 o 
   0 -12   7      125.78      130.41     52.42 o 
   1 -12   7      161.27      191.09     83.98 o 
   2 -12   7     1510.09     1566.09     97.35 o 
 -12 -11   7       26.71      -86.08     93.53 o 
 -11 -11   7       13.80      -36.57     84.80 o 
  -8 -11   7        8.54      -74.71     74.71 o 
  -7 -11   7       52.16      168.24     82.94 o 
  -6 -11   7        2.20      -67.84     67.84 o 
  -5 -11   7      174.89      201.98     67.75 o 
  -4 -11   7     1402.74     1352.43     95.58 o 
  -3 -11   7       11.37       27.32     87.45 o 
  -2 -11   7      350.63      462.61     67.32 o 
  -1 -11   7     2571.01     2565.03     93.11 o 
   0 -11   7      360.94      307.96     73.53 o 
   1 -11   7       18.37       62.66    134.85 o 
   2 -11   7      559.95      509.30     79.05 o 
  -4 -10   7       22.03       45.59     86.08 o 
  -3 -10   7      500.99      415.93     78.66 o 
  -2 -10   7      845.20      789.30     81.28 o 
  -1 -10   7      522.73      548.08     72.67 o 
   0 -10   7       33.34       -0.56     69.02 o 
   1 -10   7      254.53      359.90     68.55 o 
   2 -10   7       78.84       71.87     77.16 o 
   3 -10   7      482.09      568.12     72.96 o 
   7 -10   7      319.87      345.06    118.16 o 
   8 -10   7        2.30       32.45    121.67 o 
  -3  -9   7     1886.11     1603.30     94.94 o 
  -2  -9   7      748.79      663.72     87.50 o 
  -1  -9   7     3681.41     3673.87     87.67 o 
   0  -9   7     1841.58     1849.89     71.08 o 
   1  -9   7     1630.14     1644.51     67.79 o 
   2  -9   7      804.96      838.99    153.96 o 
   3  -9   7     1607.05     1799.11     93.05 o 
   7  -9   7      270.19      130.80    115.51 o 
   8  -9   7       13.37       -8.53    118.92 o 
   9  -9   7       58.17       59.31    139.02 o 
  -2  -8   7     4972.09     4547.05    101.60 o 
  -1  -8   7      104.82      197.23     76.72 o 
   0  -8   7      796.27      815.39     78.58 o 
   1  -8   7       36.76       99.32     65.04 o 
   2  -8   7     5648.86     6144.49     78.51 o 
   3  -8   7      202.30      257.98     74.81 o 
   6  -8   7      398.82      239.76    109.83 o 
   7  -8   7       28.29       51.57    114.80 o 
   8  -8   7       47.34       11.76    124.61 o 
   9  -8   7        1.22      -25.00    142.35 o 
  -1  -7   7     6792.92     6416.81    135.74 o 
   0  -7   7     1783.98     1825.49    112.49 o 
   1  -7   7     1775.08     1836.59     81.01 o 
   2  -7   7       81.20       -1.74     63.45 o 
   3  -7   7      279.14      405.67     78.35 o 
   6  -7   7       20.31       18.14    109.90 o 
   7  -7   7       94.26       74.71    122.16 o 
   8  -7   7       87.11       14.46     82.90 o 
   9  -7   7       42.55       18.41     99.70 o 
   0  -6   7     1646.75     1556.03    123.43 o 
   1  -6   7      689.02      762.58     81.60 o 
   2  -6   7       15.37       70.49     64.48 o 
   3  -6   7     4284.47     4635.40    116.40 o 
   7  -6   7      365.58      335.46     81.94 o 
   8  -6   7       34.28       53.56     85.40 o 
   9  -6   7        4.56      -27.14    101.82 o 
   1  -5   7       53.77       38.90     83.91 o 
   2  -5   7      289.64      354.55     73.02 o 
   7  -5   7        1.23       -3.53    104.90 o 
   8  -5   7       70.58       57.84    118.93 o 
   9  -5   7        9.14      -40.00    125.88 o 
   1  -4   7      917.54      967.32    108.75 o 
   2  -4   7     2420.02     2369.88     87.76 o 
   8  -4   7      206.55      121.68    126.68 o 
   9  -4   7       26.43       43.82    138.82 o 
   2  -3   7     2824.29     2962.50    117.50 o 
   2  -2   7      373.05      495.48     97.93 o 
   2  -1   7    10260.30    10302.32    426.20 o 
   2   0   7      339.12      320.90    124.47 o 
   2   1   7    10324.59    10746.36    155.71 o 
   2   2   7      381.28      476.19     80.18 o 
   1   3   7     2465.21     2433.67    163.99 o 
   2   3   7     2728.15     2934.13     85.31 o 
   3   3   7     1156.24     1664.38    134.76 o 
   1   4   7      895.85      981.15    101.47 o 
   2   4   7     2491.68     2663.62     84.59 o 
   3   4   7      678.18      681.70    111.64 o 
   0   5   7     2518.17     2429.36    134.67 o 
   1   5   7       42.75       97.45     84.54 o 
   2   5   7      313.63      433.23    108.95 o 
   3   5   7      611.30      693.50    135.27 o 
   0   6   7     1776.51     1686.45     99.06 o 
   1   6   7      827.57      780.25     71.33 o 
   2   6   7       17.42      -25.34     96.99 o 
   3   6   7     4281.21     4617.48    133.02 o 
  -1   7   7     6500.29     6552.29    152.47 o 
   0   7   7     1723.14     1790.28     77.20 o 
   1   7   7     1775.28     1873.68    153.43 o 
   2   7   7       86.55       92.81    101.94 o 
   3   7   7      321.34      436.77    117.68 o 
  -2   8   7     4858.87     4714.07    173.65 o 
  -1   8   7       98.49       42.98     97.70 o 
   0   8   7      742.94      631.48    241.47 o 
   1   8   7       46.54       79.91    116.28 o 
   2   8   7     5768.33     6365.84    109.62 o 
   3   8   7      206.52      307.79    143.55 o 
  -3   9   7     1877.26     1884.18    161.61 o 
  -2   9   7      753.00      948.02     98.02 o 
  -1   9   7     3679.78     3619.81    119.81 o 
   0   9   7     1852.56     1852.88     77.56 o 
   1   9   7     1630.10     1642.93     70.92 o 
   2   9   7      845.61      751.87     88.78 o 
   3   9   7     1656.98     1982.33    134.57 o 
  -5  10   7       80.20        3.53    118.14 o 
  -4  10   7       25.54      -36.08    131.28 o 
  -3  10   7      198.62      204.16    109.55 o 
  -2  10   7      897.52      975.60    106.27 o 
  -1  10   7      524.85      315.15    116.96 o 
   0  10   7       75.88      212.71    103.23 o 
   1  10   7      204.44       68.26     95.03 o 
   2  10   7       90.44      125.56    109.08 o 
   3  10   7      450.89      355.99    133.96 o 
 -12  11   7       23.59     -346.86    346.86 o 
 -11  11   7       12.88     -295.78    321.27 o 
 -10  11   7       30.79     -254.81    254.81 o 
  -9  11   7       33.59      387.65    284.71 o 
  -8  11   7       17.81       90.78    259.41 o 
  -7  11   7       59.30     -168.53    168.53 o 
  -6  11   7        1.70      -52.55    127.94 o 
  -5  11   7      187.69       62.65    130.01 o 
  -4  11   7     1388.97     1305.48    107.86 o 
  -3  11   7       16.89      291.54    224.46 o 
  -2  11   7      469.11      259.24     97.33 o 
  -1  11   7     2581.35     2710.13     94.17 o 
   0  11   7      300.55      277.99     93.40 o 
   1  11   7       16.45       38.30    115.69 o 
   2  11   7      532.95      494.29    131.32 o 
   3  11   7       68.32      106.28    155.40 o 
 -11  12   7       15.67     -292.65    292.65 o 
 -10  12   7       17.30       31.47    313.43 o 
  -9  12   7       20.52     -246.67    246.67 o 
  -8  12   7       27.84      116.77    201.28 o 
  -7  12   7        4.89      166.47    148.92 o 
  -6  12   7      872.43      754.93    147.13 o 
  -5  12   7      146.86      298.75    110.05 o 
  -4  12   7      190.90      364.44    138.43 o 
  -3  12   7      186.49       82.93     95.88 o 
  -2  12   7      648.85      588.42    116.90 o 
  -1  12   7      607.80      508.40    195.37 o 
   0  12   7      123.21      288.86     94.60 o 
   1  12   7      166.78      227.16     99.67 o 
   2  12   7     1551.55     1837.28    144.85 o 
 -11  13   7        2.74      164.21    308.13 o 
 -10  13   7        1.52     -280.78    280.78 o 
  -9  13   7       37.20      -84.86    185.61 o 
  -8  13   7       11.51      106.65    165.68 o 
  -7  13   7       52.54      -67.29    143.83 o 
  -6  13   7      190.22       90.27    131.06 o 
  -5  13   7      102.45      227.99    138.13 o 
  -4  13   7       31.86       49.61    100.58 o 
  -3  13   7      454.28      427.74    127.80 o 
  -2  13   7      446.28      556.33    155.61 o 
  -1  13   7      238.46      306.77    146.54 o 
   0  13   7       40.87       43.04    108.61 o 
   1  13   7      445.35      412.17    119.71 o 
   2  13   7      190.97      -32.65    167.37 o 
 -10  14   7       29.32     -142.42    210.49 o 
  -9  14   7        7.24     -139.83    206.96 o 
  -8  14   7        2.92     -181.22    181.22 o 
  -7  14   7      108.12      167.28    124.21 o 
  -6  14   7      117.03     -143.25    143.25 o 
  -5  14   7        1.12      104.39    109.47 o 
  -4  14   7      122.82      250.36    137.08 o 
  -3  14   7      171.59       10.50    109.67 o 
  -2  14   7      150.68      213.52    170.06 o 
  -1  14   7        7.09      132.74    101.27 o 
   0  14   7      350.26      306.02    148.71 o 
   1  14   7      336.60      143.56    177.09 o 
   2  14   7       31.16        3.43    149.61 o 
  -9  15   7        3.22     -350.80    494.11 o 
  -8  15   7       28.83      118.59    127.92 o 
  -7  15   7       39.86       68.39    114.56 o 
  -6  15   7       19.24      -94.36    314.22 o 
  -5  15   7       20.39     -144.33    144.33 o 
  -4  15   7       41.43      -17.34    170.93 o 
  -3  15   7      129.63      204.47    146.35 o 
  -2  15   7      101.75      -89.92    166.21 o 
  -1  15   7       70.09      373.42    134.88 o 
   0  15   7       90.81     -122.92    122.92 o 
   1  15   7      145.68       59.71    161.19 o 
   2  15   7       50.26     -176.77    176.77 o 
  -9  16   7       11.75      -78.92    315.59 o 
  -8  16   7        2.23      -27.82    293.38 o 
  -7  16   7        0.26      188.04    174.24 o 
  -6  16   7       63.68      -44.22    153.17 o 
  -5  16   7       77.79      207.11    125.27 o 
  -4  16   7       21.06     -161.10    161.10 o 
  -3  16   7        7.43       47.81    159.37 o 
  -2  16   7       73.94       58.65    128.05 o 
  -1  16   7      125.47      105.68    168.97 o 
   0  16   7        2.58      -22.68    134.41 o 
   1  16   7       25.65      221.18    174.22 o 
  -7  17   7        1.48       28.26    169.46 o 
  -6  17   7        6.84     -134.06    134.06 o 
  -5  17   7       12.33      -54.46    182.15 o 
  -4  17   7        4.15      163.53    177.71 o 
  -3  17   7       20.46     -146.97    164.34 o 
  -2  17   7      190.47     -124.81    227.13 o 
  -1  17   7       64.56       21.14    396.77 o 
   0  17   7       33.62     -201.37    201.37 o 
   1  17   7        1.08       96.27    190.10 o 
  -6  18   7        6.73     -192.64    192.64 o 
  -5  18   7        0.68      -76.25    260.29 o 
  -4  18   7       37.45      -18.52    198.24 o 
  -3  18   7       82.87     -193.29    193.29 o 
  -2  18   7        7.99      229.17    186.91 o 
  -1  18   7       17.20     -198.73    247.65 o 
   0  18   7       68.48       62.75    217.46 o 
  -4  19   7        7.05       21.22    209.87 o 
  -3  19   7       35.40     -264.36    264.36 o 
  -2  19   7        6.28       51.83    216.84 o 
  -1  19   7       46.97       57.65    262.85 o 
   0  19   7       34.52      499.81    252.94 o 
  -4 -19   8       27.98      177.53     67.14 o 
  -3 -19   8       21.44      -45.33     74.73 o 
  -2 -19   8       22.05       62.44    103.97 o 
  -1 -19   8       14.60      114.02    105.69 o 
   0 -19   8       45.02      163.34     93.82 o 
  -6 -18   8       10.00       38.56    170.24 o 
  -5 -18   8        8.16       57.25     64.47 o 
  -4 -18   8        1.05       89.49    116.22 o 
  -3 -18   8      118.69       77.49     63.32 o 
  -2 -18   8       11.96      -46.01    110.59 o 
  -1 -18   8       21.18        4.96    122.89 o 
   0 -18   8        8.90       -1.47     88.23 o 
   1 -18   8      123.32      229.03     89.22 o 
  -8 -17   8        1.14        9.18     85.29 o 
  -7 -17   8        4.48       -3.53     67.41 o 
  -6 -17   8       15.80      -72.79     72.79 o 
  -5 -17   8       30.35       44.91     53.30 o 
  -4 -17   8        6.77       10.93     59.71 o 
  -3 -17   8       19.42       49.00     62.78 o 
  -2 -17   8       58.44       21.94     81.96 o 
  -1 -17   8       95.47       79.07     64.30 o 
   0 -17   8        0.78      -74.51     85.88 o 
   1 -17   8       30.78       70.98     83.04 o 
  -9 -16   8        1.83       57.15    122.68 o 
  -8 -16   8       47.06      -38.50     68.41 o 
  -7 -16   8       12.31      -64.62     67.89 o 
  -6 -16   8       30.49       93.90    151.62 o 
  -5 -16   8       12.32      129.48     61.74 o 
  -4 -16   8      581.39      499.67     50.67 o 
  -3 -16   8       47.39      -23.43     59.13 o 
  -2 -16   8       57.39      -21.57     69.46 o 
  -1 -16   8       21.28      -45.02    128.97 o 
   0 -16   8      403.02      433.58     61.46 o 
   1 -16   8       22.74      -84.31     84.31 o 
 -10 -15   8       19.99      266.86    228.73 o 
  -9 -15   8        9.73      270.51    111.11 o 
  -8 -15   8        0.61       17.04    107.79 o 
  -7 -15   8       11.77      -13.45     65.84 o 
  -6 -15   8       65.36      217.11     54.74 o 
  -5 -15   8       69.11       49.66     67.26 o 
  -4 -15   8       44.97       80.78     61.30 o 
  -3 -15   8       30.37      -48.73     48.73 o 
  -2 -15   8      371.69      377.88     62.42 o 
  -1 -15   8      279.81      231.84     53.84 o 
   0 -15   8      134.75       42.42     60.52 o 
   1 -15   8       11.23       35.98     97.84 o 
   2 -15   8       75.70      152.65     76.87 o 
 -10 -14   8        0.94      267.17    321.47 o 
  -9 -14   8       11.32      181.36    111.02 o 
  -8 -14   8        6.24       72.79    106.27 o 
  -7 -14   8      208.30      372.62     98.74 o 
  -6 -14   8        9.15      -23.46     64.51 o 
  -5 -14   8       57.99      196.62     66.65 o 
  -4 -14   8       36.59        0.53     57.79 o 
  -3 -14   8      390.35      395.73     63.07 o 
  -2 -14   8       16.84      -14.70     58.49 o 
  -1 -14   8        0.42      -44.67     62.60 o 
   0 -14   8      173.64      254.98     66.24 o 
   1 -14   8      774.95      834.46     65.39 o 
   2 -14   8       12.85       68.73     78.04 o 
 -11 -13   8        1.83      197.94    212.06 o 
 -10 -13   8       19.76     -212.55    218.24 o 
  -9 -13   8       12.95      207.06    161.76 o 
  -8 -13   8       11.16      -36.27    138.63 o 
  -7 -13   8       37.57      -98.33    110.10 o 
  -6 -13   8       48.44       45.35    125.00 o 
  -5 -13   8      158.83      137.64     58.05 o 
  -4 -13   8      194.03      199.16     58.13 o 
  -3 -13   8       56.22      100.03     58.12 o 
  -2 -13   8      105.91      190.88     62.61 o 
  -1 -13   8      250.42      369.87     90.85 o 
   0 -13   8      419.08      520.49     55.58 o 
   1 -13   8       40.20       74.39     59.82 o 
   2 -13   8       81.07       39.12     78.53 o 
 -11 -12   8       18.59      192.74    189.61 o 
 -10 -12   8        5.32      -22.84    252.65 o 
  -9 -12   8       19.05      286.67    199.12 o 
  -8 -12   8       98.91      180.01    131.77 o 
  -7 -12   8       42.65      -97.65     97.65 o 
  -6 -12   8       65.88       63.43     98.83 o 
  -5 -12   8      117.19      234.82     98.24 o 
  -4 -12   8      174.99      147.06     58.26 o 
  -3 -12   8      165.42      106.80     62.78 o 
  -2 -12   8      270.87      309.46     57.03 o 
  -1 -12   8      190.39      219.65     53.26 o 
   0 -12   8      302.82      284.11     65.27 o 
   1 -12   8       17.31        9.76     59.34 o 
   2 -12   8      217.86      217.77     78.83 o 
  -6 -11   8       55.83      108.63    102.06 o 
  -5 -11   8      103.85       67.36     95.69 o 
  -4 -11   8       23.59       70.10     80.00 o 
  -3 -11   8       91.79      209.89     58.57 o 
  -2 -11   8      612.93      674.35     83.51 o 
  -1 -11   8      191.80      174.50     69.17 o 
   0 -11   8        7.34       36.82    128.82 o 
   1 -11   8      115.41       61.68     60.50 o 
   2 -11   8       85.89      168.14     92.06 o 
   3 -11   8        6.65        6.08     71.18 o 
  -4 -10   8      122.46      177.37     81.97 o 
  -3 -10   8     2062.59     1961.55    104.07 o 
  -2 -10   8      644.38      695.81     75.25 o 
  -1 -10   8      439.12      423.09     59.57 o 
   0 -10   8     1444.05     1435.78     57.88 o 
   1 -10   8     1330.61     1437.13     54.62 o 
   2 -10   8      358.11      414.44     60.76 o 
   3 -10   8       19.12       22.55     86.08 o 
  -2  -9   8      560.00      407.33    104.85 o 
  -1  -9   8      136.22      204.16     77.61 o 
   0  -9   8     2106.08     2282.70    111.89 o 
   1  -9   8      267.35      294.62     71.73 o 
   2  -9   8       56.57      191.15     60.64 o 
   3  -9   8      250.92      230.23     85.50 o 
  -1  -8   8     2698.63     2543.58    119.97 o 
   0  -8   8      148.15      103.18     60.60 o 
   1  -8   8       86.48      115.25     66.24 o 
   2  -8   8       52.22      128.04     69.23 o 
   3  -8   8     1217.10     1179.26     92.73 o 
   0  -7   8     1133.71     1207.04     91.98 o 
   1  -7   8      144.74      199.55     65.35 o 
   2  -7   8      983.47      938.48     65.76 o 
   3  -7   8       67.99       46.28     76.47 o 
   0  -6   8       26.15       13.53    130.39 o 
   1  -6   8     1612.95     1669.00     91.04 o 
   2  -6   8     1051.26     1060.65     74.81 o 
   3  -6   8      291.78      231.03     97.47 o 
   1  -5   8      157.64      132.05    100.54 o 
   2  -5   8     1935.01     1983.29     85.24 o 
   3  -5   8      521.71      536.50    113.38 o 
   2  -4   8      400.42      465.93     78.95 o 
   2  -3   8      156.43      128.97     93.90 o 
   2  -2   8      531.17      546.95    158.91 o 
   2  -1   8       68.91      124.55    145.59 o 
   2   0   8       94.49       87.75    142.96 o 
   2   1   8       77.64      149.77    122.28 o 
   2   2   8      533.06      548.89    113.74 o 
   2   3   8       89.94       34.49     92.65 o 
   3   3   8      600.23      452.10    133.01 o 
   1   4   8        4.77      -30.85     99.44 o 
   2   4   8      402.16      429.64     79.19 o 
   3   4   8     1107.22     1381.50    136.80 o 
   0   5   8      125.21      176.49    147.66 o 
   1   5   8      156.13      117.35     93.07 o 
   2   5   8     1996.07     2205.54     85.05 o 
   3   5   8      481.75      698.70    112.40 o 
   0   6   8       30.52       44.50     85.24 o 
   1   6   8     1746.16     1668.18     92.50 o 
   2   6   8     1006.94     1106.96     93.55 o 
   3   6   8      333.59      217.11    115.03 o 
  -1   7   8       79.74       93.73    154.13 o 
   0   7   8     1111.69     1189.78    102.38 o 
   1   7   8      192.43      250.63    103.35 o 
   2   7   8      900.93      948.97    126.17 o 
   3   7   8       74.79       39.41    114.61 o 
  -2   8   8       74.79     -113.04    155.69 o 
  -1   8   8     2705.26     2691.27    107.77 o 
   0   8   8      184.28      152.18     98.74 o 
   1   8   8       86.97      -55.92     94.31 o 
   2   8   8       59.38      163.30     86.33 o 
   3   8   8     1261.30     1381.64    150.23 o 
  -3   9   8      111.99        6.86    135.30 o 
  -2   9   8      600.56      478.12    106.50 o 
  -1   9   8      159.61      208.23     91.58 o 
   0   9   8     2120.23     2184.17    103.14 o 
   1   9   8      293.05      340.23     82.36 o 
   2   9   8       17.00       70.27     94.78 o 
   3   9   8      222.25      473.70    126.29 o 
  -5  10   8      212.39      138.94    123.94 o 
  -4  10   8      122.31      236.19    135.89 o 
  -3  10   8     1977.61     1727.03    119.65 o 
  -2  10   8      652.62      666.30    108.39 o 
  -1  10   8      341.99      428.18    122.92 o 
   0  10   8     1519.73     1647.63     83.10 o 
   1  10   8     1269.43     1270.97     86.12 o 
   2  10   8      345.57      419.83    140.42 o 
   3  10   8        3.40      120.20    130.98 o 
 -12  11   8        6.03      130.29    310.29 o 
  -7  11   8        6.42     -134.12    211.57 o 
  -6  11   8       81.42      483.45    148.73 o 
  -5  11   8      157.71       74.52    140.70 o 
  -4  11   8       17.89       76.86    103.71 o 
  -3  11   8       62.12      252.94    200.74 o 
  -2  11   8      571.97      676.42    102.22 o 
  -1  11   8      229.72      -11.65    102.30 o 
   0  11   8        8.63     -102.74    109.25 o 
   1  11   8      106.99       73.61     93.62 o 
   2  11   8      135.64      197.51     94.09 o 
   3  11   8       23.89      -73.63    136.18 o 
 -11  12   8       20.53      -68.53    297.65 o 
 -10  12   8        5.31       65.00    314.70 o 
  -9  12   8       15.91     -252.65    252.65 o 
  -8  12   8      106.36      455.02    242.27 o 
  -7  12   8       46.11      377.16    177.85 o 
  -6  12   8       58.71       76.08    153.14 o 
  -5  12   8      126.90      137.23    197.12 o 
  -4  12   8      198.68      361.51    364.55 o 
  -3  12   8      172.72      226.01     99.34 o 
  -2  12   8      261.62      129.26    115.51 o 
  -1  12   8      182.36      333.95     90.71 o 
   0  12   8      292.26      492.67     81.31 o 
   1  12   8       19.78       67.45     99.58 o 
   2  12   8      232.86      407.90    168.16 o 
   3  12   8      100.62       43.92    141.67 o 
 -11  13   8        2.75     -322.35    322.35 o 
 -10  13   8       18.49      316.08    288.53 o 
  -9  13   8       14.58      -44.71    264.41 o 
  -8  13   8       13.03      446.17    285.00 o 
  -7  13   8       41.40       54.57    133.83 o 
  -6  13   8       44.33      -15.73    332.85 o 
  -5  13   8      162.85      326.81    265.07 o 
  -4  13   8      187.41      153.35    134.04 o 
  -3  13   8       58.68      -25.56    153.65 o 
  -2  13   8       91.21      250.39    102.93 o 
  -1  13   8      242.92      240.37    138.11 o 
   0  13   8      425.87      536.31    118.18 o 
   1  13   8       48.29      171.87    102.87 o 
   2  13   8       78.33     -140.10    140.10 o 
 -10  14   8        1.12     -216.23    216.23 o 
  -9  14   8       11.35      195.57    226.71 o 
  -8  14   8        5.09     -183.64    183.64 o 
  -7  14   8      206.50      186.65    142.98 o 
  -6  14   8        9.83       84.80    196.62 o 
  -5  14   8       60.75     -107.25    107.25 o 
  -4  14   8       40.49        2.62    161.69 o 
  -3  14   8      397.14      306.17    215.15 o 
  -2  14   8       18.75       87.89    133.85 o 
  -1  14   8        1.48      -49.87     98.64 o 
   0  14   8      190.75      257.07    116.24 o 
   1  14   8      780.15      861.63    111.15 o 
   2  14   8       13.75       91.57    185.59 o 
  -9  15   8        9.38       34.43    244.70 o 
  -8  15   8        1.20       31.14    474.11 o 
  -7  15   8       12.87     -129.30    137.55 o 
  -6  15   8       64.31       54.90    196.86 o 
  -5  15   8       74.07     -172.73    218.63 o 
  -4  15   8       45.80     -180.95    180.95 o 
  -3  15   8       33.94      -97.96    168.71 o 
  -2  15   8      382.73       56.36    144.36 o 
  -1  15   8      280.78      461.91    154.71 o 
   0  15   8      140.52      192.76    145.83 o 
   1  15   8       12.57     -163.53    193.72 o 
   2  15   8       71.76       12.75    162.55 o 
  -8  16   8       46.14     -185.42    185.42 o 
  -7  16   8       11.44      225.34    208.09 o 
  -6  16   8       31.70       59.04    253.29 o 
  -5  16   8       11.51     -136.20    136.20 o 
  -4  16   8      581.93      615.94    187.25 o 
  -3  16   8       45.46      114.48    164.22 o 
  -2  16   8       64.28       15.72    130.66 o 
  -1  16   8       23.58      365.50    286.62 o 
   0  16   8      396.32      444.78    164.09 o 
   1  16   8       25.84      156.27    205.29 o 
  -7  17   8        5.08     -202.75    202.75 o 
  -6  17   8       12.64     -122.22    304.29 o 
  -5  17   8       35.51     -180.34    180.34 o 
  -4  17   8        5.51       58.03    179.33 o 
  -3  17   8       11.17      133.22    152.14 o 
  -2  17   8       48.55       28.86    174.80 o 
  -1  17   8       89.82      -57.60    162.50 o 
   0  17   8        0.80      127.25    241.27 o 
   1  17   8       25.90      227.45    188.24 o 
  -6  18   8       10.85        5.42    194.66 o 
  -5  18   8        5.92       85.30    195.00 o 
  -4  18   8        1.15       92.82    164.02 o 
  -3  18   8      108.17     -195.18    222.49 o 
  -2  18   8       12.28      -82.09    192.85 o 
  -1  18   8       18.18      -83.92    281.27 o 
   0  18   8        9.14       76.96    259.51 o 
   1  18   8      126.51      -10.98    201.09 o 
  -3  19   8       22.23     -123.27    217.71 o 
  -2  19   8       19.71     -178.82    239.43 o 
  -1  19   8       15.70      214.90    308.72 o 
   0  19   8       42.31     -267.55    292.06 o 
  -4 -19   9        5.40      -31.47     64.60 o 
  -3 -19   9       11.62       93.01     69.06 o 
  -2 -19   9        4.20      118.97     67.48 o 
  -1 -19   9       28.30      105.49     93.53 o 
   0 -19   9        2.40     -107.25    107.25 o 
  -6 -18   9       18.18       27.30     72.73 o 
  -5 -18   9        2.37      -29.53     83.88 o 
  -4 -18   9        0.11       20.22     67.90 o 
  -3 -18   9       12.15      -51.72     58.18 o 
  -2 -18   9      106.68      172.76    153.63 o 
  -1 -18   9       54.81       36.87     62.16 o 
   0 -18   9        7.67       38.53    101.67 o 
   1 -18   9       10.78      -44.22    102.25 o 
  -7 -17   9       10.54      222.24    101.06 o 
  -6 -17   9       17.06       74.96    145.93 o 
  -5 -17   9       20.59      -24.03    129.41 o 
  -4 -17   9       65.21      -66.53     66.53 o 
  -3 -17   9        2.95      -49.23     97.11 o 
  -2 -17   9        1.80      -53.89     61.77 o 
  -1 -17   9        6.84      164.12     64.25 o 
   0 -17   9      181.92      362.58    107.07 o 
   1 -17   9       53.52      102.55     98.33 o 
  -8 -16   9       15.59       36.25    108.12 o 
  -7 -16   9       30.67      -26.99    136.42 o 
  -6 -16   9        5.17      -75.46     75.46 o 
  -5 -16   9       20.55       91.79     71.42 o 
  -4 -16   9       60.18      -30.80     55.68 o 
  -3 -16   9       81.13       44.93     66.93 o 
  -2 -16   9        9.81      -44.95     65.64 o 
  -1 -16   9       35.82      -99.19    110.83 o 
   0 -16   9       69.22      114.10     70.95 o 
   1 -16   9       63.74      206.67     88.43 o 
  -9 -15   9       16.38      174.32    456.42 o 
  -8 -15   9        9.49      -93.97    337.60 o 
  -7 -15   9        4.75     -100.90    100.90 o 
  -6 -15   9       31.87      174.85     80.28 o 
  -5 -15   9       94.00      138.99     70.23 o 
  -4 -15   9       93.05       13.31     75.32 o 
  -3 -15   9       66.02       49.39     96.32 o 
  -2 -15   9       31.41       62.48     86.77 o 
  -1 -15   9       92.11      100.73     66.84 o 
   0 -15   9       72.12      146.00     73.66 o 
   1 -15   9       65.54      -73.04     83.53 o 
   2 -15   9       31.12      -25.98     86.18 o 
 -10 -14   9        1.50      187.45    314.51 o 
  -9 -14   9       32.45     -167.52    208.63 o 
  -8 -14   9       54.84      218.01    149.55 o 
  -7 -14   9       14.20      131.84     95.80 o 
  -6 -14   9       49.35       18.55    135.74 o 
  -5 -14   9      123.71      258.95     93.14 o 
  -4 -14   9       81.22       47.18     61.72 o 
  -3 -14   9       10.87      -57.40     71.54 o 
  -2 -14   9      276.43      277.89     80.86 o 
  -1 -14   9      256.96      287.17     71.21 o 
   0 -14   9        9.94       16.14     61.68 o 
   1 -14   9        8.49      134.84     89.75 o 
   2 -14   9      232.82      339.75     96.38 o 
 -11 -13   9       10.51     -328.43    328.43 o 
 -10 -13   9        4.90      -89.51    298.62 o 
  -9 -13   9        4.11     -277.74    280.19 o 
  -8 -13   9       21.16     -145.69    256.37 o 
  -7 -13   9        6.09      -22.65    164.21 o 
  -6 -13   9       13.12       84.28     77.56 o 
  -5 -13   9      135.20      120.95     70.09 o 
  -4 -13   9      394.66      492.47     68.43 o 
  -3 -13   9       50.36       78.57     66.70 o 
  -2 -13   9       49.55      112.34     68.43 o 
  -1 -13   9      318.22      356.37     75.21 o 
   0 -13   9      386.38      361.62     58.78 o 
   1 -13   9       45.62      108.44     68.35 o 
   2 -13   9       63.88      246.87     84.51 o 
 -11 -12   9        5.48      193.63    313.04 o 
 -10 -12   9        1.90     -283.33    304.21 o 
  -9 -12   9       14.12     4463.02    319.61 o 
  -8 -12   9      111.67      384.33    254.82 o 
  -7 -12   9      100.51      381.68    165.11 o 
  -6 -12   9       74.60      228.73    136.67 o 
  -5 -12   9       12.89     -118.53    118.53 o 
  -4 -12   9      345.45      441.93     72.08 o 
  -3 -12   9      401.81      406.33     64.20 o 
  -2 -12   9       23.11      -26.14     65.98 o 
  -1 -12   9      437.75      415.93     61.61 o 
   0 -12   9      532.79      655.92     73.30 o 
   1 -12   9      488.34      481.43     74.79 o 
   2 -12   9       17.76      -34.02     93.14 o 
  -5 -11   9       17.84     -115.59    129.02 o 
  -4 -11   9       30.44       57.45     91.77 o 
  -3 -11   9     1296.35     1274.33     66.72 o 
  -2 -11   9      996.31      938.03     77.45 o 
  -1 -11   9       13.42      -35.80     58.49 o 
   0 -11   9       10.14       25.87    105.15 o 
   1 -11   9      191.54      172.23     73.11 o 
   2 -11   9       92.24       76.47     79.42 o 
   3 -11   9       12.39      -52.35     84.41 o 
  -4 -10   9       35.55      145.88     96.57 o 
  -3 -10   9       61.64       31.77    110.79 o 
  -2 -10   9       13.06       14.58     75.20 o 
  -1 -10   9      128.65      150.36     61.54 o 
   0 -10   9      102.06      108.26     54.04 o 
   1 -10   9      674.28      716.20     61.13 o 
   2 -10   9       43.37       29.97     60.02 o 
   3 -10   9       42.46      150.20     70.88 o 
  -2  -9   9      610.16      555.24    112.70 o 
  -1  -9   9     1752.80     1798.38     75.32 o 
   0  -9   9      986.13     1045.92     79.94 o 
   1  -9   9      537.08      533.39     74.34 o 
   2  -9   9     1040.42     1177.23     64.17 o 
   3  -9   9      482.38      446.71     84.83 o 
  -1  -8   9      219.37      129.53    112.76 o 
   0  -8   9     2666.77     2677.30     73.79 o 
   1  -8   9      119.77       62.27    105.55 o 
   2  -8   9       19.21       36.37     68.49 o 
   3  -8   9        8.52      -15.00     87.35 o 
   0  -7   9       30.56       57.81     83.09 o 
   1  -7   9      984.11      988.72     87.48 o 
   2  -7   9      509.44      490.35     90.08 o 
   3  -7   9     1050.89      960.91     94.38 o 
   0  -6   9       21.07       15.10    136.86 o 
   1  -6   9     2139.40     2109.11     92.21 o 
   2  -6   9      405.19      334.84     70.10 o 
   3  -6   9       96.85       40.59     93.14 o 
   1  -5   9     1345.03     1240.76    118.23 o 
   2  -5   9      701.35      610.35     72.24 o 
   3  -5   9       26.37       79.90     96.37 o 
   2  -4   9       13.46       60.30     85.90 o 
   2  -3   9      614.14      670.15    102.83 o 
   2  -2   9     2760.06     2722.71    136.69 o 
   2  -1   9      210.03      164.25    178.37 o 
   2   1   9      168.60      180.80    113.66 o 
   2   2   9     2806.46     3130.40    119.95 o 
   3   2   9      274.26      130.62    132.09 o 
   2   3   9      616.47      701.06    107.62 o 
   3   3   9      798.84      804.15    130.38 o 
   1   4   9      427.47      353.55    103.33 o 
   2   4   9       10.98      -37.48     91.95 o 
   3   4   9      224.24      290.44    130.90 o 
   1   5   9     1437.29     1334.82     89.80 o 
   2   5   9      767.04      807.85     82.96 o 
   3   5   9       24.60      -34.22    128.24 o 
   0   6   9       33.95       85.51     99.56 o 
   1   6   9     2069.04     2205.65    163.51 o 
   2   6   9      399.71      505.21     83.55 o 
   3   6   9      109.60       79.42    131.87 o 
  -1   7   9      802.16      874.58    167.26 o 
   0   7   9       30.62       -6.94    103.52 o 
   1   7   9      944.76     1098.95     81.62 o 
   2   7   9      487.98      579.42     91.31 o 
   3   7   9     1040.22     1181.85    144.62 o 
  -2   8   9       63.21      200.89    175.69 o 
  -1   8   9      215.72      372.88    105.85 o 
   0   8   9     2624.24     2629.72    100.53 o 
   1   8   9      117.25      129.48     88.56 o 
   2   8   9       15.17      131.49     97.55 o 
   3   8   9       12.78      118.92    117.06 o 
  -3   9   9     1496.50     1555.47    177.64 o 
  -2   9   9      586.59      461.17    148.79 o 
  -1   9   9     1773.52     1861.98    111.78 o 
   0   9   9     1024.35      937.80     90.94 o 
   1   9   9      530.31      538.96    138.87 o 
   2   9   9     1043.50     1196.15    112.37 o 
   3   9   9      485.93      729.44    148.48 o 
  -4  10   9       66.26       54.22    151.08 o 
  -3  10   9       51.71      -62.26    181.97 o 
  -2  10   9       46.34       30.25    136.85 o 
  -1  10   9       12.55      -45.59    100.54 o 
   0  10   9      119.89      119.55     75.14 o 
   1  10   9      638.22      652.24     99.76 o 
   2  10   9       54.13       54.20     95.25 o 
   3  10   9        7.58      -72.35    157.06 o 
  -7  11   9       32.82      261.57    226.47 o 
  -6  11   9       53.96      107.26    214.32 o 
  -5  11   9       24.54      235.10    182.26 o 
  -4  11   9       53.72       77.16    160.69 o 
  -3  11   9     1306.07     1284.31    143.50 o 
  -2  11   9     1016.62     1129.35    104.29 o 
  -1  11   9       16.93      243.19    143.92 o 
   0  11   9       48.28      348.70    104.32 o 
   1  11   9      219.84      179.40    153.84 o 
   2  11   9       60.78      118.67    129.81 o 
   3  11   9       10.87      125.49    171.08 o 
 -11  12   9        5.00      364.11    311.27 o 
 -10  12   9        1.45     -200.59    322.64 o 
  -9  12   9       19.25      -91.18    252.25 o 
  -8  12   9      108.34      798.86    301.88 o 
  -7  12   9       98.08       65.30    275.50 o 
  -6  12   9       76.54       51.77    183.24 o 
  -5  12   9       20.63       62.81    149.56 o 
  -4  12   9      366.68      110.97    198.28 o 
  -3  12   9      391.04      431.48    164.52 o 
  -2  12   9       13.62      209.22    153.52 o 
  -1  12   9      426.06      407.60     91.66 o 
   0  12   9      550.00      596.23    104.98 o 
   1  12   9      472.98      591.43    126.72 o 
   2  12   9       17.02     -127.35    142.55 o 
   3  12   9       59.44      -11.18    168.73 o 
 -10  13   9        4.45      351.96    295.88 o 
  -9  13   9        4.53       61.27    269.80 o 
  -8  13   9       23.03      250.69    250.00 o 
  -7  13   9        4.54     -120.60    171.54 o 
  -6  13   9       15.41       66.60    206.23 o 
  -5  13   9      139.02       86.41    134.87 o 
  -4  13   9      390.22      403.98    169.32 o 
  -3  13   9       50.58     -140.28    140.28 o 
  -2  13   9       47.11     -146.15    159.60 o 
  -1  13   9      318.16      595.88    331.33 o 
   0  13   9      382.11      402.95    192.78 o 
   1  13   9       41.80      142.82    130.04 o 
   2  13   9       65.92      543.45    176.67 o 
 -10  14   9        2.21      -49.17    220.38 o 
  -9  14   9       36.32       -2.81    245.75 o 
  -8  14   9       53.07      409.65    202.89 o 
  -7  14   9       16.74       67.71    214.02 o 
  -6  14   9       47.40      148.64    376.38 o 
  -5  14   9      135.80      256.77    120.82 o 
  -4  14   9       79.57      -53.47    151.32 o 
  -3  14   9       10.13      113.42    192.25 o 
  -2  14   9      267.62      243.88    168.03 o 
  -1  14   9      251.98      394.84    358.58 o 
   0  14   9        8.94     -122.15    122.15 o 
   1  14   9        9.41     -121.39    121.39 o 
   2  14   9      221.86       81.28    157.37 o 
  -9  15   9       14.33      -48.20    248.07 o 
  -8  15   9        9.92     -154.88    314.16 o 
  -7  15   9        5.80      -21.55    313.87 o 
  -6  15   9       30.88      374.77    143.79 o 
  -5  15   9      100.26      320.14    202.02 o 
  -4  15   9       92.00       40.71    165.59 o 
  -3  15   9       61.81      251.59    152.12 o 
  -2  15   9       37.61     -152.64    152.64 o 
  -1  15   9       98.32       72.46    117.82 o 
   0  15   9       74.65      138.26    227.95 o 
   1  15   9       67.00     -174.42    174.42 o 
   2  15   9       34.45       20.78    195.10 o 
  -8  16   9       13.27       70.31    199.88 o 
  -7  16   9       31.68      263.79    204.92 o 
  -6  16   9        3.21        7.65    206.76 o 
  -5  16   9       19.79      111.74    202.67 o 
  -4  16   9       50.01       16.82    240.43 o 
  -3  16   9       85.05      -61.18    200.50 o 
  -2  16   9       10.52       24.42    141.12 o 
  -1  16   9       31.89      412.58    157.84 o 
   0  16   9       51.24       -9.21    142.74 o 
   1  16   9       73.56       27.06    182.36 o 
   2  16   9        1.93       43.92    169.02 o 
  -7  17   9        9.76     -223.77    223.77 o 
  -6  17   9       17.30      188.84    182.43 o 
  -5  17   9       20.52       72.29    160.40 o 
  -4  17   9       64.31     -223.73    223.73 o 
  -3  17   9        9.70      -82.89    166.48 o 
  -2  17   9        7.74      109.94    187.54 o 
  -1  17   9        4.45      -14.75    458.04 o 
   0  17   9      181.47     -172.47    215.80 o 
   1  17   9       55.71      258.73    197.16 o 
  -5  18   9        4.37     -211.70    211.70 o 
  -4  18   9        0.04      280.30    175.95 o 
  -3  18   9       11.43      -68.57    207.07 o 
  -2  18   9      107.50      155.69    217.08 o 
  -1  18   9       46.92      -16.45    192.69 o 
   0  18   9        6.33      -37.45    240.39 o 
   1  18   9        9.23      491.47    236.96 o 
  -2  19   9        5.98      -92.58    225.23 o 
  -1  19   9       30.73      -39.41    298.14 o 
   0  19   9        2.32     -267.84    267.84 o 
  -2 -19  10       22.88      234.33     79.07 o 
  -1 -19  10       26.43       15.10     99.12 o 
   0 -19  10       13.67      134.90     99.12 o 
  -5 -18  10       35.45       -8.63     94.45 o 
  -4 -18  10       11.36      -59.38     91.09 o 
  -3 -18  10        9.08       68.71     61.21 o 
  -2 -18  10       15.97      -69.79     69.79 o 
  -1 -18  10       79.95       97.51     68.99 o 
   0 -18  10        4.49      -89.80     89.80 o 
   1 -18  10        2.66      164.80     94.31 o 
  -7 -17  10       19.15      195.71    166.40 o 
  -6 -17  10        3.54       53.46    164.75 o 
  -5 -17  10        1.83      -79.02     79.02 o 
  -4 -17  10       17.61      -77.35     80.36 o 
  -3 -17  10       45.98      219.15    146.08 o 
  -2 -17  10        1.86      -37.30    113.03 o 
  -1 -17  10       39.78       72.70     72.74 o 
   0 -17  10       42.93      -89.51     89.51 o 
   1 -17  10       22.89       54.41    105.69 o 
  -8 -16  10        3.15     -268.33    336.57 o 
  -7 -16  10        3.46       78.38    144.12 o 
  -6 -16  10       87.17      188.37    198.19 o 
  -5 -16  10        6.30      164.92     98.83 o 
  -4 -16  10       31.83      120.96     64.07 o 
  -3 -16  10       22.79       -4.98    232.06 o 
  -2 -16  10      328.50      304.08    118.40 o 
  -1 -16  10       21.67       -8.37     62.56 o 
   0 -16  10       46.95        5.76     67.87 o 
   1 -16  10       23.57      121.76    111.08 o 
  -9 -15  10        3.21        5.51    249.93 o 
  -8 -15  10       11.83     -217.98    217.98 o 
  -7 -15  10       11.33      323.19    188.02 o 
  -6 -15  10       16.75      -83.58    170.54 o 
  -5 -15  10        2.99      -58.94     83.48 o 
  -4 -15  10       85.18       48.97     76.15 o 
  -3 -15  10      102.91       33.84     54.93 o 
  -2 -15  10       62.85       15.97    131.13 o 
  -1 -15  10       16.89      -58.11     78.47 o 
   0 -15  10       75.53       79.57     64.24 o 
   1 -15  10      138.17      225.11    107.07 o 
   2 -15  10       99.62      -70.40    100.20 o 
 -10 -14  10        4.41     -307.94    311.47 o 
  -9 -14  10       40.69      855.40    334.61 o 
  -8 -14  10        0.83     -254.51    254.51 o 
  -7 -14  10       16.50      -30.40    164.75 o 
  -6 -14  10        2.84      -52.05    116.98 o 
  -5 -14  10      199.11      229.89     94.93 o 
  -4 -14  10       41.90       39.42     68.88 o 
  -3 -14  10        1.17       57.76     65.29 o 
  -2 -14  10       52.31       68.60     51.40 o 
  -1 -14  10      267.32      272.21    103.99 o 
   0 -14  10       29.99       -3.42     96.47 o 
   1 -14  10        8.33      -69.30     69.30 o 
   2 -14  10       25.59      -85.39     85.39 o 
 -10 -13  10        3.41      259.31    309.51 o 
  -9 -13  10        7.62     -271.27    279.41 o 
  -8 -13  10       12.69       86.67    304.70 o 
  -7 -13  10       26.84      145.29    257.75 o 
  -6 -13  10       29.94       50.29    205.79 o 
  -5 -13  10       41.91      425.58    189.95 o 
  -4 -13  10       13.30       86.77     87.84 o 
  -3 -13  10       74.03       78.89     60.48 o 
  -2 -13  10      181.84      257.17    113.34 o 
  -1 -13  10       11.51       89.09     73.82 o 
   0 -13  10       16.91      -43.70     97.86 o 
   1 -13  10       81.27      138.68     64.27 o 
   2 -13  10      152.70      358.75     97.46 o 
 -11 -12  10        0.73     -241.17    301.27 o 
 -10 -12  10       13.18      402.55    292.74 o 
  -9 -12  10       20.40     -202.16    275.98 o 
  -8 -12  10       38.59      878.24    262.94 o 
  -7 -12  10       88.35      112.55    245.40 o 
  -6 -12  10       95.03       76.28    240.79 o 
  -5 -12  10       16.12      304.31    170.39 o 
  -4 -12  10      116.77      132.00     97.88 o 
  -3 -12  10       65.01      173.76     74.97 o 
  -2 -12  10       95.85       48.65    129.42 o 
  -1 -12  10        5.02       77.71     83.63 o 
   0 -12  10      288.26      346.80    139.04 o 
   1 -12  10      417.53      439.86     65.63 o 
   2 -12  10       19.82       -5.78     81.76 o 
  -5 -11  10       57.61       57.45    199.02 o 
  -4 -11  10      562.84      746.33    151.03 o 
  -3 -11  10       81.26       58.08     71.87 o 
  -2 -11  10        1.71      -21.08     69.53 o 
  -1 -11  10       70.80      184.36     74.46 o 
   0 -11  10       10.76       30.36    102.11 o 
   1 -11  10       49.43      -48.51     64.71 o 
   2 -11  10        6.44      121.67     93.23 o 
   3 -11  10      150.73      178.05     87.56 o 
  -3 -10  10      153.35      211.00    133.64 o 
  -2 -10  10      586.01      607.35     80.22 o 
  -1 -10  10      510.36      580.74     59.02 o 
   0 -10  10      717.14      851.43    103.09 o 
   1 -10  10      113.09      143.69     57.50 o 
   2 -10  10      223.46      196.03     66.59 o 
   3 -10  10      329.52      358.70     85.90 o 
  -2  -9  10     1102.69     1275.28    125.78 o 
  -1  -9  10       16.18       37.37    126.72 o 
   0  -9  10      524.15     -754.29    754.29 o 
   1  -9  10      253.43      262.03     78.72 o 
   2  -9  10      807.55      765.17     65.06 o 
   3  -9  10       80.89       97.45     69.32 o 
  -1  -8  10        8.20       -8.04    116.27 o 
   0  -8  10       23.66       16.95     89.41 o 
   1  -8  10     2398.59     2379.70     85.65 o 
   2  -8  10      337.41      325.76     67.61 o 
   3  -8  10        2.64      -42.84     83.63 o 
   0  -7  10      509.80      564.28     88.64 o 
   1  -7  10       82.56       25.70     85.01 o 
   2  -7  10      775.51      642.19     60.36 o 
   3  -7  10       58.57       54.02     84.90 o 
   1  -6  10       96.24      127.43     97.44 o 
   2  -6  10      136.86      166.33     65.89 o 
   3  -6  10      364.58      332.44     89.92 o 
   1  -5  10      713.57      659.93    125.02 o 
   2  -5  10       71.97       41.78     57.01 o 
   3  -5  10      218.76      131.39    105.80 o 
   2  -4  10       85.60       36.36     82.76 o 
   3  -4  10        7.90      -29.12    116.37 o 
   2  -3  10      737.84      596.24     97.94 o 
   2  -2  10      726.99      676.58    193.94 o 
   2   1  10      542.92      541.73    112.39 o 
   2   2  10      689.59      775.12    113.43 o 
   3   2  10     2173.61     2378.16    156.93 o 
   2   3  10      774.88      791.54    107.11 o 
   3   3  10       74.37       -2.75    134.61 o 
   1   4  10     3096.98     3301.47    142.26 o 
   2   4  10       44.24       69.07    107.11 o 
   3   4  10        6.47      -33.53    133.72 o 
   1   5  10      700.83      780.87     98.87 o 
   2   5  10       62.53       94.58     79.31 o 
   3   5  10      199.62      167.57    129.33 o 
   0   6  10      595.47      845.69    172.73 o 
   1   6  10      124.32      271.74    111.05 o 
   2   6  10      159.17      211.97     84.35 o 
   3   6  10      375.90      456.59    133.96 o 
  -1   7  10      869.09     1039.90    197.58 o 
   0   7  10      463.34      817.96    129.96 o 
   1   7  10       54.40      127.74     95.18 o 
   2   7  10      784.53      956.02    111.66 o 
   3   7  10       76.82      118.73    114.22 o 
  -2   8  10       93.88       -9.80    203.74 o 
  -1   8  10       10.63      127.47    267.74 o 
   0   8  10       19.65       32.73     93.58 o 
   1   8  10     2360.22     2581.99    128.11 o 
   2   8  10      378.38      534.52    101.26 o 
   3   8  10        4.87      -16.08    148.82 o 
  -3   9  10      253.06      134.63    212.09 o 
  -2   9  10     1066.96     1412.51    220.75 o 
  -1   9  10       36.88     -110.54    141.80 o 
   0   9  10      518.64      634.89    124.50 o 
   1   9  10      228.36      155.00    220.52 o 
   2   9  10      845.19      888.58    119.56 o 
   3   9  10       82.24      -10.98    149.91 o 
  -4  10  10      422.05      172.59    232.12 o 
  -3  10  10      114.02       35.39    186.48 o 
  -2  10  10      610.95      707.66    148.57 o 
  -1  10  10      484.27      581.72    118.88 o 
   0  10  10      711.13      997.52    109.77 o 
   1  10  10       67.41      153.38     94.68 o 
   2  10  10      222.41      439.62    112.16 o 
   3  10  10      309.04      417.72    135.61 o 
  -6  11  10       56.08      162.94    259.32 o 
  -5  11  10       55.21      174.42    204.61 o 
  -4  11  10      528.10      480.94    249.98 o 
  -3  11  10      120.84      245.10    181.97 o 
  -2  11  10        0.91       78.92    129.09 o 
  -1  11  10       44.79       29.90    133.71 o 
   0  11  10       32.73     -131.03    131.03 o 
   1  11  10       46.62      188.69    118.17 o 
   2  11  10        8.05       16.83    117.80 o 
   3  11  10      139.04        4.61    145.70 o 
 -11  12  10        0.58     -320.09    320.09 o 
 -10  12  10       13.00      841.27    295.39 o 
  -9  12  10       16.02      -28.24    266.96 o 
  -8  12  10       36.08      -52.45    253.53 o 
  -7  12  10       85.13       50.69    241.38 o 
  -6  12  10      110.59      495.71    264.13 o 
  -5  12  10       14.54      253.06    260.93 o 
  -4  12  10      115.04      -93.57    403.06 o 
  -3  12  10       71.54        3.58    191.18 o 
  -2  12  10       89.93       89.65    147.35 o 
  -1  12  10        5.56       12.47    111.09 o 
   0  12  10      295.08      286.26    122.10 o 
   1  12  10      403.00      274.28    117.66 o 
   2  12  10       26.92       88.33    184.61 o 
   3  12  10       18.91       10.49    160.59 o 
 -10  13  10        3.35     -115.10    299.61 o 
  -9  13  10        8.20     -321.86    321.86 o 
  -8  13  10       12.13      245.19    261.96 o 
  -7  13  10       33.45     -173.43    287.16 o 
  -6  13  10       24.24      116.80    169.05 o 
  -5  13  10       44.13      133.95    170.15 o 
  -4  13  10        6.13      174.43    289.31 o 
  -3  13  10       74.42      323.94    179.81 o 
  -2  13  10      184.21      364.27    152.97 o 
  -1  13  10        8.08      265.53    167.35 o 
   0  13  10       13.47      -13.90    130.39 o 
   1  13  10       80.58      128.91    121.31 o 
   2  13  10      157.39       84.42    164.23 o 
   3  13  10        2.89      128.82    166.08 o 
  -9  14  10       40.92      -26.71    209.22 o 
  -8  14  10        1.43     -222.32    222.32 o 
  -7  14  10       17.81        8.78    180.47 o 
  -6  14  10        2.61      -76.40    542.00 o 
  -5  14  10      192.79      189.70    152.54 o 
  -4  14  10       47.74      -95.61    189.56 o 
  -3  14  10        1.98      270.65    192.84 o 
  -2  14  10       57.64      156.50    160.88 o 
  -1  14  10      269.54      388.78    149.62 o 
   0  14  10       32.42      -33.70    163.40 o 
   1  14  10        5.61      -38.48    142.35 o 
   2  14  10       25.44       -7.45    178.24 o 
  -8  15  10       11.42      -11.16    207.90 o 
  -7  15  10       11.86     -261.32    261.32 o 
  -6  15  10       15.54     -101.17    151.82 o 
  -5  15  10        4.26       24.33    179.89 o 
  -4  15  10       83.20      -49.23    199.50 o 
  -3  15  10      105.38     -161.58    161.58 o 
  -2  15  10       64.89       -0.42    170.58 o 
  -1  15  10       18.76       93.75    155.00 o 
   0  15  10       83.16        0.65    176.17 o 
   1  15  10      143.34     -198.54    198.54 o 
   2  15  10      103.75     -186.77    186.77 o 
  -8  16  10        3.06     -206.69    224.35 o 
  -7  16  10        3.39      -90.05    182.62 o 
  -6  16  10       86.43     -288.34    288.34 o 
  -5  16  10        5.00       95.69    190.06 o 
  -4  16  10       38.09       98.81    172.47 o 
  -3  16  10       22.82       50.63    179.55 o 
  -2  16  10      329.40      272.74    168.38 o 
  -1  16  10       24.91      100.69    178.92 o 
   0  16  10       45.44      141.85    173.09 o 
   1  16  10       23.28     -100.20    208.63 o 
   2  16  10       67.11     -203.14    203.14 o 
  -6  17  10        2.60      -91.21    331.68 o 
  -5  17  10        1.88      155.67    168.24 o 
  -4  17  10       15.30      -99.30    245.93 o 
  -3  17  10       44.19     -129.08    196.76 o 
  -2  17  10        0.92       41.54    195.30 o 
  -1  17  10       34.03      -18.72    394.07 o 
   0  17  10       38.68      -87.94    247.75 o 
   1  17  10       18.46       36.47    253.73 o 
  -4  18  10       10.79     -103.10    176.54 o 
  -3  18  10        5.15       32.36    272.01 o 
  -2  18  10       12.87     -179.67    222.68 o 
  -1  18  10       74.08     -238.16    238.16 o 
   0  18  10        5.13      -82.55    265.39 o 
   1  18  10        1.63      315.29    249.31 o 
  -5 -18  11        1.67      432.25    222.55 o 
  -4 -18  11       43.91     -120.20    120.20 o 
  -3 -18  11       26.89      -33.65     78.65 o 
  -2 -18  11        1.31      -68.56     68.56 o 
  -1 -18  11        8.02      -75.72     75.72 o 
   0 -18  11       59.19      249.02     95.39 o 
   1 -18  11        5.95      129.02     98.14 o 
  -6 -17  11        6.97      -20.65    198.00 o 
  -5 -17  11        3.36     -100.81    112.96 o 
  -4 -17  11        3.26       52.88    108.94 o 
  -3 -17  11       15.45      126.52     79.67 o 
  -2 -17  11      131.18      102.09     59.56 o 
  -1 -17  11        5.54      -30.52    120.98 o 
   0 -17  11        4.62        8.53     90.78 o 
   1 -17  11        1.56      160.29    105.78 o 
  -7 -16  11       13.84     -182.25    182.25 o 
  -6 -16  11       21.45     -130.62    303.73 o 
  -5 -16  11       47.52      -10.33    190.15 o 
  -4 -16  11        4.97       47.34    175.39 o 
  -3 -16  11       64.17      -59.07    157.70 o 
  -2 -16  11       29.06       41.56     67.34 o 
  -1 -16  11       32.36      -38.01     62.28 o 
   0 -16  11        0.45      109.01     98.87 o 
   1 -16  11       53.01      -11.96    106.28 o 
   2 -16  11       25.82      134.90     87.35 o 
  -9 -15  11        3.23     -361.17    361.17 o 
  -8 -15  11       18.90      144.64    226.99 o 
  -7 -15  11       44.90      103.96    203.36 o 
  -6 -15  11       39.21     -129.02    208.67 o 
  -5 -15  11       34.99      -33.76    194.77 o 
  -4 -15  11       12.94      -43.29    110.54 o 
  -3 -15  11       69.81       51.86    213.39 o 
  -2 -15  11      119.26      145.76     79.91 o 
  -1 -15  11       88.83       48.17     70.54 o 
   0 -15  11       16.12      -49.18     65.58 o 
   1 -15  11       32.55       97.84    106.67 o 
   2 -15  11       35.58      -96.86     96.86 o 
  -9 -14  11        7.74     -300.59    300.59 o 
  -8 -14  11       21.34      120.69    330.10 o 
  -7 -14  11       54.96      510.61    456.87 o 
  -6 -14  11       29.82     -198.90    198.90 o 
  -5 -14  11       13.09      260.98    173.19 o 
  -4 -14  11       96.35       39.14     91.72 o 
  -3 -14  11      150.58      158.44     76.34 o 
  -2 -14  11        4.83       27.84     55.37 o 
  -1 -14  11       33.11      -42.55    102.65 o 
   0 -14  11      252.75      250.59     75.96 o 
   1 -14  11      106.18      162.45     98.44 o 
   2 -14  11       10.01      175.00     77.94 o 
 -10 -13  11        0.26     -171.86    305.59 o 
  -9 -13  11        5.14     -332.15    332.15 o 
  -8 -13  11       10.60     -111.86    267.06 o 
  -7 -13  11        4.94       21.47    260.88 o 
  -6 -13  11       94.15      157.07    258.93 o 
  -5 -13  11       12.05      -36.81    147.65 o 
  -4 -13  11       24.63        5.38    125.49 o 
  -3 -13  11      144.94       46.91     71.61 o 
  -2 -13  11      312.33      -29.41    174.10 o 
  -1 -13  11       56.47       96.73     66.15 o 
   0 -13  11      109.88      -27.81     59.30 o 
   1 -13  11       55.64       46.29     64.31 o 
   2 -13  11      137.15       94.91     92.26 o 
  -7 -12  11        1.66      475.49    287.25 o 
  -6 -12  11      197.68      752.82    246.69 o 
  -5 -12  11      156.66       96.77    237.67 o 
  -4 -12  11       36.05       30.43    108.75 o 
  -3 -12  11      178.79      131.10    140.36 o 
  -2 -12  11       30.90        7.18     61.01 o 
  -1 -12  11      406.53      469.58     71.47 o 
   0 -12  11        4.14       -8.31     69.37 o 
   1 -12  11      116.49       41.29     64.26 o 
   2 -12  11      230.97      168.06     76.87 o 
  -5 -11  11       21.07       88.43    238.82 o 
  -4 -11  11      454.82      769.61    220.25 o 
  -3 -11  11        8.06      -28.04    151.76 o 
  -2 -11  11       21.84       96.80    188.68 o 
  -1 -11  11      647.45      548.50     68.34 o 
   0 -11  11      186.65      260.95     77.58 o 
   1 -11  11       25.28      -14.79     68.48 o 
   2 -11  11       93.78      198.44     89.81 o 
   3 -11  11       24.77       16.18     90.78 o 
  -3 -10  11      115.50      180.01    147.46 o 
  -2 -10  11       28.24      198.02     82.78 o 
  -1 -10  11      463.22      490.48     78.73 o 
   0 -10  11       15.72      -76.71     76.71 o 
   1 -10  11       51.22       65.69     56.82 o 
   2 -10  11       70.26       55.72     59.33 o 
   3 -10  11      310.39      504.79     86.00 o 
  -2  -9  11      141.12      360.32    137.56 o 
  -1  -9  11      310.77      267.08     87.37 o 
   0  -9  11      826.28      940.82    279.56 o 
   1  -9  11      492.71      484.63     77.15 o 
   2  -9  11      423.50      385.77     65.90 o 
   3  -9  11        5.46      -60.78     82.16 o 
  -1  -8  11      129.21      291.00    134.52 o 
   0  -8  11       12.12      104.27     92.07 o 
   1  -8  11      152.66      137.02     80.11 o 
   2  -8  11      473.10      400.70     58.77 o 
   3  -8  11       40.01      109.02     83.24 o 
   0  -7  11      694.33      633.11     90.50 o 
   1  -7  11      329.27      341.41     84.64 o 
   2  -7  11      181.58      141.52     63.34 o 
   3  -7  11       59.20       68.92     84.51 o 
   1  -6  11       39.43       55.49     91.91 o 
   2  -6  11        6.29      -26.84     56.07 o 
   3  -6  11     1022.95      823.60     86.73 o 
   1  -5  11       13.44       -6.30    119.40 o 
   2  -5  11      658.89      423.29     59.87 o 
   3  -5  11      126.17       26.47    105.89 o 
   2  -4  11      284.33      147.30     70.77 o 
   2  -3  11      292.94      305.97     84.10 o 
   2  -2  11      505.82      286.29    175.36 o 
   2   1  11     1293.60     1147.06    109.14 o 
   2   2  11      501.39      387.18    108.37 o 
   3   2  11      294.54      323.20    131.50 o 
   2   3  11      283.63      391.62    106.04 o 
   3   3  11       10.21      -67.55    119.31 o 
   1   4  11      334.13      442.57    183.69 o 
   2   4  11      279.60      256.34    110.24 o 
   3   4  11      199.73      151.39    122.66 o 
   1   5  11       26.73       47.29    138.11 o 
   2   5  11      653.67      616.06     88.09 o 
   3   5  11      127.58      116.38    114.81 o 
   0   6  11      581.02      799.75    273.74 o 
   1   6  11       66.85       39.69    148.36 o 
   2   6  11        8.46      -11.41     96.07 o 
   3   6  11     1010.17      974.77    129.99 o 
  -1   7  11      816.18     1435.25    259.86 o 
   0   7  11      696.77     1284.73    203.19 o 
   1   7  11      310.74      614.58    124.69 o 
   2   7  11      189.71       68.61    126.11 o 
   3   7  11       54.61      -69.81    108.43 o 
  -2   8  11      393.26      964.08    251.34 o 
  -1   8  11      122.38       86.59    172.27 o 
   0   8  11       13.39       31.82    141.81 o 
   1   8  11      176.23      124.01    155.89 o 
   2   8  11      511.85      569.53    152.45 o 
   3   8  11       38.41       11.47    151.08 o 
  -3   9  11      494.89      999.14    251.45 o 
  -2   9  11      143.06      476.51    241.20 o 
  -1   9  11      301.65      321.58    175.82 o 
   0   9  11      821.41     1189.07    176.79 o 
   1   9  11      494.69      612.36    142.50 o 
   2   9  11      440.76      702.11    128.03 o 
   3   9  11        4.23       66.96    158.33 o 
  -4  10  11      110.74      289.23    205.40 o 
  -3  10  11       46.10      113.83    240.49 o 
  -2  10  11       32.52      -74.67    173.44 o 
  -1  10  11      450.89      791.21    135.00 o 
   0  10  11       33.71      -56.50    134.32 o 
   1  10  11       16.47       82.36    142.88 o 
   2  10  11       62.55      139.41    266.13 o 
   3  10  11      291.41      380.94    155.12 o 
  -6  11  11       79.54      337.56    224.91 o 
  -5  11  11        8.18       68.63    255.88 o 
  -4  11  11      462.23      833.85    214.66 o 
  -3  11  11       14.76      110.75    149.60 o 
  -2  11  11       69.55      377.82    179.52 o 
  -1  11  11      661.39      742.62    191.94 o 
   0  11  11      192.23      227.90    159.38 o 
   1  11  11       14.56      304.56    148.06 o 
   2  11  11       99.58       78.47    221.68 o 
   3  11  11       29.34      -54.41    168.73 o 
 -10  12  11        8.98     -357.74    357.74 o 
  -9  12  11       40.44     -315.00    315.00 o 
  -8  12  11        7.15      206.76    294.51 o 
  -7  12  11        1.19      321.66    285.00 o 
  -6  12  11      199.00     -210.90    236.98 o 
  -5  12  11      157.50      428.96    224.72 o 
  -4  12  11       37.06        4.81    157.33 o 
  -3  12  11      181.25      157.25    297.97 o 
  -2  12  11       24.10      353.23    504.22 o 
  -1  12  11      401.94      377.58    142.34 o 
   0  12  11        2.84      223.98    183.57 o 
   1  12  11      129.76      141.85    156.63 o 
   2  12  11      249.76      164.14    239.93 o 
   3  12  11       98.20     -135.01    183.34 o 
 -10  13  11        0.58      278.04    309.90 o 
  -9  13  11        5.05     -170.59    283.92 o 
  -8  13  11       12.22       39.61    266.37 o 
  -7  13  11        8.73      340.39    260.78 o 
  -6  13  11       97.05      240.22    185.05 o 
  -5  13  11        9.52      151.52    182.11 o 
  -4  13  11       26.94      246.34    185.40 o 
  -3  13  11      134.70      412.38    158.48 o 
  -2  13  11      308.89      -71.70    229.50 o 
  -1  13  11       57.12      181.32    185.32 o 
   0  13  11      112.13      254.36    130.25 o 
   1  13  11       60.95      157.00    456.04 o 
   2  13  11      141.81      529.25    207.07 o 
   3  13  11       37.40      362.55    197.35 o 
  -9  14  11        9.67     -140.74    242.77 o 
  -8  14  11       21.45      -30.32    198.51 o 
  -7  14  11       61.32     -168.49    223.78 o 
  -6  14  11       28.80      -16.42    177.36 o 
  -5  14  11       15.07      301.89    340.00 o 
  -4  14  11       89.87      207.17    138.13 o 
  -3  14  11      162.84      200.17    181.53 o 
  -2  14  11        3.84      121.18    136.61 o 
  -1  14  11       35.67      186.86    168.34 o 
   0  14  11      240.44      393.56    195.38 o 
   1  14  11      108.84       -5.47    172.07 o 
   2  14  11       11.15      308.82    253.04 o 
  -8  15  11       20.74     -129.98    249.42 o 
  -7  15  11       41.03      163.07    211.80 o 
  -6  15  11       40.97      116.61    217.48 o 
  -5  15  11       35.58      132.06    290.54 o 
  -4  15  11       12.43     -175.96    175.96 o 
  -3  15  11       76.46       87.71    144.93 o 
  -2  15  11      116.77      222.04    207.05 o 
  -1  15  11       86.93     -166.94    166.94 o 
   0  15  11       21.74      209.28    712.89 o 
   1  15  11       31.97      450.10    285.20 o 
   2  15  11       37.05     -231.67    231.67 o 
  -7  16  11       13.36      403.44    212.92 o 
  -6  16  11       18.14      542.07    240.19 o 
  -5  16  11       49.18     -124.91    448.19 o 
  -4  16  11        3.62     -151.61    156.98 o 
  -3  16  11       61.95      507.01    186.96 o 
  -2  16  11       20.17       89.58    149.95 o 
  -1  16  11       39.19     -203.05    203.05 o 
   0  16  11        1.53     -102.74    288.92 o 
   1  16  11       49.37       99.12    306.57 o 
   2  16  11       17.78      169.12    232.74 o 
  -5  17  11        4.72      634.79    366.15 o 
  -4  17  11        2.97      436.03    341.57 o 
  -3  17  11       15.30       67.42    228.09 o 
  -2  17  11      132.07       39.18    228.99 o 
  -1  17  11       10.86       70.41    202.66 o 
   0  17  11        3.38       66.47    324.80 o 
   1  17  11        1.20     -244.51    332.25 o 
  -3  18  11       20.67      208.20    179.62 o 
  -2  18  11        1.66      306.70    422.35 o 
  -1  18  11        6.91     -304.80    304.80 o 
   0  18  11       59.50      294.61    355.79 o 
  -3 -18  12       35.88     -147.45    147.45 o 
  -2 -18  12        5.67      -71.40     71.40 o 
  -1 -18  12        3.68      -81.57    114.12 o 
  -5 -17  12       19.90      102.73    229.88 o 
  -4 -17  12        3.43     -164.52    187.84 o 
  -3 -17  12        5.61       -9.37     89.58 o 
  -2 -17  12       21.25      -21.15     60.89 o 
  -1 -17  12       21.80        7.58    117.21 o 
   0 -17  12        1.74       10.39     92.35 o 
   1 -17  12       44.55       84.22    109.71 o 
  -7 -16  12        3.53     -141.51    240.69 o 
  -6 -16  12       11.13      -46.56    214.35 o 
  -5 -16  12       14.05     -120.82    221.26 o 
  -4 -16  12       93.17       65.12    262.22 o 
  -3 -16  12        3.38       44.51    106.32 o 
  -2 -16  12       13.67       19.46     69.36 o 
  -1 -16  12       12.61      -61.71     61.71 o 
   0 -16  12       61.34       85.87     68.03 o 
   1 -16  12        3.97       80.88    108.04 o 
  -8 -15  12        3.72     -234.01    234.01 o 
  -7 -15  12        0.50     -241.73    241.73 o 
  -6 -15  12        4.65      -71.98    338.62 o 
  -5 -15  12       14.56     -176.04    176.04 o 
  -4 -15  12       32.25      -37.17    148.58 o 
  -3 -15  12       14.75      -73.76    136.13 o 
  -2 -15  12       41.31       23.54     67.77 o 
  -1 -15  12       59.98       -3.24     78.13 o 
   0 -15  12       28.95      -64.54     64.54 o 
   1 -15  12       16.80       38.43     99.12 o 
   2 -15  12        4.38      121.47    101.27 o 
  -9 -14  12        0.75      318.13    313.92 o 
  -8 -14  12        3.58      146.57    292.55 o 
  -7 -14  12       60.91      173.08    196.18 o 
  -6 -14  12       11.32     -130.04    190.95 o 
  -5 -14  12        5.46      -34.58    201.28 o 
  -4 -14  12       11.49       25.25    116.73 o 
  -3 -14  12       77.21       42.99     95.84 o 
  -2 -14  12       39.20       13.62     56.87 o 
  -1 -14  12        6.60      -50.66     59.13 o 
   0 -14  12       24.37       99.85     73.02 o 
   1 -14  12       91.15       82.44     74.22 o 
   2 -14  12       25.63       53.53     95.88 o 
 -10 -13  12        2.98     -198.72    361.86 o 
  -9 -13  12        6.19      157.35    289.90 o 
  -8 -13  12        8.16      340.59    347.64 o 
  -7 -13  12       38.49      450.49    314.81 o 
  -6 -13  12        5.75     -226.17    305.10 o 
  -5 -13  12       10.89       -3.12    215.74 o 
  -4 -13  12       26.45      235.79    183.59 o 
  -3 -13  12       22.86      -79.23     79.23 o 
  -2 -13  12       27.03       61.22    158.58 o 
  -1 -13  12       38.45       -3.69     63.40 o 
   0 -13  12       71.01      -33.43     56.02 o 
   1 -13  12        0.51      -28.75     68.43 o 
   2 -13  12        5.33      -41.86     90.78 o 
  -7 -12  12       55.34      393.24    257.95 o 
  -6 -12  12       60.63      343.44    305.69 o 
  -5 -12  12       64.22      615.21    281.58 o 
  -4 -12  12      108.15      199.13    282.37 o 
  -3 -12  12        3.83      -72.03    119.34 o 
  -2 -12  12       99.34       91.19     57.89 o 
  -1 -12  12      102.26       44.47     70.41 o 
   0 -12  12        4.02       35.41     65.72 o 
   1 -12  12      135.38      130.18     60.76 o 
   2 -12  12      110.01       46.18     86.97 o 
  -4 -11  12        7.02      540.49    282.06 o 
  -3 -11  12      169.61      261.30    186.10 o 
  -2 -11  12      501.21      524.85     86.29 o 
  -1 -11  12       37.70       17.20     66.09 o 
   0 -11  12        5.04      -68.60     73.24 o 
   1 -11  12       18.88       86.19     56.54 o 
   2 -11  12       39.34      173.53     85.00 o 
   3 -11  12        0.96      -91.37     91.37 o 
  -3 -10  12       92.18      412.76    252.17 o 
  -2 -10  12      416.09      429.83    105.61 o 
  -1 -10  12       90.41       23.21     75.14 o 
   0 -10  12      251.73      160.17     77.93 o 
   1 -10  12       90.97       98.02     47.96 o 
   2 -10  12      384.44      196.98     60.84 o 
   3 -10  12        8.62       34.80     89.61 o 
  -2  -9  12      988.26     1630.23    170.60 o 
  -1  -9  12       34.13       82.10     79.16 o 
   0  -9  12      380.73      383.21     82.64 o 
   1  -9  12       51.14       29.84     66.48 o 
   2  -9  12      225.26      129.98     98.84 o 
   3  -9  12      101.07       47.26     89.32 o 
  -1  -8  12     1463.14     1469.85    147.10 o 
   0  -8  12       52.97       22.23     89.84 o 
   1  -8  12      203.33       76.48     65.99 o 
   2  -8  12       13.28       -5.05     57.90 o 
   3  -8  12      622.60      559.23     85.91 o 
   0  -7  12      193.14      267.33     90.90 o 
   1  -7  12      160.61      134.14     77.93 o 
   2  -7  12      291.60      166.14     60.45 o 
   3  -7  12       48.97       46.37     85.79 o 
   1  -6  12      341.87      369.87     92.25 o 
   2  -6  12      122.99      123.65     59.36 o 
   3  -6  12       36.21       99.81     94.31 o 
   1  -5  12      505.41      328.23    126.25 o 
   2  -5  12      371.12      188.42     63.34 o 
   3  -5  12       55.64       58.83     96.77 o 
   2  -4  12      152.94       77.63     73.61 o 
   2  -3  12      161.29      101.70     80.28 o 
   2  -2  12      167.07      150.60    111.58 o 
   2   1  12      555.25      468.73    100.62 o 
   2   2  12      157.58      158.58     96.42 o 
   3   2  12      226.23      143.55    107.86 o 
   2   3  12      156.61      110.07    104.83 o 
   3   3  12      307.93      261.33    101.20 o 
   1   4  12        5.34       50.05    226.40 o 
   2   4  12      168.55      134.14    112.07 o 
   3   4  12      570.97      346.40     99.84 o 
   1   5  12      507.91      753.65    164.87 o 
   2   5  12      375.43      446.76     99.12 o 
   3   5  12       56.94       -4.22     98.73 o 
   0   6  12      467.26     1108.10    291.47 o 
   1   6  12      386.98      755.49    177.61 o 
   2   6  12      112.27      214.73    109.88 o 
   3   6  12       44.28      -50.30    106.67 o 
  -1   7  12       31.97      631.77    259.81 o 
   0   7  12      183.53      343.38    196.99 o 
   1   7  12      194.13      276.98    150.39 o 
   2   7  12      279.04      362.95    150.53 o 
   3   7  12       28.36       34.61    122.26 o 
  -2   8  12       99.52      -45.00    247.27 o 
  -1   8  12     1466.34     2110.54    182.36 o 
   0   8  12       49.07       76.62    147.41 o 
   1   8  12      208.81      498.40    178.84 o 
   2   8  12       15.91      -44.11    154.17 o 
   3   8  12      626.30      454.97    153.98 o 
  -3   9  12      144.46     -115.99    251.39 o 
  -2   9  12     1017.38     1181.74    257.81 o 
  -1   9  12       52.81     -180.26    180.26 o 
   0   9  12      386.42      703.43    181.99 o 
   1   9  12       66.31      133.22    163.33 o 
   2   9  12      223.23      135.57    182.55 o 
   3   9  12       89.22       15.10    181.87 o 
  -4  10  12       13.94      -75.98    217.25 o 
  -3  10  12       83.30      268.54    257.56 o 
  -2  10  12      430.26      617.54    179.82 o 
  -1  10  12       59.82        6.83    145.07 o 
   0  10  12      266.63      364.14    181.02 o 
   1  10  12       79.98      -17.98    164.38 o 
   2  10  12      381.95      668.50    170.10 o 
   3  10  12        1.21      109.80    201.76 o 
  -6  11  12       29.50      433.83    233.53 o 
  -5  11  12       48.22      -39.22    231.96 o 
  -4  11  12        5.10     -171.86    221.08 o 
  -3  11  12      165.76      230.57    209.38 o 
  -2  11  12      476.77      809.52    183.10 o 
  -1  11  12       40.00       27.38    185.69 o 
   0  11  12        6.18       32.84    565.09 o 
   1  11  12        5.99      -65.28    170.57 o 
   2  11  12       49.19      268.08    178.52 o 
   3  11  12        1.55      393.04    201.08 o 
 -10  12  12        7.13     -270.59    308.04 o 
  -9  12  12        8.24     -317.84    317.84 o 
  -8  12  12       17.07     -141.86    269.80 o 
  -7  12  12       38.50     -248.24    248.24 o 
  -6  12  12       59.63      258.24    277.65 o 
  -5  12  12       62.22      159.32    235.69 o 
  -4  12  12      105.72      479.66    282.37 o 
  -3  12  12        5.22     -143.15    193.93 o 
  -2  12  12      101.16      348.04    170.41 o 
  -1  12  12       97.29      120.45    146.02 o 
   0  12  12        8.47     -187.69    187.69 o 
   1  12  12      148.87      423.10    162.92 o 
   2  12  12      116.64      580.03    281.19 o 
   3  12  12      131.65       97.65    240.11 o 
  -9  13  12        7.99     -207.84    331.76 o 
  -8  13  12        6.14      775.78    312.25 o 
  -7  13  12       40.63      629.71    293.83 o 
  -6  13  12        2.92      103.67    374.41 o 
  -5  13  12       19.27      349.38    183.72 o 
  -4  13  12       21.60     -207.53    322.11 o 
  -3  13  12       18.90      193.58    132.46 o 
  -2  13  12       30.70       -1.83    162.94 o 
  -1  13  12       35.27      185.55    190.33 o 
   0  13  12       72.35     -135.24    135.24 o 
   1  13  12        1.16      -10.14    367.01 o 
   2  13  12        6.46     -138.23    250.59 o 
   3  13  12        0.80       46.67    258.13 o 
  -9  14  12        0.86      164.10    301.08 o 
  -8  14  12        2.69     -179.44    233.97 o 
  -7  14  12       60.93       57.89    192.41 o 
  -6  14  12       13.83      124.22    186.46 o 
  -5  14  12        6.76     -180.60    180.60 o 
  -4  14  12       12.11      -95.41    161.99 o 
  -3  14  12       72.81       35.67    173.34 o 
  -2  14  12       44.45       15.05    148.59 o 
  -1  14  12        3.96     -175.03    175.03 o 
   0  14  12       22.77       30.37    202.21 o 
   1  14  12       88.25      -42.87    195.01 o 
   2  14  12       26.56      -76.86    304.41 o 
  -8  15  12        3.34      -84.94    219.34 o 
  -7  15  12        0.27     -217.03    236.00 o 
  -6  15  12        3.14     -167.91    167.91 o 
  -5  15  12       15.77      168.96    214.52 o 
  -4  15  12       29.21       99.39    221.86 o 
  -3  15  12       18.03      145.26    148.22 o 
  -2  15  12       44.67     -219.31    219.31 o 
  -1  15  12       60.63      -67.69    198.40 o 
   0  15  12       31.30      279.41    213.40 o 
   1  15  12       18.58       10.39    303.92 o 
   2  15  12        5.93      -70.78    285.88 o 
  -6  16  12       11.11      291.36    240.00 o 
  -5  16  12       12.82      179.66    230.37 o 
  -4  16  12       92.59      149.41    210.06 o 
  -3  16  12        3.46       82.46    191.13 o 
  -2  16  12       18.19       27.89    159.42 o 
  -1  16  12       11.58       80.45    219.27 o 
   0  16  12       61.35       35.33    231.51 o 
   1  16  12        4.88      479.11    321.37 o 
   2  16  12       22.07     -113.63    271.86 o 
  -4  17  12        2.18       70.44    628.77 o 
  -3  17  12        5.04     -218.69    238.71 o 
  -2  17  12       21.53       -0.84    358.19 o 
  -1  17  12       21.15        9.87    208.07 o 
   0  17  12        0.87     -165.00    339.80 o 
   1  17  12       43.04      326.96    346.18 o 
  -4 -17  13       32.00     -177.36    177.36 o 
  -3 -17  13        0.28      191.92    102.33 o 
  -2 -17  13        0.60      -20.23     64.32 o 
  -1 -17  13        2.85      -14.94     90.59 o 
   0 -17  13       76.54      -99.12     99.12 o 
   1 -17  13        2.80      120.39    115.78 o 
  -6 -16  13        0.61      303.36    244.68 o 
  -5 -16  13       50.16     -243.61    243.61 o 
  -4 -16  13        8.03     -112.04    199.11 o 
  -3 -16  13       27.43        3.01    131.62 o 
  -2 -16  13        2.01      -68.94     68.94 o 
  -1 -16  13       65.24       44.67    113.48 o 
   0 -16  13       14.75       77.48     70.44 o 
   1 -16  13        6.78       -9.51    104.61 o 
  -7 -15  13       13.64      151.15    234.88 o 
  -6 -15  13       11.47     -124.38    224.83 o 
  -5 -15  13       40.76      352.49    228.79 o 
  -4 -15  13       62.52      190.43    259.47 o 
  -3 -15  13       79.67      144.66    104.46 o 
  -2 -15  13        2.13       47.85     79.56 o 
  -1 -15  13       18.82      -53.61     53.61 o 
   0 -15  13       58.25      127.88     64.67 o 
   1 -15  13       53.84      -16.08     89.61 o 
   2 -15  13        3.46       82.35     90.88 o 
  -8 -14  13        5.58      -93.63    355.00 o 
  -7 -14  13        6.90       -3.95    205.44 o 
  -6 -14  13       46.21       64.32    473.73 o 
  -5 -14  13       64.49      108.01    202.90 o 
  -4 -14  13        2.67     -164.46    164.46 o 
  -3 -14  13       12.77       99.71    111.47 o 
  -2 -14  13       90.39      117.77     59.96 o 
  -1 -14  13       79.33      -49.48     73.53 o 
   0 -14  13       16.08       99.12     57.32 o 
   1 -14  13       13.74       -7.57    114.36 o 
   2 -14  13       94.29     -103.04    103.04 o 
  -9 -13  13        4.01     -294.90    374.80 o 
  -8 -13  13       10.03      -19.90    294.21 o 
  -7 -13  13        2.05      428.33    316.57 o 
  -6 -13  13       10.21      267.06    267.16 o 
  -5 -13  13       14.02      -13.80    395.93 o 
  -4 -13  13       87.26      156.07    213.66 o 
  -3 -13  13       45.12      117.04    140.02 o 
  -2 -13  13       40.70       49.56     74.55 o 
  -1 -13  13       61.57      143.28    138.24 o 
   0 -13  13      124.26      157.74     55.30 o 
   1 -13  13       59.84       86.30     66.37 o 
   2 -13  13       48.53      -19.41     83.04 o 
  -6 -12  13       14.32       76.47    262.35 o 
  -5 -12  13       21.05       84.31    302.94 o 
  -4 -12  13       34.23       12.84    312.65 o 
  -3 -12  13      111.94      511.69    149.01 o 
  -2 -12  13        7.53      -57.31     63.61 o 
  -1 -12  13      110.64       40.26     64.57 o 
   0 -12  13       43.60        6.68     63.64 o 
   1 -12  13      147.21       75.85     65.20 o 
   2 -12  13        6.56      142.16     96.27 o 
  -4 -11  13      108.81      636.01    278.35 o 
  -3 -11  13      304.18      776.01    264.65 o 
  -2 -11  13      275.14      373.88    105.90 o 
  -1 -11  13        6.58      -10.28     67.66 o 
   0 -11  13        0.37      -65.06     65.06 o 
   1 -11  13       27.71      -46.20     62.97 o 
   2 -11  13       10.50      -32.55     91.47 o 
  -3 -10  13      107.64     -182.46    280.80 o 
  -2 -10  13       96.62       -0.29    153.14 o 
  -1 -10  13       78.20       93.85    100.74 o 
   0 -10  13      195.10      116.02     64.12 o 
   1 -10  13      335.52      340.43     50.92 o 
   2 -10  13        8.29        1.51     63.15 o 
   3 -10  13        5.26       75.10     95.69 o 
  -2  -9  13       87.49      185.11    210.79 o 
  -1  -9  13      191.73      188.83     77.88 o 
   0  -9  13      198.53      195.29     66.41 o 
   1  -9  13       33.60       86.18     62.23 o 
   2  -9  13      207.95      147.45     88.34 o 
   3  -9  13       41.84       48.33    101.08 o 
  -1  -8  13       25.41      -43.92    153.53 o 
   0  -8  13       91.01      113.11     90.00 o 
   1  -8  13       41.54       67.99     61.22 o 
   2  -8  13       21.74       35.32     59.13 o 
   3  -8  13       45.39       14.41     90.39 o 
   0  -7  13       15.33       68.25     88.05 o 
   1  -7  13      113.71      105.76     70.57 o 
   2  -7  13      145.27       92.77     63.01 o 
   3  -7  13       81.12       79.02     90.69 o 
   1  -6  13      342.24      300.35     70.54 o 
   2  -6  13      137.54       80.10     61.81 o 
   3  -6  13        7.62       70.98     99.31 o 
   1  -5  13      199.19      169.07    105.57 o 
   2  -5  13       67.75        5.01     61.74 o 
   2  -4  13       78.11       31.23     69.13 o 
   2  -3  13       23.92       33.53    106.47 o 
   2  -2  13      875.08      603.98    127.82 o 
   2  -1  13       62.26       60.88    113.14 o 
   2   0  13        0.18       18.35    116.88 o 
   2   1  13       45.85       15.46     83.06 o 
   2   2  13      898.01      758.28     91.70 o 
   3   2  13       17.49        5.00     83.63 o 
   2   3  13       32.23       -7.38     92.83 o 
   3   3  13       19.26      -44.51     90.69 o 
   1   4  13      113.42      244.51    233.51 o 
   2   4  13       73.68      163.63     82.33 o 
   3   4  13      170.29       82.75     79.81 o 
   1   5  13      227.61      487.13    195.04 o 
   2   5  13       76.50       67.41     97.75 o 
   3   5  13       23.41      -80.29     80.29 o 
   0   6  13        1.89     -115.19    196.22 o 
   1   6  13      322.78      748.11    193.71 o 
   2   6  13      143.99       54.94    148.12 o 
   3   6  13        8.16      -22.94     83.23 o 
  -1   7  13      143.42      324.73    288.46 o 
   0   7  13       15.95        5.98    191.61 o 
   1   7  13      103.80      195.66    151.89 o 
   2   7  13      147.58       32.09    187.92 o 
   3   7  13       75.42       81.96    111.38 o 
  -2   8  13        9.21      502.15    258.92 o 
  -1   8  13       27.65       64.79    177.63 o 
   0   8  13       79.99      370.05    185.50 o 
   1   8  13       42.68      150.79    178.79 o 
   2   8  13       25.26      -58.96    185.58 o 
   3   8  13       53.50      125.39    129.02 o 
  -3   9  13      143.18      233.55    267.57 o 
  -2   9  13       74.10      299.42    258.54 o 
  -1   9  13      196.54      140.91    181.69 o 
   0   9  13      201.24      424.78    164.15 o 
   1   9  13       27.84       33.96    187.06 o 
   2   9  13      204.96      194.47    188.02 o 
   3   9  13       44.58      -76.86    183.24 o 
  -4  10  13       41.63      163.34    226.28 o 
  -3  10  13      100.42      652.87    259.42 o 
  -2  10  13       93.62      -27.66    168.40 o 
  -1  10  13       38.51      179.40    149.15 o 
   0  10  13      182.23      463.95    151.99 o 
   1  10  13      330.87      849.67    148.25 o 
   2  10  13       13.80       62.98    174.80 o 
   3  10  13        3.30     -223.92    259.31 o 
  -6  11  13       20.44       23.53    234.71 o 
  -5  11  13       15.54      -46.08    235.29 o 
  -4  11  13      109.13      442.18    229.52 o 
  -3  11  13      296.88      258.94    168.36 o 
  -2  11  13      298.12      518.76    148.57 o 
  -1  11  13        4.14        6.15    171.10 o 
   0  11  13       14.05      305.22    189.27 o 
   1  11  13       36.01     -142.99    193.94 o 
   2  11  13        7.89     -201.63    201.63 o 
   3  11  13        8.47       50.78    295.29 o 
 -10  12  13        2.94     -317.35    317.35 o 
  -9  12  13        5.97      500.58    290.00 o 
  -8  12  13        4.83      306.76    272.55 o 
  -7  12  13       67.71     -180.49    256.87 o 
  -6  12  13       14.08      481.37    287.25 o 
  -5  12  13       24.37     -248.43    248.43 o 
  -4  12  13       36.11       99.74    184.46 o 
  -3  12  13      116.29      186.35    338.11 o 
  -2  12  13        8.09      -64.65    174.25 o 
  -1  12  13      118.97     -134.62    158.92 o 
   0  12  13       40.52       38.94    164.12 o 
   1  12  13      144.29       10.28    200.79 o 
   2  12  13        7.16      274.90    246.66 o 
   3  12  13       30.18      -95.78    260.49 o 
  -9  13  13        2.41     -365.68    365.68 o 
  -8  13  13       12.73       68.04    317.94 o 
  -7  13  13        2.62      370.98    330.49 o 
  -6  13  13       10.46       19.45    213.60 o 
  -5  13  13       13.16       24.38    194.52 o 
  -4  13  13       87.68      229.81    211.75 o 
  -3  13  13       38.86      143.65    170.79 o 
  -2  13  13       41.51     -163.72    170.60 o 
  -1  13  13       56.74      -77.23    387.02 o 
   0  13  13      128.72      288.20    170.01 o 
   1  13  13       60.29     -175.28    191.98 o 
   2  13  13       49.50     -148.04    304.42 o 
  -8  14  13        6.21      254.75    233.77 o 
  -7  14  13        9.18        5.47    204.60 o 
  -6  14  13       43.23     -307.70    307.70 o 
  -5  14  13       75.09     -134.20    186.52 o 
  -4  14  13        1.99      194.67    149.38 o 
  -3  14  13       14.08     -223.96    297.55 o 
  -2  14  13       85.06     -146.68    146.68 o 
  -1  14  13       80.11       48.09    181.62 o 
   0  14  13       18.29      -60.69    220.92 o 
   1  14  13       16.65       42.09    202.87 o 
   2  14  13       84.49     -229.03    278.93 o 
  -7  15  13       15.43      -22.70    243.62 o 
  -6  15  13       11.67     -167.26    167.26 o 
  -5  15  13       40.52     -225.96    225.96 o 
  -4  15  13       66.70      -27.12    193.65 o 
  -3  15  13       76.99      149.55    154.67 o 
  -2  15  13        2.64       12.28    218.89 o 
  -1  15  13       20.32      -19.22    182.08 o 
   0  15  13       54.67      637.66    263.68 o 
   1  15  13       53.90       19.22    281.67 o 
   2  15  13        5.38      243.92    332.35 o 
  -5  16  13       50.50       74.48    242.51 o 
  -4  16  13        6.53        1.68    168.65 o 
  -3  16  13       27.27     -204.66    204.66 o 
  -2  16  13        2.02      122.54    170.03 o 
  -1  16  13       62.53      326.23    356.58 o 
   0  16  13        8.68      200.51    233.41 o 
   1  16  13       12.20     -345.88    345.88 o 
   2  16  13        0.99     -106.27    313.04 o 
  -3  17  13        1.78      -75.10    355.49 o 
  -2  17  13        0.48     -174.90    351.37 o 
  -1  17  13        2.52      251.56    218.79 o 
  -5 -16  14        0.91      205.70    258.53 o 
  -4 -16  14        9.51      175.09    531.57 o 
  -3 -16  14        6.72     -124.33    124.33 o 
  -2 -16  14       38.11       32.67     93.43 o 
  -1 -16  14        1.82      -13.55     70.88 o 
   0 -16  14        6.03       20.42     72.97 o 
   1 -16  14        4.26      -71.86    100.29 o 
  -7 -15  14        3.16     -327.06    327.06 o 
  -6 -15  14        3.68     -189.55    238.25 o 
  -5 -15  14        3.01     -193.59    193.59 o 
  -4 -15  14        8.09      -37.05    241.74 o 
  -3 -15  14        9.42      -83.95    121.53 o 
  -2 -15  14       16.26      -95.17    107.70 o 
  -1 -15  14       14.24       29.25     56.37 o 
   0 -15  14        2.63       96.31    125.29 o 
   1 -15  14       16.78       64.71    106.96 o 
   2 -15  14        7.62       -7.65    116.96 o 
  -8 -14  14        1.84     1034.60    395.39 o 
  -7 -14  14        0.84       -8.04    302.45 o 
  -6 -14  14       10.86     -235.85    243.22 o 
  -5 -14  14       29.48      -70.53    543.58 o 
  -4 -14  14       10.92      -92.27    170.86 o 
  -3 -14  14        0.05       96.57    134.56 o 
  -2 -14  14       10.50      -14.65     57.16 o 
  -1 -14  14       19.81       73.96     68.28 o 
   0 -14  14       14.93      -69.00     69.00 o 
   1 -14  14        7.41       24.71    103.04 o 
   2 -14  14       11.88       57.16     90.88 o 
  -8 -13  14        0.82     -156.17    311.37 o 
  -7 -13  14        8.05      204.41    341.66 o 
  -6 -13  14        8.96       80.20    270.88 o 
  -5 -13  14       28.34      209.36    220.86 o 
  -4 -13  14       32.36       34.76    290.84 o 
  -3 -13  14        7.09       97.20    121.04 o 
  -2 -13  14       25.35       62.17    127.99 o 
  -1 -13  14       20.50       19.69     65.73 o 
   0 -13  14       11.00       24.92     48.96 o 
   1 -13  14        7.62      -68.20     68.20 o 
   2 -13  14       11.91      128.23    106.37 o 
  -6 -12  14       30.86      207.06    271.18 o 
  -5 -12  14       10.52      230.49    314.12 o 
  -4 -12  14       22.81      335.20    311.27 o 
  -3 -12  14       16.14      -16.68    191.21 o 
  -2 -12  14       23.04       61.42     79.08 o 
  -1 -12  14       18.47       81.23     49.73 o 
   0 -12  14       35.51      -25.76     68.47 o 
   1 -12  14      104.47       78.30     60.33 o 
   2 -12  14        1.69      -10.20     94.31 o 
  -4 -11  14      173.99      185.21    296.40 o 
  -3 -11  14       20.26     -154.02    286.47 o 
  -2 -11  14        1.94       45.94    129.85 o 
  -1 -11  14       77.19       66.36     63.99 o 
   0 -11  14        1.03       -1.72     56.02 o 
   1 -11  14        3.23      -18.31     56.88 o 
   2 -11  14       13.04       48.63     93.53 o 
  -3 -10  14       15.78     -297.25    297.25 o 
  -2 -10  14       59.54      103.82    132.41 o 
  -1 -10  14       39.02       53.67     51.03 o 
   0 -10  14      242.42      177.56     54.74 o 
   1 -10  14       34.12       97.30     47.32 o 
   2 -10  14      108.93       80.98     93.34 o 
  -2  -9  14       70.77     -100.00    277.36 o 
  -1  -9  14      100.80       65.70     85.15 o 
   0  -9  14      387.52      254.22     65.05 o 
   1  -9  14      157.94       24.61     67.29 o 
   2  -9  14       63.10       60.59     66.39 o 
   3  -9  14        0.64       40.78     96.57 o 
  -1  -8  14      133.73      105.79    157.56 o 
   0  -8  14       31.50        5.42     67.53 o 
   1  -8  14      602.65      449.00     69.79 o 
   2  -8  14       29.84       -6.24     65.14 o 
   3  -8  14       81.55       17.26     92.55 o 
   0  -7  14      126.52      103.16     72.96 o 
   1  -7  14       32.57      -62.02     62.02 o 
   2  -7  14       41.70      -21.60     65.83 o 
   3  -7  14       35.57       14.02     92.55 o 
   1  -6  14       12.56      -15.62     71.77 o 
   2  -6  14      201.30      207.67     63.64 o 
   1  -5  14       62.67       -6.67    110.79 o 
   2  -5  14       10.04       38.48     70.39 o 
   2  -4  14       29.66      -13.30     71.00 o 
   2  -3  14        5.91      -26.75     77.89 o 
   2  -2  14      416.18      277.43     87.16 o 
   2  -1  14       17.89      -14.72     99.50 o 
   2   0  14      555.06      379.58     84.19 o 
   2   1  14       18.91        0.97     70.92 o 
   2   2  14      395.65      284.89     77.67 o 
   2   3  14        3.40        4.39     54.55 o 
   3   3  14       20.53      -35.29     94.51 o 
   1   4  14      536.15      591.64    248.37 o 
   2   4  14       19.84       37.08     77.11 o 
   3   4  14        3.63       53.73     85.78 o 
   0   5  14      298.29      572.56    311.04 o 
   1   5  14       76.18       42.77    208.86 o 
   2   5  14       12.37     -100.68    117.68 o 
   3   5  14      138.80       47.06     90.10 o 
   0   6  14       93.09       11.18    213.45 o 
   1   6  14       16.04      -30.45    199.13 o 
   2   6  14      211.13      335.35    236.01 o 
   3   6  14      108.08       17.75     92.06 o 
  -1   7  14      204.78      408.68    269.54 o 
   0   7  14      123.11      161.81    212.96 o 
   1   7  14       11.38       -4.63    192.47 o 
   2   7  14       38.34      -15.78    187.92 o 
   3   7  14       49.49       38.04     86.08 o 
  -2   8  14       21.69     -285.59    285.59 o 
  -1   8  14      130.14      365.35    195.09 o 
   0   8  14       23.28     -198.46    198.46 o 
   1   8  14      586.95      953.24    192.66 o 
   2   8  14       34.30      250.61    200.98 o 
   3   8  14       83.82       60.59    149.32 o 
  -3   9  14       11.84      225.00    268.72 o 
  -2   9  14       58.10      241.67    269.91 o 
  -1   9  14       97.54      -31.44    192.30 o 
   0   9  14      384.11      784.25    245.98 o 
   1   9  14      147.78      202.32    247.42 o 
   2   9  14       68.06      233.67    379.28 o 
   3   9  14        3.95       97.35    209.12 o 
  -4  10  14      123.98      461.30    268.74 o 
  -3  10  14       17.04      105.29    228.14 o 
  -2  10  14       65.21      -86.18    186.86 o 
  -1  10  14       30.46      151.33    188.57 o 
   0  10  14      254.67      461.99    176.25 o 
   1  10  14       22.08      268.17    149.97 o 
   2  10  14      108.67      121.06    203.28 o 
   3  10  14        3.64      113.43    257.84 o 
  -6  11  14       29.01      366.67    259.31 o 
  -5  11  14       64.65      -87.85    278.24 o 
  -4  11  14      168.59      619.56    270.61 o 
  -3  11  14       26.59       83.40    200.00 o 
  -2  11  14        1.46      -29.79    156.01 o 
  -1  11  14       75.95      212.40    193.37 o 
   0  11  14        7.14      -38.77    229.75 o 
   1  11  14        3.67      -12.06    170.29 o 
   2  11  14       14.10      -76.86    247.65 o 
   3  11  14        3.25       62.55    267.45 o 
  -9  12  14        5.71     -305.68    305.68 o 
  -8  12  14        9.99     -286.08    318.14 o 
  -7  12  14       41.43     -259.41    266.57 o 
  -6  12  14       33.29     -304.32    304.32 o 
  -5  12  14        8.60      132.45    252.25 o 
  -4  12  14       23.64     -146.47    185.96 o 
  -3  12  14       10.60      157.40    172.81 o 
  -2  12  14       20.50      -41.74    197.50 o 
  -1  12  14       20.20      -52.68    154.55 o 
   0  12  14       39.15       -0.73    161.12 o 
   1  12  14       99.59      -67.11    182.08 o 
   2  12  14        1.19     -147.45    300.88 o 
   3  12  14       22.26      -56.86    266.96 o 
  -8  13  14        0.81       24.80    341.57 o 
  -7  13  14       10.39     -355.00    355.00 o 
  -6  13  14        6.38       77.45    218.33 o 
  -5  13  14       29.68      -44.93    363.68 o 
  -4  13  14       32.36       23.90    210.59 o 
  -3  13  14        7.50      154.70    212.80 o 
  -2  13  14       25.22      404.49    301.23 o 
  -1  13  14       19.73       12.38    193.61 o 
   0  13  14       12.29       48.29    162.65 o 
   1  13  14        7.03     -215.46    215.46 o 
   2  13  14       11.34      -75.20    313.82 o 
  -7  14  14        1.17      316.03    210.22 o 
  -6  14  14       10.64       73.83    362.35 o 
  -5  14  14       28.62       99.83    227.52 o 
  -4  14  14       13.37      -79.16    261.42 o 
  -3  14  14        0.14       32.14    216.66 o 
  -2  14  14        9.95      178.13    362.40 o 
  -1  14  14       19.40      310.12    525.39 o 
   0  14  14       16.55      356.52    326.91 o 
   1  14  14        4.55       67.86    286.42 o 
   2  14  14       12.17     -289.90    289.90 o 
  -6  15  14        3.16       41.55    184.49 o 
  -5  15  14        3.65     -343.25    484.26 o 
  -4  15  14        6.09        2.86    204.30 o 
  -3  15  14        8.90      -74.69    185.63 o 
  -2  15  14       15.54      421.50    199.75 o 
  -1  15  14       16.89      435.13    171.32 o 
   0  15  14        3.90     -206.09    206.09 o 
   1  15  14       17.89     -297.25    297.25 o 
   2  15  14        8.59     -251.17    354.70 o 
  -4  16  14       11.18       29.38    178.25 o 
  -3  16  14        6.37      -59.05    217.77 o 
  -2  16  14       38.01      218.56    200.76 o 
  -1  16  14        1.89      141.32    219.49 o 
   0  16  14        4.55      443.80    222.30 o 
  -3 -16  15       56.04      287.02    136.28 o 
  -2 -16  15        3.14       42.00     74.46 o 
  -1 -16  15        3.27      111.58     79.69 o 
  -6 -15  15       11.25     -153.48    251.57 o 
  -5 -15  15       30.32      370.77    207.23 o 
  -4 -15  15        2.31     -247.16    247.16 o 
  -3 -15  15       12.16       23.38    105.78 o 
  -2 -15  15       39.27      -68.65     68.65 o 
  -1 -15  15       52.77      -40.59     58.12 o 
   0 -15  15        1.86      -71.16     71.16 o 
   1 -15  15        2.21      -98.14     98.14 o 
  -7 -14  15        6.61      515.68    330.49 o 
  -6 -14  15        1.46       -6.65    244.69 o 
  -5 -14  15        2.39     -105.05    247.01 o 
  -4 -14  15       33.06       -4.15    196.33 o 
  -3 -14  15       35.81      -18.50    133.52 o 
  -2 -14  15        6.94      -54.37     54.37 o 
  -1 -14  15        2.70       12.07     82.30 o 
   0 -14  15       51.74       65.69     61.38 o 
   1 -14  15       17.71       80.98     90.88 o 
   2 -14  15       13.08      -97.94    109.90 o 
  -8 -13  15        6.00       30.69    319.31 o 
  -7 -13  15        2.53      712.84    349.31 o 
  -6 -13  15       18.18      648.04    278.33 o 
  -5 -13  15       16.31       28.67    435.64 o 
  -4 -13  15        3.33       99.64    223.68 o 
  -3 -13  15       34.63     -144.61    144.61 o 
  -2 -13  15       48.83       25.13     62.39 o 
  -1 -13  15       46.77      -47.63    105.34 o 
   0 -13  15       39.43        9.92     68.14 o 
   1 -13  15        6.24       19.46    121.47 o 
   2 -13  15        9.75      -32.74    104.12 o 
  -6 -12  15       39.99      194.51    276.57 o 
  -5 -12  15       25.93     -324.12    335.00 o 
  -4 -12  15        7.03       72.84    310.59 o 
  -3 -12  15       41.88      306.99    235.30 o 
  -2 -12  15       11.80      -70.48     70.48 o 
  -1 -12  15       36.78       46.44     54.62 o 
   0 -12  15        2.90      -67.15     67.15 o 
   1 -12  15       16.75       68.21     69.44 o 
   2 -12  15       26.85        7.16     98.73 o 
  -4 -11  15       22.76      639.41    314.51 o 
  -3 -11  15        4.05       27.25    306.86 o 
  -2 -11  15       13.34       15.72     84.91 o 
  -1 -11  15       87.89       84.03     64.17 o 
   0 -11  15       10.18       14.67     73.28 o 
   1 -11  15       11.30      -27.74     67.86 o 
   2 -11  15        2.99     -100.20    100.20 o 
  -3 -10  15       26.85       70.59    306.57 o 
  -2 -10  15      102.05       75.36    115.09 o 
  -1 -10  15       43.55        0.39     54.11 o 
   0 -10  15       72.73      137.35     70.88 o 
   1 -10  15       71.83       -4.27     65.45 o 
   2 -10  15       81.32      -75.88     98.04 o 
  -2  -9  15        0.59     -150.59    322.35 o 
  -1  -9  15       71.00       39.30     70.43 o 
   0  -9  15      169.69       86.53     66.49 o 
   1  -9  15       39.87       15.79     67.48 o 
   2  -9  15       70.87       32.94     91.28 o 
  -1  -8  15       42.61      -43.04    132.94 o 
   0  -8  15        1.74      -41.41    100.15 o 
   1  -8  15       57.15       -6.56     72.59 o 
   2  -8  15        0.36      -11.05     71.19 o 
   0  -7  15      110.99       89.67     77.74 o 
   1  -7  15       37.15       79.16     65.59 o 
   2  -7  15       35.35       17.87     74.11 o 
   1  -6  15        9.26       26.19     75.34 o 
   2  -6  15        1.43      -41.07     75.18 o 
   1  -5  15       35.86       39.51    122.45 o 
   2  -5  15      137.41       87.34     74.46 o 
   2  -4  15       20.15       50.40     75.67 o 
   2  -3  15       41.43       61.88     86.80 o 
   2  -2  15      326.59      174.44    117.77 o 
   2  -1  15      161.01      152.45    134.89 o 
   2   0  15       72.09      -17.40     90.05 o 
   2   1  15      144.86       74.95     78.52 o 
   2   2  15      318.28      205.65     73.77 o 
   1   3  15        6.62      -94.41    440.39 o 
   2   3  15       35.60       -0.40     68.83 o 
   3   3  15       29.32      104.31     96.28 o 
   1   4  15      121.13      230.79    243.90 o 
   2   4  15       16.23       -2.29     62.84 o 
   3   4  15        7.67       -2.25     98.53 o 
   0   5  15       20.44       50.39    357.06 o 
   1   5  15       45.25       67.55    230.67 o 
   2   5  15      133.25       42.20     91.43 o 
   3   5  15        9.64      -37.35     96.37 o 
   0   6  15       89.84      123.64    229.75 o 
   1   6  15       10.89       56.00    165.75 o 
   2   6  15        1.77      -82.48    180.21 o 
   3   6  15       97.09       64.12     95.00 o 
  -1   7  15       37.81      -80.88    314.51 o 
   0   7  15      117.70      163.52    172.66 o 
   1   7  15       30.10     -154.47    206.40 o 
   2   7  15       36.19       83.05    203.36 o 
   3   7  15       30.97       50.69     95.10 o 
  -2   8  15       10.50      129.12    285.68 o 
  -1   8  15       40.68       77.97    208.79 o 
   0   8  15        2.46      -42.68    286.42 o 
   1   8  15       69.74      -95.39    202.61 o 
   2   8  15        1.38     -148.52    351.22 o 
   3   8  15        3.00      -97.06     97.06 o 
  -3   9  15       40.04     -101.08    288.34 o 
  -2   9  15        0.89      -36.29    208.63 o 
  -1   9  15       81.66      469.49    259.27 o 
   0   9  15      169.23      206.86    153.37 o 
   1   9  15       38.86      167.88    169.18 o 
   2   9  15       69.02      123.10    189.73 o 
   3   9  15       17.16     -106.18    163.92 o 
  -4  10  15       66.76      179.71    300.89 o 
  -3  10  15       17.15      -13.43    297.25 o 
  -2  10  15       98.01      121.46    202.90 o 
  -1  10  15       41.34       50.55    183.74 o 
   0  10  15       69.03      -37.65    217.04 o 
   1  10  15       60.00      410.17    232.26 o 
   2  10  15       77.84       61.55    212.14 o 
   3  10  15      109.79     -169.03    305.99 o 
  -6  11  15       26.09      272.55    303.33 o 
  -5  11  15       47.46      255.00    310.10 o 
  -4  11  15       22.22      242.84    301.96 o 
  -3  11  15        7.65      291.81    187.81 o 
  -2  11  15       19.79     -157.46    157.46 o 
  -1  11  15       89.49       28.16    202.95 o 
   0  11  15       13.38      -87.95    207.46 o 
   1  11  15        5.60       18.97    213.01 o 
   2  11  15        4.27     -152.35    325.00 o 
   3  11  15       20.94      327.65    278.14 o 
  -9  12  15       17.42     -324.31    324.31 o 
  -8  12  15        2.83      750.39    304.61 o 
  -7  12  15        5.74     -288.53    288.53 o 
  -6  12  15       40.84      -55.49    273.04 o 
  -5  12  15       27.54       57.40    209.56 o 
  -4  12  15        6.72      119.43    213.87 o 
  -3  12  15       44.77      -70.21    210.46 o 
  -2  12  15        9.71     -175.51    190.97 o 
  -1  12  15       37.93      402.82    162.35 o 
   0  12  15        2.36      111.18    153.60 o 
   1  12  15       23.36     -230.91    230.91 o 
   2  12  15       30.60      -62.26    273.04 o 
   3  12  15        9.02      384.02    283.82 o 
  -8  13  15        6.15      355.19    355.78 o 
  -7  13  15        2.99     -252.15    341.27 o 
  -6  13  15       20.17      -46.22    342.74 o 
  -5  13  15       14.13      445.88    211.32 o 
  -4  13  15        1.24      -60.00    321.12 o 
  -3  13  15       31.60      -11.85    198.38 o 
  -2  13  15       49.23      221.07    166.82 o 
  -1  13  15       45.36      259.29    221.00 o 
   0  13  15       40.83      104.00    220.00 o 
   1  13  15        6.61       46.22    208.43 o 
   2  13  15       12.47      241.08    338.14 o 
  -7  14  15        7.00       77.26    335.05 o 
  -6  14  15        1.81      154.22    215.97 o 
  -5  14  15        2.53     -189.40    189.40 o 
  -4  14  15       31.59     -225.35    231.33 o 
  -3  14  15       41.03      -54.51    225.48 o 
  -2  14  15        7.82      -83.67    235.41 o 
  -1  14  15        3.50       59.45    161.16 o 
   0  14  15       48.19     -234.66    234.66 o 
   1  14  15       17.37     -184.71    305.78 o 
   2  14  15       15.98     1052.35    351.18 o 
  -5  15  15       31.33      -12.63    235.37 o 
  -4  15  15        2.19       60.18    258.89 o 
  -3  15  15       12.95      -85.69    220.01 o 
  -2  15  15       39.84      179.08    347.55 o 
  -1  15  15       51.28      129.23    229.27 o 
   0  15  15        2.41      408.88    248.30 o 
   1  15  15        2.31       87.74    356.47 o 
  -4 -15  16        2.93       73.43    248.48 o 
  -3 -15  16        5.90       69.18    113.15 o 
  -2 -15  16        4.30      -51.17     83.19 o 
  -1 -15  16        2.82       -0.71     94.31 o 
   0 -15  16        2.61      -54.79     76.09 o 
  -6 -14  16        2.51      206.43    307.99 o 
  -5 -14  16        0.22      290.90    256.41 o 
  -4 -14  16       14.57      -73.01    208.67 o 
  -3 -14  16        5.01       11.29    183.63 o 
  -2 -14  16        3.47       95.08     73.12 o 
  -1 -14  16        0.43      -22.21     81.72 o 
   0 -14  16        5.15       87.37     77.81 o 
   1 -14  16        1.50     -109.41    109.41 o 
   2 -14  16        1.61       72.25    123.14 o 
  -7 -13  16       13.45       24.80    385.78 o 
  -6 -13  16        1.93     -350.00    350.00 o 
  -5 -13  16        0.57      219.95    224.63 o 
  -4 -13  16        4.09     -244.48    244.48 o 
  -3 -13  16       14.69      120.70    186.81 o 
  -2 -13  16       27.47       90.82     72.69 o 
  -1 -13  16       24.73      -25.91     70.57 o 
   0 -13  16       25.44      112.34     76.53 o 
   1 -13  16        5.60       38.28     92.30 o 
   2 -13  16        3.52      184.02    109.70 o 
  -6 -12  16        6.90      -60.10    359.51 o 
  -5 -12  16       44.85     -335.10    335.10 o 
  -4 -12  16       43.36      112.15    481.18 o 
  -3 -12  16        6.32      -97.40    238.15 o 
  -2 -12  16        0.05      -10.70     70.09 o 
  -1 -12  16       10.13      -67.52     67.52 o 
   0 -12  16        1.66       14.35     62.34 o 
   1 -12  16       23.49      -11.54     73.98 o 
   2 -12  16        5.70      117.16    104.90 o 
  -4 -11  16        6.82       55.49    312.84 o 
  -3 -11  16       62.87      100.03    221.51 o 
  -2 -11  16       71.78       47.16    106.96 o 
  -1 -11  16       48.01       10.99     68.27 o 
   0 -11  16        3.76       48.44     71.74 o 
   1 -11  16        3.60      -72.45     72.45 o 
   2 -11  16        8.17      -13.33    105.69 o 
  -3 -10  16       14.60      -36.76    319.31 o 
  -2 -10  16       13.92       27.36    113.00 o 
  -1 -10  16        2.47       28.58     66.55 o 
   0 -10  16       27.69      -24.59     67.39 o 
   1 -10  16       10.64       29.26     67.05 o 
   2 -10  16       55.37       95.20    104.90 o 
  -2  -9  16      219.19     1095.81    350.63 o 
  -1  -9  16       46.54       18.84     72.78 o 
   0  -9  16       28.50       34.82     69.21 o 
   1  -9  16       20.51      -15.37     64.72 o 
   2  -9  16       28.06      -17.35     98.53 o 
  -1  -8  16      234.23       94.91    106.97 o 
   0  -8  16       18.01       -0.46     76.37 o 
   1  -8  16       95.36       79.94     71.61 o 
   2  -8  16        3.72      -25.69     96.76 o 
   0  -7  16       24.60      -34.47     81.08 o 
   1  -7  16       25.12      -49.72     74.82 o 
   2  -7  16       78.65      -13.24     93.04 o 
   0  -6  16      213.55       92.17    133.64 o 
   1  -6  16       52.11       71.96     73.90 o 
   2  -6  16        1.32      -43.73    103.04 o 
   1  -5  16       81.55       -8.21     90.59 o 
   2  -5  16       63.15       35.30    107.06 o 
   2  -4  16        8.50       48.04    112.74 o 
   2  -3  16       24.80       90.10    117.16 o 
   2  -2  16       12.47      -13.43    368.43 o 
   2   0  16       63.25       62.06    127.55 o 
   2   1  16       79.11       57.91     82.39 o 
   2   2  16        9.88       -3.84     75.81 o 
   1   3  16       48.04      -18.38    304.20 o 
   2   3  16       27.41       26.64     72.65 o 
   1   4  16        5.12      -51.48    243.37 o 
   2   4  16        6.97       13.78     71.21 o 
   3   4  16       86.33       84.51     99.42 o 
   0   5  16       16.18      -66.18    361.47 o 
   1   5  16       82.66     -116.36    239.15 o 
   2   5  16       65.22        8.28     65.12 o 
   3   5  16       21.51        0.49     90.59 o 
   0   6  16      225.13      100.30    241.77 o 
   1   6  16       62.41      305.10    226.63 o 
   2   6  16        0.84      -41.89    129.20 o 
   3   6  16        5.08        6.57    104.02 o 
  -1   7  16       47.24        2.16    321.67 o 
   0   7  16       24.68      218.23    212.81 o 
   1   7  16       30.24      316.05    225.67 o 
   2   7  16       72.51        1.75    214.90 o 
   3   7  16       13.27      114.02     91.18 o 
  -2   8  16       29.40      -86.28    289.41 o 
  -1   8  16      231.97      333.63    218.27 o 
   0   8  16       20.78      310.19    342.40 o 
   1   8  16       97.85      311.13    238.25 o 
   2   8  16        4.90      107.83    221.18 o 
   3   8  16      102.86      -38.83     96.38 o 
  -3   9  16      100.21      336.98    279.91 o 
  -2   9  16      221.34      312.89    204.84 o 
  -1   9  16       44.70      117.19    172.36 o 
   0   9  16       26.47      196.41    166.49 o 
   1   9  16       23.68      145.26    175.72 o 
   2   9  16       26.20      -73.71    214.50 o 
   3   9  16       24.57     -148.24    148.24 o 
  -4  10  16       63.25      157.85    291.18 o 
  -3  10  16       10.62     -196.48    196.48 o 
  -2  10  16       18.22      146.33    212.65 o 
  -1  10  16        0.66     -139.50    208.02 o 
   0  10  16       30.83     -222.37    222.37 o 
   1  10  16        7.61       24.85    199.98 o 
   2  10  16       57.84     -267.65    318.05 o 
   3  10  16        0.28      636.66    325.19 o 
  -6  11  16       12.60      166.08    314.51 o 
  -5  11  16        6.34      -66.47    258.72 o 
  -4  11  16        7.36       69.29    195.90 o 
  -3  11  16       66.70      -17.59    221.00 o 
  -2  11  16       72.86       91.62    184.42 o 
  -1  11  16       52.52       91.80    174.60 o 
   0  11  16        3.60       42.95    225.37 o 
   1  11  16        1.13      329.98    228.28 o 
   2  11  16        7.94      119.12    336.27 o 
   3  11  16       24.83       22.55    278.33 o 
  -8  12  16        0.08       -1.57    361.37 o 
  -7  12  16       12.87      150.69    361.67 o 
  -6  12  16        6.35     -310.68    354.51 o 
  -5  12  16       41.98      -48.55    287.85 o 
  -4  12  16       41.85      223.00    315.15 o 
  -3  12  16        6.56       28.82    265.83 o 
  -2  12  16        0.23      -74.24    228.06 o 
  -1  12  16        6.33     -216.68    224.18 o 
   0  12  16        2.66      256.71    202.02 o 
   1  12  16       26.73      260.76    229.72 o 
   2  12  16        6.22     -257.35    338.82 o 
  -7  13  16       15.69      -95.20    323.04 o 
  -6  13  16        1.73     -174.00    227.76 o 
  -5  13  16        2.57     -108.88    239.93 o 
  -4  13  16        4.22      124.74    178.24 o 
  -3  13  16       15.00      173.40    233.84 o 
  -2  13  16       29.40        3.12    182.11 o 
  -1  13  16       24.08     -204.57    204.57 o 
   0  13  16       24.41     -242.94    242.94 o 
   1  13  16        6.04     -109.72    277.55 o 
   2  13  16        3.97     -198.72    310.59 o 
  -5  14  16        0.24     -186.03    186.03 o 
  -4  14  16       16.50       17.19    233.38 o 
  -3  14  16        4.65      205.15    237.57 o 
  -2  14  16        3.74       39.56    242.35 o 
  -1  14  16        0.12     -243.50    243.50 o 
   0  14  16        4.45      606.63    219.91 o 
   1  14  16        1.62      132.74    379.60 o 
  -2  15  16        3.45      212.65    357.45 o 
  -4 -14  17        3.14      -13.13    415.73 o 
  -3 -14  17        2.20      -45.01    129.20 o 
  -2 -14  17       14.82        4.30     82.55 o 
  -1 -14  17       10.46       15.81     98.38 o 
   0 -14  17       14.85        6.30    100.73 o 
  -6 -13  17        0.93      390.98    373.23 o 
  -5 -13  17        5.27      -29.75    268.56 o 
  -4 -13  17       11.73      182.67    343.72 o 
  -3 -13  17       22.05      -43.32    255.05 o 
  -2 -13  17        6.56       37.55     78.25 o 
  -1 -13  17       21.02       77.21    104.31 o 
   0 -13  17        9.41      -42.48     79.96 o 
   1 -13  17       12.44       50.29    111.57 o 
   2 -13  17        2.02       41.96    125.59 o 
  -7 -12  17        9.95      512.45    315.98 o 
  -6 -12  17        1.93      159.90    353.92 o 
  -5 -12  17       17.96       37.84    366.67 o 
  -4 -12  17       19.07       55.93    222.56 o 
  -3 -12  17        1.75      150.57    249.04 o 
  -2 -12  17        4.58       13.61     74.56 o 
  -1 -12  17        5.61      -67.34     71.40 o 
   0 -12  17       19.64       93.86     84.66 o 
   1 -12  17        2.11      168.76     82.78 o 
   2 -12  17        1.44       16.37    109.80 o 
  -5 -11  17        4.56      -84.31    341.37 o 
  -4 -11  17       12.70      -44.22    345.39 o 
  -3 -11  17       82.52      108.61    238.54 o 
  -2 -11  17        3.50      -45.97     57.98 o 
  -1 -11  17        1.26      -78.68     78.68 o 
   0 -11  17        0.02       -7.44     71.51 o 
   1 -11  17        8.40      -67.29     76.65 o 
   2 -11  17       24.19     -117.26    117.26 o 
  -3 -10  17        3.56     -118.53    333.04 o 
  -2 -10  17       68.96       36.34     74.15 o 
  -1 -10  17       55.25       34.65    118.97 o 
   0 -10  17       72.44      114.91     77.01 o 
   1 -10  17        4.53       45.10     74.25 o 
   2 -10  17        6.32      -51.96    108.43 o 
  -2  -9  17        5.61      141.57    355.19 o 
  -1  -9  17       31.42       30.22     79.92 o 
   0  -9  17       12.19       24.59     72.33 o 
   1  -9  17       15.77       56.96     75.22 o 
   2  -9  17       14.78     -116.18    116.18 o 
  -1  -8  17       31.44       15.79     74.11 o 
   0  -8  17        6.63      -21.64     77.01 o 
   1  -8  17        2.52      -84.67     90.10 o 
   2  -8  17        5.48       95.98    114.90 o 
   0  -7  17        0.89       42.16    115.88 o 
   1  -7  17        5.02      -75.83     81.84 o 
   2  -7  17        5.38      -59.61    109.12 o 
   0  -6  17        1.00       28.14    124.51 o 
   1  -6  17       20.77      -40.17     81.26 o 
   2  -6  17       29.94       52.16    107.75 o 
   1  -5  17       13.77      -25.20    120.39 o 
   2  -5  17       10.80      -66.96    118.04 o 
   1  -4  17        2.95       -0.06    101.72 o 
   2  -4  17       10.93       -4.71    118.63 o 
   2  -3  17       30.88       91.57    239.51 o 
   2   0  17        3.79      -20.39    138.43 o 
   2   1  17        0.68      -30.69    123.82 o 
   1   2  17        2.59      -53.55    356.32 o 
   2   2  17       72.27       19.51    111.87 o 
   1   3  17        2.87     -159.93    279.11 o 
   2   3  17       31.84      -19.70     78.04 o 
   1   4  17        1.41       98.70    260.44 o 
   2   4  17       10.32       15.84     71.78 o 
   0   5  17       36.31       54.72    253.58 o 
   1   5  17       17.79       -1.93    241.75 o 
   2   5  17       10.30       41.04     71.20 o 
   3   5  17       26.57       91.08     90.69 o 
  -1   6  17        5.21      278.72    360.59 o 
   0   6  17        0.33      -34.38    256.21 o 
   1   6  17       19.82      223.37    239.15 o 
   2   6  17       34.03       33.69     69.02 o 
   3   6  17        5.56       39.31     96.37 o 
  -1   7  17       29.79      121.68    236.30 o 
   0   7  17        1.54      178.36    230.16 o 
   1   7  17        4.17      -15.94    223.60 o 
   2   7  17        5.36     -112.09    161.28 o 
   3   7  17        4.12      -31.96     95.88 o 
  -2   8  17       14.32     -296.96    343.14 o 
  -1   8  17       27.59      -22.65    260.64 o 
   0   8  17        5.16      126.53    234.80 o 
   1   8  17        2.84      107.93    229.34 o 
   2   8  17        6.72     -109.23    247.89 o 
   3   8  17        4.19       11.76     97.45 o 
  -3   9  17       41.71      331.67    297.16 o 
  -2   9  17        4.87      -73.54    213.55 o 
  -1   9  17       32.85       58.27    214.21 o 
   0   9  17       10.96     -212.16    212.16 o 
   1   9  17       21.47      147.27    233.59 o 
   2   9  17       14.58      363.04    317.35 o 
   3   9  17        6.53      -52.35     84.61 o 
  -4  10  17        0.29      463.92    310.49 o 
  -3  10  17        1.66     -106.52    218.15 o 
  -2  10  17       62.72      232.25    230.22 o 
  -1  10  17       45.81       45.86    220.82 o 
   0  10  17       65.53      185.13    231.93 o 
   1  10  17        4.65     -131.69    208.70 o 
   2  10  17        6.46      -75.49    330.59 o 
  -6  11  17        3.82     -276.17    337.55 o 
  -5  11  17        6.04     -319.12    319.12 o 
  -4  11  17       14.76        3.95    228.46 o 
  -3  11  17       79.43      -30.20    234.22 o 
  -2  11  17        4.16      181.76    223.01 o 
  -1  11  17        2.68      -78.00    183.28 o 
   0  11  17        1.48      165.44    181.35 o 
   1  11  17        8.60     -246.90    246.90 o 
   2  11  17       20.86     -103.53    359.22 o 
  -7  12  17       10.25     -312.06    312.06 o 
  -6  12  17        3.43     -309.80    309.80 o 
  -5  12  17       16.41      222.36    312.25 o 
  -4  12  17       21.50       82.63    213.30 o 
  -3  12  17        2.56     -198.10    202.64 o 
  -2  12  17        4.46      372.89    243.03 o 
  -1  12  17       11.32     -199.34    242.66 o 
   0  12  17       23.45      -57.19    183.60 o 
   1  12  17        2.09     -230.67    230.67 o 
   2  12  17        1.43     -374.70    374.70 o 
  -6  13  17        0.18      284.02    389.70 o 
  -5  13  17        5.39      -45.83    250.66 o 
  -4  13  17       11.42        0.87    204.02 o 
  -3  13  17       19.35       99.19    227.44 o 
  -2  13  17        6.06      327.10    199.30 o 
  -1  13  17       22.55     -230.06    230.06 o 
   0  13  17       10.56      127.05    349.21 o 
   1  13  17       12.53      178.43    365.78 o 
  -3  14  17        1.63     -227.44    227.44 o 
  -2  14  17       15.61     -104.36    465.44 o 
  -4 -13  18        5.50     -171.52    273.76 o 
  -3 -13  18        1.41       21.51    135.19 o 
  -2 -13  18        6.54       25.95     67.40 o 
  -1 -13  18       10.56      136.75     81.81 o 
   0 -13  18        8.04       54.51    115.00 o 
  -6 -12  18        3.86       -0.29    402.25 o 
  -5 -12  18        0.44     -323.72    365.19 o 
  -4 -12  18        0.01      307.70    252.26 o 
  -3 -12  18       17.22      -53.64    224.84 o 
  -2 -12  18        5.28        5.97     81.08 o 
  -1 -12  18        0.40      -79.38     79.38 o 
   0 -12  18        1.74      -83.45     83.45 o 
   1 -12  18        6.10     -112.06    114.02 o 
   2 -12  18        0.65      -97.84    127.55 o 
  -5 -11  18        1.15      355.98    347.84 o 
  -4 -11  18        8.20      156.18    364.41 o 
  -3 -11  18       48.52       28.52    254.08 o 
  -2 -11  18        9.62      -98.23     98.23 o 
  -1 -11  18       16.20       57.59     76.60 o 
   0 -11  18        0.29      -18.18     65.52 o 
   1 -11  18       36.12        9.31     83.37 o 
   2 -11  18        0.07     -115.88    118.43 o 
  -3 -10  18        7.94     -341.27    341.27 o 
  -2 -10  18        8.14      -14.03     81.90 o 
  -1 -10  18       48.77       76.37     75.71 o 
   0 -10  18        1.56       17.73     83.08 o 
   1 -10  18        1.00       14.14     80.08 o 
   2 -10  18       36.83       74.02    117.45 o 
  -2  -9  18       19.89       22.84    119.51 o 
  -1  -9  18       46.88      -31.84     74.28 o 
   0  -9  18       43.59       29.74     75.61 o 
   1  -9  18       34.83      -50.20     89.07 o 
   2  -9  18        8.03        2.25    112.35 o 
  -1  -8  18       27.11      -37.70     82.19 o 
   0  -8  18        9.62       22.17     82.33 o 
   1  -8  18       72.29       31.47     76.85 o 
   2  -8  18       11.28       29.41    120.20 o 
  -1  -7  18        8.57      -49.12    133.72 o 
   0  -7  18       50.65      112.34     83.51 o 
   1  -7  18       28.14       39.65     78.22 o 
   2  -7  18        3.67       -5.20    121.96 o 
   0  -6  18        4.80       -1.80     99.31 o 
   1  -6  18        2.00      -14.24     92.00 o 
   2  -6  18       35.99       19.41    124.22 o 
   1  -5  18       13.24       13.55     93.10 o 
   2  -5  18       12.01       14.80    126.57 o 
   1  -4  18       33.19        5.88    144.02 o 
   2  -4  18        5.76        0.88    269.61 o 
   2   1  18       16.69      -17.75    131.08 o 
   1   2  18        0.27       -7.32    326.60 o 
   2   2  18       42.31       -3.63    125.98 o 
   1   3  18        4.80      232.29    256.98 o 
   2   3  18        0.14     -101.76    120.19 o 
   0   4  18       10.30       96.47    424.12 o 
   1   4  18       35.43       11.20    272.79 o 
   2   4  18        4.71      -30.20    110.59 o 
   0   5  18       37.36      123.49    277.29 o 
   1   5  18       16.71      244.15    264.44 o 
   2   5  18       13.12       89.71    110.59 o 
  -1   6  18       19.02      -29.51    344.02 o 
   0   6  18        4.58       78.53    248.66 o 
   1   6  18        2.17       47.92    249.68 o 
   2   6  18       35.48       45.98    109.90 o 
  -2   7  18       25.26      243.04    353.33 o 
  -1   7  18        5.78      -19.18    270.10 o 
   0   7  18       47.94      101.13    250.37 o 
   1   7  18       27.43      -36.52    196.88 o 
   2   7  18        3.16      -69.22    101.67 o 
  -2   8  18        8.44      158.43    356.37 o 
  -1   8  18       28.81      141.90    190.83 o 
   0   8  18        8.87       47.65    196.88 o 
   1   8  18       72.32      286.09    243.84 o 
   2   8  18       13.10      569.21    352.16 o 
  -4   9  18       37.00     -130.69    314.61 o 
  -3   9  18        1.71      277.06    324.41 o 
  -2   9  18       17.42       70.24    429.41 o 
  -1   9  18       47.01     -212.42    296.52 o 
   0   9  18       41.60       62.24    279.27 o 
   1   9  18       33.20      135.39    380.88 o 
   2   9  18        6.62      255.10    362.15 o 
  -5  10  18        2.73     -132.06    328.82 o 
  -4  10  18        0.85     -323.53    323.53 o 
  -3  10  18        8.90      294.19    335.44 o 
  -2  10  18        6.38       -3.02    195.89 o 
  -1  10  18       42.92      -64.41    235.02 o 
   0  10  18        2.54      -90.61    244.29 o 
   1  10  18        0.49       50.17    237.74 o 
   2  10  18       36.25      209.41    376.38 o 
  -7  11  18        1.30      489.60    365.19 o 
  -6  11  18        9.34     -305.39    305.39 o 
  -5  11  18        0.00     -342.74    342.74 o 
  -4  11  18        7.62     -201.15    244.68 o 
  -3  11  18       51.30       98.90    246.58 o 
  -2  11  18        9.38      473.84    243.60 o 
  -1  11  18       16.50     -230.06    237.99 o 
   0  11  18        0.39       59.20    202.84 o 
   1  11  18       38.52       86.72    254.56 o 
   2  11  18        0.10      247.45    390.58 o 
  -5  12  18        0.58     -207.72    343.08 o 
  -4  12  18        0.02      -84.07    229.78 o 
  -3  12  18       16.15       54.42    289.07 o 
  -2  12  18        4.97     -125.08    198.00 o 
  -1  12  18        0.04      -15.86    263.11 o 
   0  12  18        1.74       69.66    365.63 o 
  -4 -12  19        2.09      -37.16    378.43 o 
  -3 -12  19        5.30        5.68     97.75 o 
  -2 -12  19        9.82       86.76     85.52 o 
  -1 -12  19        0.44      -17.96     90.49 o 
  -5 -11  19       34.06       51.76    411.57 o 
  -4 -11  19        9.64      225.19    384.21 o 
  -3 -11  19        1.19      189.05    246.96 o 
  -2 -11  19        0.65      -19.99    159.36 o 
  -1 -11  19        5.95      119.17     81.69 o 
   0 -11  19        4.68       30.36     82.84 o 
   1 -11  19        1.07       20.10    115.29 o 
  -4 -10  19        7.51      -71.86    411.47 o 
  -3 -10  19        1.87       41.76    377.84 o 
  -2 -10  19       12.85       27.61     86.00 o 
  -1 -10  19       18.10      -54.80    120.64 o 
   0 -10  19       35.86      -55.50     68.29 o 
   1 -10  19       19.89      110.37     85.23 o 
   2 -10  19        2.03      -41.47    125.29 o 
  -3  -9  19       22.55      389.80    391.08 o 
  -2  -9  19        2.24       33.89     82.77 o 
  -1  -9  19       34.26       53.29     82.34 o 
   0  -9  19       32.32       33.49     89.34 o 
   1  -9  19       10.41       50.90    104.66 o 
   2  -9  19        6.93       24.41    128.82 o 
  -2  -8  19        4.36     -103.04    415.68 o 
  -1  -8  19        1.19       40.56     97.57 o 
   0  -8  19        0.45       -2.48     82.25 o 
   1  -8  19        2.30      -32.34     82.68 o 
   2  -8  19        1.52       49.71    127.25 o 
  -1  -7  19       23.13      -46.47    127.35 o 
   0  -7  19        0.48        9.92     92.89 o 
   1  -7  19        6.17       25.71     84.32 o 
   2  -7  19        0.21       76.96    126.18 o 
   0  -6  19        5.07      -46.18     95.62 o 
   1  -6  19        0.84       48.53     84.85 o 
   2  -6  19        9.61       64.41    132.35 o 
   0  -5  19       10.71       -4.57     44.84 o 
   1  -5  19        7.39       12.76     88.35 o 
   1  -4  19        9.97       71.96    143.23 o 
   1  -3  19        5.13       11.96    151.57 o 
   1  -2  19        2.39      -36.96    213.43 o 
   1   0  19       79.89       31.86    207.07 o 
   1   1  19        6.66       -5.84    106.76 o 
   1   2  19        3.25       57.73     99.89 o 
   2   2  19        6.32        9.22    136.18 o 
   1   3  19        4.09      -21.21     93.14 o 
   2   3  19        5.70      -34.31    126.96 o 
   0   4  19        2.50      -26.67    304.24 o 
   1   4  19        9.03        2.01    111.80 o 
   2   4  19        2.17       37.84    123.14 o 
   0   5  19       11.63      117.47    277.88 o 
   1   5  19        8.89      116.90    171.10 o 
   2   5  19        1.56     -114.90    114.90 o 
  -1   6  19       11.15     -176.86    270.09 o 
   0   6  19        6.32       50.36    264.15 o 
   1   6  19        0.79        9.45    259.75 o 
   2   6  19        9.88     -105.59    115.78 o 
  -2   7  19       18.90      338.33    369.51 o 
  -1   7  19       28.13      -27.36    270.53 o 
   0   7  19        0.01      212.77    216.86 o 
   1   7  19        6.66     -157.72    254.42 o 
   2   7  19        0.27      -75.29    108.63 o 
  -3   8  19       20.98      -53.92    338.14 o 
  -2   8  19        3.31     -134.27    252.51 o 
  -1   8  19        1.13     -200.66    243.68 o 
   0   8  19        0.15      -42.62    236.11 o 
   1   8  19        1.88     -384.11    384.11 o 
   2   8  19        1.10       89.80    113.33 o 
  -4   9  19        0.34      267.94    356.17 o 
  -3   9  19       22.41     -242.94    362.16 o 
  -2   9  19        1.44      -55.20    264.61 o 
  -1   9  19       40.05      145.87    266.15 o 
   0   9  19       32.28      -58.28    252.40 o 
   1   9  19       11.89       71.88    496.37 o 
   2   9  19        6.06      143.53    403.23 o 
  -5  10  19        1.66     -334.02    350.58 o 
  -4  10  19        8.05     -112.16    362.45 o 
  -3  10  19        0.52       75.43    263.69 o 
  -2  10  19       10.63       91.13    245.58 o 
  -1  10  19       16.11     -233.39    233.39 o 
   0  10  19       33.17       67.82    208.70 o 
   1  10  19       18.69      -22.72    271.33 o 
  -5  11  19       33.40     -121.57    361.37 o 
  -4  11  19        8.25      247.71    261.99 o 
  -3  11  19        1.60      162.84    224.47 o 
  -2  11  19        2.08      261.67    233.31 o 
  -1  11  19        6.34        3.39    340.68 o 
   0  11  19        3.74      580.27    320.24 o 
  -4 -10  20       32.13       16.96    403.14 o 
  -3 -10  20       15.01      -98.67    294.56 o 
  -2 -10  20        2.37        6.33     88.99 o 
  -1 -10  20        0.23      -87.09     87.09 o 
   0 -10  20        1.63      -69.90     87.07 o 
  -3  -9  20        6.93     -180.88    408.33 o 
  -2  -9  20       26.53      -10.34     91.60 o 
  -1  -9  20       14.88       21.80     90.43 o 
   0  -9  20        6.40      -76.11     91.69 o 
   1  -9  20        2.87      -62.94    133.04 o 
  -2  -8  20        7.85        0.00    130.98 o 
  -1  -8  20       30.66       24.42     90.09 o 
   0  -8  20       11.58       41.62     93.17 o 
   1  -8  20        8.96       71.27    120.29 o 
  -1  -7  20       29.79      -47.88     98.86 o 
   0  -7  20        3.66       16.76     90.40 o 
   1  -7  20        0.39      -25.87     99.72 o 
   0  -6  20       13.00       31.57    133.53 o 
   1  -6  20        0.50      -82.26     99.29 o 
   0  -5  20        4.09       20.10    171.08 o 
   1  -5  20        0.89      -55.91     99.43 o 
   1  -4  20        5.88      -14.62    110.25 o 
   1  -3  20        8.27       33.53    152.84 o 
   1  -2  20       13.31      -22.75    171.96 o 
   1  -1  20       10.73      -23.92    189.61 o 
   1   0  20        1.83      -51.27    147.84 o 
   1   1  20        9.02       45.69     99.17 o 
   1   2  20       14.04       12.86     92.72 o 
   0   3  20        3.05     -157.33    355.43 o 
   1   3  20        6.77      -23.89     87.57 o 
   2   3  20        3.36      -74.12    120.69 o 
   0   4  20        0.77       78.24    305.30 o 
   1   4  20        5.04       40.54     84.48 o 
   2   4  20        3.72       -2.75    122.84 o 
  -1   5  20        6.61       35.59    429.80 o 
   0   5  20        4.67       78.84    290.65 o 
   1   5  20        0.77      127.04     84.13 o 
   2   5  20        7.66       29.71    123.14 o 
  -1   6  20        5.86       48.75    284.38 o 
   0   6  20       14.77      -98.74    231.47 o 
   1   6  20        0.58      -12.81    186.91 o 
   2   6  20        1.40      -37.65    115.39 o 
  -2   7  20       52.51      108.04    386.87 o 
  -1   7  20       31.97       56.48    268.40 o 
   0   7  20        3.88     -278.82    278.82 o 
   1   7  20        0.18       23.60    300.78 o 
   2   7  20       30.95       25.69    120.98 o 
  -3   8  20        8.81     -130.00    368.23 o 
  -2   8  20        8.71       54.05    331.22 o 
  -1   8  20       29.54      103.22    274.25 o 
   0   8  20       13.01        3.64    283.15 o 
   1   8  20       10.18      309.12    283.71 o 
   2   8  20        0.65      -26.18    125.59 o 
  -4   9  20       18.72      131.08    393.72 o 
  -3   9  20        6.21     -274.99    274.99 o 
  -2   9  20       27.90      383.38    218.30 o 
  -1   9  20       13.75       52.57    221.06 o 
   0   9  20        5.47       22.59    231.74 o 
   1   9  20        3.51      -58.47    581.17 o 
  -4  10  20       31.82     -181.79    280.93 o 
  -3  10  20       13.72     -188.59    273.06 o 
  -2  10  20        2.17      -43.83    275.03 o 
  -1  10  20        0.18     -167.90    267.99 o 
  -2  -9  21        7.13       -9.22    159.51 o 
  -2  -8  21        2.14        9.14     97.68 o 
  -1  -8  21        7.28        2.05    100.41 o 
   0  -8  21        1.66       36.40     95.92 o 
  -1  -7  21        3.23      -15.59    153.63 o 
   0  -7  21        4.57      -68.71    107.15 o 
   1  -7  21        3.44       13.24    140.19 o 
  -1  -6  21        5.38       17.16    164.41 o 
   0  -6  21        4.30      -40.01    104.87 o 
   1  -6  21        1.29      -17.25    141.27 o 
   0  -5  21        0.63       40.78    160.10 o 
   1  -5  21        2.11       53.14    152.74 o 
   1  -4  21        2.47      -13.82    154.41 o 
   0  -3  21        9.89       -0.78     51.08 o 
   1  -3  21        3.13     -110.88    580.39 o 
   1   0  21       36.23       43.82    181.77 o 
   1   1  21       20.49       79.02    158.82 o 
   0   2  21        4.01       52.45    558.82 o 
   1   2  21        4.23      -96.41    105.98 o 
   0   3  21       10.68      -28.83    351.19 o 
   1   3  21        3.24        5.69    103.42 o 
  -1   4  21        0.93      -79.51    478.43 o 
   0   4  21        9.21       -9.25    342.92 o 
   1   4  21        2.91       30.24     93.17 o 
  -1   5  21        3.01       -1.30    328.86 o 
   0   5  21        0.19      -33.55    304.03 o 
   1   5  21        2.15      -25.57     89.15 o 
   2   5  21        2.36       35.00    126.37 o 
  -2   6  21        2.78      216.17    410.68 o 
  -1   6  21        5.59      -33.93    256.99 o 
   0   6  21        4.51     -128.76    304.40 o 
   1   6  21        1.31       47.62     95.14 o 
  -3   7  21        2.29      -98.43    422.45 o 
  -2   7  21        0.05     -247.29    292.50 o 
  -1   7  21        4.02      370.95    309.70 o 
   0   7  21        5.38       16.61    300.27 o 
   1   7  21        4.28      130.49    240.39 o 
  -4   8  21        1.52        1.57    384.70 o 
  -3   8  21        2.92       -4.61    430.39 o 
  -2   8  21        2.49      -38.58    296.49 o 
  -1   8  21        5.53      104.51    241.13 o 
  -1  -6  22        0.85       53.72    176.86 o 
   0  -5  22        1.70        4.31    168.33 o 
   0  -4  22        2.66       34.41    172.65 o 
   0   1  22        0.68        2.25    180.10 o 
   1   1  22        0.59       -6.18    167.25 o 
   0   2  22        2.72       11.47    168.72 o 
   1   2  22        2.29      -62.94    174.41 o 
   0   3  22       10.21      -47.60    136.15 o 
  -1   4  22        1.21      158.85    363.55 o 
   0   4  22        2.05       24.66    131.63 o 
  -2   5  22        0.75      280.68    468.03 o 
  -1   5  22        0.11      -46.83    331.74 o 
   0   5  22        2.78       15.00    530.98 o 
  -2   6  22        8.62     -239.03    327.72 o 
                                                 
