# Supplementary material for: Peculiar orientational disorder in 4-bromo-4′-nitrobiphenyl (BNBP) and 4-bromo-4′-cyanobiphenyl (BCNBP) leading to bipolar crystals
Source: IUCrJ. 2016 Apr 28;3(Pt 3):219–25. doi: 10.1107/S2052252516006709 (PMC4856144; doi:10.1107/S2052252516006709)
Supplement: Supplementary file 3 [file m-03-00219-BNBP_rightsup3.hkl]

# 
# h,k,l, Fc-squared, Fo-squared, sigma(Fo-squared) and status flag 
# 
data_shelxl 
_shelx_title ' BNBP_right' 
_shelx_refln_list_code          4 
_shelx_F_calc_maximum      200.66 
_exptl_crystal_F_000      1104.00 
_reflns_d_resolution_high  0.6675 
 
loop_ 
 _symmetry_equiv_pos_as_xyz 
 'x, y, z' 
 '-x, y+1/2, -z' 
 
_cell_length_a     9.9706 
_cell_length_b    14.1307 
_cell_length_c    15.6499 
_cell_angle_alpha  90.000 
_cell_angle_beta  101.709 
_cell_angle_gamma  90.000 
 
_shelx_F_squared_multiplier     1.000 
 
loop_ 
 _refln_index_h 
 _refln_index_k 
 _refln_index_l 
 _refln_F_squared_calc 
 _refln_F_squared_meas 
 _refln_F_squared_sigma 
 _refln_observed_status 
   4 -19   0        4.10     -388.43    388.43 o 
   5 -19   0        2.26      213.33    407.70 o 
   3 -18   0      156.00      188.77    388.85 o 
   4 -18   0       97.62      583.21    428.85 o 
   5 -18   0      107.05       23.41    351.14 o 
   6 -18   0        0.31     -354.46    475.58 o 
   7 -18   0        7.49       47.65    343.03 o 
   2 -17   0      199.61      158.40    311.68 o 
   3 -17   0      247.76      101.67    383.96 o 
   4 -17   0       14.52     -229.46    229.46 o 
   5 -17   0       17.74       80.75    238.84 o 
   6 -17   0       30.68      251.43    385.14 o 
   7 -17   0      115.62       40.04    375.27 o 
   8 -17   0        1.95      -31.27    266.05 o 
   2 -16   0       23.71     -243.72    277.34 o 
   3 -16   0        2.50     -133.20    207.09 o 
   4 -16   0     1416.99     1533.37    259.14 o 
   5 -16   0       15.63      112.97    427.46 o 
   6 -16   0        3.17     -103.81    262.86 o 
   7 -16   0        1.62      182.32    222.63 o 
   8 -16   0      127.36      264.61    445.03 o 
   9 -16   0        5.59        3.89    319.56 o 
   1 -15   0      404.41       17.90    279.57 o 
   2 -15   0     1152.09      986.93    182.38 o 
   3 -15   0      433.41      352.47    315.32 o 
   4 -15   0       84.24     -185.26    199.15 o 
   5 -15   0      161.43      235.69    186.14 o 
   6 -15   0      333.82      431.11    285.50 o 
   7 -15   0      100.82     -111.46    305.27 o 
   8 -15   0       40.08     -207.12    295.24 o 
   9 -15   0        7.72     -326.64    326.64 o 
   1 -14   0     2114.89     1763.42    265.71 o 
   2 -14   0        1.45      410.85    176.77 o 
   3 -14   0      661.43      755.69    281.48 o 
   4 -14   0       46.34       56.31    187.24 o 
   5 -14   0      722.51      162.84    201.23 o 
   6 -14   0        0.23      149.47    375.89 o 
   7 -14   0       22.13       -9.89    181.98 o 
   8 -14   0       21.44     -206.14    206.14 o 
   9 -14   0       78.86      -10.41    227.84 o 
  10 -14   0        0.48      185.47    245.23 o 
   1 -13   0      760.62      463.81    160.94 o 
   2 -13   0      662.52      803.42    178.14 o 
   3 -13   0      971.32      875.56    136.16 o 
   4 -13   0      133.53       60.11    179.57 o 
   5 -13   0      123.79      195.30    218.43 o 
   6 -13   0      171.85      350.34    436.97 o 
   7 -13   0      102.98      -44.19    184.09 o 
   8 -13   0       47.50        7.29    274.88 o 
   9 -13   0       17.84      267.40    290.01 o 
  10 -13   0       13.81        1.55    315.53 o 
  11 -13   0       19.14      235.10    351.47 o 
   0 -12   0     7391.10     6989.54    219.88 o 
   1 -12   0        3.21     -140.75    148.74 o 
   2 -12   0       12.24      -41.01    112.00 o 
   3 -12   0       54.81       31.86    376.55 o 
   4 -12   0     1029.19     1183.56    131.16 o 
   5 -12   0       22.38      -72.66    199.58 o 
   6 -12   0      178.94      217.73    318.46 o 
   7 -12   0        7.53     -228.87    228.87 o 
   8 -12   0      313.29      112.05    162.02 o 
   9 -12   0        8.25      143.74    535.53 o 
  10 -12   0        3.12     -243.46    243.46 o 
  11 -12   0        3.08      694.34    286.00 o 
   1 -11   0     1119.29      861.39    138.29 o 
   2 -11   0      937.85      964.35    185.95 o 
   3 -11   0     1136.36      975.84    138.47 o 
   4 -11   0       86.60      134.36    263.83 o 
   5 -11   0      689.62      548.58    186.90 o 
   6 -11   0      107.45      167.29    209.71 o 
   7 -11   0      183.44       80.10    184.11 o 
   8 -11   0      115.49      151.65    183.88 o 
   9 -11   0       99.98       70.85    253.74 o 
  10 -11   0       10.17     -363.80    363.80 o 
  11 -11   0       23.82     -265.32    265.32 o 
  12 -11   0        1.13      386.04    346.30 o 
   0 -10   0      562.46      611.29    176.80 o 
   1 -10   0      412.37      598.26    133.27 o 
   2 -10   0      106.02       41.07    139.64 o 
   3 -10   0     1410.56     1387.19    105.35 o 
   4 -10   0     1254.48      995.47    165.60 o 
   5 -10   0     1286.51     1365.45    147.61 o 
   6 -10   0      135.70     -108.59    153.76 o 
   7 -10   0      234.83      407.02    268.38 o 
   8 -10   0       13.54      -48.56    231.08 o 
   9 -10   0       56.85     -243.81    243.81 o 
  10 -10   0       13.86      -79.41    244.59 o 
  11 -10   0        4.52      -71.58    292.02 o 
  12 -10   0       27.57     -308.22    308.22 o 
   1  -9   0      181.95      270.89     83.19 o 
   2  -9   0      128.27      186.08     87.10 o 
   3  -9   0      238.05       -2.23    134.03 o 
   4  -9   0      741.81      859.20    104.86 o 
   5  -9   0      323.37      146.72    123.48 o 
   6  -9   0       70.77      168.76    137.49 o 
   7  -9   0       84.48     -167.25    267.67 o 
   8  -9   0      158.41      589.49    459.70 o 
   9  -9   0       40.29     -189.15    336.92 o 
  10  -9   0       41.06       13.47    320.80 o 
  11  -9   0       36.15       75.84    292.37 o 
  12  -9   0       29.30      252.89    333.05 o 
  13  -9   0        0.21     -167.62    518.59 o 
   0  -8   0     1367.02     1371.34    124.41 o 
   1  -8   0        6.34       57.23     85.76 o 
   2  -8   0       53.41      249.91    100.87 o 
   3  -8   0      229.41      278.39    101.34 o 
   4  -8   0      280.85      220.55    140.19 o 
   5  -8   0       94.71      -96.33    119.15 o 
   6  -8   0        9.95      304.08    170.67 o 
   7  -8   0       33.27       85.63    184.44 o 
   8  -8   0      194.47     -108.45    246.20 o 
   9  -8   0      158.67      337.63    328.69 o 
  10  -8   0       18.97      210.29    304.37 o 
  11  -8   0        1.74      783.24    386.85 o 
  12  -8   0       10.70      -38.24    365.32 o 
  13  -8   0        9.67      -71.53    346.52 o 
   1  -7   0     5029.83     5100.61     91.62 o 
   2  -7   0      622.02      700.68    172.61 o 
   3  -7   0      805.08      712.44    106.48 o 
   4  -7   0       27.24      107.24    109.28 o 
   5  -7   0      419.74      266.03    140.44 o 
   6  -7   0      326.58      142.20    126.07 o 
   7  -7   0       53.29     -149.93    149.93 o 
   8  -7   0       61.38      426.69    320.21 o 
   9  -7   0      275.67      601.77    330.87 o 
  10  -7   0       21.59      397.38    297.39 o 
  11  -7   0       12.45     -323.84    323.84 o 
  12  -7   0       20.49      275.17    424.41 o 
  13  -7   0       10.95      579.55    479.76 o 
   0  -6   0     1180.50     1054.62     90.25 o 
   1  -6   0    15710.49    15702.37    114.01 o 
   2  -6   0       42.35      185.72     88.66 o 
   3  -6   0     2531.81     2748.12    107.12 o 
   4  -6   0     1182.45     1122.46    136.63 o 
   5  -6   0      941.59      963.53    125.56 o 
  12  -6   0       17.06     -240.37    430.31 o 
  13  -6   0       21.10      841.75    464.03 o 
   1  -5   0    11266.98    11451.95    203.87 o 
   2  -5   0     7970.74     8666.58    123.01 o 
   3  -5   0     3546.35     3692.77    143.52 o 
  14  -5   0        5.70      274.68    518.00 o 
   0  -4   0    34246.20    34563.51    484.92 o 
   1  -4   0      106.91       76.02     67.10 o 
   2  -4   0      164.39      115.84    138.76 o 
   1  -3   0     1750.05     1725.61     91.34 o 
   0  -2   0      445.33      429.29     94.10 o 
   1  -2   0     2170.97     2199.95    138.20 o 
   0   2   0      449.85      403.89     88.65 o 
   1   3   0     1810.59     1885.92    104.22 o 
   0   4   0    34381.58    34446.47    144.55 o 
   1   4   0       90.98       67.31     45.28 o 
   2   4   0      194.68      130.01    103.46 o 
   1   5   0    11188.93    11213.98     83.38 o 
   2   5   0     7578.45     8041.79    102.86 o 
   3   5   0     3563.20     3342.78    113.79 o 
   0   6   0     1200.49     1127.25     58.98 o 
   1   6   0    14824.15    14641.37    124.42 o 
   2   6   0       44.37      191.73     72.77 o 
   3   6   0     2486.21     2548.92    107.58 o 
   4   6   0     1236.60     1158.36     97.46 o 
   1   7   0     5098.66     5163.45     58.98 o 
   2   7   0      959.68      990.30     70.72 o 
   3   7   0      860.49      937.66     70.38 o 
   4   7   0       34.12      197.32    112.77 o 
   5   7   0      375.24      491.42    104.24 o 
  13   7   0        9.10     -148.74    505.02 o 
   0   8   0     1419.43     1503.79     58.76 o 
   1   8   0        6.58       42.98     48.82 o 
   2   8   0       54.99      165.56     68.97 o 
   3   8   0      270.87      265.43     58.30 o 
   4   8   0      269.54      376.68     80.31 o 
   5   8   0      119.45      199.18     67.16 o 
   6   8   0       15.11       79.14     86.12 o 
   7   8   0       43.65      -91.53    106.97 o 
   8   8   0      170.02     -108.35    155.05 o 
   9   8   0      172.50      636.24    301.94 o 
  10   8   0       17.69      291.69    374.86 o 
  11   8   0        2.49     -144.91    343.50 o 
  12   8   0       10.78     -375.55    375.55 o 
  13   8   0       11.19      280.88    521.05 o 
   1   9   0      191.13      248.51     42.39 o 
   2   9   0       62.45      200.73     51.69 o 
   3   9   0      253.23      314.01     71.42 o 
   4   9   0      749.66      670.30     55.41 o 
   5   9   0      417.97      425.93     61.94 o 
   6   9   0       75.07       24.03     69.94 o 
   7   9   0       71.55       25.96     86.03 o 
   8   9   0      158.89      398.89    113.36 o 
   9   9   0       53.50     -198.89    285.80 o 
  10   9   0       37.84     -392.07    392.07 o 
  11   9   0       26.24      -98.31    353.43 o 
  12   9   0       25.99      183.35    395.80 o 
  13   9   0        0.22      716.38    372.31 o 
   0  10   0      575.05      633.30     61.38 o 
   1  10   0      316.73      299.65     46.55 o 
   2  10   0      112.17      161.45     62.43 o 
   3  10   0     1471.13     1523.11     60.80 o 
   4  10   0     1394.22     1378.72     78.95 o 
   5  10   0     1366.97     1370.32     61.03 o 
   6  10   0      127.96       97.41     59.12 o 
   7  10   0      213.34      130.13     68.51 o 
   8  10   0        4.39        1.71    109.57 o 
   9  10   0       67.59      218.06    156.62 o 
  10  10   0       14.72      385.88    332.29 o 
  11  10   0        2.71     -217.47    282.47 o 
  12  10   0       26.25     -279.46    316.86 o 
   1  11   0     1122.59     1024.77     76.09 o 
   2  11   0      893.53      835.54     58.83 o 
   3  11   0     1128.32      999.34     66.69 o 
   4  11   0       54.35       98.52     75.06 o 
   5  11   0      666.19      699.61     74.36 o 
   6  11   0       70.71      110.71     53.55 o 
   7  11   0      156.14      311.31     69.87 o 
   8  11   0      101.33      206.18    102.40 o 
   9  11   0       96.63        8.69    170.92 o 
  10  11   0       16.32       52.82    598.42 o 
  11  11   0       28.64      113.99    274.24 o 
  12  11   0        3.45     -119.65    360.74 o 
   0  12   0     7489.68     7608.60     98.38 o 
   1  12   0        1.48      -16.21     68.12 o 
   2  12   0       14.77       87.69    175.39 o 
   3  12   0       70.91       81.02     67.20 o 
   4  12   0      932.36      900.69     76.49 o 
   5  12   0       20.43       69.48     69.45 o 
   6  12   0      184.71      228.21     68.85 o 
   7  12   0       14.19       58.88     64.52 o 
   8  12   0      330.28      336.50     64.58 o 
   9  12   0        9.03       30.44    101.62 o 
  10  12   0        4.86     -292.45    292.45 o 
  11  12   0        4.28     -167.77    248.69 o 
   1  13   0      777.73      774.72     98.17 o 
   2  13   0      665.30      690.38    131.95 o 
   3  13   0     1003.87      976.65    126.69 o 
   4  13   0      134.03      174.16     65.46 o 
   5  13   0      129.61      127.47     70.76 o 
   6  13   0      166.54      171.39     61.38 o 
   7  13   0      117.79      224.39     66.76 o 
   8  13   0       45.83       66.80     76.29 o 
   9  13   0       23.95      158.00    112.54 o 
  10  13   0       15.39      475.37    323.71 o 
  11  13   0       21.42      155.13    337.86 o 
   0  14   0      376.30      319.00     97.25 o 
   1  14   0     2117.38     1907.94     99.04 o 
   2  14   0        1.46        9.48     71.46 o 
   3  14   0      669.12      700.85     67.16 o 
   4  14   0       78.77       63.64     92.22 o 
   5  14   0      707.60      706.86     73.59 o 
   6  14   0        0.23       35.09     78.65 o 
   7  14   0       21.18       26.08     57.92 o 
   8  14   0       17.36      -35.79     58.92 o 
   9  14   0       67.15      134.98    102.51 o 
  10  14   0        0.27      134.15    526.11 o 
   1  15   0      388.16      333.16     95.38 o 
   2  15   0     1176.46     1225.65    101.53 o 
   3  15   0      420.76      433.67     76.17 o 
   4  15   0       84.33       83.94     74.31 o 
   5  15   0      165.95      273.04     51.93 o 
   6  15   0      329.17      342.59     65.90 o 
   7  15   0      100.65       17.81     77.00 o 
   8  15   0       41.99      137.11     83.20 o 
   9  15   0        6.71     -116.98    116.98 o 
  10  15   0       27.70     -350.19    350.19 o 
   1  16   0       30.99       23.79    100.28 o 
   2  16   0       21.59       15.63     86.51 o 
   3  16   0        2.91       72.63    151.45 o 
   4  16   0     1420.31     1467.87    186.60 o 
   5  16   0       18.44       48.91     67.09 o 
   6  16   0       12.34      -38.21     55.78 o 
   7  16   0        0.70       62.76    142.89 o 
   8  16   0      135.28       51.91     87.73 o 
   9  16   0        6.14      112.67    204.93 o 
   2  17   0      204.65      298.21    104.12 o 
   3  17   0      231.27      441.96    103.73 o 
   4  17   0       14.31       68.86     86.71 o 
   5  17   0        2.76      -56.09     81.99 o 
   6  17   0       24.38       76.30    123.97 o 
   7  17   0      106.35       89.35     88.31 o 
   8  17   0        1.90      -97.85     97.85 o 
   3  18   0      161.81       65.87    114.44 o 
   4  18   0       91.89      -25.27    122.99 o 
   5  18   0      125.85      128.17     77.11 o 
   6  18   0        0.91      -28.59     91.81 o 
   7  18   0        8.67       -6.29     93.28 o 
   4  19   0        3.87       60.56    111.48 o 
   5  19   0        1.43       30.77    128.98 o 
   6  19   0       29.97      150.32    143.14 o 
  -5 -19   1        6.07     -289.84    289.84 o 
  -4 -19   1       58.75      737.16    391.29 o 
  -3 -19   1       70.51     -373.89    373.89 o 
   5 -19   1        9.95      529.41    485.26 o 
  -7 -18   1        2.12     -260.03    745.39 o 
  -6 -18   1        0.95     -276.50    276.50 o 
  -5 -18   1      150.00      253.32    686.36 o 
  -4 -18   1        9.38     -247.80    292.42 o 
  -3 -18   1        7.92       34.51    342.22 o 
  -2 -18   1       12.25      132.82    404.45 o 
   4 -18   1        1.23       11.70    426.28 o 
   5 -18   1       11.26      486.64    432.37 o 
   6 -18   1        0.91      478.33    304.06 o 
   7 -18   1       54.01     1067.09    499.14 o 
  -8 -17   1       19.35     -205.45    243.57 o 
  -7 -17   1        6.32     -218.73    218.73 o 
  -6 -17   1        8.46     -107.99    225.70 o 
  -5 -17   1       12.49       33.04    238.16 o 
  -4 -17   1       59.32       28.85    225.64 o 
  -3 -17   1        0.24     -266.19    266.19 o 
  -2 -17   1       25.21      436.80    351.47 o 
   3 -17   1        0.44      116.69    379.48 o 
   4 -17   1        1.07      221.69    383.12 o 
   5 -17   1       24.65      410.65    296.07 o 
   6 -17   1       71.74       92.39    408.84 o 
   7 -17   1        6.38        6.04    325.60 o 
   8 -17   1       17.55      596.16    525.97 o 
  -9 -16   1       12.74      -75.67    358.98 o 
  -8 -16   1       25.36      168.25    309.14 o 
  -7 -16   1       17.31      401.58    263.23 o 
  -6 -16   1       36.27      -70.87    281.01 o 
  -5 -16   1       13.56      124.70    199.75 o 
  -4 -16   1       77.62     -255.31    255.31 o 
  -3 -16   1       14.49      379.18    360.71 o 
  -2 -16   1      136.32      108.35    190.31 o 
  -1 -16   1        7.01       60.66    295.43 o 
   2 -16   1       99.50      267.13    337.82 o 
   3 -16   1        2.07     -183.55    357.16 o 
   4 -16   1      111.14     -163.18    266.93 o 
   5 -16   1       35.47      227.31    265.78 o 
   6 -16   1       11.83     -208.75    277.68 o 
   7 -16   1       12.67     -109.96    295.82 o 
   8 -16   1        3.37       50.19    267.76 o 
   9 -16   1        8.86     -258.97    338.26 o 
 -10 -15   1        8.88     -290.61    290.61 o 
  -9 -15   1        0.84      275.50    240.38 o 
  -8 -15   1       18.18       19.91    236.53 o 
  -7 -15   1       43.69      -54.50    272.42 o 
  -6 -15   1       43.90     -216.44    216.44 o 
  -5 -15   1       14.98     -148.38    235.57 o 
  -4 -15   1       35.48      159.14    208.10 o 
  -3 -15   1      101.32      201.04    228.88 o 
  -2 -15   1      183.09      348.10    175.05 o 
  -1 -15   1       19.29     -210.58    270.36 o 
   2 -15   1      136.50      380.00    258.68 o 
   3 -15   1       13.25      -77.90    197.05 o 
   4 -15   1       38.51       40.79    250.94 o 
   5 -15   1       37.17     -206.89    206.89 o 
   6 -15   1       21.57      198.35    198.36 o 
   7 -15   1        2.04      -15.50    234.18 o 
   8 -15   1       10.28      426.40    409.12 o 
   9 -15   1       10.34     -179.96    338.17 o 
 -10 -14   1        6.24     -250.86    373.48 o 
  -9 -14   1       58.86      201.09    255.41 o 
  -8 -14   1        8.63      348.76    272.62 o 
  -7 -14   1        1.80     -185.22    243.47 o 
  -6 -14   1       26.81      -54.35    210.87 o 
  -5 -14   1       65.38      428.25    194.55 o 
  -4 -14   1      139.16      120.47    217.91 o 
  -3 -14   1       15.29        9.95    141.29 o 
  -2 -14   1       25.19      198.34    202.77 o 
  -1 -14   1     1927.52     1673.14    174.72 o 
   0 -14   1      276.56      642.78    228.52 o 
   1 -14   1       12.11      103.92    212.45 o 
   2 -14   1      105.41      355.22    167.13 o 
   3 -14   1      529.80      379.62    183.72 o 
   4 -14   1       66.49     -130.36    186.38 o 
   5 -14   1        6.25      363.86    194.63 o 
   6 -14   1        1.95      227.78    456.11 o 
   7 -14   1      115.18      214.38    248.99 o 
   8 -14   1       54.60      254.92    277.93 o 
   9 -14   1        3.59      139.30    299.68 o 
  10 -14   1        0.35      292.26    341.06 o 
 -11 -13   1       10.02      240.02    263.43 o 
 -10 -13   1        5.82     -212.20    212.20 o 
  -9 -13   1       23.64      214.84    288.97 o 
  -8 -13   1       24.20       55.33    252.14 o 
  -7 -13   1      153.36      282.38    260.69 o 
  -6 -13   1       92.66      124.21    177.17 o 
  -5 -13   1       22.62      -52.93    162.45 o 
  -4 -13   1      143.62      231.15    203.30 o 
  -3 -13   1      443.71      186.63    194.03 o 
  -2 -13   1      124.08     -142.62    142.62 o 
  -1 -13   1        7.70      151.80    252.95 o 
   0 -13   1       63.72      472.60    173.23 o 
   1 -13   1      296.28      -96.95    195.09 o 
   2 -13   1       72.56      258.42    164.78 o 
   3 -13   1      229.53       95.46    202.87 o 
   4 -13   1      315.99      388.08    172.90 o 
   5 -13   1      247.93       37.06    207.03 o 
   6 -13   1        3.75     -191.63    191.63 o 
   7 -13   1       37.05     -186.59    186.59 o 
   8 -13   1        5.56       29.08    263.58 o 
   9 -13   1       25.53     -242.68    242.68 o 
  10 -13   1       13.22      336.78    285.17 o 
  11 -13   1       30.25     -334.71    334.71 o 
 -11 -12   1        4.42      147.16    323.94 o 
 -10 -12   1       27.86     -275.33    379.04 o 
  -9 -12   1       20.26     -186.00    240.74 o 
  -8 -12   1       65.60      281.41    553.95 o 
  -7 -12   1       67.18     -157.26    157.26 o 
  -6 -12   1      337.16      288.17    131.94 o 
  -5 -12   1      246.07      145.27    159.97 o 
  -4 -12   1      332.67      217.32    225.54 o 
  -3 -12   1        3.12       17.34    166.34 o 
  -2 -12   1      875.42      834.79    108.80 o 
  -1 -12   1       67.80      194.13    120.61 o 
   0 -12   1     1071.67      995.66     94.97 o 
   1 -12   1       48.47       16.34    101.63 o 
   2 -12   1      683.77      708.83    147.44 o 
   3 -12   1      324.73       65.89    176.50 o 
   4 -12   1      714.08      586.50    181.67 o 
   5 -12   1       81.82      108.79    147.63 o 
   6 -12   1       60.28      -88.15    232.55 o 
   7 -12   1       21.66      212.18    204.38 o 
   8 -12   1       84.65      244.40    239.52 o 
   9 -12   1       56.78      235.50    244.95 o 
  10 -12   1       10.82     -396.93    396.93 o 
  11 -12   1        9.80     -185.96    506.11 o 
 -12 -11   1       39.79     -287.62    348.10 o 
 -11 -11   1       11.77     -301.56    301.56 o 
 -10 -11   1        1.81      182.53    252.45 o 
  -9 -11   1       28.78     -313.78    353.88 o 
  -8 -11   1      178.50      178.74    227.71 o 
  -7 -11   1      246.02     -177.92    177.92 o 
  -6 -11   1     1256.35      944.41    147.51 o 
  -5 -11   1       84.88      120.73    119.24 o 
  -4 -11   1     2398.83     2205.35    152.12 o 
  -3 -11   1      900.79      966.03    219.44 o 
  -2 -11   1     1945.87     2010.33    146.11 o 
  -1 -11   1        8.04        0.34     91.00 o 
   0 -11   1      664.58      535.70    111.87 o 
   1 -11   1      453.21      621.56    201.39 o 
   2 -11   1     2498.00     2370.14    145.93 o 
   3 -11   1       12.95      263.08    165.34 o 
   4 -11   1     1486.03     1372.51    179.11 o 
   5 -11   1      401.07      465.72    190.07 o 
   6 -11   1      836.33      969.47    336.85 o 
   7 -11   1       45.58      258.21    229.66 o 
   8 -11   1       92.27      315.95    177.69 o 
   9 -11   1       18.33      -90.40    197.67 o 
  10 -11   1       61.76       34.02    215.29 o 
  11 -11   1        0.64      293.42    261.05 o 
  12 -11   1        4.23     -304.20    375.35 o 
 -12 -10   1        9.02      -50.06    323.46 o 
 -11 -10   1       18.63       -1.47    249.55 o 
 -10 -10   1        0.66     -265.03    265.03 o 
  -9 -10   1      281.23      590.90    226.93 o 
  -8 -10   1      224.29        4.06    265.87 o 
  -7 -10   1      430.84      432.33    159.25 o 
  -6 -10   1       14.51       60.13    126.34 o 
  -5 -10   1       21.73     -210.31    268.44 o 
  -4 -10   1        6.15     -131.00    131.00 o 
  -3 -10   1      288.55      196.67    121.37 o 
  -2 -10   1       65.44        2.17    121.85 o 
  -1 -10   1    10510.01     9968.56    105.21 o 
   0 -10   1      791.58      758.69     99.31 o 
   1 -10   1      183.71      221.08     94.26 o 
   2 -10   1       63.49      114.47    119.24 o 
   3 -10   1     1390.24     1428.48    156.10 o 
   4 -10   1      118.28      110.37    287.59 o 
   5 -10   1     1261.44     1147.96    186.57 o 
   6 -10   1        5.12       18.40    208.95 o 
   7 -10   1      194.19       44.91    160.81 o 
   8 -10   1       33.71     -194.44    194.44 o 
   9 -10   1      167.51      413.07    303.02 o 
  10 -10   1        8.99      173.80    273.50 o 
  11 -10   1       18.37      293.27    278.70 o 
  12 -10   1        1.95     -333.88    335.09 o 
 -13  -9   1        5.99     -231.66    862.68 o 
 -12  -9   1       39.66      645.62    377.03 o 
 -11  -9   1       47.36       51.71    337.41 o 
 -10  -9   1       17.99     -248.63    383.12 o 
  -9  -9   1       33.31       44.44    287.37 o 
  -8  -9   1       97.12      599.05    324.84 o 
  -7  -9   1      790.48      906.92    171.25 o 
  -6  -9   1      753.78     1075.73    187.49 o 
  -5  -9   1       59.39      105.64    151.60 o 
  -4  -9   1     2508.05     2262.18    126.44 o 
  -3  -9   1     6908.43     6323.52    109.23 o 
  -2  -9   1     2541.31     2511.45    108.64 o 
  -1  -9   1       27.44        9.95    114.29 o 
   0  -9   1     1856.36     2015.21     81.37 o 
   1  -9   1     8814.67     8242.09    191.58 o 
   2  -9   1     3481.09     3292.53    121.42 o 
   3  -9   1      234.04      113.10    104.62 o 
   4  -9   1     1115.55      994.82    164.10 o 
   5  -9   1     2554.94     2684.74    127.42 o 
   6  -9   1      764.11      653.45    125.55 o 
   7  -9   1      252.07      213.46    143.94 o 
   8  -9   1      106.11      174.82    433.28 o 
   9  -9   1       31.91      139.66    249.38 o 
  10  -9   1       55.57      116.75    262.51 o 
  11  -9   1       18.39     -223.86    714.82 o 
  12  -9   1        4.51      577.02    321.20 o 
 -13  -8   1       13.53      411.43    474.55 o 
 -12  -8   1       17.33       10.42    424.51 o 
 -11  -8   1       40.77     -335.25    335.25 o 
 -10  -8   1      174.38      448.54    364.48 o 
  -9  -8   1       46.83      140.10    279.11 o 
  -8  -8   1      285.74      457.13    279.26 o 
  -7  -8   1       20.83     -200.36    200.36 o 
  -6  -8   1     2366.85     2300.69    143.80 o 
  -5  -8   1      336.29      372.51    172.39 o 
  -4  -8   1     3444.52     3454.30    143.17 o 
  -3  -8   1       43.76      132.82    153.03 o 
  -2  -8   1     8847.75     8714.31    143.73 o 
  -1  -8   1       60.63       47.28     73.56 o 
   0  -8   1    12802.51    12720.70    150.28 o 
   1  -8   1       61.94      132.35     67.16 o 
   2  -8   1     7934.91     8043.21    148.30 o 
   3  -8   1      466.78      345.23    139.46 o 
   4  -8   1     5215.31     4795.86    112.85 o 
   5  -8   1      110.41      128.98    130.42 o 
   6  -8   1      214.16      -84.52    113.16 o 
   7  -8   1       66.67       11.42    184.24 o 
   8  -8   1      523.79      831.50    253.43 o 
   9  -8   1       12.38      -72.85    345.66 o 
  10  -8   1       20.48       -3.74    305.55 o 
  11  -8   1       49.08     -116.85    658.55 o 
  12  -8   1       29.33      298.28    326.69 o 
  13  -8   1       19.45       99.29    358.69 o 
 -13  -7   1       13.08     -404.45    404.45 o 
 -12  -7   1       30.52      140.88    420.58 o 
  -5  -7   1       87.65     -110.22    129.88 o 
  -4  -7   1     5222.65     5238.81    185.39 o 
  -3  -7   1     8023.14     7501.80    194.67 o 
  -2  -7   1     7230.49     7633.80    117.63 o 
  -1  -7   1       34.22       -3.79     85.86 o 
   0  -7   1     7479.35     7503.01     68.82 o 
   1  -7   1    11961.82    11450.58     77.16 o 
   2  -7   1    10006.79     9745.93    125.96 o 
   3  -7   1      488.80      518.99     88.10 o 
   4  -7   1     2304.44     2078.49    127.76 o 
   5  -7   1     3526.29     3410.51    147.53 o 
   6  -7   1     2638.91     2343.28    175.27 o 
   7  -7   1       17.82       15.14    146.29 o 
   8  -7   1       68.40     -177.75    266.63 o 
   9  -7   1      461.97     1029.42    352.25 o 
  10  -7   1      200.55      124.67    305.59 o 
  11  -7   1       12.05      456.07    381.06 o 
  12  -7   1        7.98     -302.50    377.42 o 
  13  -7   1        7.03      648.67    361.71 o 
  -3  -6   1      256.41      442.24    134.14 o 
  -2  -6   1      321.52      184.70    105.89 o 
  -1  -6   1     7363.44     7399.06    122.18 o 
   0  -6   1      351.48      354.75     57.33 o 
   1  -6   1     2620.12     2556.60     64.98 o 
   2  -6   1      973.11      940.44     91.96 o 
   3  -6   1     8612.72     8553.31    142.69 o 
   4  -6   1      221.29      182.12    105.51 o 
   5  -6   1      933.28      987.61    138.15 o 
   6  -6   1       57.45       82.39    126.83 o 
   7  -6   1     1630.46     1818.17    158.77 o 
   8  -6   1        8.08       49.25    306.24 o 
   9  -6   1      520.81      722.04    340.76 o 
  10  -6   1        7.32     -300.34    304.37 o 
  11  -6   1       93.91       64.59    325.23 o 
  12  -6   1        2.44      541.69    437.78 o 
  13  -6   1       16.55      653.08    470.13 o 
  -2  -5   1     2828.89     2956.48    160.74 o 
  -1  -5   1        0.21       93.34     83.42 o 
   0  -5   1     3303.91     3250.85     69.15 o 
   1  -5   1    11403.50    11331.97    124.27 o 
   2  -5   1     6973.30     6845.50     92.12 o 
   3  -5   1      222.61      117.77     99.87 o 
   4  -5   1      295.63      267.69    126.47 o 
   5  -5   1      983.69      938.02    122.32 o 
  12  -5   1        2.26      376.04    357.07 o 
  13  -5   1        5.47     -336.62    481.82 o 
  -1  -4   1       11.40       59.17    168.71 o 
   0  -4   1    31188.27    32339.22    204.42 o 
   1  -4   1      238.83      241.37     56.71 o 
   2  -4   1    12292.41    12316.31    206.81 o 
   3  -4   1     1044.33     1030.38    146.21 o 
  13  -4   1        9.01     -221.30    456.85 o 
  14  -4   1        3.75      781.18    541.30 o 
   0  -3   1     2798.39     2781.44     70.83 o 
   1  -3   1     8637.10     8217.85    109.01 o 
   2  -3   1     3703.85     3777.28    162.03 o 
  14  -3   1        8.36      915.08    515.35 o 
   0  -2   1      713.88      530.66    100.40 o 
   1  -2   1      178.82      200.97     78.82 o 
   1  -1   1       39.31       49.36     60.18 o 
   0   2   1      765.98      642.12     66.43 o 
   1   2   1      177.52      243.98     66.70 o 
   0   3   1     2981.86     2841.64     62.67 o 
   1   3   1     8840.25     8280.61     97.74 o 
   2   3   1     3736.19     3764.15    152.53 o 
  -1   4   1       14.11        8.49     69.85 o 
   0   4   1    31370.99    32091.71    269.56 o 
   1   4   1      253.15      250.45     54.26 o 
   2   4   1    12208.51    12298.84    126.52 o 
  -2   5   1     2903.58     2786.57    110.30 o 
  -1   5   1        0.58        8.07     66.68 o 
   0   5   1     3338.32     3237.75     49.69 o 
   1   5   1    11317.66    10940.61     67.60 o 
   2   5   1     7027.92     6887.79     83.07 o 
   3   5   1      231.08      260.80     96.67 o 
  -3   6   1      208.92      158.62     94.50 o 
  -2   6   1      348.11      304.06     66.87 o 
  -1   6   1     7348.42     7169.82     89.38 o 
   0   6   1      339.85      381.05     56.76 o 
   1   6   1     2585.48     2580.00     50.54 o 
   2   6   1     1259.98     1198.01     69.28 o 
   3   6   1     8620.68     8616.65    120.26 o 
   4   6   1      263.73      142.30    115.65 o 
   5   6   1      814.76      979.14     94.16 o 
  13   6   1       16.34     -498.05    498.05 o 
  -4   7   1     5014.04     5491.35    112.53 o 
  -3   7   1     7933.25     7424.93    161.93 o 
  -2   7   1     7201.66     7566.38     94.30 o 
  -1   7   1       28.91      147.46     76.71 o 
   0   7   1     7432.94     7496.02    135.19 o 
   1   7   1    12435.40    12074.10     87.04 o 
   2   7   1     9902.75     9833.32     81.13 o 
   3   7   1      517.46      543.03     57.18 o 
   4   7   1     2295.84     2313.96    133.31 o 
   5   7   1     3452.71     3328.39    101.08 o 
   6   7   1     2547.17     2475.71    111.61 o 
   7   7   1       44.44      101.66     98.41 o 
   8   7   1       70.83       59.87    160.06 o 
  10   7   1      196.86      306.08    320.83 o 
  11   7   1       12.49      330.52    396.98 o 
  12   7   1        7.40     -441.71    441.71 o 
  13   7   1        9.72     -337.11    511.81 o 
 -13   8   1       12.20       24.68    489.00 o 
  -6   8   1     2405.57     2678.68     95.44 o 
  -5   8   1      332.93      454.82     85.65 o 
  -4   8   1     3274.15     3307.32    180.75 o 
  -3   8   1       49.38      134.53    117.04 o 
  -2   8   1     8827.05     8620.43     87.09 o 
  -1   8   1       50.04      129.24     92.96 o 
   0   8   1    12892.59    13254.30    261.00 o 
   1   8   1       61.15       43.20     48.57 o 
   2   8   1     7842.53     7786.59    105.25 o 
   3   8   1      444.32      444.34     80.03 o 
   4   8   1     5109.19     4903.67     80.62 o 
   5   8   1      132.37       30.07     68.90 o 
   6   8   1      188.47      121.17     63.67 o 
   7   8   1       63.55      -94.78    107.26 o 
   8   8   1      555.90     1095.78    158.04 o 
   9   8   1       19.58      407.31    358.05 o 
  10   8   1       18.15     -376.73    376.73 o 
  11   8   1       42.29     -402.40    402.40 o 
  12   8   1       29.08      305.26    443.19 o 
  13   8   1       16.71      366.26    379.35 o 
 -13   9   1        7.36       -5.70    533.44 o 
 -12   9   1       42.27     -285.89    468.66 o 
 -11   9   1       50.36     1017.74    438.38 o 
 -10   9   1       21.93     -134.39    322.46 o 
  -9   9   1       34.79     -262.79    262.79 o 
  -8   9   1       64.71      147.08    147.57 o 
  -7   9   1      699.68      932.24    108.78 o 
  -6   9   1      734.47      671.93     85.18 o 
  -5   9   1       60.19        3.88     60.82 o 
  -4   9   1     2387.29     2440.36    111.96 o 
  -3   9   1     6880.85     6679.05     90.65 o 
  -2   9   1     2503.63     2479.72     69.60 o 
  -1   9   1       26.40       93.84     60.99 o 
   0   9   1     1861.84     1901.18     51.89 o 
   1   9   1     8768.84     8494.55     88.51 o 
   2   9   1     3465.35     3383.54     76.73 o 
   3   9   1      248.49      308.92     60.16 o 
   4   9   1     1067.47      985.78     80.71 o 
   5   9   1     2495.39     2632.32     76.06 o 
   6   9   1      708.72      771.10     66.66 o 
   7   9   1      243.45      282.26     64.38 o 
   8   9   1      104.62      191.14     84.77 o 
   9   9   1       15.50     -133.35    178.92 o 
  10   9   1       46.12      478.42    342.82 o 
  11   9   1       22.31      181.70    277.29 o 
  12   9   1        4.85      368.56    334.44 o 
 -12  10   1       11.82      597.44    464.91 o 
 -11  10   1       21.95      293.46    425.79 o 
 -10  10   1        0.41      937.39    390.88 o 
  -9  10   1      273.24      896.93    251.42 o 
  -8  10   1      202.66       97.04    113.37 o 
  -7  10   1      454.82      434.56     66.51 o 
  -6  10   1       33.72       97.62     70.45 o 
  -5  10   1      201.54      238.51    134.31 o 
  -4  10   1       44.49      130.13     55.75 o 
  -3  10   1      297.71      318.97     76.99 o 
  -2  10   1      135.22      205.94     51.09 o 
  -1  10   1    10376.26    10519.88     71.19 o 
   0  10   1      771.31      792.47     53.59 o 
   1  10   1      190.18      228.58     50.70 o 
   2  10   1      122.52      181.02     57.16 o 
   3  10   1     1650.02     1625.59     81.86 o 
   4  10   1      181.64      204.54     77.71 o 
   5  10   1     1307.86     1371.49     76.77 o 
   6  10   1       13.96      -12.02     51.50 o 
   7  10   1      221.08      289.77     70.11 o 
   8  10   1       40.05       68.00     80.15 o 
   9  10   1      177.97      860.92    459.36 o 
  10  10   1        7.62      -24.29    296.20 o 
  11  10   1       17.53     -283.22    283.22 o 
  12  10   1        1.71     -349.99    349.99 o 
 -12  11   1       36.62      -80.94    321.80 o 
 -11  11   1        7.97      530.15    349.55 o 
 -10  11   1        2.74      110.44    264.58 o 
  -9  11   1       28.45      139.03    144.66 o 
  -8  11   1      165.14      306.38     72.18 o 
  -7  11   1      285.33      283.51     92.82 o 
  -6  11   1     1236.91     1199.81     61.74 o 
  -5  11   1      134.55      110.56     67.77 o 
  -4  11   1     2302.38     2189.67    163.52 o 
  -3  11   1      935.86      988.61     59.97 o 
  -2  11   1     1941.47     1945.43     94.33 o 
  -1  11   1        9.72       83.90     72.10 o 
   0  11   1      713.80      670.54     53.97 o 
   1  11   1      450.99      459.05     54.53 o 
   2  11   1     2479.73     2504.03     78.36 o 
   3  11   1       30.64       75.84     68.29 o 
   4  11   1     1435.63     1520.30     77.29 o 
   5  11   1      421.40      479.91     74.40 o 
   6  11   1      805.80      865.84     63.37 o 
   7  11   1       63.48       44.01     89.81 o 
   8  11   1       88.04       99.06     68.58 o 
   9  11   1       25.78      138.22    113.16 o 
  10  11   1       55.14      164.52    308.17 o 
  11  11   1        0.36      344.89    260.79 o 
  12  11   1        3.89      413.95    315.08 o 
 -12  12   1        5.02     -159.46    521.05 o 
 -11  12   1        3.12      -23.92    331.74 o 
 -10  12   1       33.02      799.95    302.33 o 
  -9  12   1       25.97      100.73    134.06 o 
  -8  12   1       70.70       99.54    101.51 o 
  -7  12   1       72.70      124.88     55.67 o 
  -6  12   1      326.18      324.68     51.63 o 
  -5  12   1      254.40      274.86     61.08 o 
  -4  12   1      305.71      333.94     62.75 o 
  -3  12   1        3.42      -34.37     68.51 o 
  -2  12   1      878.11      794.24     54.86 o 
  -1  12   1       62.66        9.40    160.70 o 
   0  12   1     1109.63     1108.82    142.52 o 
   1  12   1       46.32      151.79     59.14 o 
   2  12   1      706.10      654.18     73.92 o 
   3  12   1      305.50      300.76     53.61 o 
   4  12   1      683.03      655.20     74.81 o 
   5  12   1       88.13       28.14    188.52 o 
   6  12   1       28.71       17.73     66.73 o 
   7  12   1       26.54        9.70    114.53 o 
   8  12   1       81.60      100.77     80.68 o 
   9  12   1       57.70      116.31    154.89 o 
  10  12   1       12.93       49.25    315.66 o 
  11  12   1       10.48      -38.85    525.18 o 
 -11  13   1        9.62     -278.89    278.89 o 
 -10  13   1        3.92       74.24    228.33 o 
  -9  13   1       20.05      -43.63    254.10 o 
  -8  13   1       22.89      -43.54    129.53 o 
  -7  13   1      153.59      114.69     71.66 o 
  -6  13   1       95.38      185.14     58.27 o 
  -5  13   1       21.64       43.98     60.64 o 
  -4  13   1      122.73      194.62     66.26 o 
  -3  13   1      442.13      436.81     92.54 o 
  -2  13   1      124.68      153.76     66.85 o 
  -1  13   1        5.93      -31.19     58.46 o 
   0  13   1       86.84       29.40     92.71 o 
   1  13   1      292.05      400.41     55.34 o 
   2  13   1       70.01       49.30     57.73 o 
   3  13   1      216.68      250.01     64.57 o 
   4  13   1      304.01      354.97     84.99 o 
   5  13   1      259.56      183.57     79.35 o 
   6  13   1        3.26      149.75     67.53 o 
   7  13   1       26.54       34.96     66.40 o 
   8  13   1        4.74       37.28     97.38 o 
   9  13   1       20.15      101.06    240.03 o 
  10  13   1       14.63      383.07    337.85 o 
  11  13   1       30.95       88.42    465.51 o 
 -11  14   1        4.60     1071.20    544.54 o 
 -10  14   1        5.74        6.75    493.42 o 
  -9  14   1       72.17      -31.19    118.35 o 
  -8  14   1        4.35      -22.71     78.21 o 
  -7  14   1        1.06       92.91     69.82 o 
  -6  14   1       30.31       25.43     50.39 o 
  -5  14   1       63.88       28.70     61.56 o 
  -4  14   1      146.01       63.08     95.32 o 
  -3  14   1       14.16      115.84     85.84 o 
  -2  14   1       22.47       76.55     62.92 o 
  -1  14   1     1759.40     1765.82     65.26 o 
   0  14   1      282.91      295.38     79.45 o 
   1  14   1       12.83       52.01     80.22 o 
   2  14   1      115.87      101.27     95.66 o 
   3  14   1      502.12      372.00     71.88 o 
   4  14   1       67.32       -1.77    100.23 o 
   5  14   1        3.44       81.55     50.78 o 
   6  14   1        1.83       62.80     67.00 o 
   7  14   1      120.85       52.06    112.28 o 
   8  14   1       59.73      170.77     76.98 o 
   9  14   1        2.26       52.11    153.28 o 
  10  14   1        0.51      314.29    547.74 o 
 -10  15   1        8.54     -262.93    717.62 o 
  -9  15   1        0.63     -120.11    120.11 o 
  -8  15   1       17.45       30.82     63.61 o 
  -7  15   1       41.23        2.53     68.73 o 
  -6  15   1       40.13       -2.66     64.72 o 
  -5  15   1       13.33       75.25     64.81 o 
  -4  15   1       38.99       94.52     56.68 o 
  -3  15   1      102.16      116.31     61.84 o 
  -2  15   1      168.84      128.87     71.85 o 
  -1  15   1       19.11      -50.04     81.21 o 
   0  15   1      145.73      121.42     83.08 o 
   1  15   1       90.52       81.50     85.54 o 
   2  15   1      137.12       79.54    103.53 o 
   3  15   1       14.21       78.33     59.05 o 
   4  15   1       37.09       77.91    104.80 o 
   5  15   1       39.90      148.51     72.25 o 
   6  15   1       24.70       88.20     59.87 o 
   7  15   1        0.53       36.50     88.97 o 
   8  15   1        8.86      -37.14     85.54 o 
   9  15   1        9.01       27.02    184.83 o 
  10  15   1        9.54      129.87    560.57 o 
  -9  16   1       12.96      217.19    127.31 o 
  -8  16   1       20.96      -60.75     77.37 o 
  -7  16   1       12.68      -57.55     72.10 o 
  -6  16   1       34.11      -74.08     74.68 o 
  -5  16   1       12.81      -71.38    112.22 o 
  -4  16   1       73.41      208.26    110.31 o 
  -3  16   1       16.01      -17.81     73.06 o 
  -2  16   1      143.54        6.98    102.25 o 
  -1  16   1        8.38      -73.93     85.92 o 
   2  16   1      106.24      235.96    105.99 o 
   3  16   1        4.50      150.91    105.49 o 
   4  16   1      117.00       48.45     72.85 o 
   5  16   1       34.28      -35.77    135.03 o 
   6  16   1        8.68      -33.73     80.40 o 
   7  16   1       11.29       73.92    167.87 o 
   8  16   1        2.57       54.25     70.68 o 
   9  16   1        4.75      208.09    158.05 o 
  -8  17   1       17.12      132.90     77.72 o 
  -7  17   1        7.54       32.43     62.17 o 
  -6  17   1       15.64       20.23     80.92 o 
  -5  17   1       15.25      -12.78     77.05 o 
  -4  17   1       61.99       88.70    134.44 o 
  -3  17   1        3.12      -63.59    208.86 o 
  -2  17   1       21.59       19.27     90.15 o 
  -1  17   1        0.66      -16.02     92.22 o 
   3  17   1        0.94       75.40    107.65 o 
   4  17   1        1.97      255.71    112.37 o 
   5  17   1       31.18      139.54     98.31 o 
   6  17   1       72.12       45.62     86.58 o 
   7  17   1        6.49      -69.59     86.96 o 
   8  17   1       21.73      -47.86    108.73 o 
  -7  18   1        1.12       75.02     93.54 o 
  -6  18   1        2.58      130.61     86.95 o 
  -5  18   1      149.04       80.76     72.13 o 
  -4  18   1        7.76      179.47     73.34 o 
  -3  18   1        5.47      189.94    118.96 o 
  -2  18   1       10.52      -42.27    109.52 o 
   4  18   1        0.03       91.23    100.57 o 
   5  18   1        6.03      119.15    135.28 o 
   6  18   1        0.85       -5.51    131.34 o 
   7  18   1       49.91      172.28     94.29 o 
  -6  19   1        0.40       68.52     97.23 o 
  -5  19   1        6.56        5.11    128.10 o 
  -4  19   1       60.00       90.74    123.38 o 
  -3  19   1       70.55      294.65    105.29 o 
   5  19   1        8.21      -52.20    129.97 o 
  -4  20   1       32.33      -43.75    144.72 o 
  -3 -20   2        3.74     -399.93    419.30 o 
  -6 -19   2        1.37     -210.39    501.39 o 
  -5 -19   2        5.21       61.86    338.82 o 
  -4 -19   2      163.42      398.87    292.33 o 
  -3 -19   2        5.62      147.47    449.38 o 
  -2 -19   2        1.88      107.06    374.27 o 
  -7 -18   2       46.86      490.96    253.13 o 
  -6 -18   2       45.65      198.42    339.62 o 
  -5 -18   2       49.16      227.64    340.36 o 
  -4 -18   2        9.15      497.78    503.65 o 
  -3 -18   2      207.87      275.23    243.16 o 
  -2 -18   2       75.00     -290.03    317.16 o 
   5 -18   2       19.59      219.73    440.73 o 
   6 -18   2       12.28      125.84    463.73 o 
  -8 -17   2       11.58      -57.69    291.44 o 
  -7 -17   2       13.23       54.66    270.06 o 
  -6 -17   2        1.10      120.99    306.60 o 
  -5 -17   2       77.74       -6.61    192.01 o 
  -4 -17   2       49.34      376.89    299.76 o 
  -3 -17   2      160.33       67.44    513.47 o 
  -2 -17   2       12.85     -190.63    341.24 o 
  -1 -17   2      239.31     -137.85    270.10 o 
   4 -17   2       40.66      103.43    383.62 o 
   5 -17   2      188.33      114.94    398.89 o 
   6 -17   2        2.06     -300.46    300.46 o 
   7 -17   2       10.11     -541.02    597.04 o 
  -9 -16   2        3.19      132.56    350.77 o 
  -8 -16   2        3.78     -292.45    292.45 o 
  -7 -16   2        5.51      368.74    521.05 o 
  -6 -16   2      693.74      827.88    490.12 o 
  -5 -16   2        9.74      353.80    265.10 o 
  -4 -16   2       18.90      298.24    191.01 o 
  -3 -16   2       16.52      286.44    639.32 o 
  -2 -16   2     1878.52     1915.35    220.11 o 
  -1 -16   2       30.53      291.40    242.05 o 
   3 -16   2       38.38      138.52    292.48 o 
   4 -16   2       73.94      862.91    363.86 o 
   5 -16   2        2.27      -94.21    246.31 o 
   6 -16   2      403.54      662.24    289.84 o 
   7 -16   2       11.67      223.00    306.09 o 
   8 -16   2        6.95      191.22    342.30 o 
 -10 -15   2       18.78     -238.09    484.14 o 
  -9 -15   2       31.66      346.77    272.84 o 
  -8 -15   2      108.16      573.04    478.01 o 
  -7 -15   2       59.11      224.84    272.77 o 
  -6 -15   2       16.65      196.04    178.06 o 
  -5 -15   2      198.30      246.19    206.02 o 
  -4 -15   2      920.99     1301.49    195.20 o 
  -3 -15   2      472.56      230.50    151.65 o 
  -2 -15   2        0.84      174.90    165.49 o 
  -1 -15   2      308.53       84.94    198.72 o 
   0 -15   2     1063.72      974.81    255.48 o 
   2 -15   2      288.69      -24.68    315.63 o 
   3 -15   2      152.35      586.18    330.65 o 
   4 -15   2      535.56      452.23    320.15 o 
   5 -15   2      224.73       31.41    241.35 o 
   6 -15   2      112.98       40.24    221.64 o 
   7 -15   2       14.56      400.25    279.52 o 
   8 -15   2       54.22      222.37    248.65 o 
   9 -15   2       31.25     -156.13    407.54 o 
 -10 -14   2        4.74      284.26    276.78 o 
  -9 -14   2       46.42     -136.59    251.36 o 
  -8 -14   2        4.49       29.64    282.50 o 
  -7 -14   2      221.33      -22.27    251.45 o 
  -6 -14   2       56.51      247.52    191.57 o 
  -5 -14   2      215.83      144.15    154.95 o 
  -4 -14   2        1.34       44.76    287.56 o 
  -3 -14   2      846.32      674.84    196.94 o 
  -2 -14   2      265.43      219.59    274.19 o 
  -1 -14   2     2148.65     1761.16    178.13 o 
   0 -14   2        0.38      296.41    190.23 o 
   2 -14   2      128.96     -234.59    234.59 o 
   3 -14   2     1805.21     2014.95    564.26 o 
   4 -14   2        1.52      421.97    226.26 o 
   5 -14   2       29.49       79.00    326.64 o 
   6 -14   2        8.09      154.69    191.06 o 
   7 -14   2      257.30      441.53    333.47 o 
   8 -14   2        0.21      -15.31    257.82 o 
   9 -14   2        0.68      623.71    319.84 o 
  10 -14   2        2.06     -177.35    742.74 o 
 -11 -13   2       14.26     -259.08    259.08 o 
 -10 -13   2        7.38      121.75    311.26 o 
  -9 -13   2       36.01      251.80    237.15 o 
  -8 -13   2       72.83       53.04    212.58 o 
  -7 -13   2        6.71       90.92    183.25 o 
  -6 -13   2       32.44       57.68    174.69 o 
  -5 -13   2      619.11     1037.40    169.29 o 
  -4 -13   2      509.80      893.04    159.36 o 
  -3 -13   2      590.76      636.79    250.10 o 
  -2 -13   2       31.31     -118.13    118.13 o 
  -1 -13   2      786.82     1013.41    159.11 o 
   0 -13   2      832.51      996.38    120.82 o 
   1 -13   2      874.89      772.28    129.80 o 
   2 -13   2      268.50      348.38    222.03 o 
   3 -13   2      397.03      429.31    186.21 o 
   4 -13   2      259.67       25.66    210.58 o 
   5 -13   2      363.35      232.06    183.41 o 
   6 -13   2      208.12      181.72    229.10 o 
   7 -13   2       12.66      -89.25    353.58 o 
   8 -13   2       38.36      154.22    275.50 o 
   9 -13   2       15.27      -56.18    288.94 o 
  10 -13   2       30.49     -318.38    318.38 o 
 -11 -12   2        7.39     -356.71    953.72 o 
 -10 -12   2      109.10      -43.23    588.28 o 
  -9 -12   2       14.44      160.44    280.04 o 
  -8 -12   2        5.10     -251.41    251.41 o 
  -7 -12   2        5.56      140.26    211.06 o 
  -6 -12   2      503.88      459.58    202.86 o 
  -5 -12   2       13.06     -117.87    290.67 o 
  -4 -12   2       34.01      314.70    176.04 o 
  -3 -12   2        3.17     -112.92    112.92 o 
  -2 -12   2     3593.70     3491.27    301.44 o 
  -1 -12   2        9.39       -5.53    128.98 o 
   0 -12   2       54.21      121.40    118.57 o 
   1 -12   2       57.37      128.44    127.13 o 
   2 -12   2     3474.64     3017.97    220.73 o 
   3 -12   2       19.80       66.16    288.10 o 
   4 -12   2      224.62      285.06    154.04 o 
   5 -12   2       38.12     -187.41    187.41 o 
   6 -12   2      239.38      355.68    395.91 o 
   7 -12   2       38.38     -185.66    185.66 o 
   8 -12   2       69.61       30.94    207.44 o 
   9 -12   2       37.63     -211.08    341.15 o 
  10 -12   2       24.38      262.77    430.56 o 
  11 -12   2        4.09     -143.40    282.45 o 
 -12 -11   2        4.12     -109.97    339.57 o 
 -11 -11   2        3.06       64.77    316.60 o 
 -10 -11   2        9.60     -265.45    377.32 o 
  -9 -11   2       33.78      394.95    214.08 o 
  -8 -11   2       40.97      -62.81    244.39 o 
  -7 -11   2      564.42      541.69    190.81 o 
  -6 -11   2       92.94       63.89    379.75 o 
  -5 -11   2      454.47      682.18    141.68 o 
  -4 -11   2      190.21      140.45    139.58 o 
  -3 -11   2     1280.00     1149.20    132.84 o 
  -2 -11   2       46.87      111.12     94.78 o 
  -1 -11   2      692.04      646.67     89.63 o 
   0 -11   2     1170.97     1434.56    108.98 o 
   1 -11   2     1593.86     1444.82    121.13 o 
   2 -11   2      113.98      225.12    193.54 o 
   3 -11   2      196.93       -1.05    133.85 o 
   4 -11   2      228.53      312.67    190.60 o 
   5 -11   2      458.68       66.77    205.15 o 
   6 -11   2      119.51       88.14    152.25 o 
   7 -11   2      171.76     -113.40    202.76 o 
   8 -11   2       40.13     -162.21    321.04 o 
   9 -11   2       15.61     -270.26    270.26 o 
  10 -11   2       35.86     -311.19    416.06 o 
  11 -11   2        0.34      -91.63    521.98 o 
 -12 -10   2       10.12      580.72    482.22 o 
 -11 -10   2       60.69     -403.58    403.58 o 
 -10 -10   2       17.52     -284.81    315.78 o 
  -9 -10   2        3.25     -163.10    302.01 o 
  -8 -10   2       79.92      -77.57    275.68 o 
  -7 -10   2      208.91     -119.76    207.96 o 
  -6 -10   2      134.01      327.35    150.94 o 
  -5 -10   2     3395.40     3433.76    160.27 o 
  -4 -10   2      164.70      360.30    127.53 o 
  -3 -10   2     1968.33     1908.75    106.98 o 
  -2 -10   2      352.54      405.02    108.51 o 
  -1 -10   2      627.27      597.51    110.50 o 
   0 -10   2      287.66      269.69     97.75 o 
   1 -10   2      311.01      335.71     93.94 o 
   2 -10   2      861.58      917.12    126.05 o 
   3 -10   2     2699.57     2644.38    168.62 o 
   4 -10   2       49.85       59.89    176.82 o 
   5 -10   2      899.30      919.94    187.11 o 
   6 -10   2      139.50       66.47    186.95 o 
   7 -10   2      116.02       53.93    176.43 o 
   8 -10   2      304.90      437.64    171.35 o 
   9 -10   2       17.96     -153.73    196.96 o 
  10 -10   2       22.91      322.70    213.33 o 
  11 -10   2       46.60      102.83    236.54 o 
  12 -10   2        4.73       76.98    362.08 o 
 -13  -9   2       12.78       48.47    445.84 o 
 -12  -9   2       11.89      895.62    433.95 o 
 -11  -9   2       26.70      637.26    340.65 o 
 -10  -9   2        2.31      -65.18    309.88 o 
  -9  -9   2       46.32      -44.24    289.04 o 
  -8  -9   2      141.11      693.94    274.41 o 
  -7  -9   2      237.16      643.94    242.57 o 
  -6  -9   2      186.21      -34.51    163.91 o 
  -5  -9   2      507.89      203.19    192.08 o 
  -4  -9   2      251.70      315.06    303.60 o 
  -3  -9   2      249.39      435.71    133.49 o 
  -2  -9   2       68.66      176.68    101.94 o 
  -1  -9   2      149.67      147.03    128.40 o 
   0  -9   2      535.37      530.17     69.59 o 
   1  -9   2      102.73      151.59     74.87 o 
   2  -9   2      755.37      707.10    101.50 o 
   3  -9   2      458.56      512.45    127.41 o 
   4  -9   2      113.61      275.64    136.96 o 
   5  -9   2       31.03      176.26    146.13 o 
   6  -9   2      911.33      886.61    140.40 o 
   7  -9   2      289.88       28.00    148.31 o 
   8  -9   2        7.78      -36.28    179.27 o 
   9  -9   2       48.18      -43.97    251.69 o 
  10  -9   2       62.69      491.55    394.93 o 
  11  -9   2        1.47       35.40    269.90 o 
  12  -9   2        0.40      148.22    261.84 o 
 -13  -8   2        4.95      632.83    469.34 o 
 -12  -8   2        3.61     -368.67    368.67 o 
 -11  -8   2       47.41      128.00    331.51 o 
  -6  -8   2      178.58       87.31    146.21 o 
  -5  -8   2       85.49        7.28    140.99 o 
  -4  -8   2      120.55       -0.88    181.60 o 
  -3  -8   2       38.38      -35.50    105.94 o 
  -2  -8   2      912.97     1090.54    122.47 o 
  -1  -8   2      207.30       23.66     95.93 o 
   0  -8   2        2.35       67.56     71.78 o 
   1  -8   2      304.42      295.02     64.65 o 
   2  -8   2      164.36      138.14    116.71 o 
   3  -8   2       88.06      -65.23    107.09 o 
   4  -8   2      140.99      134.55    130.16 o 
   5  -8   2      211.32      198.03    130.23 o 
   6  -8   2      237.04      275.07    154.72 o 
   7  -8   2      269.26      103.97    125.09 o 
   8  -8   2       15.89      111.54    330.38 o 
   9  -8   2       58.97      103.07    243.18 o 
  10  -8   2       19.43     -148.57    260.77 o 
  11  -8   2       25.55      -52.95    380.96 o 
  12  -8   2        5.35      242.14    331.56 o 
  -4  -7   2     2389.79     2315.88    145.16 o 
  -3  -7   2      664.09      978.80    143.34 o 
  -2  -7   2       33.15      115.19    172.25 o 
  -1  -7   2      883.28      907.45     88.80 o 
   0  -7   2     6720.94     7204.28    109.64 o 
   1  -7   2     3790.51     4041.13     78.08 o 
   2  -7   2     1532.60     1449.19    127.73 o 
   3  -7   2     1046.15     1168.08    138.66 o 
   4  -7   2      654.28      586.23    109.88 o 
   5  -7   2      253.87      245.21    162.10 o 
   6  -7   2       87.82      118.84    114.32 o 
   7  -7   2       79.90        3.08    276.56 o 
   8  -7   2       47.06      -27.04    211.47 o 
   9  -7   2       12.80      -90.94    284.81 o 
  10  -7   2       71.23      449.71    231.16 o 
  11  -7   2       39.48     -163.64    251.70 o 
  12  -7   2        6.20      -15.40    303.31 o 
  13  -7   2        3.11      -59.17    354.72 o 
  -2  -6   2     1011.92     1193.50    153.08 o 
  -1  -6   2    13180.40    13781.14    132.78 o 
   0  -6   2     1537.32     1476.39     61.75 o 
   1  -6   2    13978.15    14143.23    101.41 o 
   2  -6   2      546.80      589.14     75.99 o 
   3  -6   2     2750.44     2860.16    100.00 o 
   4  -6   2      673.80      496.37    134.20 o 
   5  -6   2      346.43      474.08    109.77 o 
   6  -6   2      257.76      -35.99    141.01 o 
   7  -6   2      590.08      309.52    185.30 o 
   8  -6   2       12.94       82.29    229.56 o 
   9  -6   2      197.63      181.21    277.37 o 
  10  -6   2       32.43      351.07    359.92 o 
  11  -6   2       46.39      258.76    396.79 o 
  12  -6   2       20.21      676.09    438.37 o 
  13  -6   2        5.58     -147.70    422.25 o 
  -1  -5   2     5370.53     5454.73    100.01 o 
   0  -5   2    14650.81    14624.90    174.17 o 
   1  -5   2    10446.46    10565.44     83.53 o 
   2  -5   2      208.22      203.91     93.44 o 
   3  -5   2     1577.74     1721.99     97.19 o 
   4  -5   2      857.99      907.24    124.53 o 
   5  -5   2     2305.31     2388.57    168.39 o 
   6  -5   2       42.05       46.99    126.04 o 
   7  -5   2       39.28        7.77    148.45 o 
   8  -5   2       97.52       16.03    301.24 o 
   9  -5   2      281.47      762.83    282.01 o 
  10  -5   2       58.16     -190.53    367.70 o 
  11  -5   2        3.47     -219.23    396.68 o 
  12  -5   2       13.65     1572.30    419.89 o 
  13  -5   2       16.30     -209.99    529.51 o 
  -1  -4   2       49.87      128.01    133.03 o 
   0  -4   2      309.76      327.80     63.72 o 
   1  -4   2       90.41       88.62     53.40 o 
   2  -4   2    12761.43    12513.34    144.30 o 
   3  -4   2     1234.75     1336.27     97.96 o 
   4  -4   2      507.13      322.95    151.29 o 
   5  -4   2       45.77       82.19    142.07 o 
  11  -4   2       49.38     -255.42    316.57 o 
  12  -4   2        8.28      -82.58    423.52 o 
  13  -4   2        1.26     -224.64    478.58 o 
   0  -3   2     3810.30     3738.32    107.15 o 
   1  -3   2     2255.26     2200.34     75.11 o 
   2  -3   2     4126.16     3930.89     99.64 o 
   3  -3   2     2954.41     2883.42    130.84 o 
  13  -3   2        2.06      278.71    480.25 o 
  14  -3   2        8.37      264.75    519.48 o 
   1  -2   2      398.57      483.99     71.15 o 
   2  -2   2      798.11      811.32     96.01 o 
  14  -2   2        1.34      252.07    553.20 o 
   1  -1   2     7391.79     7585.11    138.12 o 
   2  -1   2     1845.69     1572.94    148.68 o 
   1   1   2     7297.28     7438.03    405.65 o 
   1   2   2      589.97      581.94     58.30 o 
   2   2   2      814.22      785.85    139.34 o 
   0   3   2     3798.37     3710.40    101.05 o 
   1   3   2     2317.45     2246.16     62.92 o 
   2   3   2     4151.47     4114.82    110.46 o 
   3   3   2     3029.36     2921.27    138.56 o 
  -1   4   2       57.09       44.83     99.11 o 
   0   4   2      310.73      333.56     59.64 o 
   1   4   2       90.23       49.55     40.44 o 
   2   4   2    12641.10    12415.04     97.84 o 
   3   4   2     1220.87     1270.65     79.89 o 
   4   4   2      585.68      507.73     98.87 o 
  -1   5   2     5225.11     5309.54    119.32 o 
   0   5   2    13981.19    14115.31    127.85 o 
   1   5   2    10358.60    10339.89     83.34 o 
   2   5   2      202.45      272.83     51.18 o 
   3   5   2     1620.06     1708.42     89.31 o 
   4   5   2      758.32      815.08     97.90 o 
   5   5   2     2319.59     2386.83    118.83 o 
  13   5   2       17.17      260.53    472.68 o 
  -2   6   2     1005.50      857.61     98.24 o 
  -1   6   2    12451.07    13177.67    109.38 o 
   0   6   2     1562.53     1657.15     51.93 o 
   1   6   2    13047.31    13169.04    121.67 o 
   2   6   2      622.43      689.56     57.89 o 
   3   6   2     2690.02     2772.56     83.96 o 
   4   6   2      661.03      667.51     69.64 o 
   5   6   2      362.27      396.82    113.98 o 
   6   6   2      270.14      253.01    108.46 o 
   7   6   2      626.96      697.25    126.29 o 
   8   6   2       22.44      106.28    204.29 o 
  10   6   2       31.16      646.50    315.09 o 
  11   6   2       49.56      473.67    393.25 o 
  12   6   2       19.63      137.73    459.71 o 
  13   6   2        5.31     -283.23    541.89 o 
  -3   7   2      645.84      497.70     95.43 o 
  -2   7   2       13.90      129.16    107.06 o 
  -1   7   2      977.99     1097.28     69.39 o 
   0   7   2     7830.25     8373.45     69.47 o 
   1   7   2     3959.65     4100.18     48.20 o 
   2   7   2     1571.00     1611.61     59.32 o 
   3   7   2     1006.40      972.14     76.26 o 
   4   7   2      662.77      641.46     68.68 o 
   5   7   2      258.27      400.83     70.47 o 
   6   7   2       89.61      241.37     71.71 o 
   7   7   2       61.66      -62.33    114.83 o 
   8   7   2       21.08      -78.94    185.12 o 
   9   7   2        5.55     -211.47    341.04 o 
  10   7   2       86.38      203.12    393.56 o 
  11   7   2       33.97      183.25    408.98 o 
  12   7   2        7.99     -387.94    469.73 o 
  13   7   2        5.37      -70.23    365.81 o 
  -4   8   2      138.54      279.43    108.94 o 
  -3   8   2       31.01       25.76     89.66 o 
  -2   8   2      956.45      972.44     57.42 o 
  -1   8   2      192.21      187.01     63.59 o 
   0   8   2        1.02       43.59     52.93 o 
   1   8   2      291.92      303.78     43.35 o 
   2   8   2      123.55       76.86     44.85 o 
   3   8   2       97.61      240.37     57.08 o 
   4   8   2      147.73      243.79     72.92 o 
   5   8   2      219.62      253.91     59.83 o 
   6   8   2      202.29      174.48     66.90 o 
   7   8   2      278.96      280.33     68.53 o 
   8   8   2       18.24      -83.70     97.21 o 
   9   8   2       62.08      126.65    229.61 o 
  10   8   2       24.17     -266.73    277.10 o 
  11   8   2       29.37      299.85    296.62 o 
  12   8   2        4.71       -8.81    328.32 o 
  13   8   2        1.57     -215.61    411.04 o 
 -13   9   2        7.55      501.58    505.52 o 
 -12   9   2       13.28      170.47    387.15 o 
  -7   9   2      312.01      263.33    105.12 o 
  -6   9   2      196.82      218.38    101.67 o 
  -5   9   2      488.64      592.06    104.05 o 
  -4   9   2      203.14      205.35     75.37 o 
  -3   9   2      329.84      223.68    110.93 o 
  -2   9   2       76.81       27.27    102.84 o 
  -1   9   2      183.67      284.82     50.80 o 
   0   9   2      566.28      541.07     50.27 o 
   1   9   2      110.98      136.56     40.68 o 
   2   9   2      742.37      817.07     49.87 o 
   3   9   2      441.63      486.61     84.14 o 
   4   9   2       81.24       24.39     75.75 o 
   5   9   2       29.48      -51.27     68.45 o 
   6   9   2      907.39      915.96     57.60 o 
   7   9   2      334.61      425.99     78.74 o 
   8   9   2        6.70      -45.90    110.65 o 
   9   9   2       35.24      116.74    221.93 o 
  10   9   2       56.50      372.74    288.83 o 
  11   9   2        1.24      194.57    320.83 o 
  12   9   2        1.82     -326.63    326.63 o 
 -12  10   2       10.47     -368.96    399.64 o 
 -11  10   2       61.00      240.67    421.67 o 
 -10  10   2       11.02      687.29    334.95 o 
  -9  10   2        6.06      159.76    265.05 o 
  -8  10   2       62.30      238.12    163.10 o 
  -7  10   2      248.57      369.61    115.93 o 
  -6  10   2      125.11      115.73     60.42 o 
  -5  10   2     3330.99     3348.43     72.86 o 
  -4  10   2      162.74      214.77     69.78 o 
  -3  10   2     2096.62     2043.42     56.02 o 
  -2  10   2      326.30      423.00     77.22 o 
  -1  10   2      608.25      523.75     68.08 o 
   0  10   2      299.37      476.53    101.29 o 
   1  10   2      202.64      319.82     66.36 o 
   2  10   2      993.67     1057.41     59.97 o 
   3  10   2     2803.35     2705.41     80.44 o 
   4  10   2       32.20       18.37    115.57 o 
   5  10   2      896.00      815.84     62.74 o 
   6  10   2      155.72      103.20     71.11 o 
   7  10   2      158.05      132.59     73.53 o 
   8  10   2      316.74      470.33     76.74 o 
   9  10   2       14.55      232.55    153.83 o 
  10  10   2       24.79      279.55    297.29 o 
  11  10   2       46.09      343.79    246.87 o 
  12  10   2        2.79      261.93    301.82 o 
 -12  11   2       10.15     -370.12    391.52 o 
 -11  11   2        4.72     -287.40    469.19 o 
 -10  11   2        9.85      419.10    342.42 o 
  -9  11   2       31.87       47.23    292.14 o 
  -8  11   2       44.16      -14.90    150.03 o 
  -7  11   2      574.99      553.48    122.69 o 
  -6  11   2       70.68       85.12     71.95 o 
  -5  11   2      427.34      435.68     62.58 o 
  -4  11   2      105.80      236.19     57.94 o 
  -3  11   2     1218.69     1235.23     76.85 o 
  -2  11   2       31.63      143.09     67.88 o 
  -1  11   2      702.55      664.24     53.64 o 
   0  11   2     1186.24     1101.35    107.75 o 
   1  11   2     1613.31     1650.62     62.80 o 
   2  11   2      104.24      170.87     64.03 o 
   3  11   2      147.51      199.12    127.67 o 
   4  11   2      177.37      228.65     75.61 o 
   5  11   2      432.45      456.91     66.81 o 
   6  11   2      107.33      150.21     70.21 o 
   7  11   2      167.11      101.43     71.15 o 
   8  11   2       31.21       15.97     90.87 o 
   9  11   2       11.77       30.16    180.67 o 
  10  11   2       27.60      306.84    386.07 o 
  11  11   2        0.63      276.83    365.77 o 
  12  11   2        5.81      647.97    556.54 o 
 -12  12   2        0.77     -337.42    337.42 o 
 -11  12   2        5.13     -173.37    333.20 o 
 -10  12   2      103.94      490.65    337.18 o 
  -9  12   2       16.05       22.19    152.36 o 
  -8  12   2        4.27      115.11    143.73 o 
  -7  12   2        6.73       43.10     68.39 o 
  -6  12   2      542.34      579.31     61.58 o 
  -5  12   2       23.61       68.60     49.75 o 
  -4  12   2       34.47      104.04     67.13 o 
  -3  12   2        7.62      -16.90     51.66 o 
  -2  12   2     3597.94     3437.50    139.38 o 
  -1  12   2       14.40       -7.76     66.90 o 
   0  12   2       53.55      130.82     61.54 o 
   1  12   2       55.25       81.23     66.80 o 
   2  12   2     3347.38     3404.10    176.90 o 
   3  12   2       12.85      -20.26     64.03 o 
   4  12   2      243.27      215.06     60.15 o 
   5  12   2       37.22       91.29     71.15 o 
   6  12   2      252.18      373.05    125.17 o 
   7  12   2       43.62       36.48     76.33 o 
   8  12   2       72.05      177.55     91.20 o 
   9  12   2       44.15     -170.61    170.61 o 
  10  12   2       22.63      -87.86    329.58 o 
  11  12   2        1.92       69.84    361.46 o 
 -11  13   2       16.71      115.23    711.83 o 
 -10  13   2        7.97      -24.66    403.47 o 
  -9  13   2       48.38      313.13    139.48 o 
  -8  13   2       82.49      294.53     81.34 o 
  -7  13   2       10.79      -56.80     56.80 o 
  -6  13   2       32.46      104.57    107.65 o 
  -5  13   2      625.42      620.06     88.91 o 
  -4  13   2      502.39      446.30     56.72 o 
  -3  13   2      607.50      652.36     63.87 o 
  -2  13   2       30.57      -40.38     56.71 o 
  -1  13   2      819.66      850.67     67.60 o 
   0  13   2      845.96      878.15     58.81 o 
   1  13   2      882.25      958.30     61.61 o 
   2  13   2      275.18      239.43    100.39 o 
   3  13   2      408.60      418.04     72.80 o 
   4  13   2      252.12      311.59     62.86 o 
   5  13   2      365.37      426.01     57.70 o 
   6  13   2      213.48      107.92     67.02 o 
   7  13   2       15.10      247.41     73.92 o 
   8  13   2       42.40       45.85     92.28 o 
   9  13   2       22.80       56.90    188.96 o 
  10  13   2       25.14     -137.27    367.62 o 
  11  13   2        5.53      105.94    395.03 o 
 -11  14   2       14.67      115.22    460.39 o 
 -10  14   2        3.94      259.19    230.97 o 
  -9  14   2       41.33      -40.40    166.49 o 
  -8  14   2        4.18       81.62    104.26 o 
  -7  14   2      200.71      138.48     66.56 o 
  -6  14   2       55.85      -20.42     68.38 o 
  -5  14   2      212.02      187.60     52.39 o 
  -4  14   2        1.75      -25.02     73.04 o 
  -3  14   2      843.29      678.43    145.73 o 
  -2  14   2      273.41      269.90     99.26 o 
  -1  14   2     2152.76     2164.36     64.74 o 
   0  14   2        0.25       10.32     81.11 o 
   1  14   2     1022.81     1328.97    100.34 o 
   2  14   2      164.59      198.02    102.06 o 
   3  14   2     1799.17     1759.41    102.06 o 
   4  14   2        1.49       57.53    103.23 o 
   5  14   2       32.25       12.41    139.11 o 
   6  14   2       10.13        7.42     72.12 o 
   7  14   2      247.19      263.65     76.43 o 
   8  14   2        0.56       91.88     96.45 o 
   9  14   2        0.37       49.08    199.20 o 
  10  14   2        2.36     -310.35    367.95 o 
 -10  15   2       19.70     -235.79    235.79 o 
  -9  15   2       30.64       82.66    131.72 o 
  -8  15   2      104.12      102.00     78.12 o 
  -7  15   2       56.92       62.59     72.23 o 
  -6  15   2       15.75       21.23    120.01 o 
  -5  15   2      190.80      177.31     64.91 o 
  -4  15   2      909.03      976.61     69.34 o 
  -3  15   2      471.95      530.24     52.97 o 
  -2  15   2        0.29       15.98    102.69 o 
  -1  15   2      295.05      267.01     59.41 o 
   0  15   2     1098.13      986.14     84.31 o 
   2  15   2      289.36      578.37    109.34 o 
   3  15   2      150.42      203.62     98.61 o 
   4  15   2      550.48      488.12     65.85 o 
   5  15   2      217.77      321.78     73.24 o 
   6  15   2      112.63       51.42     75.66 o 
   7  15   2       14.89      -83.45     83.45 o 
   8  15   2       53.55       81.63    111.73 o 
   9  15   2       32.62      105.95    198.30 o 
  -9  16   2        2.16       33.21    103.79 o 
  -8  16   2        7.33       43.70    111.98 o 
  -7  16   2        7.04       78.81     83.96 o 
  -6  16   2      718.48      649.93     76.80 o 
  -5  16   2        8.63       36.28     73.63 o 
  -4  16   2       28.70      156.91     53.72 o 
  -3  16   2       14.37       40.88     74.35 o 
  -2  16   2     1886.92     1831.06     74.87 o 
  -1  16   2       29.62      -51.22     83.66 o 
   0  16   2       65.36      -37.16     85.14 o 
   3  16   2       38.93     -106.57    106.57 o 
   4  16   2       77.51      188.08    105.49 o 
   5  16   2        3.31      187.58    112.86 o 
   6  16   2      411.32      392.23     83.01 o 
   7  16   2       13.97      -11.07     84.97 o 
   8  16   2        7.51       40.17    217.76 o 
   9  16   2        0.74      404.25    474.69 o 
  -8  17   2       12.78       37.56     79.18 o 
  -7  17   2        7.48      -20.00     72.46 o 
  -6  17   2        0.83       62.82     92.94 o 
  -5  17   2       66.48      -19.79     69.06 o 
  -4  17   2       43.05       26.06     77.89 o 
  -3  17   2      152.04      158.08     63.86 o 
  -2  17   2       11.98       82.78     88.38 o 
  -1  17   2      229.46      157.22    103.34 o 
   4  17   2       31.14      303.10    114.93 o 
   5  17   2      175.24       34.81    119.16 o 
   6  17   2        2.62      212.74    126.92 o 
   7  17   2        6.57      -95.85    133.51 o 
   8  17   2       10.40       -2.38    149.50 o 
  -7  18   2       54.41      -25.90     86.47 o 
  -6  18   2       43.79      -16.92     79.94 o 
  -5  18   2       54.18       -6.98     71.95 o 
  -4  18   2        8.32       18.49     68.36 o 
  -3  18   2      232.19      299.69    115.63 o 
  -2  18   2       70.44     -110.01    110.01 o 
  -1  18   2      376.99      546.82    111.41 o 
   5  18   2       24.04      183.84    130.56 o 
   6  18   2       10.20     -136.55    136.55 o 
   7  18   2       43.65      -77.27    160.35 o 
  -6  19   2        1.56       26.97     81.23 o 
  -5  19   2        2.97      -27.58     88.95 o 
  -4  19   2      165.93       87.01    122.21 o 
  -3  19   2        5.29       46.80    103.23 o 
  -2  19   2        0.73     -117.68    117.68 o 
  -4  20   2        3.53      -21.73    141.76 o 
  -3  20   2        5.83      194.16    134.49 o 
  -3 -20   3        0.97     -507.38    507.38 o 
  -5 -19   3       30.59        4.47    289.78 o 
  -4 -19   3        9.70      375.30    785.21 o 
  -3 -19   3        1.93       62.13    382.53 o 
  -2 -19   3       49.22      390.21    416.16 o 
  -7 -18   3       16.46      242.99    265.63 o 
  -6 -18   3        6.74      334.36    267.63 o 
  -5 -18   3        7.67      218.33    277.55 o 
  -4 -18   3        6.13      259.22    486.30 o 
  -3 -18   3      246.20      373.88    371.52 o 
  -2 -18   3       27.66      940.45    376.54 o 
  -1 -18   3       13.68     -113.94    357.66 o 
  -8 -17   3        2.75     -272.22    377.71 o 
  -7 -17   3        0.86     -363.56    500.40 o 
  -6 -17   3        5.73      254.68    252.39 o 
  -5 -17   3        4.88      287.85    229.08 o 
  -4 -17   3        2.31     -318.14    335.39 o 
  -3 -17   3        5.74     -293.11    293.11 o 
  -2 -17   3       24.18        6.97    202.87 o 
  -1 -17   3      123.98      146.30    314.91 o 
   5 -17   3        4.59     -158.97    421.95 o 
   6 -17   3       46.06      286.78    438.97 o 
   7 -17   3        9.81     -106.67    476.42 o 
  -9 -16   3       15.93       40.34    242.31 o 
  -8 -16   3        3.24     -115.89    249.27 o 
  -7 -16   3       16.76     -366.71    366.71 o 
  -6 -16   3       88.05      202.90    232.85 o 
  -5 -16   3       42.62       83.52    302.17 o 
  -4 -16   3       76.01       68.25    170.92 o 
  -3 -16   3        8.83       71.55    199.23 o 
  -2 -16   3      149.44       67.41    182.86 o 
  -1 -16   3       96.10      151.15    166.09 o 
   0 -16   3       81.85     -228.98    228.98 o 
   4 -16   3       14.80      498.83    358.15 o 
   5 -16   3        0.34     -117.09    371.32 o 
   6 -16   3       29.52      291.30    418.61 o 
   7 -16   3       20.80      -51.12    293.11 o 
   8 -16   3        0.94     -397.75    480.05 o 
 -10 -15   3       11.74     -273.85    300.57 o 
  -9 -15   3       11.16       27.88    267.60 o 
  -8 -15   3       35.59     -266.92    266.92 o 
  -7 -15   3       25.98      -87.57    310.17 o 
  -6 -15   3        0.54       73.07    169.94 o 
  -5 -15   3       85.59      331.13    160.71 o 
  -4 -15   3       99.11     -331.66    505.79 o 
  -3 -15   3       86.20     -115.91    288.83 o 
  -2 -15   3       80.74      143.90    200.54 o 
  -1 -15   3      108.55       14.91    230.65 o 
   0 -15   3      241.21      232.83    200.58 o 
   3 -15   3       25.67     -338.10    339.87 o 
   4 -15   3       57.72      190.93    293.86 o 
   5 -15   3       36.29      122.02    335.00 o 
   6 -15   3        0.19      401.41    325.61 o 
   7 -15   3        5.22      163.84    287.69 o 
   8 -15   3       13.85     -143.19    322.74 o 
   9 -15   3        3.18       63.24    360.34 o 
 -10 -14   3       20.27      117.92    226.45 o 
  -9 -14   3       11.91      -70.55    273.00 o 
  -8 -14   3        7.22     -198.34    198.34 o 
  -7 -14   3       93.42      262.05    219.81 o 
  -6 -14   3       89.93        7.55    217.62 o 
  -5 -14   3       12.46      221.27    426.97 o 
  -4 -14   3       14.59       37.22    164.91 o 
  -3 -14   3      252.47      446.35    196.24 o 
  -2 -14   3      391.97      537.07    121.72 o 
  -1 -14   3        2.33      122.06    147.37 o 
   0 -14   3       17.50       -9.93    133.35 o 
   1 -14   3     1479.46     1963.19    218.07 o 
   3 -14   3       21.27      376.83    325.61 o 
   4 -14   3        3.00       52.23    242.34 o 
   5 -14   3      110.89       60.94    240.14 o 
   6 -14   3       91.21     -247.61    361.26 o 
   7 -14   3        3.66     -110.59    264.00 o 
   8 -14   3       15.07      238.69    233.12 o 
   9 -14   3       30.33      -94.44    382.21 o 
  10 -14   3       15.15      137.54    530.10 o 
 -11 -13   3        9.24      149.81    344.53 o 
 -10 -13   3       18.91       37.16    260.20 o 
  -9 -13   3       67.47     -233.79    233.79 o 
  -8 -13   3       29.72      335.52    260.43 o 
  -7 -13   3       11.17       -5.17    183.28 o 
  -6 -13   3       44.11       56.63    196.97 o 
  -5 -13   3      385.21      694.07    471.27 o 
  -4 -13   3      169.53      227.66    215.91 o 
  -3 -13   3      115.10      243.03    118.11 o 
  -2 -13   3      160.23      205.72    162.72 o 
  -1 -13   3      491.38      593.16    150.48 o 
   0 -13   3       50.59      105.96    119.78 o 
   1 -13   3      365.06      254.89    168.35 o 
   2 -13   3      174.16      264.98    219.85 o 
   3 -13   3      156.75     -227.02    307.65 o 
   4 -13   3       65.85       78.39    213.75 o 
   5 -13   3      272.23       18.06    380.82 o 
   6 -13   3       75.94     -183.07    183.07 o 
   7 -13   3       78.77        4.07    222.49 o 
   8 -13   3        2.01      -35.39    275.25 o 
   9 -13   3       39.57      534.79    271.07 o 
  10 -13   3        1.31     -358.11    382.67 o 
 -12 -12   3        8.29      172.24    436.50 o 
 -11 -12   3       11.24     -296.30    666.16 o 
 -10 -12   3       75.31      -11.64    245.70 o 
  -9 -12   3       27.12     -142.39    224.71 o 
  -8 -12   3       99.09       42.20    258.72 o 
  -7 -12   3       54.96      -29.37    395.62 o 
  -6 -12   3      413.50      302.90    156.15 o 
  -5 -12   3        8.83        2.19    158.71 o 
  -4 -12   3      582.99      790.43    313.79 o 
  -3 -12   3       80.28      160.48    135.01 o 
  -2 -12   3      850.18      891.43    127.85 o 
  -1 -12   3      181.44      279.34    101.77 o 
   0 -12   3      739.72      625.13    116.30 o 
   1 -12   3       42.35      323.16    193.48 o 
   2 -12   3     1643.00     1781.93    251.88 o 
   3 -12   3      155.34       93.94    195.29 o 
   4 -12   3      197.03      223.68    199.99 o 
   5 -12   3       59.46     -101.60    176.31 o 
   6 -12   3      161.36       25.24    245.95 o 
   7 -12   3      103.83      -72.15    235.26 o 
   8 -12   3        5.45      514.07    253.69 o 
   9 -12   3        2.18       81.67    290.28 o 
  10 -12   3       36.85      -44.87    322.94 o 
  11 -12   3        8.02       97.07    369.11 o 
 -12 -11   3       12.21        3.19    334.83 o 
 -11 -11   3        0.08     -426.28    426.28 o 
 -10 -11   3      103.54      308.71    324.54 o 
  -9 -11   3       74.82      618.20    307.23 o 
  -8 -11   3        3.89     -351.76    351.76 o 
  -7 -11   3       73.98     -143.53    289.24 o 
  -6 -11   3      351.73      381.21    170.56 o 
  -5 -11   3      612.90      554.37    213.97 o 
  -4 -11   3     3650.09     3573.99    167.67 o 
  -3 -11   3       50.55     -126.42    126.42 o 
  -2 -11   3     1617.69     1382.71     98.08 o 
  -1 -11   3     1968.09     1968.03    110.98 o 
   0 -11   3     1265.57     1286.03    106.51 o 
   1 -11   3        4.90       59.07    101.58 o 
   2 -11   3      125.81       75.80    238.82 o 
   3 -11   3      101.18      212.78    178.09 o 
   4 -11   3     1865.86     1802.65    206.53 o 
   5 -11   3       95.68      192.27    186.95 o 
   6 -11   3      255.27      -93.13    335.05 o 
   7 -11   3      291.18      434.33    173.95 o 
   8 -11   3       82.28      180.54    196.74 o 
   9 -11   3        9.64      114.02    221.21 o 
  10 -11   3        1.88     -146.35    245.52 o 
  11 -11   3        8.69       77.94    280.98 o 
 -12 -10   3        1.03      791.40    468.06 o 
 -11 -10   3       16.68     -407.90    407.90 o 
 -10 -10   3       53.47      238.71    318.34 o 
  -9 -10   3       14.77     -187.78    298.87 o 
  -8 -10   3       16.20       92.71    290.31 o 
  -7 -10   3      158.41      234.99    252.19 o 
  -6 -10   3      245.91       67.26    178.96 o 
  -5 -10   3      561.56      423.87    132.43 o 
  -4 -10   3      153.20      346.80    122.74 o 
  -3 -10   3       70.84       88.32    143.28 o 
  -2 -10   3     1355.41     1312.60    159.40 o 
  -1 -10   3      333.97      222.53    101.73 o 
   0 -10   3      116.08       44.89     80.41 o 
   1 -10   3     6448.28     6044.02    109.89 o 
   2 -10   3      126.24       81.99     96.72 o 
   3 -10   3      919.30     1095.26    169.83 o 
   4 -10   3      601.52      308.01    299.84 o 
   5 -10   3       19.92      -99.96    201.32 o 
   6 -10   3       30.98      183.75    163.47 o 
   7 -10   3      977.50      672.05    206.18 o 
   8 -10   3       21.30      189.40    314.89 o 
   9 -10   3       65.30      370.91    271.00 o 
  10 -10   3        2.24      -10.41    407.99 o 
  11 -10   3       37.76      553.24    321.73 o 
  12 -10   3       12.79      -48.17    522.82 o 
 -13  -9   3       50.91      125.74    420.88 o 
 -12  -9   3       13.90      135.57    432.47 o 
 -11  -9   3       24.01      145.60    389.32 o 
 -10  -9   3       15.64      599.21    305.85 o 
  -8  -9   3       98.95      104.31    275.78 o 
  -7  -9   3       53.57     -108.83    256.40 o 
  -6  -9   3      649.75      983.58    209.60 o 
  -5  -9   3     3968.78     4123.58    168.44 o 
  -4  -9   3     2319.34     2214.06    163.71 o 
  -3  -9   3      339.52      513.85    143.82 o 
  -2  -9   3     1553.25     1529.24    106.73 o 
  -1  -9   3     9664.96     8885.56    160.58 o 
   0  -9   3     2744.10     2642.68    100.39 o 
   1  -9   3      588.82      565.24     81.11 o 
   2  -9   3     1172.81     1015.08     94.54 o 
   3  -9   3     5220.50     5289.00    124.58 o 
   4  -9   3     2396.46     2263.55    252.70 o 
   5  -9   3      395.72      307.38    149.58 o 
   6  -9   3       47.15      160.12    170.03 o 
   7  -9   3      414.40      405.33    216.59 o 
   8  -9   3       50.09       68.97    165.07 o 
   9  -9   3      164.06     -227.58    265.50 o 
  10  -9   3       44.61      -29.87    251.26 o 
  11  -9   3        0.33       92.66    311.73 o 
  12  -9   3       22.66      142.45    384.60 o 
 -13  -8   3       17.82     -465.11    465.11 o 
  -4  -8   3     4513.65     4471.13    161.89 o 
  -3  -8   3       24.45      238.31    175.29 o 
  -2  -8   3     9966.27     9975.51    145.91 o 
  -1  -8   3       27.72        2.81     90.62 o 
   0  -8   3     7953.33     7742.18    115.06 o 
   1  -8   3       56.27       73.54     85.88 o 
   2  -8   3    11214.12    11042.92    125.01 o 
   3  -8   3      303.57      211.68    131.16 o 
   4  -8   3     1237.90     1059.21    122.72 o 
   5  -8   3       16.22      172.00    151.05 o 
   6  -8   3     1286.99     1505.62    135.59 o 
   7  -8   3       17.99     -159.67    159.67 o 
   8  -8   3        1.91       57.58    196.10 o 
   9  -8   3       33.18      280.55    222.85 o 
  10  -8   3      100.26        1.25    265.05 o 
  11  -8   3       12.02       38.48    287.99 o 
  12  -8   3        3.29      146.26    278.70 o 
  -3  -7   3      202.61      369.92    135.01 o 
  -2  -7   3     3770.45     3589.06    145.04 o 
  -1  -7   3    16448.82    16365.85    134.89 o 
   0  -7   3     6366.86     6250.34     90.10 o 
   1  -7   3     1283.14     1271.46     74.40 o 
   2  -7   3     1265.25     1480.96     90.33 o 
   3  -7   3     2426.61     2537.32    143.47 o 
   4  -7   3     4709.79     4859.04    165.31 o 
   5  -7   3      526.13      631.46    129.86 o 
   6  -7   3      223.18      171.20    139.60 o 
   7  -7   3     1062.10      777.33    156.71 o 
   8  -7   3      641.75      645.89    184.33 o 
   9  -7   3        6.49       -0.02    242.79 o 
  10  -7   3        3.26      227.64    264.64 o 
  11  -7   3       16.22     -290.51    290.51 o 
  12  -7   3       13.09     -297.52    329.66 o 
  13  -7   3       10.90     -250.01    558.90 o 
  -2  -6   3      481.98      388.37    149.92 o 
  -1  -6   3     1134.59     1157.94    101.40 o 
   0  -6   3     1171.02     1123.45     87.86 o 
   1  -6   3     2124.33     2089.24     69.90 o 
   2  -6   3      306.39      269.16     69.07 o 
   3  -6   3     5847.68     5605.79    110.49 o 
   4  -6   3      332.09      490.42    113.28 o 
   5  -6   3     2868.67     2721.25    267.20 o 
   6  -6   3       50.56       52.49    114.68 o 
   7  -6   3      847.47     1136.19    144.36 o 
   8  -6   3       10.38      -55.49    176.01 o 
   9  -6   3      147.45      128.95    242.31 o 
  10  -6   3        6.00       21.24    231.64 o 
  11  -6   3      116.30       21.33    281.47 o 
  12  -6   3        7.78     -325.35    395.51 o 
  13  -6   3       11.28       38.95    365.92 o 
  -1  -5   3    10991.17    11050.91    185.52 o 
   0  -5   3     5951.76     6014.28     99.44 o 
   1  -5   3      123.85      104.53     51.94 o 
   2  -5   3      421.18      403.72     77.33 o 
   3  -5   3     2252.89     2560.51    106.63 o 
   4  -5   3     3475.27     3432.10    155.70 o 
   5  -5   3      345.83      303.10    121.28 o 
   6  -5   3      110.26      123.78    167.93 o 
   7  -5   3      117.34        6.49    176.98 o 
   8  -5   3      584.89     1710.02    230.14 o 
   9  -5   3        8.75     -109.52    328.75 o 
  10  -5   3       29.74       15.73    366.21 o 
  11  -5   3        4.19      468.16    400.52 o 
  12  -5   3       21.33      247.19    351.37 o 
  13  -5   3        2.27     -193.21    362.72 o 
   0  -4   3    14645.33    14645.19    149.57 o 
   1  -4   3       71.03      116.05     61.90 o 
   2  -4   3    11218.79    11195.87    213.40 o 
   3  -4   3      917.25      974.02     91.02 o 
   4  -4   3       12.81      226.40    114.73 o 
   5  -4   3      135.78       61.16    167.05 o 
   6  -4   3     1203.24     1290.00    164.25 o 
   7  -4   3      161.74      202.45    133.62 o 
   8  -4   3       54.12      302.71    234.58 o 
   9  -4   3        5.83      755.42    327.57 o 
  10  -4   3       92.79      435.64    354.73 o 
  11  -4   3       23.47      986.27    383.71 o 
  12  -4   3        8.69     -420.77    439.84 o 
  13  -4   3        5.49     -390.00    491.65 o 
   1  -3   3     1853.91     1884.93     79.29 o 
   2  -3   3     5562.75     5293.95    102.75 o 
   3  -3   3     8121.77     8080.77    133.31 o 
   4  -3   3     1844.87     1891.39    154.78 o 
   5  -3   3      451.21      364.70    147.04 o 
  11  -3   3       11.57     -335.93    384.69 o 
  12  -3   3       21.00      450.07    461.77 o 
  13  -3   3        3.47      -55.25    488.90 o 
   1  -2   3     9315.98     9163.09    154.25 o 
   2  -2   3      368.24      379.26    101.93 o 
   3  -2   3      867.82      795.87    139.19 o 
   4  -2   3      326.06      287.87    121.07 o 
  12  -2   3       14.79      466.78    427.95 o 
  13  -2   3        0.80     -516.13    516.13 o 
   2  -1   3    19210.24    19182.01    178.33 o 
   3  -1   3      119.21      147.59    127.93 o 
  13  -1   3       21.99      110.99    463.64 o 
   2   0   3      528.16      418.28    120.90 o 
   1   1   3      283.98      213.79    112.63 o 
   2   1   3    18545.88    17446.13    296.43 o 
   1   2   3     9995.43     9664.90    115.69 o 
   2   2   3      267.57      343.57     98.60 o 
   3   2   3      843.71      740.62    152.28 o 
   0   3   3     2524.99     2375.82    149.95 o 
   1   3   3     1834.89     1818.58     84.87 o 
   2   3   3     5763.22     5462.10    110.03 o 
   3   3   3     8108.06     8057.82    157.92 o 
   4   3   3     1794.40     1829.90    129.26 o 
   0   4   3    14752.38    15124.56    146.94 o 
   1   4   3       76.23      133.06     51.64 o 
   2   4   3    11171.28    10731.23    107.66 o 
   3   4   3     1004.27     1006.10     76.16 o 
   4   4   3       22.73      -24.86     82.56 o 
   5   4   3      139.72      201.96    115.73 o 
  12   4   3        8.83      -40.21    433.55 o 
  13   4   3        6.94      360.31    512.00 o 
  -1   5   3    10688.64    10379.63    152.87 o 
   0   5   3     5969.15     6078.48     80.13 o 
   1   5   3      138.56      131.54     41.97 o 
   2   5   3      411.92      367.88     59.18 o 
   3   5   3     2456.37     2406.40     96.63 o 
   4   5   3     3456.45     3410.24    117.91 o 
   5   5   3      336.65      289.33     82.38 o 
   6   5   3      103.79     -112.67    112.67 o 
   7   5   3      130.95      240.89    140.50 o 
   8   5   3      608.28     2155.68    295.06 o 
   9   5   3       19.69     -156.71    356.48 o 
  10   5   3       31.21      228.87    382.24 o 
  11   5   3        7.09     -414.38    414.38 o 
  12   5   3       19.68      160.84    461.48 o 
  13   5   3        2.96     -125.74    519.28 o 
  -2   6   3      439.43      314.08     93.84 o 
  -1   6   3     1158.29     1202.12     86.74 o 
   0   6   3     1034.49      887.58     66.58 o 
   1   6   3     1903.72     1822.99     50.70 o 
   2   6   3      358.28      381.54     46.05 o 
   3   6   3     5716.95     5723.52     82.36 o 
   4   6   3      433.67      470.84     70.04 o 
   5   6   3     2904.22     2833.65     83.03 o 
   6   6   3       49.20      -18.61     75.49 o 
   7   6   3      790.90     1253.99    133.98 o 
   8   6   3        9.12      377.71    212.35 o 
   9   6   3      142.33      483.44    359.95 o 
  10   6   3        5.95      289.23    375.84 o 
  11   6   3      116.25      192.80    404.18 o 
  12   6   3        6.11        5.11    327.49 o 
  13   6   3        8.76      104.56    385.22 o 
  -2   7   3     3685.37     3725.86     78.70 o 
  -1   7   3    17117.68    17301.48    108.61 o 
   0   7   3     6403.78     6301.25     69.26 o 
   1   7   3     1251.07     1331.58     52.52 o 
   2   7   3     1280.77     1321.99     60.80 o 
   3   7   3     2215.71     2376.24     93.36 o 
   4   7   3     4645.05     4547.31    123.41 o 
   5   7   3      552.15      616.35     69.51 o 
   6   7   3      242.17      202.34     78.63 o 
   7   7   3     1059.79     1155.48     85.08 o 
   8   7   3      630.83     1175.65    240.86 o 
   9   7   3        4.95      777.06    253.82 o 
  10   7   3        1.44      -22.07    280.42 o 
  11   7   3       18.94      182.20    314.84 o 
  12   7   3       10.24       35.02    348.41 o 
  13   7   3       11.21     -400.95    400.95 o 
  -4   8   3     4484.85     4387.40    100.69 o 
  -3   8   3       27.21       83.17     90.06 o 
  -2   8   3    10020.92     9698.63    120.22 o 
  -1   8   3       33.28       80.22     93.74 o 
   0   8   3     8090.90     8165.77    101.28 o 
   1   8   3       46.74       67.71     56.00 o 
   2   8   3    10888.18    10706.16     72.11 o 
   3   8   3      297.67      270.33     81.21 o 
   4   8   3     1162.72     1196.29     68.42 o 
   5   8   3       17.27      109.37     68.88 o 
   6   8   3     1312.12     1307.48     60.42 o 
   7   8   3       24.25       64.59    112.37 o 
   8   8   3        2.82      -66.17    114.42 o 
   9   8   3       28.86      -98.66    260.12 o 
  10   8   3       93.09      882.87    288.43 o 
  11   8   3       14.18      308.76    304.25 o 
  12   8   3        4.64     -347.11    347.11 o 
  -5   9   3     3847.85     3887.31     96.34 o 
  -4   9   3     2299.47     2383.44     94.46 o 
  -3   9   3      343.39      319.50     65.98 o 
  -2   9   3     1542.43     1468.51     56.90 o 
  -1   9   3     9530.19     9024.86    256.43 o 
   0   9   3     2750.73     2685.72     68.10 o 
   1   9   3      607.66      648.49     58.00 o 
   2   9   3     1139.18     1030.73     53.88 o 
   3   9   3     5217.77     5402.58    115.20 o 
   4   9   3     2412.85     2326.69    104.71 o 
   5   9   3      402.19      284.22     55.06 o 
   6   9   3       35.73      103.79     84.16 o 
   7   9   3      368.76      457.10     79.66 o 
   8   9   3       40.50      -43.50     84.29 o 
   9   9   3      168.87      395.08    191.52 o 
  10   9   3       41.98      310.38    238.92 o 
  11   9   3        1.54       57.37    333.39 o 
  12   9   3       23.43      514.90    394.11 o 
 -13  10   3       34.21     -449.98    449.98 o 
 -12  10   3        1.59     -392.56    392.56 o 
 -11  10   3        8.18      -33.92    417.04 o 
 -10  10   3       43.19      121.91    331.02 o 
  -9  10   3       16.51      418.81    310.96 o 
  -8  10   3       19.70        3.24    195.15 o 
  -7  10   3      134.81      383.05    128.60 o 
  -6  10   3      213.42       44.54     89.08 o 
  -5  10   3      560.19      605.49     62.71 o 
  -4  10   3      197.60      199.93    126.00 o 
  -3  10   3      555.45      610.98     90.14 o 
  -2  10   3     1235.74     1052.64     84.93 o 
  -1  10   3      325.16      486.77    146.03 o 
   0  10   3      109.84      153.17     53.06 o 
   1  10   3     6384.96     6477.84     66.32 o 
   2  10   3      170.28      189.17    122.07 o 
   3  10   3      967.61      981.08     76.77 o 
   4  10   3      649.18      635.68     77.88 o 
   5  10   3      158.80      180.16     67.65 o 
   6  10   3       42.22       -9.41     60.02 o 
   7  10   3     1000.08     1218.96    128.43 o 
   8  10   3       18.55      -48.62    105.98 o 
   9  10   3       75.78      242.91    220.03 o 
  10  10   3        5.49     -104.46    397.13 o 
  11  10   3       45.25       53.03    332.00 o 
  12  10   3       11.29      192.11    413.94 o 
 -12  11   3       13.86      462.95    405.63 o 
 -11  11   3        0.41      518.98    447.61 o 
 -10  11   3      103.93      445.57    349.12 o 
  -9  11   3       84.37      575.15    319.62 o 
  -8  11   3        9.17      147.86    142.75 o 
  -7  11   3       80.26      111.79     99.59 o 
  -6  11   3      311.10      342.97     72.77 o 
  -5  11   3      649.49      731.44     69.64 o 
  -4  11   3     3631.51     3538.11    111.49 o 
  -3  11   3       83.98      146.61     64.28 o 
  -2  11   3     1489.57     1494.95     57.27 o 
  -1  11   3     1986.86     1927.95     81.68 o 
   0  11   3     1368.68     1331.34     68.26 o 
   1  11   3        5.68       29.86    121.81 o 
   2  11   3      191.74      216.83     61.80 o 
   3  11   3       75.87      103.94     70.05 o 
   4  11   3     1826.86     1768.56     82.44 o 
   5  11   3      115.29       87.14     73.38 o 
   6  11   3      240.73      124.47     76.30 o 
   7  11   3      306.11      280.82     76.15 o 
   8  11   3       69.23      119.23     75.43 o 
   9  11   3        9.01     -106.94    210.08 o 
  10  11   3        3.89        1.27    320.34 o 
  11  11   3        5.62     -119.49    364.78 o 
 -12  12   3       10.08     -334.31    334.31 o 
 -11  12   3        8.50     -303.34    303.34 o 
 -10  12   3       88.94     1159.81    321.39 o 
  -9  12   3       25.71      173.96    185.59 o 
  -8  12   3      107.14      145.00    185.52 o 
  -7  12   3       65.68      105.10     84.30 o 
  -6  12   3      443.26      456.84     63.06 o 
  -5  12   3       16.34      -31.83     50.25 o 
  -4  12   3      555.00      708.62     68.44 o 
  -3  12   3       82.81      192.67     76.10 o 
  -2  12   3      845.96      984.15     74.86 o 
  -1  12   3      182.87      292.29     63.79 o 
   0  12   3      764.27      858.62     67.84 o 
   1  12   3       38.88       92.12     97.43 o 
   2  12   3     1592.89     1653.90     64.28 o 
   3  12   3      148.32      151.95     64.11 o 
   4  12   3      201.88      157.65     71.92 o 
   5  12   3       54.05       32.10     73.99 o 
   6  12   3      149.92      165.73     83.42 o 
   7  12   3      105.92      104.95     77.47 o 
   8  12   3        2.81       81.56    107.39 o 
   9  12   3        3.35      128.52    268.49 o 
  10  12   3       36.67      683.54    356.15 o 
  11  12   3        7.92      245.79    414.01 o 
 -11  13   3        8.61      151.32    438.52 o 
 -10  13   3       18.57       63.00    308.76 o 
  -9  13   3       64.57      131.84    175.39 o 
  -8  13   3       19.09     -133.70    133.70 o 
  -7  13   3       13.52     -107.03    112.22 o 
  -6  13   3       39.76        6.32     52.47 o 
  -5  13   3      408.77      408.99     61.45 o 
  -4  13   3      172.23      120.42     63.25 o 
  -3  13   3      114.13       17.21     52.00 o 
  -2  13   3      164.91      200.71     68.24 o 
  -1  13   3      488.37      479.44     68.42 o 
   0  13   3       74.29        7.34     90.84 o 
   1  13   3      357.99      348.60     79.36 o 
   2  13   3      167.91      202.05    101.76 o 
   3  13   3      157.87      186.02    102.06 o 
   4  13   3       53.69      139.28     70.40 o 
   5  13   3      269.33      359.56     79.01 o 
   6  13   3       69.52       89.10     86.17 o 
   7  13   3       84.06      170.57     61.57 o 
   8  13   3        1.88      -19.65    199.08 o 
   9  13   3       32.78     -133.62    267.36 o 
  10  13   3        2.35       40.22    388.82 o 
 -11  14   3       13.01      262.88    293.43 o 
 -10  14   3       19.00      648.24    253.20 o 
  -9  14   3       11.69      383.11    126.78 o 
  -8  14   3        8.22      -75.13     75.13 o 
  -7  14   3       97.79      164.24    148.31 o 
  -6  14   3       78.95      123.05     59.61 o 
  -5  14   3        7.32        0.42     89.22 o 
  -4  14   3       11.15       17.51     54.21 o 
  -3  14   3      270.01      272.99     69.10 o 
  -2  14   3      398.74      477.22     53.75 o 
  -1  14   3        2.89      107.74     63.31 o 
   0  14   3       20.70      300.54     84.06 o 
   1  14   3     1349.60     1427.74     83.05 o 
   3  14   3       22.59       39.91    102.83 o 
   4  14   3        2.56      -51.71     97.43 o 
   5  14   3      108.12      148.29     71.02 o 
   6  14   3       95.19      192.47     74.98 o 
   7  14   3        4.25       55.61     82.89 o 
   8  14   3       15.62      -25.99    122.26 o 
   9  14   3       35.40      101.04    303.19 o 
  10  14   3       17.45     -102.97    437.95 o 
 -10  15   3       11.57       54.39    309.57 o 
  -9  15   3       10.11      -88.29    223.26 o 
  -8  15   3       33.98      -48.34     88.19 o 
  -7  15   3       25.87      166.12    129.03 o 
  -6  15   3        0.52       -9.30     80.32 o 
  -5  15   3       87.68       73.62     57.31 o 
  -4  15   3       94.61      157.94    129.19 o 
  -3  15   3       86.88      148.26     57.39 o 
  -2  15   3       76.14      -21.73     76.08 o 
  -1  15   3       96.86      125.57    109.57 o 
   0  15   3      224.49      211.79     84.46 o 
   1  15   3      115.63      138.23     99.50 o 
   3  15   3       22.64       93.00    105.00 o 
   4  15   3       65.88       97.82    114.14 o 
   5  15   3       37.36       95.36    109.32 o 
   6  15   3        0.55      -23.87    139.45 o 
   7  15   3        5.08        4.87     93.07 o 
   8  15   3       14.08       72.56    246.91 o 
   9  15   3        2.62      297.34    424.16 o 
  -9  16   3       12.97     -149.45    149.45 o 
  -8  16   3        2.08      -41.57    122.79 o 
  -7  16   3       17.00       31.51     93.23 o 
  -6  16   3       79.09       42.31     68.86 o 
  -5  16   3       41.01        0.87     66.30 o 
  -4  16   3       79.07       34.39     61.69 o 
  -3  16   3        8.69      -69.33     69.33 o 
  -2  16   3      159.03      231.30     63.60 o 
  -1  16   3       95.97      -99.79     99.79 o 
   0  16   3       94.42      103.92     85.63 o 
   4  16   3       15.87      -80.12    112.57 o 
   5  16   3        0.22       43.36    114.83 o 
   6  16   3       30.57       60.17    120.14 o 
   7  16   3       17.13       39.13    138.82 o 
   8  16   3        0.24       91.43    257.97 o 
  -8  17   3        6.78       86.08    146.58 o 
  -7  17   3        1.70      114.98     75.91 o 
  -6  17   3        4.70        2.06     83.42 o 
  -5  17   3       13.38       16.46     83.96 o 
  -4  17   3        8.24      -64.25     69.62 o 
  -3  17   3        8.88      180.22     73.92 o 
  -2  17   3       19.08      -72.75     72.75 o 
  -1  17   3      129.13      329.46    106.28 o 
   0  17   3      106.45      256.41     89.07 o 
   6  17   3       50.63      198.10    129.48 o 
   7  17   3       10.72     -177.85    177.85 o 
  -7  18   3       15.71      -11.82     78.13 o 
  -6  18   3        6.32      130.75     67.54 o 
  -5  18   3        4.55      -75.23     75.23 o 
  -4  18   3        4.26       63.22     79.49 o 
  -3  18   3      256.46      177.91     85.84 o 
  -2  18   3       23.29      208.52    109.42 o 
  -1  18   3       14.55      -86.12    111.98 o 
  -6  19   3       40.24      247.16    131.35 o 
  -5  19   3       26.53      -78.09     78.09 o 
  -4  19   3        8.04       32.20     75.45 o 
  -3  19   3        0.78      146.09    118.96 o 
  -2  19   3       52.50       -4.62    104.11 o 
  -1  19   3      227.00      444.02    103.73 o 
  -4  20   3       54.91       -1.47    140.69 o 
  -3  20   3        0.82       15.14    129.28 o 
  -2  20   3       35.92      -79.53    127.51 o 
  -2 -20   4        5.37      800.55    469.53 o 
  -5 -19   4        4.61     -343.21    343.21 o 
  -4 -19   4        7.74       40.43    337.88 o 
  -3 -19   4       14.42      517.94    305.31 o 
  -2 -19   4      145.30       44.73    435.75 o 
  -7 -18   4       25.80     -154.34    296.66 o 
  -6 -18   4        7.58     -102.83    359.89 o 
  -5 -18   4       72.10     -213.83    213.83 o 
  -4 -18   4       42.53     -251.86    251.86 o 
  -3 -18   4      204.52       88.84    476.76 o 
  -2 -18   4       22.85      -33.62    226.09 o 
  -1 -18   4      202.89       36.67    297.42 o 
  -8 -17   4        0.13     -208.23    382.36 o 
  -7 -17   4       28.32       23.70    270.87 o 
  -6 -17   4       19.43      124.60    289.40 o 
  -5 -17   4       31.79     -231.04    231.04 o 
  -4 -17   4       15.84      132.50    214.49 o 
  -3 -17   4       10.61       85.93    216.57 o 
  -2 -17   4      138.26      447.40    203.90 o 
  -1 -17   4      436.68      134.13    276.91 o 
   0 -17   4        0.54     -291.59    291.59 o 
  -9 -16   4        5.01       88.00    389.66 o 
  -8 -16   4      140.99       21.56    268.41 o 
  -7 -16   4       12.51       78.25    202.76 o 
  -6 -16   4       47.62       37.39    207.79 o 
  -5 -16   4        0.42      291.31    346.79 o 
  -4 -16   4     1492.05      913.65    335.67 o 
  -3 -16   4       46.60      201.22    187.06 o 
  -2 -16   4       67.70      279.75    586.05 o 
  -1 -16   4       11.31      -42.87    171.41 o 
   0 -16   4     1217.84      795.31    266.61 o 
   6 -16   4       34.76       22.02    458.14 o 
   7 -16   4        1.12      665.17    494.11 o 
   8 -16   4       36.04     -446.83    514.57 o 
 -10 -15   4       38.41     -265.64    265.64 o 
  -9 -15   4       25.31     -422.49    868.78 o 
  -8 -15   4       17.69       56.81    249.30 o 
  -7 -15   4       55.30      -31.19    586.98 o 
  -6 -15   4      271.84     -145.42    232.90 o 
  -5 -15   4      214.22      109.27    229.40 o 
  -4 -15   4        6.01      -54.84    239.73 o 
  -3 -15   4      192.63      388.39    173.07 o 
  -2 -15   4     1109.07     1169.74    227.90 o 
  -1 -15   4      594.65      394.25    191.63 o 
   0 -15   4      222.98     -244.53    244.53 o 
   1 -15   4       98.50     -202.83    202.83 o 
   5 -15   4       17.41      -57.71    379.48 o 
   6 -15   4       99.09      153.47    392.08 o 
   7 -15   4       60.18     -208.53    376.39 o 
   8 -15   4       52.08      140.27    324.75 o 
   9 -15   4        0.66      327.32    360.97 o 
 -10 -14   4        4.85      -23.86    319.02 o 
  -9 -14   4       46.85     -419.06    419.06 o 
  -8 -14   4       49.78      587.24    322.73 o 
  -7 -14   4      202.96      136.25    181.55 o 
  -6 -14   4        7.14       99.74    208.89 o 
  -5 -14   4      287.22      156.26    197.91 o 
  -4 -14   4      146.90       44.57    133.67 o 
  -3 -14   4      837.03      782.99    158.09 o 
  -2 -14   4        1.03      618.11    484.33 o 
  -1 -14   4      387.95      231.25    166.29 o 
   0 -14   4      425.51      296.39    143.46 o 
   1 -14   4     2450.81     2275.44    218.89 o 
   4 -14   4       22.20     -304.96    338.88 o 
   5 -14   4      605.50      338.01    289.82 o 
   6 -14   4        1.93      164.82    265.23 o 
   7 -14   4       12.94      -82.76    275.11 o 
   8 -14   4        3.53      -36.88    317.63 o 
   9 -14   4       56.79      230.81    344.34 o 
 -11 -13   4        7.37      369.72    418.41 o 
 -10 -13   4       25.77      676.95    406.13 o 
  -9 -13   4       16.79      199.18    290.56 o 
  -8 -13   4        3.53       10.53    220.94 o 
  -7 -13   4      115.01      389.35    285.12 o 
  -6 -13   4      258.87      756.89    202.47 o 
  -5 -13   4      362.03      443.96    157.15 o 
  -4 -13   4      121.52      190.05    150.70 o 
  -3 -13   4      624.97      649.62    125.00 o 
  -2 -13   4      705.92      498.45    134.68 o 
  -1 -13   4      692.84      635.57    105.18 o 
   0 -13   4      386.00      602.98    144.47 o 
   1 -13   4      478.99      472.34    201.70 o 
   3 -13   4      595.45      657.66    299.87 o 
   4 -13   4      523.70      399.47    306.93 o 
   5 -13   4       36.04      120.45    324.88 o 
   6 -13   4       50.11      539.88    247.77 o 
   7 -13   4       16.33     -191.13    262.06 o 
   8 -13   4       60.94       38.02    468.37 o 
   9 -13   4       20.25       74.09    325.69 o 
  10 -13   4        9.54     -386.11    386.11 o 
 -12 -12   4       11.80      550.64    497.75 o 
 -11 -12   4       36.33      535.38    291.30 o 
 -10 -12   4        2.84     -331.06    331.06 o 
  -9 -12   4        5.06      368.10    394.03 o 
  -8 -12   4      382.31     1213.03    518.02 o 
  -7 -12   4       73.49       84.72    202.35 o 
  -6 -12   4        2.13       23.64    247.65 o 
  -5 -12   4       20.52      122.19    142.32 o 
  -4 -12   4      650.97      836.56    115.25 o 
  -3 -12   4      130.98      291.37    133.89 o 
  -2 -12   4      110.36      -10.59    146.28 o 
  -1 -12   4       10.27      -58.26    140.16 o 
   0 -12   4     3464.95     3518.65    276.81 o 
   1 -12   4       34.81       76.85    112.16 o 
   3 -12   4       56.53      303.10    287.57 o 
   4 -12   4      443.63      220.19    286.51 o 
   5 -12   4       65.04     -147.99    217.40 o 
   6 -12   4      218.54      291.32    225.24 o 
   7 -12   4       11.71       94.66    203.09 o 
   8 -12   4       32.73      146.13    495.20 o 
   9 -12   4        9.49     -293.90    293.90 o 
  10 -12   4        7.22     -560.22    587.16 o 
 -12 -11   4        0.15     -503.35    503.35 o 
 -11 -11   4       14.18     -157.50    424.31 o 
 -10 -11   4       57.94      182.57    381.06 o 
  -9 -11   4       28.07      640.01    307.72 o 
  -8 -11   4       63.96      -87.20    340.27 o 
  -7 -11   4       47.90     -306.84    329.84 o 
  -6 -11   4        4.51      -53.11    145.19 o 
  -5 -11   4      621.36      717.46    140.15 o 
  -4 -11   4       93.78      123.80    155.31 o 
  -3 -11   4      408.43      517.98    103.98 o 
  -2 -11   4      624.46      605.91    115.75 o 
  -1 -11   4     1292.33     1072.02    111.79 o 
   0 -11   4       62.10      -45.52    104.40 o 
   1 -11   4      140.66       20.35    126.76 o 
   2 -11   4      110.54      228.23    145.26 o 
   3 -11   4      484.72      603.86    166.91 o 
   4 -11   4       50.96      107.29    184.54 o 
   5 -11   4      150.08       32.63    187.77 o 
   6 -11   4      192.99      255.09    182.22 o 
   7 -11   4       55.77      450.21    230.57 o 
   8 -11   4      141.89      320.59    253.40 o 
   9 -11   4        4.93       80.54    277.50 o 
  10 -11   4        8.26      249.71    314.86 o 
  11 -11   4        0.97      -92.41    362.44 o 
 -12 -10   4       15.47       12.68    447.02 o 
 -11 -10   4       47.01      556.85    344.00 o 
 -10 -10   4       16.24     -219.23    322.17 o 
  -9 -10   4       62.50       41.69    306.05 o 
  -8 -10   4       66.99      147.57    293.27 o 
  -7 -10   4      395.49     1151.91    279.67 o 
  -6 -10   4      109.34      307.24    191.92 o 
  -5 -10   4     1134.41     1161.63    171.79 o 
  -4 -10   4      180.06      143.02    125.75 o 
  -3 -10   4     4779.66     4351.13    145.87 o 
  -2 -10   4      882.15      697.37     97.10 o 
  -1 -10   4      171.90      224.32     86.80 o 
   0 -10   4      904.71      954.39    204.99 o 
   1 -10   4     1930.66     2060.80    143.22 o 
   2 -10   4      216.51       74.49    133.48 o 
   3 -10   4       46.07      266.21    168.71 o 
   4 -10   4      377.98      448.59    191.19 o 
   5 -10   4     1017.19      824.74    186.37 o 
   6 -10   4      212.06      164.19    191.81 o 
   7 -10   4       85.51      441.60    238.61 o 
   8 -10   4        4.34       56.21    177.90 o 
   9 -10   4       47.36      -49.31    299.08 o 
  10 -10   4      130.14      249.38    250.53 o 
  11 -10   4        1.01      364.67    270.39 o 
 -13  -9   4        4.81     -428.64    428.64 o 
 -12  -9   4        1.25     -298.28    378.01 o 
  -5  -9   4      273.41      348.00    153.99 o 
  -4  -9   4      430.99      580.73    177.12 o 
  -3  -9   4      216.46      337.45    119.10 o 
  -2  -9   4      141.13      130.66    105.85 o 
  -1  -9   4      117.40      133.61     98.13 o 
   0  -9   4     1266.98     1135.14    114.55 o 
   1  -9   4      941.85      964.77     97.80 o 
   2  -9   4      453.40      298.29    120.14 o 
   3  -9   4      219.51        8.56    158.03 o 
   4  -9   4     1429.79     1444.28    148.48 o 
   5  -9   4       40.62     -164.77    168.15 o 
   6  -9   4       15.70       77.79    150.28 o 
   7  -9   4        4.51       91.52    163.07 o 
   8  -9   4      233.17       53.01    196.55 o 
   9  -9   4       18.09     -124.08    218.06 o 
  10  -9   4       15.40       33.38    270.02 o 
  11  -9   4       22.70      152.72    329.24 o 
  12  -9   4       22.22      130.56    313.73 o 
  -3  -8   4      432.11      502.67    144.48 o 
  -2  -8   4       33.79      126.90    206.26 o 
  -1  -8   4      593.03      703.49     87.77 o 
   0  -8   4      250.22      270.28     76.62 o 
   1  -8   4      599.41      653.96     91.46 o 
   2  -8   4      146.48      300.20    123.93 o 
   3  -8   4      618.72      652.53    136.63 o 
   4  -8   4       79.81       40.74    144.86 o 
   5  -8   4      384.40      473.28    134.75 o 
   6  -8   4       30.93      -98.27    181.05 o 
   7  -8   4      121.86      188.45    243.44 o 
   8  -8   4       22.01       69.54    177.98 o 
   9  -8   4       84.26      176.87    203.45 o 
  10  -8   4        7.25      -91.39    251.99 o 
  11  -8   4       20.20      341.13    560.08 o 
  12  -8   4        3.89       63.57    377.37 o 
  -2  -7   4      375.13      354.85    134.74 o 
  -1  -7   4      579.03      651.66     90.13 o 
   0  -7   4     1190.87     1122.95     93.86 o 
   1  -7   4      634.84      767.31    103.41 o 
   2  -7   4     1263.64     1122.59     91.87 o 
   3  -7   4      340.25      391.58    121.59 o 
   4  -7   4     1489.16     1426.89    155.93 o 
   5  -7   4       13.87        9.36    161.65 o 
   6  -7   4       12.72     -158.26    166.82 o 
   7  -7   4       24.86      161.79    138.96 o 
   8  -7   4      108.74      100.93    128.66 o 
   9  -7   4       11.22      -19.64    139.05 o 
  10  -7   4       13.08      196.14    208.80 o 
  11  -7   4        1.32      149.97    241.78 o 
  12  -7   4       20.96      -70.06    378.26 o 
  -1  -6   4     4389.23     4447.45    161.63 o 
   0  -6   4      395.05      488.72     73.01 o 
   1  -6   4     7368.95     7255.95    203.97 o 
   2  -6   4     2152.07     2184.70     98.98 o 
   3  -6   4     1940.46     1694.48    126.15 o 
   4  -6   4       34.84      -30.04    112.74 o 
   5  -6   4      601.98      833.41    164.05 o 
   6  -6   4      431.16      490.63    127.92 o 
   7  -6   4       83.79       55.37    127.48 o 
   8  -6   4        4.90       54.15    120.78 o 
   9  -6   4      165.99      148.88    138.17 o 
  10  -6   4       14.79       31.07    167.35 o 
  11  -6   4       23.02     -150.52    243.28 o 
  12  -6   4        2.97      -72.43    417.92 o 
  13  -6   4        4.04     -265.47    265.47 o 
   0  -5   4      716.58      674.21     92.05 o 
   1  -5   4     2306.78     2244.01     83.42 o 
   2  -5   4     4686.18     4744.53    146.79 o 
   3  -5   4     3331.29     3324.65    133.27 o 
   4  -5   4       31.15       40.84    135.40 o 
   5  -5   4       77.17       80.01    117.59 o 
   6  -5   4      231.90      240.77    170.80 o 
   7  -5   4      635.85      475.52    123.41 o 
   8  -5   4       19.92      -38.54    139.65 o 
   9  -5   4       22.94       84.20    118.16 o 
  10  -5   4       18.54      113.61    154.35 o 
  11  -5   4       32.83      135.80    253.05 o 
  12  -5   4       17.28      -13.29    230.79 o 
  13  -5   4        7.45      143.36    392.90 o 
   0  -4   4    14312.38    13728.78    207.77 o 
   1  -4   4      235.65      240.78     73.39 o 
   2  -4   4      751.72      843.47     91.73 o 
   3  -4   4      109.08       88.84    122.81 o 
   4  -4   4     1175.81     1147.08     97.53 o 
   5  -4   4      683.13      813.52    135.06 o 
   6  -4   4      341.13      348.21    126.05 o 
   7  -4   4      258.85       70.11    144.45 o 
   8  -4   4      167.11      250.33    127.33 o 
   9  -4   4      177.98      194.68    133.32 o 
  10  -4   4       34.88       75.60    119.25 o 
  11  -4   4       13.00      129.89    139.81 o 
  12  -4   4        3.98       29.90    118.75 o 
  13  -4   4        3.02       78.97     96.22 o 
   1  -3   4      287.90      231.91     89.92 o 
   2  -3   4      139.50      207.63    110.19 o 
   3  -3   4     2652.93     2733.73    128.10 o 
   4  -3   4     3539.42     3706.02    127.80 o 
   5  -3   4      721.67      705.51    127.65 o 
   6  -3   4      751.25      667.96    153.66 o 
   7  -3   4      183.16      147.98    122.91 o 
   8  -3   4      110.78      125.45    112.57 o 
   9  -3   4       11.50       88.48    104.60 o 
  10  -3   4        2.94       58.20     98.11 o 
  11  -3   4       11.25      -27.23    100.97 o 
  12  -3   4       12.26       53.09    115.02 o 
  13  -3   4        5.85      -15.27     92.00 o 
   1  -2   4    23966.08    24818.49    486.99 o 
   3  -2   4      539.39      565.08    122.15 o 
   4  -2   4      330.20      589.79    160.85 o 
   5  -2   4     4301.08     4787.82    176.63 o 
   6  -2   4      139.56       53.98    130.67 o 
   7  -2   4      333.19      334.05    110.53 o 
   8  -2   4       18.73       -5.21     84.25 o 
   9  -2   4      433.09      356.28     88.11 o 
  10  -2   4      119.20       94.68     95.07 o 
  11  -2   4        3.20       -6.19    103.91 o 
  12  -2   4        1.64     -125.54    125.54 o 
  13  -2   4       12.99       39.13    129.97 o 
   3  -1   4     9969.08     9591.80    157.67 o 
   4  -1   4     1618.22     1490.19    176.41 o 
   5  -1   4      263.24      104.34    138.95 o 
  11  -1   4       57.49       11.31     99.10 o 
  12  -1   4       47.15       96.25    121.71 o 
  13  -1   4        4.20      -92.41    143.44 o 
   3   0   4       53.74       73.05    103.77 o 
  12   0   4       22.51      127.90    124.66 o 
  13   0   4        2.36      -81.30    143.34 o 
   2   1   4      383.31      289.52    100.34 o 
   3   1   4     9768.25     9560.52    174.27 o 
  13   1   4        5.03       -6.29    144.32 o 
   1   2   4    23800.46    24048.11    258.36 o 
   2   2   4      215.10      229.34     95.10 o 
   3   2   4      580.80      465.76    127.83 o 
   4   2   4      283.10      436.84    161.18 o 
  13   2   4       10.26     -560.37    560.37 o 
   1   3   4       71.68       79.90     78.87 o 
   2   3   4      435.64      532.40     95.82 o 
   3   3   4     2684.53     2774.00    125.92 o 
   4   3   4     3765.20     3743.00    124.73 o 
   5   3   4      770.83      766.81    142.26 o 
   6   3   4      758.95      849.57    126.61 o 
  12   3   4       13.07     -323.44    509.74 o 
  13   3   4        4.57      -44.73    566.76 o 
   0   4   4    14558.18    13813.69    203.23 o 
   1   4   4      253.97      351.88     56.90 o 
   2   4   4      774.22      768.22     61.70 o 
   3   4   4       34.87       63.32     96.87 o 
   4   4   4     1017.50     1107.87     84.96 o 
   5   4   4      684.34      733.28     93.11 o 
   6   4   4      370.00      388.55    135.02 o 
   7   4   4      251.83      233.04    144.45 o 
   8   4   4      141.60      138.83    263.30 o 
   9   4   4      177.28      840.46    348.85 o 
  10   4   4       31.12     -293.27    431.59 o 
  11   4   4       10.98     -110.99    457.74 o 
  12   4   4        2.28       17.40    518.98 o 
  13   4   4        3.13       77.88    424.65 o 
   0   5   4      732.40      653.53     86.24 o 
   1   5   4     2276.98     2447.53     80.47 o 
   2   5   4     4456.94     4495.19     93.21 o 
   3   5   4     3382.86     3515.47    109.26 o 
   4   5   4       32.85       85.80     87.95 o 
   5   5   4       64.87       56.16     87.31 o 
   6   5   4      211.84      185.11     83.26 o 
   7   5   4      623.30      682.67     98.01 o 
   8   5   4       28.90      -80.91    198.69 o 
   9   5   4       19.50      432.77    394.82 o 
  10   5   4       20.95       43.65    390.40 o 
  11   5   4       31.88      391.12    299.54 o 
  12   5   4       19.41       -7.50    371.23 o 
  13   5   4        7.47       95.60    423.07 o 
  -1   6   4     3953.27     4048.05    118.26 o 
   0   6   4      374.13      499.38     67.32 o 
   1   6   4     6914.54     7136.35     92.30 o 
   2   6   4     2168.21     2122.62     60.44 o 
   3   6   4     1808.03     1804.87     81.36 o 
   4   6   4       59.06       68.55     76.05 o 
   5   6   4      595.79      687.64     83.81 o 
   6   6   4      432.77      460.27     85.67 o 
   7   6   4       79.11       70.78     89.66 o 
   8   6   4        5.92      142.76    118.27 o 
   9   6   4      183.38      533.01    268.71 o 
  10   6   4       19.91      105.15    347.14 o 
  11   6   4       21.18     -225.28    324.11 o 
  12   6   4        2.59      -46.91    511.90 o 
  13   6   4        3.35     -212.52    411.89 o 
  -2   7   4      445.31      417.34     96.69 o 
  -1   7   4      599.82      638.46     71.21 o 
   0   7   4     1194.56     1177.08     82.32 o 
   1   7   4      656.07      816.30     62.16 o 
   2   7   4     1599.96     1538.22     70.62 o 
   3   7   4      374.28      435.19     90.85 o 
   4   7   4     1488.05     1554.42     88.38 o 
   5   7   4       27.33       89.33     76.29 o 
   6   7   4       10.57       57.89     79.53 o 
   7   7   4       18.72        7.41     90.94 o 
   8   7   4      119.60      203.02    106.46 o 
   9   7   4        4.94      135.69    236.47 o 
  10   7   4        8.18      136.01    285.57 o 
  11   7   4        1.75      109.87    307.31 o 
  12   7   4       23.65      168.17    366.54 o 
  -3   8   4      461.57      495.90    112.62 o 
  -2   8   4       36.81      124.13     68.68 o 
  -1   8   4      591.24      586.92     59.86 o 
   0   8   4      231.60      235.66     63.91 o 
   1   8   4      585.40      613.58     62.77 o 
   2   8   4      142.17      201.63     67.07 o 
   3   8   4      550.98      461.19     88.08 o 
   4   8   4       66.39      146.23     81.77 o 
   5   8   4      377.73      430.10     83.67 o 
   6   8   4       34.73       18.27     79.47 o 
   7   8   4      129.75       96.01     98.86 o 
   8   8   4       14.90        5.64    107.33 o 
   9   8   4       85.16      369.63    219.49 o 
  10   8   4        6.36      -34.25    328.40 o 
  11   8   4       19.09      165.74    337.07 o 
  12   8   4        5.61     -102.05    416.19 o 
  -4   9   4      464.98      535.90     86.65 o 
  -3   9   4      206.52      291.53     98.67 o 
  -2   9   4      100.66      146.46     75.26 o 
  -1   9   4      129.23      167.00    160.36 o 
   0   9   4     1274.39     1375.74     67.61 o 
   1   9   4      921.70      918.53     95.64 o 
   2   9   4      525.40      527.94     65.99 o 
   3   9   4      245.21      251.96     81.72 o 
   4   9   4     1408.30     1367.37     87.29 o 
   5   9   4       66.95       85.64     85.39 o 
   6   9   4       17.65       45.18     79.00 o 
   7   9   4        7.92        3.14     76.10 o 
   8   9   4      234.31      339.73     98.01 o 
   9   9   4       17.97       48.21    178.71 o 
  10   9   4       11.68      382.46    322.74 o 
  11   9   4       16.56      -68.36    351.59 o 
  12   9   4       18.89      372.22    403.99 o 
 -13  10   4       35.29     1401.05    518.21 o 
  -6  10   4       54.03       90.35     92.51 o 
  -5  10   4     1226.31     1146.56     88.07 o 
  -4  10   4      148.00       75.35    129.49 o 
  -3  10   4     4829.67     4533.13    126.53 o 
  -2  10   4      874.54      926.21     73.00 o 
  -1  10   4      193.73      253.79     63.36 o 
   0  10   4      745.65      821.64     80.91 o 
   1  10   4     1977.07     2119.59    129.89 o 
   2  10   4      213.88      226.91     62.48 o 
   3  10   4       72.00      118.27    122.60 o 
   4  10   4      428.35      464.10     77.08 o 
   5  10   4     1078.08     1079.51     66.59 o 
   6  10   4      208.97      166.27     71.54 o 
   7  10   4       64.13       15.91     78.87 o 
   8  10   4        6.20       63.15    100.34 o 
   9  10   4       63.03      112.30    161.14 o 
  10  10   4      137.17      803.17    283.49 o 
  11  10   4        0.92      158.95    414.26 o 
  12  10   4        8.42      435.22    627.23 o 
 -12  11   4        1.25     -485.46    485.46 o 
 -11  11   4       13.28      277.24    425.30 o 
 -10  11   4       63.08     -260.34    401.71 o 
  -9  11   4       33.23     -220.61    371.03 o 
  -8  11   4       70.26      203.61    183.75 o 
  -7  11   4       43.51      175.10    113.45 o 
  -6  11   4       11.51      -86.22     86.22 o 
  -5  11   4      602.24      577.56     88.86 o 
  -4  11   4       62.76       17.34    124.76 o 
  -3  11   4      406.05      395.11     65.97 o 
  -2  11   4      610.26      533.05     81.39 o 
  -1  11   4     1246.25     1212.93     66.56 o 
   0  11   4       62.78      155.21     56.87 o 
   1  11   4      102.38       92.61    107.22 o 
   2  11   4       54.17      157.30     76.10 o 
   3  11   4      476.46      508.74    120.67 o 
   4  11   4       51.94       27.85     78.55 o 
   5  11   4      149.51      148.43     74.82 o 
   6  11   4      180.62      117.28     74.53 o 
   7  11   4       27.26       20.79     79.55 o 
   8  11   4      132.66       62.50    134.20 o 
   9  11   4        6.67      -46.75    201.30 o 
  10  11   4       11.27       94.47    474.25 o 
  11  11   4        4.16      454.52    427.51 o 
 -12  12   4       13.09     -432.09    704.16 o 
 -11  12   4       41.18      -91.82    389.91 o 
 -10  12   4        3.36      304.76    422.44 o 
  -9  12   4        4.46      154.25    313.42 o 
  -8  12   4      364.93      831.74    117.75 o 
  -7  12   4       70.64      -83.68     83.68 o 
  -6  12   4        7.44      -59.00     60.04 o 
  -5  12   4       21.58       33.83    138.08 o 
  -4  12   4      623.10      549.68     69.60 o 
  -3  12   4      139.96       59.18     69.72 o 
  -2  12   4      111.97      111.38     74.08 o 
  -1  12   4        6.76       66.89     90.25 o 
   0  12   4     3546.94     3680.07     75.71 o 
   1  12   4       41.23      130.16     59.19 o 
   2  12   4      152.82      129.59     76.79 o 
   3  12   4       44.96      161.43    117.68 o 
   4  12   4      336.02      403.56    102.66 o 
   5  12   4       73.82       93.45     77.10 o 
   6  12   4      235.37      191.85     73.75 o 
   7  12   4        8.08      -27.41     81.55 o 
   8  12   4       36.72      -24.35     96.05 o 
   9  12   4       11.23     -115.13    206.84 o 
  10  12   4        5.05      445.75    476.76 o 
  11  12   4       13.01      275.17    671.66 o 
 -11  13   4        8.30       45.58    316.10 o 
 -10  13   4       30.87      135.03    403.03 o 
  -9  13   4       27.53      -55.11    238.55 o 
  -8  13   4        3.84      181.04    164.57 o 
  -7  13   4      124.08      187.22    144.82 o 
  -6  13   4      263.68      406.76    106.78 o 
  -5  13   4      345.26      290.75     59.96 o 
  -4  13   4      123.77      108.64    118.57 o 
  -3  13   4      629.40      612.65     62.17 o 
  -2  13   4      724.38      730.34     65.82 o 
  -1  13   4      689.86      689.50     55.87 o 
   0  13   4      383.29      493.47    122.82 o 
   1  13   4      469.62      461.62     98.83 o 
   2  13   4      509.75      431.14     96.18 o 
   4  13   4      540.76      475.69    101.49 o 
   5  13   4       39.90      -73.73    112.57 o 
   6  13   4       51.70      -35.69     72.99 o 
   7  13   4       15.17       45.19     80.60 o 
   8  13   4       61.63       75.58    107.98 o 
   9  13   4       20.18      254.88    265.54 o 
  10  13   4       10.26      -12.69    438.26 o 
 -11  14   4       14.38     -297.21    574.58 o 
 -10  14   4        4.65      238.62    303.64 o 
  -9  14   4       36.47       53.21    214.62 o 
  -8  14   4       42.12       19.16    108.34 o 
  -7  14   4      191.29      275.23     59.17 o 
  -6  14   4        8.26       19.70     71.42 o 
  -5  14   4      276.07      281.22    151.67 o 
  -4  14   4      144.38      158.26     61.03 o 
  -3  14   4      824.72      878.61     65.59 o 
  -2  14   4        1.88       -7.23     71.08 o 
  -1  14   4      389.67      668.08     78.14 o 
   0  14   4      400.43      400.85     80.00 o 
   1  14   4     2445.39     2509.58     87.73 o 
   4  14   4       35.67      -60.07    116.80 o 
   5  14   4      592.61      730.60    107.69 o 
   6  14   4        1.82       98.31    108.14 o 
   7  14   4       12.57      -39.03     85.05 o 
   8  14   4        2.31       -3.43    122.61 o 
   9  14   4       55.86      147.77    309.27 o 
 -10  15   4       37.55      -64.60    284.17 o 
  -9  15   4       22.24      114.50    257.81 o 
  -8  15   4       18.98       85.58    133.75 o 
  -7  15   4       50.15      -25.24     68.44 o 
  -6  15   4      264.99      189.94     70.25 o 
  -5  15   4      212.88      267.02     54.25 o 
  -4  15   4        6.69       17.53     62.49 o 
  -3  15   4      187.71      211.23     65.70 o 
  -2  15   4     1099.77     1036.70     90.36 o 
  -1  15   4      581.55      567.28     69.65 o 
   0  15   4      222.07      275.11    100.59 o 
   1  15   4       85.19      220.72     84.16 o 
   5  15   4       19.84      114.44    125.64 o 
   6  15   4      104.09      177.07    130.86 o 
   7  15   4       61.14       85.83    146.88 o 
   8  15   4       51.84      236.84    261.51 o 
   9  15   4        0.79      -37.95    674.61 o 
  -9  16   4        5.26       39.87    151.95 o 
  -8  16   4      152.04      252.15    103.38 o 
  -7  16   4       10.56      -66.84     66.84 o 
  -6  16   4       57.12       40.38     68.13 o 
  -5  16   4        1.70      124.83     66.56 o 
  -4  16   4     1520.38     1408.51    167.17 o 
  -3  16   4       45.64      -59.37     59.37 o 
  -2  16   4       70.24       52.77     84.45 o 
  -1  16   4        7.45      206.56    163.34 o 
   0  16   4     1235.18     1378.13    102.12 o 
   1  16   4       47.07        8.65    101.36 o 
   7  16   4        2.16       -1.28    179.61 o 
   8  16   4       38.46     -374.67    389.61 o 
  -8  17   4        0.32      -82.07     88.09 o 
  -7  17   4       29.21        1.25     79.05 o 
  -6  17   4       20.40      -43.78    187.43 o 
  -5  17   4       20.03        8.28     64.12 o 
  -4  17   4       13.12       44.51     67.02 o 
  -3  17   4       14.36       23.79     69.95 o 
  -2  17   4      148.04       71.27     63.95 o 
  -1  17   4      436.24      482.33     88.89 o 
   0  17   4        0.74     -105.19    105.19 o 
  -7  18   4       22.85      156.76     91.48 o 
  -6  18   4        8.38       26.48     73.18 o 
  -5  18   4       78.43      125.64     61.12 o 
  -4  18   4       41.40       67.26     74.17 o 
  -3  18   4      216.00      108.39     76.95 o 
  -2  18   4       19.80      -71.13    110.50 o 
  -1  18   4      210.31      144.24    109.33 o 
   0  18   4       17.49       87.89    111.68 o 
  -6  19   4       62.59      133.83     95.33 o 
  -5  19   4        6.30       69.50    152.38 o 
  -4  19   4        6.42      -63.52    108.73 o 
  -3  19   4       14.74      171.62    180.60 o 
  -2  19   4      151.14       46.31    124.08 o 
  -1  19   4       13.17      -20.25    124.56 o 
  -4  20   4       32.72       59.05    170.23 o 
  -3  20   4       29.80     -121.91    130.66 o 
  -2  20   4        6.07      -18.19    113.55 o 
  -2 -20   5       14.35     -292.77    470.03 o 
  -5 -19   5       11.44     -312.05    312.05 o 
  -4 -19   5       25.26     -306.99    306.99 o 
  -3 -19   5       74.65     -131.26    304.27 o 
  -2 -19   5       21.64      153.96    416.45 o 
  -1 -19   5       29.72      512.70    396.79 o 
  -6 -18   5        2.74     -340.99    377.17 o 
  -5 -18   5       29.28     -248.43    250.98 o 
  -4 -18   5       13.42      240.89    624.03 o 
  -3 -18   5       15.08      171.77    256.50 o 
  -2 -18   5       65.33      183.50    226.80 o 
  -1 -18   5      154.36       33.04    312.36 o 
  -8 -17   5        0.36      152.84    276.49 o 
  -7 -17   5       22.72     -235.18    244.46 o 
  -6 -17   5        8.05       63.90    257.08 o 
  -5 -17   5       18.48      -40.90    363.02 o 
  -4 -17   5       41.29      107.07    172.35 o 
  -3 -17   5        2.02     -211.50    211.50 o 
  -2 -17   5        7.25     -258.41    258.41 o 
  -1 -17   5        3.10       -3.59    189.83 o 
   0 -17   5      114.69     -247.56    301.73 o 
  -9 -16   5        4.15      469.69    294.28 o 
  -8 -16   5       60.58      418.71    282.51 o 
  -7 -16   5       43.87      -21.08    268.10 o 
  -6 -16   5       19.20       78.31    187.28 o 
  -5 -16   5        4.47      257.49    153.22 o 
  -4 -16   5      149.41      250.41    223.58 o 
  -3 -16   5      125.37      101.63    165.04 o 
  -2 -16   5       51.31      147.61    198.05 o 
  -1 -16   5        4.29       28.97    171.40 o 
   0 -16   5      144.23      579.79    268.90 o 
 -10 -15   5       12.81       55.77    318.59 o 
  -9 -15   5       16.59     -221.65    221.65 o 
  -8 -15   5       11.18     -205.07    205.07 o 
  -7 -15   5       23.87      240.46    233.94 o 
  -6 -15   5       62.00      329.81    404.96 o 
  -5 -15   5       87.54     -386.23    386.23 o 
  -4 -15   5       41.43     -140.83    154.61 o 
  -3 -15   5       59.02      218.77    559.65 o 
  -2 -15   5      152.66      -94.90    148.89 o 
  -1 -15   5      179.15      117.89    248.85 o 
   0 -15   5       76.79      205.63    173.41 o 
   1 -15   5       68.16      344.59    204.30 o 
   7 -15   5       25.44      262.79    370.64 o 
   8 -15   5        0.58      268.59    301.52 o 
 -10 -14   5        0.76      297.33    282.50 o 
  -9 -14   5       50.46     -234.54    253.63 o 
  -8 -14   5       73.91      418.80    273.83 o 
  -7 -14   5       14.73      526.20    198.89 o 
  -6 -14   5       12.90     -141.79    141.79 o 
  -5 -14   5       31.69       94.31    155.12 o 
  -4 -14   5      246.65      582.05    183.93 o 
  -3 -14   5        9.69       85.77    134.10 o 
  -2 -14   5      173.78      181.14    152.66 o 
  -1 -14   5      730.67      456.22    143.54 o 
   0 -14   5      274.21      349.28    165.70 o 
   1 -14   5       15.68       -1.47    190.23 o 
   6 -14   5       17.09      241.06    384.89 o 
   7 -14   5       44.99       75.60    395.81 o 
   8 -14   5       37.98       47.39    269.87 o 
   9 -14   5        1.66      -57.71    169.78 o 
 -11 -13   5       23.40     -313.23    412.12 o 
 -10 -13   5       20.74      172.92    413.55 o 
  -9 -13   5       10.35       19.84    239.31 o 
  -8 -13   5        3.96      118.19    270.12 o 
  -7 -13   5      115.22     -231.80    255.47 o 
  -6 -13   5       26.63       15.77    153.66 o 
  -5 -13   5      206.04       16.15    159.80 o 
  -4 -13   5      373.80      272.26    173.15 o 
  -3 -13   5      599.30      554.56    157.12 o 
  -2 -13   5       35.26        4.67    318.63 o 
  -1 -13   5      448.91      523.82    109.60 o 
   0 -13   5      201.80      274.65    147.38 o 
   1 -13   5      173.98      506.46    213.16 o 
   5 -13   5      103.42      149.93    365.64 o 
   6 -13   5        2.13       17.20    390.79 o 
   7 -13   5      110.05      211.81    241.25 o 
   8 -13   5        2.40       28.83    186.02 o 
   9 -13   5        4.60      -50.00    130.90 o 
  10 -13   5        1.40        5.63    100.27 o 
 -11 -12   5       11.55      -10.13    380.56 o 
 -10 -12   5       10.14     -287.66    346.84 o 
  -9 -12   5        5.90      479.36    328.85 o 
  -8 -12   5      360.73       89.87    309.35 o 
  -7 -12   5       35.30      168.04    256.20 o 
  -6 -12   5      324.42      466.16    174.62 o 
  -5 -12   5       58.87      268.72    166.54 o 
  -4 -12   5      818.32      867.76    143.84 o 
  -3 -12   5      266.91      -96.54    158.42 o 
  -2 -12   5      297.44      311.48    116.15 o 
  -1 -12   5      209.46      265.69    130.67 o 
   0 -12   5     1693.08     1604.63    118.81 o 
   1 -12   5      442.56      654.12    121.86 o 
   2 -12   5      591.88      778.06    196.51 o 
   4 -12   5      798.43     1009.49    307.68 o 
   5 -12   5       79.55      -48.27    315.20 o 
   6 -12   5       16.37      305.63    235.72 o 
   7 -12   5       13.76      -59.58    234.19 o 
   8 -12   5       57.71      133.72    186.31 o 
   9 -12   5       45.15       90.68    122.49 o 
  10 -12   5        7.18       -0.72    100.56 o 
 -12 -11   5       38.19     -417.04    417.04 o 
 -11 -11   5       42.15      128.69    365.72 o 
 -10 -11   5        0.03     -174.40    387.54 o 
  -9 -11   5       48.90     -370.74    370.74 o 
  -8 -11   5       58.70      264.27    300.45 o 
  -7 -11   5      116.40      256.31    332.51 o 
  -6 -11   5      331.19     -196.07    199.91 o 
  -5 -11   5       50.02      135.33    156.81 o 
  -4 -11   5      633.22      462.76    143.81 o 
  -3 -11   5     2947.25     2978.51    129.06 o 
  -2 -11   5     2160.62     2238.50    148.26 o 
  -1 -11   5        2.00      225.21    107.44 o 
   0 -11   5      114.39      154.51     87.59 o 
   1 -11   5      508.78      430.18    110.24 o 
   2 -11   5      735.70      940.95    153.64 o 
   4 -11   5      183.38      272.26    295.76 o 
   5 -11   5      403.68      490.35    219.28 o 
   6 -11   5      271.65      303.13    222.86 o 
   7 -11   5       51.48        9.22    205.20 o 
   8 -11   5        0.31      111.18    154.95 o 
   9 -11   5        5.71      -56.86     84.19 o 
  10 -11   5       15.08       75.84     74.33 o 
  11 -11   5       16.09       73.84    104.24 o 
 -12 -10   5        6.50      -66.95    404.06 o 
 -11 -10   5       29.65     -189.84    345.17 o 
  -7 -10   5       38.69     -278.62    278.62 o 
  -6 -10   5       30.10      261.51    201.05 o 
  -5 -10   5      306.64      167.76    157.82 o 
  -4 -10   5      408.97      339.87    183.01 o 
  -3 -10   5      144.44     -101.85    134.77 o 
  -2 -10   5      118.07      102.21     92.07 o 
  -1 -10   5      949.83     1072.99    115.75 o 
   0 -10   5     1827.63     1721.52    124.60 o 
   1 -10   5      967.26      856.83    121.71 o 
   2 -10   5      238.42      450.35    148.58 o 
   3 -10   5      179.69      347.28    249.94 o 
   4 -10   5        9.38      -46.64    204.23 o 
   5 -10   5      890.63      951.54    213.95 o 
   6 -10   5      117.31      107.92    223.67 o 
   7 -10   5       14.17      -86.93    160.58 o 
   8 -10   5       23.03      -78.63    148.79 o 
   9 -10   5      264.03      170.34     98.52 o 
  10 -10   5        6.71       25.61     83.51 o 
  11 -10   5        1.70       -9.29    100.96 o 
  -4  -9   5     1262.99     1423.14    174.29 o 
  -3  -9   5     6904.21     6878.80    172.17 o 
  -2  -9   5     1812.68     1843.14    111.55 o 
  -1  -9   5     1714.03     1710.23    103.81 o 
   0  -9   5     1371.01     1242.59    121.86 o 
   1  -9   5     5805.35     5888.52    111.41 o 
   2  -9   5     2811.95     2997.70    152.64 o 
   3  -9   5      745.96      890.93    239.23 o 
   4  -9   5       35.71       39.99    196.74 o 
   5  -9   5     1878.73     1470.07    208.87 o 
   6  -9   5      261.32      382.33    205.60 o 
   7  -9   5      233.61      308.35    168.94 o 
   8  -9   5       20.50      -29.21    127.61 o 
   9  -9   5       23.36      -20.23     81.45 o 
  10  -9   5        3.74      -15.81     83.68 o 
  11  -9   5       29.78       24.23     96.38 o 
  -3  -8   5       46.32       -6.19    168.51 o 
  -2  -8   5     2587.81     2653.67    177.50 o 
  -1  -8   5      388.65      497.44     98.35 o 
   0  -8   5    11847.60    11631.27    254.91 o 
   1  -8   5      221.50      229.03     85.48 o 
   2  -8   5     2757.28     2851.63    170.11 o 
   3  -8   5       33.43      238.31    219.63 o 
   4  -8   5     3736.96     3547.90    318.94 o 
   5  -8   5      215.37      127.71    157.73 o 
   6  -8   5       12.48       61.00    186.14 o 
   7  -8   5       56.14        2.68    172.74 o 
   8  -8   5      231.42      172.96     96.30 o 
   9  -8   5        2.83       17.10     59.78 o 
  10  -8   5        3.06      -27.87     62.26 o 
  11  -8   5       14.30       38.72     69.67 o 
  12  -8   5       11.13      -10.25    106.53 o 
  -2  -7   5     4443.13     4618.93    152.79 o 
  -1  -7   5     1385.66     1366.52    103.61 o 
   0  -7   5      250.14      498.12    100.78 o 
   1  -7   5     5070.05     5197.83    111.42 o 
   2  -7   5     2748.09     2840.15    106.63 o 
   3  -7   5     2247.04     2080.99    152.46 o 
   4  -7   5       98.73       49.87    172.54 o 
   5  -7   5      621.88      422.83    186.58 o 
   6  -7   5      931.22      918.17    139.13 o 
   7  -7   5      224.65      193.65    138.10 o 
   8  -7   5       16.66       43.51    108.63 o 
   9  -7   5       94.65       77.36     67.63 o 
  10  -7   5       51.75      -24.05     75.26 o 
  11  -7   5       10.41      -44.11     84.29 o 
  12  -7   5        3.57       37.56     79.31 o 
  -1  -6   5     7260.93     6858.45    156.07 o 
   0  -6   5      413.72      363.19     96.64 o 
   1  -6   5     6847.29     6704.82    118.20 o 
   2  -6   5      206.82      218.78    111.46 o 
   3  -6   5     1223.87     1375.93    151.25 o 
   4  -6   5       93.25      147.45    126.94 o 
   5  -6   5     2221.04     2168.08    168.42 o 
   6  -6   5       10.69       -4.90    163.65 o 
   7  -6   5      230.54      236.54    136.87 o 
   8  -6   5        6.98      -13.94     84.84 o 
   9  -6   5      270.87      169.25     71.25 o 
  10  -6   5        2.74      -45.79     77.16 o 
  11  -6   5        4.19      -71.43     85.31 o 
  12  -6   5        1.73       48.63     94.24 o 
   0  -5   5       28.91       57.32    131.45 o 
   1  -5   5     6049.55     5910.22     90.98 o 
   2  -5   5     3914.78     4039.30    112.04 o 
   3  -5   5      333.28      244.11    142.93 o 
   4  -5   5      122.34      271.13    147.86 o 
   5  -5   5      175.18      331.22    157.68 o 
   6  -5   5      876.74      998.76    169.60 o 
   7  -5   5       53.73       88.72    101.11 o 
   8  -5   5       93.84        1.68     66.72 o 
   9  -5   5        3.35       95.40     64.98 o 
  10  -5   5       61.92       92.93     69.92 o 
  11  -5   5        6.06      -43.01     69.39 o 
  12  -5   5        8.16       61.56     98.04 o 
   1  -4   5      942.82      811.94     99.14 o 
   2  -4   5     2455.83     2263.84    111.96 o 
   3  -4   5       17.76       -4.96    157.01 o 
   4  -4   5     1565.80     1651.69    150.33 o 
   5  -4   5      445.37      455.09    157.41 o 
   6  -4   5      472.78      359.23    111.53 o 
   7  -4   5       72.79       -5.98    133.86 o 
   8  -4   5      279.90      164.67     60.66 o 
   9  -4   5       48.49      -27.69     61.83 o 
  10  -4   5       35.98      143.06     71.50 o 
  11  -4   5        1.11       13.92     88.53 o 
  12  -4   5       10.21       23.40    113.55 o 
  13  -4   5        4.36       51.02    117.38 o 
   1  -3   5     8480.69     8651.11    166.50 o 
   2  -3   5     2945.02     3154.73    119.46 o 
   4  -3   5     3170.50     3270.52    130.66 o 
   5  -3   5      739.37      992.02    117.02 o 
   6  -3   5      233.72      176.31    123.24 o 
   7  -3   5      168.92      149.29     82.23 o 
   8  -3   5      101.62       84.91     64.39 o 
   9  -3   5       25.44       38.30     64.68 o 
  10  -3   5        7.33        7.40     70.80 o 
  11  -3   5        5.75       28.59     77.41 o 
  12  -3   5       12.23       -2.30     87.85 o 
  13  -3   5        1.13       14.62    111.34 o 
   2  -2   5     1323.38     1474.08    165.57 o 
   4  -2   5      913.54      904.06    150.07 o 
   5  -2   5      518.69      668.87    126.01 o 
   6  -2   5       13.80       23.77    106.62 o 
   7  -2   5       47.96        0.88     89.37 o 
   8  -2   5      190.71      196.84     84.56 o 
   9  -2   5       90.07       50.24     85.83 o 
  10  -2   5       87.26      -16.03    107.07 o 
  11  -2   5       19.98       45.15     77.88 o 
  12  -2   5        0.85      -20.20     89.74 o 
  13  -2   5       12.88     -101.44    111.74 o 
   4  -1   5     6829.71     7921.82    212.28 o 
   5  -1   5      479.86      422.62    120.56 o 
   6  -1   5     1306.05     1057.92    124.21 o 
   7  -1   5      111.59       57.22     91.63 o 
   8  -1   5       14.91       14.55     86.02 o 
   9  -1   5        4.77      -67.34     87.69 o 
  10  -1   5       75.23       47.68    107.16 o 
  11  -1   5        3.35      -23.59    114.34 o 
  12  -1   5       12.45      -38.43     89.37 o 
  13  -1   5        4.82       51.41    109.22 o 
   4   0   5      263.22      202.52    128.62 o 
   5   0   5       22.08       20.65    152.48 o 
   6   0   5      272.94       38.55     91.65 o 
   7   0   5      384.94      215.17     80.93 o 
   8   0   5        0.87      -40.60     87.20 o 
   9   0   5      579.22      395.26    101.20 o 
  10   0   5        2.05     -106.08    106.08 o 
  11   0   5        0.39      -41.59    115.32 o 
  12   0   5       13.00      109.42    131.44 o 
  13   0   5        0.92      104.31    108.58 o 
   2   1   5      307.43      348.57    122.26 o 
   4   1   5     6634.46     7311.07    375.89 o 
   5   1   5      479.50      338.47    106.06 o 
  11   1   5        0.68        7.27    119.15 o 
  12   1   5        9.89      -67.95    128.18 o 
  13   1   5        5.06       27.41    152.93 o 
   2   2   5     1311.70     1282.18     84.58 o 
   4   2   5      906.90      862.65    138.51 o 
   5   2   5      547.33      463.71    116.76 o 
   6   2   5        0.31        0.69    132.52 o 
   7   2   5       69.56      -17.70    136.17 o 
  10   2   5       96.37      967.92    423.94 o 
  11   2   5       14.85      181.29    471.99 o 
  12   2   5        0.39      -71.40    208.91 o 
  13   2   5       11.02     -105.97    126.03 o 
   1   3   5     8901.73     8739.66    115.78 o 
   2   3   5     3015.59     3208.07    138.68 o 
   4   3   5     3254.42     3267.72    233.39 o 
   5   3   5      720.24      891.71    115.91 o 
   6   3   5      206.79      238.69     91.24 o 
   7   3   5      223.06      108.75    128.61 o 
   8   3   5      110.01      196.34    156.03 o 
   9   3   5       24.83      279.60    286.48 o 
  10   3   5        7.27      200.55    421.76 o 
  11   3   5        3.42      182.17    474.45 o 
  12   3   5       12.83       -9.87    129.61 o 
  13   3   5        1.32       97.09    144.52 o 
   1   4   5      838.47      837.51     89.92 o 
   2   4   5     2401.51     2094.37     79.31 o 
   4   4   5     1499.89     1607.53    138.92 o 
   5   4   5      502.18      447.77    109.61 o 
   6   4   5      497.58      372.85    123.23 o 
   7   4   5       69.23       45.66     82.08 o 
   8   4   5      305.27      340.63     98.84 o 
   9   4   5       46.84       59.33    128.40 o 
  10   4   5       35.53       96.59    300.68 o 
  11   4   5        1.06      288.44    391.23 o 
  12   4   5       12.26      211.32    393.02 o 
  13   4   5        5.64      -18.39    140.73 o 
   0   5   5       27.59       58.90     77.43 o 
   1   5   5     5863.19     5711.23     79.81 o 
   2   5   5     3872.04     3814.61    167.82 o 
   4   5   5       83.85      135.33    109.65 o 
   5   5   5      217.86      226.16    105.95 o 
   6   5   5      869.78      931.18     93.34 o 
   7   5   5       47.92       35.40     81.70 o 
   8   5   5       94.17      108.23     82.37 o 
   9   5   5        3.67       32.34    103.03 o 
  10   5   5       64.22      341.56    224.47 o 
  11   5   5       11.20      375.82    346.81 o 
  12   5   5        7.43      -25.28    384.43 o 
  13   5   5        1.44      -18.28    133.71 o 
  -1   6   5     7182.39     7232.18    152.98 o 
   0   6   5      296.69      382.74     76.77 o 
   1   6   5     6904.99     6722.11     86.03 o 
   2   6   5      286.12      306.38     72.49 o 
   3   6   5     1097.74     1243.59     82.08 o 
   4   6   5       91.16       78.35    104.91 o 
   5   6   5     2100.26     2178.27     99.03 o 
   6   6   5        5.08      -20.43     87.35 o 
   7   6   5      240.29      145.23     75.48 o 
   8   6   5        3.72       41.58     82.04 o 
   9   6   5      262.38      448.56     87.44 o 
  10   6   5        2.84      201.69    170.63 o 
  11   6   5        3.40      275.28    324.93 o 
  12   6   5        1.91       42.24    218.71 o 
  -1   7   5     1367.18     1413.56     91.61 o 
   0   7   5      261.77      348.77     70.41 o 
   1   7   5     5239.03     5472.75     84.61 o 
   2   7   5     2780.61     2902.42     72.10 o 
   3   7   5     2227.61     2209.60     83.89 o 
   4   7   5      115.76       99.81    100.58 o 
   5   7   5      593.66      637.01     96.41 o 
   6   7   5      968.95      909.96     89.47 o 
   7   7   5      213.52      286.00     66.59 o 
   8   7   5       25.32       28.17     71.73 o 
   9   7   5       90.58      180.69    122.26 o 
  10   7   5       46.27      108.97    124.51 o 
  11   7   5        7.04       28.86    128.95 o 
  12   7   5        1.95      -38.40    162.29 o 
  -2   8   5     2635.23     2564.50    130.98 o 
  -1   8   5      417.48      424.43    115.37 o 
   0   8   5    11988.80    11842.14    170.11 o 
   1   8   5      227.28      272.49     55.66 o 
   2   8   5     2783.98     2924.32     71.40 o 
   3   8   5       33.71       27.57     65.58 o 
   4   8   5     3542.49     3615.75    104.15 o 
   5   8   5      187.54      209.66     90.77 o 
   6   8   5       12.83       18.55     80.68 o 
   7   8   5       59.40       27.06     71.09 o 
   8   8   5      226.42      205.54     71.70 o 
   9   8   5        8.76     -115.98    130.07 o 
  10   8   5        2.11      -95.20    148.99 o 
  11   8   5       13.32       83.17    253.84 o 
  12   8   5        8.65       33.69    162.28 o 
  -4   9   5     1237.89     1321.06     87.58 o 
  -3   9   5     6763.50     6095.27    113.61 o 
  -2   9   5     1830.06     1882.27     75.95 o 
  -1   9   5     1718.80     1718.08     88.79 o 
   0   9   5     1372.81     1361.22     69.14 o 
   1   9   5     5706.38     5738.36    196.46 o 
   2   9   5     2872.69     3104.58     90.07 o 
   3   9   5      810.35      867.86     76.54 o 
   4   9   5       34.04       41.88    122.50 o 
   5   9   5     1829.88     1699.58     85.70 o 
   6   9   5      274.71      305.83     60.28 o 
   7   9   5      229.59      200.69     68.39 o 
   8   9   5       16.13       66.18     84.06 o 
   9   9   5       19.15       41.85     77.66 o 
  10   9   5        6.57       41.24     95.37 o 
  11   9   5       37.02      122.48    110.62 o 
  12   9   5        4.57       26.21    139.55 o 
  -5  10   5      518.14      490.46     97.46 o 
  -4  10   5      332.84      206.31     86.14 o 
  -3  10   5       73.84        0.35    137.84 o 
  -2  10   5       98.33       91.29     67.52 o 
  -1  10   5     1252.88     1322.72     93.74 o 
   0  10   5     1704.93     1717.92     72.41 o 
   1  10   5      997.19     1040.76     64.28 o 
   2  10   5      255.87      143.07     96.27 o 
   4  10   5       23.81       71.96    117.78 o 
   5  10   5      917.18      927.32     76.01 o 
   6  10   5      122.78       77.76     78.24 o 
   7  10   5       40.36       -2.99     81.47 o 
   8  10   5       26.16       -3.45     79.90 o 
   9  10   5      274.11      226.54     82.69 o 
  10  10   5        3.16      -42.10     98.91 o 
  11  10   5        3.44       48.57    181.19 o 
 -12  11   5       33.95      118.07    477.01 o 
 -11  11   5       39.83     -237.62    373.88 o 
 -10  11   5        2.96     -340.25    340.25 o 
  -9  11   5       38.70     -316.57    316.57 o 
  -8  11   5       50.76      566.29    276.26 o 
  -7  11   5       91.84     -139.22    143.35 o 
  -6  11   5      352.93      634.94     90.57 o 
  -5  11   5       82.54       39.28     56.88 o 
  -4  11   5      561.30      637.25     64.27 o 
  -3  11   5     2994.06     3036.63     87.81 o 
  -2  11   5     2231.87     2209.13     72.58 o 
  -1  11   5        3.17      129.66     77.25 o 
   0  11   5      122.22      144.23     51.75 o 
   1  11   5      458.54      517.84     66.84 o 
   2  11   5      785.72      914.52     98.37 o 
   4  11   5      177.46      258.88    115.04 o 
   5  11   5      399.84      321.85    109.06 o 
   6  11   5      275.36      314.54     73.63 o 
   7  11   5       54.13       21.68     77.69 o 
   8  11   5        4.14       28.91     92.06 o 
   9  11   5        5.65        2.85     98.00 o 
  10  11   5        4.63      -55.33    116.49 o 
  11  11   5       13.62      -72.21    137.47 o 
 -12  12   5       18.45       23.30    497.26 o 
 -11  12   5        9.70     -372.80    387.64 o 
 -10  12   5       12.22     -349.99    349.99 o 
  -9  12   5        1.85      448.89    334.45 o 
  -8  12   5      420.56      841.94    183.79 o 
  -7  12   5       47.19      -21.49     73.95 o 
  -6  12   5      317.53      549.15     72.69 o 
  -5  12   5       57.12      162.14     63.53 o 
  -4  12   5      824.63      754.15     76.27 o 
  -3  12   5      288.64      290.69     96.86 o 
  -2  12   5      281.48      260.54     91.84 o 
  -1  12   5      241.84      303.78     71.79 o 
   0  12   5     1664.45     1554.59     67.69 o 
   1  12   5      432.35      487.60     96.82 o 
   2  12   5      613.90      487.83     82.03 o 
   5  12   5       60.92       42.08    109.52 o 
   6  12   5       13.75       79.93    115.61 o 
   7  12   5       14.67       40.12     94.87 o 
   8  12   5       52.94       48.43     93.93 o 
   9  12   5       44.57      -61.36    104.34 o 
  10  12   5        6.97       54.21    121.56 o 
 -11  13   5       28.26      -27.75   1077.21 o 
 -10  13   5       15.36     -137.83    552.22 o 
  -9  13   5        5.87      300.99    659.91 o 
  -8  13   5        1.83      -45.76    108.43 o 
  -7  13   5      119.97      196.82     77.38 o 
  -6  13   5       25.80       28.24     60.30 o 
  -5  13   5      212.93      185.58     49.47 o 
  -4  13   5      365.80      392.34     72.52 o 
  -3  13   5      610.67      600.47     69.12 o 
  -2  13   5       43.39      100.84     78.94 o 
  -1  13   5      442.48      459.55     65.99 o 
   0  13   5      238.78      225.68     89.92 o 
   1  13   5      179.02      143.65     84.46 o 
   2  13   5       71.35       47.58     80.42 o 
   6  13   5        1.74       20.94    130.95 o 
   7  13   5      104.04       72.46    140.40 o 
   8  13   5        2.04      -44.04    154.15 o 
   9  13   5        5.01      -62.82    179.71 o 
 -11  14   5        1.92      503.28    338.11 o 
 -10  14   5        0.85     -303.20    303.20 o 
  -9  14   5       62.48     -134.30    243.26 o 
  -8  14   5       72.58      -33.98    122.25 o 
  -7  14   5       15.49        3.29    107.85 o 
  -6  14   5       10.34      -33.24     48.19 o 
  -5  14   5       39.12       -6.87     59.78 o 
  -4  14   5      235.76      193.84     69.14 o 
  -3  14   5        8.50       97.15     56.85 o 
  -2  14   5      173.26      299.47     72.47 o 
  -1  14   5      701.29      683.74     97.27 o 
   0  14   5      279.81      466.59     75.98 o 
   1  14   5       17.38      -85.24     85.24 o 
   2  14   5       72.37       68.03     99.59 o 
 -10  15   5       12.33     -104.98    330.79 o 
  -9  15   5       17.85     -174.15    174.15 o 
  -8  15   5       10.84       -4.98    101.20 o 
  -7  15   5       22.44       29.56     79.21 o 
  -6  15   5       60.73      109.05     59.61 o 
  -5  15   5       91.05      102.39     63.76 o 
  -4  15   5       42.48        9.08    137.31 o 
  -3  15   5       62.67      -30.03     78.79 o 
  -2  15   5      141.96      277.15     59.05 o 
  -1  15   5      181.71      282.49    144.09 o 
   0  15   5       63.17      -54.80     74.75 o 
   1  15   5       62.95      151.80     99.59 o 
  -9  16   5        4.45      -41.27    212.47 o 
  -8  16   5       52.62      -26.26    184.29 o 
  -7  16   5       39.47       42.07    131.94 o 
  -6  16   5       19.91      -69.46     69.46 o 
  -5  16   5        4.74        7.01     95.72 o 
  -4  16   5      148.53      134.80     68.31 o 
  -3  16   5      119.86       88.16     63.06 o 
  -2  16   5       54.36      150.15     73.29 o 
  -1  16   5        2.92       42.94     76.01 o 
   0  16   5      167.36      -62.34    101.66 o 
   1  16   5      176.94      243.64    104.12 o 
  -8  17   5        0.17      -83.92     83.92 o 
  -7  17   5       19.12       16.53     75.35 o 
  -6  17   5       12.06       77.52     73.49 o 
  -5  17   5       23.35      149.51     70.44 o 
  -4  17   5       35.93       64.13    133.07 o 
  -3  17   5        3.03      156.93     91.43 o 
  -2  17   5        2.76      -11.28     81.61 o 
  -1  17   5        7.74       11.67    130.80 o 
   0  17   5      111.63      105.20    106.67 o 
   1  17   5      146.65       76.59     95.07 o 
  -7  18   5        4.90       41.52    143.44 o 
  -6  18   5        3.91      -16.78     80.91 o 
  -5  18   5       29.06        2.37     63.57 o 
  -4  18   5        9.45      155.80    164.13 o 
  -3  18   5       15.39       -1.89     67.54 o 
  -2  18   5       65.29      179.06     66.39 o 
  -1  18   5      161.31      169.31     95.66 o 
   0  18   5       29.16      255.71    110.90 o 
  -6  19   5        6.63      -15.73     89.37 o 
  -5  19   5       11.33       33.43    124.17 o 
  -4  19   5       24.03     -121.00    171.90 o 
  -3  19   5       77.71      -79.20    112.67 o 
  -2  19   5       18.48     -104.70    119.84 o 
  -1  19   5       27.74      683.37    120.53 o 
  -4  20   5      100.47      -74.42    137.05 o 
  -3  20   5       17.93     -114.63    114.63 o 
  -2  20   5        9.12       79.04    131.84 o 
  -1  20   5        0.34       63.21    136.85 o 
  -5 -19   6       16.06       11.81    670.39 o 
  -4 -19   6       93.10     -289.88    289.88 o 
  -3 -19   6        8.90      107.19    614.84 o 
  -2 -19   6       36.56     -442.01    444.37 o 
  -1 -19   6       43.87      323.65    426.19 o 
  -6 -18   6       11.58      196.31    265.34 o 
  -5 -18   6       75.66     -237.19    237.19 o 
  -4 -18   6       18.97      119.24    207.60 o 
  -3 -18   6       69.58      542.52    267.34 o 
  -2 -18   6        0.71      360.04    330.67 o 
  -1 -18   6      279.38      269.51    365.97 o 
   0 -18   6       18.28     -295.03    295.03 o 
  -8 -17   6        8.02      189.73    356.27 o 
  -7 -17   6       33.72      124.16    220.69 o 
  -6 -17   6        3.62     -151.32    151.32 o 
  -5 -17   6        0.96      272.89    183.95 o 
  -4 -17   6       22.46      290.02    329.44 o 
  -3 -17   6      108.32      173.31    176.98 o 
  -2 -17   6        6.07      104.28    222.67 o 
  -1 -17   6        2.98      385.71    188.83 o 
   0 -17   6      132.43      295.54    301.25 o 
  -9 -16   6        4.93      139.18    302.33 o 
  -8 -16   6       18.58     -199.18    321.16 o 
  -7 -16   6        0.32      299.74    498.98 o 
  -6 -16   6      431.99      188.82    168.06 o 
  -5 -16   6       33.74      326.99    134.10 o 
  -4 -16   6       85.90     -228.50    337.91 o 
  -3 -16   6        6.04      158.58    184.56 o 
  -2 -16   6     1277.13     1466.41    409.71 o 
  -1 -16   6       74.38      -24.11    174.69 o 
   0 -16   6      191.45      -10.42    274.42 o 
   1 -16   6       39.39      285.50    220.81 o 
 -10 -15   6        8.06      705.48    513.68 o 
  -9 -15   6        8.56      703.47    227.01 o 
  -8 -15   6       54.33      315.54    282.56 o 
  -7 -15   6       48.42      279.33    194.05 o 
  -6 -15   6        5.24     -155.99    155.99 o 
  -5 -15   6       48.69      222.50    147.79 o 
  -4 -15   6      496.85      815.78    181.99 o 
  -3 -15   6      396.98      184.85    258.62 o 
  -2 -15   6       90.65      201.72    266.85 o 
  -1 -15   6       74.82     -132.54    190.59 o 
   0 -15   6      450.53      714.10    171.47 o 
   1 -15   6      439.06      595.62    203.06 o 
 -10 -14   6        7.56      275.79    331.81 o 
  -9 -14   6      106.73       -0.71    254.78 o 
  -8 -14   6       25.55      710.49    275.11 o 
  -7 -14   6       92.89      297.33    230.46 o 
  -6 -14   6       65.64     -165.10    184.12 o 
  -5 -14   6      385.80      421.74    111.83 o 
  -4 -14   6       12.87     -175.47    175.47 o 
  -3 -14   6       75.75     -149.37    149.37 o 
  -2 -14   6      389.03      406.57    164.71 o 
  -1 -14   6     1351.31     1334.10    125.28 o 
   0 -14   6        5.16      -81.25    166.53 o 
   1 -14   6       54.52     -170.08    189.16 o 
 -11 -13   6       25.30      396.85    401.01 o 
 -10 -13   6        7.69        0.67    311.41 o 
  -9 -13   6        5.67      326.19    259.03 o 
  -8 -13   6       66.59      797.52    231.98 o 
  -7 -13   6       94.17      -89.74    202.44 o 
  -6 -13   6       71.61       49.10    153.21 o 
  -5 -13   6      238.76      102.39    317.25 o 
  -4 -13   6      287.21      296.43    124.04 o 
  -3 -13   6      499.32      566.73    173.31 o 
  -2 -13   6      447.12      438.93    167.90 o 
  -1 -13   6      223.90      267.22    155.12 o 
   0 -13   6      564.60      547.47    148.57 o 
   1 -13   6      523.55      699.85    147.83 o 
   2 -13   6      581.91      961.84    177.71 o 
   8 -13   6       19.43       46.30    126.43 o 
 -11 -12   6        8.75     -442.60    442.60 o 
 -10 -12   6       76.13      101.95    401.62 o 
  -9 -12   6       94.82      606.61    390.81 o 
  -8 -12   6       39.66     -304.67    309.59 o 
  -7 -12   6       64.61      440.65    343.81 o 
  -6 -12   6      331.96      564.88    127.57 o 
  -5 -12   6      126.40       -6.41    114.92 o 
  -4 -12   6       72.35      141.13    121.76 o 
  -3 -12   6       12.15      -55.85    112.63 o 
  -2 -12   6      857.39      821.97    265.65 o 
  -1 -12   6      181.58       -3.86    118.70 o 
   0 -12   6      366.82      404.87     99.93 o 
   1 -12   6      149.65      173.59    135.91 o 
   2 -12   6      661.95      627.31    200.15 o 
   6 -12   6       10.21       38.73    259.25 o 
   7 -12   6       61.06      -29.79    129.18 o 
   8 -12   6       43.81      -40.70    121.71 o 
   9 -12   6       16.33       20.65    136.36 o 
  10 -12   6        0.74       12.19    165.06 o 
 -12 -11   6        5.89      363.06    474.15 o 
 -11 -11   6       12.67      510.04    419.89 o 
 -10 -11   6       10.93      138.91    342.91 o 
  -9 -11   6        7.01      269.27    322.95 o 
  -8 -11   6       76.39     -346.17    346.17 o 
  -7 -11   6      156.95     -297.12    297.12 o 
  -6 -11   6       68.67      156.42    223.67 o 
  -5 -11   6       49.54      431.30    171.46 o 
  -4 -11   6      128.45      257.63    119.70 o 
  -3 -11   6      451.11      520.09    147.11 o 
  -2 -11   6       60.61      222.16    219.69 o 
  -1 -11   6      138.28      387.05    144.81 o 
   0 -11   6      101.64      325.05    127.19 o 
   1 -11   6      407.29      332.13    115.93 o 
   2 -11   6       47.31     -158.78    158.78 o 
   5 -11   6       35.97       86.91    256.50 o 
   6 -11   6       22.40      237.92    223.07 o 
   7 -11   6      139.10       86.60     94.80 o 
   8 -11   6        3.93       21.64     74.50 o 
   9 -11   6       13.05      -71.12     85.25 o 
  10 -11   6       42.45       50.50    103.66 o 
  -5 -10   6     2606.24     2550.50    170.69 o 
  -4 -10   6      491.37      591.06    138.57 o 
  -3 -10   6     1173.15     1078.41    123.14 o 
  -2 -10   6     1920.28     1944.33    130.51 o 
  -1 -10   6     2378.46     2240.77    112.71 o 
   0 -10   6      809.29      939.24    102.93 o 
   1 -10   6      114.76      303.35    119.70 o 
   2 -10   6      137.57      200.87    179.14 o 
   5 -10   6       56.54       47.49    242.64 o 
   6 -10   6       20.10      -58.98    161.43 o 
   7 -10   6       62.15      -31.08     92.76 o 
   8 -10   6      175.11       -7.63     71.20 o 
   9 -10   6        8.19      -29.74     84.30 o 
  10 -10   6        5.25       15.60     96.72 o 
  11 -10   6       21.04       54.13    122.67 o 
  -3  -9   6      517.76      553.53    141.63 o 
  -2  -9   6     2176.26     2177.45    113.17 o 
  -1  -9   6       50.58       19.99     94.42 o 
   0  -9   6      245.24      242.62     87.37 o 
   1  -9   6      292.97      274.06     88.72 o 
   2  -9   6     1867.02     2027.68    112.59 o 
   5  -9   6       41.74     -273.61    273.61 o 
   6  -9   6      618.28      532.90    147.98 o 
   7  -9   6       64.67       87.20     91.26 o 
   8  -9   6       17.01        4.16     70.62 o 
   9  -9   6       29.44      -59.21     84.98 o 
  10  -9   6       24.50      -54.06    117.04 o 
  11  -9   6        0.24       50.82    113.78 o 
  -2  -8   6      201.76      227.73    141.69 o 
  -1  -8   6      989.22     1012.44    166.45 o 
   0  -8   6       26.64       31.88    124.02 o 
   1  -8   6     2095.49     1960.24    119.19 o 
   2  -8   6     1075.84     1163.51    117.58 o 
   4  -8   6      202.92      -27.92    265.68 o 
   5  -8   6      273.03      383.28    175.24 o 
   6  -8   6        3.59      -76.66    147.56 o 
   7  -8   6      252.20      153.49     75.49 o 
   8  -8   6        8.82        1.37     68.87 o 
   9  -8   6       74.96      -75.99     79.24 o 
  10  -8   6       47.83      -10.15     89.06 o 
  11  -8   6       12.93       24.35     87.17 o 
  -1  -7   6      816.12      952.34    162.05 o 
   0  -7   6     1703.49     2011.39     89.91 o 
   1  -7   6      381.98      386.92    105.29 o 
   2  -7   6     3273.08     3452.12    121.32 o 
   4  -7   6      183.25      172.36    244.24 o 
   5  -7   6       40.47      215.47    174.42 o 
   6  -7   6      540.61      408.03    124.50 o 
   7  -7   6      106.16       40.62     88.17 o 
   8  -7   6       19.87      -16.98     72.83 o 
   9  -7   6        0.05       29.26     76.79 o 
  10  -7   6       73.34        6.39     88.92 o 
  11  -7   6        0.94       -3.40    100.28 o 
  12  -7   6        1.47      -22.12    177.25 o 
   0  -6   6     2015.01     2067.77    106.61 o 
   1  -6   6     1962.06     2023.90     88.57 o 
   2  -6   6       45.47       98.65    106.29 o 
   4  -6   6     1377.19     1032.10    241.54 o 
   5  -6   6      157.55       12.64    170.72 o 
   6  -6   6       65.49       65.60    135.79 o 
   7  -6   6      221.92       87.81     84.96 o 
   8  -6   6       60.70       49.17     69.33 o 
   9  -6   6       11.87      -50.38     58.51 o 
  10  -6   6        8.28        0.42     65.03 o 
  11  -6   6       11.13     -100.91    100.91 o 
  12  -6   6        4.56       -9.14    121.90 o 
   0  -5   6     6595.03     6620.06    193.80 o 
   1  -5   6     3502.62     3450.35    113.96 o 
   2  -5   6      622.96      642.76    154.94 o 
   4  -5   6      657.20      779.28    251.43 o 
   5  -5   6      534.14      568.24    175.45 o 
   6  -5   6        1.44       87.59    134.53 o 
   7  -5   6      133.37      110.82     62.98 o 
   8  -5   6       54.26      -66.31     66.31 o 
   9  -5   6       67.95       59.61     68.03 o 
  10  -5   6       14.31       -0.37     80.69 o 
  11  -5   6       12.64      -39.73     91.53 o 
  12  -5   6        5.30       12.45    122.03 o 
   1  -4   6     3685.50     3742.10    133.31 o 
   2  -4   6     1253.53     1161.19    116.12 o 
   5  -4   6      130.37      271.03    161.53 o 
   6  -4   6      132.79       87.10    130.71 o 
   7  -4   6      119.90       -8.17     66.44 o 
   8  -4   6       82.49       11.50     66.36 o 
   9  -4   6      140.42       12.63     74.74 o 
  10  -4   6       19.65       -4.64     80.49 o 
  11  -4   6       35.58       68.14     94.11 o 
  12  -4   6        5.42       35.70    107.07 o 
   2  -3   6     5982.35     6099.83    139.61 o 
   5  -3   6      374.28      353.85    176.01 o 
   6  -3   6      989.47     1013.62    121.24 o 
   7  -3   6       17.64      -44.87     64.59 o 
   8  -3   6       42.93      -36.25     54.66 o 
   9  -3   6       19.36      -60.82     60.82 o 
  10  -3   6        5.49       34.80     80.11 o 
  11  -3   6        9.10       29.93     93.98 o 
  12  -3   6        1.39      -29.40    114.74 o 
   2  -2   6      370.35      262.51    118.79 o 
   5  -2   6      246.99      156.79    193.20 o 
   6  -2   6       68.91       28.76    109.25 o 
   7  -2   6      597.66      394.41     61.85 o 
   8  -2   6      126.01       39.38     67.45 o 
   9  -2   6       10.95       64.54     72.97 o 
  10  -2   6       10.11       50.37     79.49 o 
  11  -2   6      102.92       11.43     90.74 o 
  12  -2   6        9.57       -4.59    102.47 o 
  13  -2   6        2.34        6.98    243.42 o 
   2  -1   6     2135.22     2361.67    217.08 o 
   6  -1   6      568.33      483.14     88.74 o 
   7  -1   6      434.47      284.75     65.31 o 
   8  -1   6      140.65       -0.27     71.69 o 
   9  -1   6       32.84       58.54     75.21 o 
  10  -1   6      150.64       88.62     84.12 o 
  11  -1   6       31.77       11.78     79.46 o 
  12  -1   6        5.32       28.71     84.80 o 
  13  -1   6        4.92       39.03    191.41 o 
   2   0   6    40265.12    43983.53    404.25 o 
   6   0   6     1152.23      872.39     77.95 o 
   7   0   6       91.54       66.87     57.35 o 
   8   0   6      202.53       83.77    107.57 o 
   9   0   6       13.50       18.01     80.80 o 
  10   0   6       56.80       50.02     72.64 o 
  11   0   6       17.47       28.99     82.00 o 
  12   0   6        1.26        5.98     93.77 o 
  13   0   6        0.73      -45.52    201.93 o 
   2   1   6     2134.86     2218.93    110.43 o 
   6   1   6      562.13      409.79     66.69 o 
   7   1   6      423.09      279.63     70.33 o 
   8   1   6      140.20      102.22     76.57 o 
   9   1   6       17.93       28.40     82.59 o 
  10   1   6      160.19       51.67     88.09 o 
  11   1   6       35.01       20.28     84.84 o 
  12   1   6        4.86        2.89     86.78 o 
   2   2   6      417.04      309.83     85.70 o 
   6   2   6       69.30       34.98     90.13 o 
   7   2   6      573.28      462.90     58.06 o 
   8   2   6      121.51       60.23     65.79 o 
   9   2   6       16.36      -17.35     69.55 o 
  10   2   6        9.22       -2.44     75.90 o 
  11   2   6      108.54       88.62     84.81 o 
  12   2   6        6.87      -28.65    109.17 o 
   1   3   6      666.65      511.56    103.06 o 
   2   3   6     5892.57     5976.66     99.51 o 
   6   3   6     1096.90      844.70     82.62 o 
   7   3   6       22.97      -21.33     99.30 o 
   8   3   6       47.25       59.12     75.87 o 
   9   3   6       25.51        8.37     64.50 o 
  10   3   6        7.71       -7.17     73.00 o 
  11   3   6       11.46      -45.82    111.91 o 
  12   3   6        1.21       -0.20    113.65 o 
   1   4   6     3657.01     3561.31     87.64 o 
   2   4   6     1334.02     1152.84     69.27 o 
   3   4   6      340.28      464.09     95.30 o 
   6   4   6       94.38       83.63     97.41 o 
   7   4   6      118.43       92.11     74.50 o 
   8   4   6       83.49      -10.94     83.15 o 
   9   4   6      137.48       90.25     91.17 o 
  10   4   6       16.67       -0.39     79.56 o 
  11   4   6       34.86       47.41     94.99 o 
  12   4   6        4.56      -12.88    199.47 o 
   0   5   6     6335.68     6172.01    160.17 o 
   1   5   6     3581.96     3526.82     94.78 o 
   2   5   6      635.33      593.07     76.12 o 
   3   5   6       97.35       39.23     96.94 o 
   6   5   6        1.30       43.31     78.36 o 
   7   5   6      127.53       94.09    104.32 o 
   8   5   6       55.29       52.10     78.69 o 
   9   5   6       63.42       13.85     87.26 o 
  10   5   6       14.27        6.65     97.78 o 
  11   5   6       11.36       46.18    127.28 o 
   0   6   6     2103.24     2182.80     94.15 o 
   1   6   6     1690.53     1764.09     65.76 o 
   2   6   6       32.42      102.75     75.88 o 
   3   6   6     1342.59     1246.65     85.64 o 
   6   6   6       65.53       40.60    114.34 o 
   7   6   6      224.49      180.26     82.25 o 
   8   6   6       73.48       88.64     90.52 o 
   9   6   6       10.15       23.50    127.80 o 
  10   6   6        6.68       17.11    148.06 o 
  11   6   6       12.40       11.13    122.09 o 
  -1   7   6      719.34      825.76     85.14 o 
   0   7   6     2090.95     2329.03     71.25 o 
   1   7   6      417.71      329.97     82.69 o 
   2   7   6     3263.17     3463.45     96.09 o 
   3   7   6       34.47      117.68     78.06 o 
   6   7   6      540.08      409.57     86.20 o 
   7   7   6      104.70      163.21    122.21 o 
   8   7   6       16.90       29.59     85.53 o 
   9   7   6        0.06       -6.60     95.87 o 
  10   7   6       78.25       80.34    116.93 o 
  -2   8   6      231.11      121.14    124.59 o 
  -1   8   6      956.66      834.72     77.59 o 
   0   8   6       16.89       53.01     84.70 o 
   1   8   6     2060.04     2008.98     83.82 o 
   2   8   6      935.24     1048.62     80.24 o 
   3   8   6      381.03      385.11     94.21 o 
   6   8   6        4.82       36.57    137.54 o 
   7   8   6      241.01      251.83     92.49 o 
   8   8   6        9.22        0.88    135.47 o 
   9   8   6       75.81       61.84    156.52 o 
  10   8   6       50.80       84.65    184.83 o 
  -3   9   6      606.56      526.62     95.51 o 
  -2   9   6     2239.94     2093.73     79.44 o 
  -1   9   6        7.13       43.96     84.33 o 
   0   9   6      342.41      348.29     62.20 o 
   1   9   6      329.10      372.94     59.47 o 
   2   9   6     1839.93     2019.97    160.88 o 
   3   9   6      641.02      631.57     79.97 o 
   6   9   6      640.62      664.86    141.04 o 
   7   9   6       70.26       12.78     88.48 o 
   8   9   6       15.82        7.34    102.88 o 
   9   9   6       27.79      -15.36     51.31 o 
  -5  10   6     2537.43     2643.35     85.88 o 
  -4  10   6      412.31      329.25     82.90 o 
  -3  10   6     1331.85     1319.47     84.21 o 
  -2  10   6     1708.94     1706.95     77.12 o 
  -1  10   6     2444.05     2493.13     80.84 o 
   0  10   6      825.65      820.72     72.45 o 
   1  10   6      129.86      130.76     77.34 o 
   2  10   6      128.79       59.98     82.79 o 
   3  10   6     2465.34     2631.00     98.49 o 
   7  10   6       75.86      127.81    162.22 o 
   8  10   6      183.79      178.35    181.21 o 
  -7  11   6      159.55      338.62    122.90 o 
  -6  11   6       70.64       12.68     98.51 o 
  -5  11   6       55.77      115.32     78.06 o 
  -4  11   6      123.48      299.20    119.31 o 
  -3  11   6      358.17      371.12     71.48 o 
  -2  11   6       54.32       48.93     94.82 o 
  -1  11   6      166.90      183.93     59.74 o 
   0  11   6       75.20      -39.81     71.32 o 
   1  11   6      366.30      441.74     77.10 o 
   2  11   6       42.25      256.21     97.92 o 
   3  11   6      510.15      519.46     79.17 o 
 -12  12   6        0.11      689.36    500.70 o 
 -11  12   6       10.73      137.24    401.60 o 
 -10  12   6       67.76      870.28    416.26 o 
  -9  12   6       99.86     -332.80    346.07 o 
  -8  12   6       46.24     -146.29    232.02 o 
  -7  12   6       60.91      -50.14    127.42 o 
  -6  12   6      282.38      337.33     96.75 o 
  -5  12   6      123.51       84.40     61.66 o 
  -4  12   6       78.38       -2.74    209.41 o 
  -3  12   6       20.42      119.25     63.17 o 
  -2  12   6      890.80      805.44     85.82 o 
  -1  12   6      200.21      204.45     67.81 o 
   0  12   6      363.91      451.44    121.52 o 
   1  12   6      151.19      138.03     67.24 o 
   2  12   6      592.44      537.48     99.53 o 
 -11  13   6       27.69      249.22    422.64 o 
 -10  13   6        6.32      766.14    378.69 o 
  -9  13   6        9.20      114.65    275.71 o 
  -8  13   6       74.47      131.06    127.90 o 
  -7  13   6       85.80        2.37     68.41 o 
  -6  13   6       74.88      -31.33     94.87 o 
  -5  13   6      230.60      112.57     64.06 o 
  -4  13   6      298.03      244.93     59.23 o 
  -3  13   6      494.09      660.75    136.94 o 
  -2  13   6      444.74      633.92    112.31 o 
  -1  13   6      215.26      267.94    141.15 o 
   0  13   6      583.17      618.39     66.65 o 
   1  13   6      518.37      697.06    161.92 o 
   2  13   6      583.69      595.10     85.76 o 
 -11  14   6        7.80      130.55    927.37 o 
 -10  14   6        5.54      285.19    764.32 o 
  -9  14   6      102.16      636.59    264.14 o 
  -8  14   6       24.69       48.86    240.18 o 
  -7  14   6       79.37      139.21     87.35 o 
  -6  14   6       62.15       66.91     58.05 o 
  -5  14   6      378.67      315.61     48.76 o 
  -4  14   6       16.16      -81.89    140.29 o 
  -3  14   6       80.68       46.10     68.67 o 
  -2  14   6      349.15      411.31     71.55 o 
  -1  14   6     1321.94     1424.72     77.20 o 
   0  14   6        4.27       96.99     71.73 o 
   1  14   6       49.98        3.15     90.15 o 
   2  14   6       99.87      283.74    101.36 o 
 -10  15   6        9.22      369.76    308.73 o 
  -9  15   6        7.04      168.90    256.20 o 
  -8  15   6       54.83      136.66    110.70 o 
  -7  15   6       41.05        4.28     94.93 o 
  -6  15   6        5.36      -53.83    144.03 o 
  -5  15   6       42.97      -58.93     58.93 o 
  -4  15   6      486.96      482.08    148.96 o 
  -3  15   6      395.36      540.32     74.58 o 
  -2  15   6       92.46      166.33     75.50 o 
  -1  15   6       70.99       46.71     95.96 o 
   0  15   6      450.50      426.23     71.44 o 
   1  15   6      427.30      690.22    101.48 o 
   2  15   6      477.05      471.73     89.78 o 
  -9  16   6        3.34     -214.42    214.42 o 
  -8  16   6       18.51      -51.63     96.69 o 
  -7  16   6        0.02      -53.47     71.94 o 
  -6  16   6      456.85      590.87    119.53 o 
  -5  16   6       31.92      -16.40     53.53 o 
  -4  16   6       84.19       34.37     82.29 o 
  -3  16   6        6.39      -26.33     87.60 o 
  -2  16   6     1305.23     1358.78     73.98 o 
  -1  16   6       71.16      -68.59     81.12 o 
   0  16   6      195.69      240.49    107.66 o 
   1  16   6       37.32      336.82    104.21 o 
  -8  17   6        9.16      107.68    119.15 o 
  -7  17   6       28.23       90.70     80.84 o 
  -6  17   6        1.76      -62.21     62.21 o 
  -5  17   6        3.61      -86.49    121.56 o 
  -4  17   6       22.88      -21.07    141.23 o 
  -3  17   6      110.58        2.59     67.80 o 
  -2  17   6        5.51       31.57     83.96 o 
  -1  17   6       10.16      -54.13     69.05 o 
   0  17   6      150.74      178.94    109.13 o 
   1  17   6      203.71       -9.24     96.45 o 
  -7  18   6        8.65      -46.84    122.74 o 
  -6  18   6       11.29      -31.11     85.01 o 
  -5  18   6       75.14      -44.96     82.63 o 
  -4  18   6       16.29       30.48     69.24 o 
  -3  18   6       81.35       30.39    206.26 o 
  -2  18   6        3.89       65.46     74.18 o 
  -1  18   6      287.73      380.32     97.44 o 
   0  18   6       17.00      108.34    112.67 o 
  -5  19   6       16.34      127.46     64.21 o 
  -4  19   6       84.50      282.12     92.07 o 
  -3  19   6        8.70      307.77    239.44 o 
  -2  19   6       37.03        1.47    105.98 o 
  -1  19   6       45.01      -13.67    102.34 o 
   0  19   6       80.77       43.55    119.94 o 
  -3  20   6        3.99      165.36     81.33 o 
  -2  20   6       49.27      142.06    131.74 o 
  -1  20   6       87.05      227.89    140.20 o 
  -4 -19   7        5.20     -217.04    289.13 o 
  -3 -19   7       38.83     -173.57    252.79 o 
  -2 -19   7        2.32      647.53    279.53 o 
  -1 -19   7       65.48     -364.94    364.94 o 
  -6 -18   7        7.96      -38.63    167.03 o 
  -5 -18   7        5.35      339.57    174.89 o 
  -4 -18   7       51.97      180.36    167.63 o 
  -3 -18   7       91.09       64.55    346.17 o 
  -2 -18   7       20.48      470.75    272.07 o 
  -1 -18   7       28.29      -36.28    382.53 o 
   0 -18   7       86.43      171.36    298.19 o 
  -7 -17   7        5.14      229.31    256.84 o 
  -6 -17   7       13.76       62.80    169.50 o 
  -5 -17   7        4.95     -159.43    159.43 o 
  -4 -17   7        1.02       30.09    218.64 o 
  -3 -17   7       17.22       75.08    183.46 o 
  -2 -17   7      224.87      168.51    211.60 o 
  -1 -17   7       56.84      457.78    229.93 o 
   0 -17   7       25.66      491.66    265.25 o 
  -8 -16   7        0.95      -59.19    539.09 o 
  -7 -16   7        1.97      177.65    186.62 o 
  -6 -16   7      108.93      -55.63    131.52 o 
  -5 -16   7       85.79      -11.88    167.20 o 
  -4 -16   7       29.23      -61.75    189.32 o 
  -3 -16   7       15.97     -101.49    198.11 o 
  -2 -16   7      130.45     -172.92    184.41 o 
  -1 -16   7      143.12       91.77    193.88 o 
   0 -16   7       11.42     -153.92    248.09 o 
   1 -16   7       23.61      264.07    222.78 o 
  -9 -15   7        1.26     -163.72    460.59 o 
  -8 -15   7       32.99      231.99    298.68 o 
  -7 -15   7       68.41     -146.93    146.93 o 
  -6 -15   7       23.89      178.28    108.97 o 
  -5 -15   7       11.95      191.04    125.67 o 
  -4 -15   7       53.94     -177.64    177.64 o 
  -3 -15   7      148.09       41.39    309.95 o 
  -2 -15   7      105.01     -103.61    167.06 o 
  -1 -15   7       77.69      -60.99    188.30 o 
   0 -15   7      144.39      181.35    289.89 o 
   1 -15   7      160.78      677.52    245.31 o 
 -10 -14   7       42.21      192.86    325.79 o 
  -9 -14   7       14.35     -238.42    298.60 o 
  -8 -14   7        7.88      477.16    242.23 o 
  -7 -14   7       91.75      424.21    164.23 o 
  -6 -14   7      135.93       66.30    108.57 o 
  -5 -14   7       24.63       -7.34    130.58 o 
  -4 -14   7      123.36      -60.90    158.79 o 
  -3 -14   7      173.58       16.93    178.44 o 
  -2 -14   7      176.59       69.38    155.56 o 
  -1 -14   7        6.80      183.58    242.09 o 
   0 -14   7      363.45      261.66    160.51 o 
   1 -14   7      428.07      256.56    232.47 o 
 -11 -13   7        5.57      933.66    501.48 o 
 -10 -13   7        2.50     -160.15    376.73 o 
  -9 -13   7       50.34      898.29    403.28 o 
  -8 -13   7       27.09       55.25    303.44 o 
  -7 -13   7       59.11      -87.41    162.40 o 
  -6 -13   7      229.87      188.73    171.43 o 
  -5 -13   7       94.91       56.42    395.77 o 
  -4 -13   7       26.94       41.54    150.40 o 
  -3 -13   7      470.53      583.39    165.34 o 
  -2 -13   7      497.01      456.52    287.98 o 
  -1 -13   7      287.71      287.27    160.40 o 
   0 -13   7       54.19      277.92    337.07 o 
   1 -13   7      523.91      613.09    273.20 o 
   2 -13   7      206.58     -148.96    177.08 o 
 -11 -12   7        8.01     -449.68    449.68 o 
 -10 -12   7       60.34     -179.42    357.96 o 
  -9 -12   7       40.98      185.42    329.64 o 
  -8 -12   7       37.23     -121.12    385.78 o 
  -7 -12   7        0.72      -13.08    310.17 o 
  -6 -12   7      840.09      674.47    145.38 o 
  -5 -12   7      159.49      237.96     90.29 o 
  -4 -12   7      159.68      144.22    133.42 o 
  -3 -12   7      217.70      152.10    102.53 o 
  -2 -12   7      601.80      786.77    130.45 o 
  -1 -12   7      740.68      890.67    124.03 o 
   0 -12   7      130.34       98.35    100.03 o 
   1 -12   7      213.26      223.91    123.77 o 
   2 -12   7     1686.21     1715.95    203.34 o 
 -12 -11   7       40.38       84.65    420.88 o 
 -11 -11   7       17.93      959.13    427.46 o 
 -10 -11   7       38.79      -37.46    344.88 o 
  -8 -11   7       18.04     -126.43    311.94 o 
  -7 -11   7      100.28      806.79    344.50 o 
  -6 -11   7        2.85      -44.44    147.96 o 
  -5 -11   7      205.84      302.74    119.46 o 
  -4 -11   7     1426.79     1434.15    102.84 o 
  -3 -11   7       41.37       69.08    279.51 o 
  -2 -11   7      542.35      655.37    107.12 o 
  -1 -11   7     2767.35     2657.63    120.38 o 
   0 -11   7      377.88      332.29    130.06 o 
   1 -11   7       56.47       15.22    142.70 o 
   2 -11   7      662.74      678.36    159.83 o 
  -5 -10   7      114.69      -13.57    113.26 o 
  -4 -10   7      105.14      255.53    142.66 o 
  -3 -10   7      339.32      367.28    145.34 o 
  -2 -10   7      974.82     1215.60    136.95 o 
  -1 -10   7      666.14      713.86    172.53 o 
   0 -10   7       93.58        2.59    110.24 o 
   1 -10   7      181.52      153.86    113.61 o 
   2 -10   7      125.30      218.17    177.47 o 
  -3  -9   7     1958.95     1848.87    160.50 o 
  -2  -9   7      871.72      737.66    174.72 o 
  -1  -9   7     4103.02     4226.26    243.95 o 
   0  -9   7     1880.12     1873.65    116.79 o 
   1  -9   7     1696.42     1869.01     93.15 o 
   2  -9   7      879.37     1031.21    153.03 o 
  -2  -8   7     5216.90     5204.85    179.25 o 
  -1  -8   7      143.20       77.86    118.64 o 
   0  -8   7      742.69      803.24    114.84 o 
   1  -8   7       50.10        9.14    110.29 o 
   2  -8   7     6167.97     6314.51    122.21 o 
   7  -8   7       45.88       28.51    117.09 o 
   8  -8   7       44.98       39.62    136.85 o 
  -1  -7   7     7058.71     6907.68    191.11 o 
   0  -7   7     1775.85     1895.75    119.43 o 
   1  -7   7     1861.30     1863.38    150.33 o 
   2  -7   7      190.10      202.33    100.78 o 
   7  -7   7      119.90       96.16    124.67 o 
   8  -7   7       69.60       63.54     89.30 o 
   9  -7   7       41.89        0.14    102.58 o 
   0  -6   7     1875.04     1757.41    154.64 o 
   1  -6   7      782.08      802.96    102.61 o 
   2  -6   7       16.87       74.39    105.56 o 
   7  -6   7      440.43      198.64    131.97 o 
   8  -6   7       36.24       18.99     91.54 o 
   9  -6   7        0.80      -98.11    132.82 o 
  11  -6   7       31.32       -1.08     56.14 o 
   1  -5   7       71.71       94.95    102.76 o 
   2  -5   7      360.40      226.15    102.60 o 
   8  -5   7       69.32       49.55    124.07 o 
   9  -5   7        1.92       69.01    146.19 o 
   1  -4   7      829.80      829.35    119.21 o 
   2  -4   7     2476.87     2432.16    121.19 o 
   8  -4   7      215.55      101.96    132.54 o 
   9  -4   7       31.85       47.58    160.84 o 
   2  -3   7     2599.30     2777.56    116.59 o 
   9  -3   7       23.64     -115.12    137.74 o 
   2  -2   7      536.57      486.87    123.51 o 
   2  -1   7    10610.43    10725.38    183.29 o 
   2   0   7      572.19      476.88    131.28 o 
   2   1   7    10393.08    10612.00    198.94 o 
   2   2   7      532.15      530.65     79.72 o 
   1   3   7     2310.80     2393.90    200.51 o 
   2   3   7     2701.06     2905.05     81.75 o 
   3   3   7     1379.28     1771.34    109.67 o 
   1   4   7      822.36      933.46    111.66 o 
   2   4   7     2445.88     2347.07     70.40 o 
   3   4   7      672.59      756.99    102.60 o 
   0   5   7     2611.34     2615.63    147.69 o 
   1   5   7       72.75      128.13     86.57 o 
   2   5   7      370.30      468.83    116.44 o 
   3   5   7      543.26      574.91     85.28 o 
   0   6   7     1732.18     1674.51     90.43 o 
   1   6   7      582.62      706.42     78.73 o 
   2   6   7       15.36       52.05     64.88 o 
   3   6   7     4698.58     4920.34    115.69 o 
  -1   7   7     7332.19     7632.83    169.38 o 
   0   7   7     1811.04     1770.51     74.53 o 
   1   7   7     1828.81     1869.67     79.71 o 
   2   7   7      171.45      189.27     85.00 o 
   3   7   7      346.87      384.70     80.64 o 
  -2   8   7     5391.68     5201.09    128.51 o 
  -1   8   7      150.48      268.72     97.33 o 
   0   8   7      799.36      802.74     78.85 o 
   1   8   7       38.73      -17.46     82.15 o 
   2   8   7     5956.02     6671.12    131.94 o 
   3   8   7      262.97      214.95     82.30 o 
  -3   9   7     1967.55     1758.59    102.21 o 
  -2   9   7      897.78      846.97     86.61 o 
  -1   9   7     3999.05     4047.39    113.65 o 
   0   9   7     1868.63     1892.34     88.58 o 
   1   9   7     1752.55     1633.04     85.62 o 
   2   9   7      854.51      892.73    124.00 o 
   3   9   7     1680.28     1943.77     88.00 o 
  -4  10   7       83.18       23.40     97.14 o 
  -3  10   7      756.18      638.39     72.08 o 
  -2  10   7      844.77      894.37     95.67 o 
  -1  10   7      608.92      677.66    140.06 o 
   0  10   7       47.35       64.98     68.96 o 
   1  10   7      338.46      403.28     61.63 o 
   2  10   7      109.11       86.53     65.97 o 
   3  10   7      553.19      698.57     97.56 o 
  -6  11   7        4.86        2.16     90.74 o 
  -5  11   7      176.65      202.15     89.96 o 
  -4  11   7     1443.49     1468.67     74.86 o 
  -3  11   7       65.49      150.09     73.47 o 
  -2  11   7      405.64      476.61     67.55 o 
  -1  11   7     2707.08     2627.82     83.91 o 
   0  11   7      494.66      444.68     81.52 o 
   1  11   7       54.25      119.02     78.16 o 
   2  11   7      688.28      817.55    103.18 o 
   3  11   7       69.23      171.76     79.83 o 
 -12  12   7        5.84     -318.92    434.24 o 
 -11  12   7        5.21     -145.70    460.59 o 
 -10  12   7       57.14     -420.29    420.29 o 
  -9  12   7       40.00     -105.29    344.39 o 
  -8  12   7       38.83     -229.76    229.76 o 
  -7  12   7        0.39        3.24    118.07 o 
  -6  12   7      923.56      825.20     78.69 o 
  -5  12   7      185.06      157.05     55.31 o 
  -4  12   7      144.47      221.82     64.17 o 
  -3  12   7      231.50       73.14     70.68 o 
  -2  12   7      593.91      622.20    128.94 o 
  -1  12   7      743.59      856.54     90.93 o 
   0  12   7      126.94       77.14     54.46 o 
   1  12   7      205.82      268.90     69.59 o 
   2  12   7     1585.88     1638.49     89.95 o 
   3  12   7      204.01      288.19     82.30 o 
 -11  13   7        4.30      282.55    482.41 o 
 -10  13   7        1.07      200.06    436.30 o 
  -9  13   7       52.82     -219.73    358.35 o 
  -8  13   7       18.33      -60.36    168.70 o 
  -7  13   7       52.15       18.32     65.68 o 
  -6  13   7      217.45      163.85    140.06 o 
  -5  13   7      102.16      272.01    110.26 o 
  -4  13   7       28.11       -7.64     61.74 o 
  -3  13   7      475.92      570.58     88.82 o 
  -2  13   7      527.28      478.58     69.52 o 
  -1  13   7      279.63      229.89     95.18 o 
   0  13   7       65.31      -24.02     69.19 o 
   1  13   7      509.68      544.57     69.83 o 
   2  13   7      215.77      258.00     86.03 o 
 -10  14   7       45.53     -230.87    310.98 o 
  -9  14   7       16.94     -469.19    469.19 o 
  -8  14   7        9.16      -99.81     99.81 o 
  -7  14   7       96.44      133.87    100.23 o 
  -6  14   7      133.26      140.55     57.98 o 
  -5  14   7       23.60       49.15     47.69 o 
  -4  14   7      119.75       48.27    100.92 o 
  -3  14   7      201.38      161.79     86.91 o 
  -2  14   7      172.48      129.01     74.56 o 
  -1  14   7        6.80       93.11     74.50 o 
   0  14   7      375.44      375.95     74.46 o 
   1  14   7      408.84      329.17     90.71 o 
   2  14   7       43.48       63.41     99.98 o 
 -10  15   7        4.58      -55.52    328.13 o 
  -9  15   7        1.54     -227.46    227.46 o 
  -8  15   7       34.48        6.93     97.84 o 
  -7  15   7       71.03       52.27     54.64 o 
  -6  15   7       27.14      109.76     70.57 o 
  -5  15   7       14.89      -70.44     70.44 o 
  -4  15   7       54.93      121.43     78.82 o 
  -3  15   7      151.18      -21.27     77.95 o 
  -2  15   7      106.23      -31.73     90.55 o 
  -1  15   7       81.00      151.85     77.28 o 
   0  15   7      130.43      176.13    163.16 o 
   1  15   7      163.06      462.60    104.51 o 
   2  15   7       32.56      129.58     89.56 o 
  -9  16   7       18.74     -185.48    205.00 o 
  -8  16   7        0.88      -31.91    139.71 o 
  -7  16   7        2.13       26.97    124.36 o 
  -6  16   7       99.22       27.53     65.11 o 
  -5  16   7       77.08       55.82    176.28 o 
  -4  16   7       32.38       19.91     68.26 o 
  -3  16   7       13.31      -38.83    162.07 o 
  -2  16   7      149.36       84.16    121.55 o 
  -1  16   7      133.28      157.52     78.48 o 
   0  16   7       17.47      194.56     79.63 o 
   1  16   7       22.07      328.66    111.49 o 
  -8  17   7       10.19      102.14     94.09 o 
  -7  17   7        2.86      -12.88     93.35 o 
  -6  17   7       11.15       99.34     63.23 o 
  -5  17   7        8.00       -0.92     79.30 o 
  -4  17   7        3.41      -66.87     66.87 o 
  -3  17   7       22.01      127.38    101.39 o 
  -2  17   7      211.92      200.09     89.79 o 
  -1  17   7       57.87       21.15    119.50 o 
   0  17   7       19.53      -56.63    116.99 o 
   1  17   7        5.03      141.96    112.17 o 
  -7  18   7        4.60       23.31     65.61 o 
  -6  18   7        9.02      -59.45    221.30 o 
  -5  18   7        5.94     -165.31    165.31 o 
  -4  18   7       54.67       17.72     63.58 o 
  -3  18   7       99.97       93.62     73.34 o 
  -2  18   7       16.87       47.17     75.11 o 
  -1  18   7       26.63       39.65     73.06 o 
   0  18   7       90.89      -48.27    122.01 o 
   1  18   7       14.20      -35.20    101.75 o 
  -5  19   7       18.52        7.32     64.86 o 
  -4  19   7        4.17       11.71     88.77 o 
  -3  19   7       41.05      -47.20     87.22 o 
  -2  19   7        1.08      -37.84     85.29 o 
  -1  19   7       77.31      154.06    120.04 o 
   0  19   7       41.69       54.47    123.87 o 
  -2  20   7       53.14       89.96    135.57 o 
  -1  20   7        9.21     -132.03    132.03 o 
  -3 -19   8       24.54       71.98    285.44 o 
  -2 -19   8       20.78       53.20    292.94 o 
  -1 -19   8       18.51     -224.05    383.12 o 
  -6 -18   8       13.64     -236.88    282.01 o 
  -5 -18   8        5.93      -58.81    145.88 o 
  -4 -18   8        0.35      -48.79    168.02 o 
  -3 -18   8      131.94      585.57    224.81 o 
  -2 -18   8       12.53       89.56    279.01 o 
  -1 -18   8       24.63      116.27    624.92 o 
   0 -18   8        4.47      -98.70    387.25 o 
  -7 -17   8        4.11      -15.65    171.26 o 
  -6 -17   8       11.06      -14.30     93.72 o 
  -5 -17   8       37.43      250.76    126.76 o 
  -4 -17   8       10.53     -224.05    224.05 o 
  -3 -17   8       15.15      100.96    183.37 o 
  -2 -17   8       47.25      -41.88    288.16 o 
  -1 -17   8      127.60       75.15    275.68 o 
   0 -17   8        0.41     -329.64    329.64 o 
  -8 -16   8       52.51       23.08    191.79 o 
  -7 -16   8        4.67      -43.15    144.96 o 
  -6 -16   8       48.35      220.06    100.65 o 
  -5 -16   8       14.64      130.90    123.13 o 
  -4 -16   8      647.06      496.01    151.47 o 
  -3 -16   8       64.93      174.15    223.25 o 
  -2 -16   8       75.54       74.05    215.87 o 
  -1 -16   8       25.59       50.33    219.13 o 
   0 -16   8      478.70      764.51    208.63 o 
   1 -16   8       32.32     -271.15    282.06 o 
  -9 -15   8       20.29      351.85    325.16 o 
  -8 -15   8        3.84      370.83    264.26 o 
  -7 -15   8        5.45       22.37     91.41 o 
  -6 -15   8       56.76       52.93     70.70 o 
  -5 -15   8       90.06      -32.95    162.81 o 
  -4 -15   8       58.80     -183.76    438.78 o 
  -3 -15   8       25.78       87.79    140.89 o 
  -2 -15   8      391.82      530.80    177.47 o 
  -1 -15   8      361.49      457.13    166.03 o 
   0 -15   8      212.28        3.25    170.94 o 
   1 -15   8       42.14      293.76    250.99 o 
 -10 -14   8       16.79     -477.22    554.38 o 
  -9 -14   8       10.82     -220.96    469.04 o 
  -8 -14   8       16.77      500.11    244.87 o 
  -7 -14   8      236.06      512.90    139.37 o 
  -6 -14   8       34.38      -79.01     79.01 o 
  -5 -14   8       54.92      -32.77     74.13 o 
  -4 -14   8       92.80      327.08    210.35 o 
  -3 -14   8      424.57      739.94    196.47 o 
  -2 -14   8       27.28      220.63    185.44 o 
  -1 -14   8        0.87     -190.48    190.48 o 
   0 -14   8      210.16      554.13    286.42 o 
   1 -14   8      874.86      784.60    189.15 o 
   2 -14   8       19.03      170.08    203.60 o 
 -11 -13   8        1.99     -489.10    489.10 o 
 -10 -13   8       11.40      727.80    378.60 o 
  -9 -13   8       29.37      163.79    416.35 o 
  -8 -13   8       22.76     -114.83    333.87 o 
  -7 -13   8       39.49       92.87    127.81 o 
  -6 -13   8       51.69       25.14    209.85 o 
  -5 -13   8      203.82      256.42     95.13 o 
  -4 -13   8      195.73      358.30    116.60 o 
  -3 -13   8       68.22       38.88    427.62 o 
  -2 -13   8      123.29      135.97    175.65 o 
  -1 -13   8      259.37      169.98    138.13 o 
   0 -13   8      452.15      400.05    140.36 o 
   1 -13   8       51.91      184.62    254.04 o 
   2 -13   8      108.49      317.76    228.49 o 
 -11 -12   8       16.93      -89.76    400.82 o 
 -10 -12   8       13.91      236.05    366.60 o 
  -9 -12   8       22.05     -350.19    350.19 o 
  -8 -12   8      139.99     -374.79    374.79 o 
  -7 -12   8       17.55     -210.19    210.19 o 
  -6 -12   8      103.42      209.71    115.52 o 
  -5 -12   8      112.28      138.97     71.77 o 
  -4 -12   8      257.64      193.74    111.94 o 
  -3 -12   8      177.58      112.09    121.38 o 
  -2 -12   8      335.52      187.33    132.38 o 
  -1 -12   8      169.11       95.54    107.97 o 
   0 -12   8      294.79      313.72    142.47 o 
   1 -12   8        1.40       37.16    119.15 o 
   2 -12   8      300.24      346.91    177.49 o 
 -12 -11   8        6.34     -414.58    414.58 o 
  -6 -11   8        5.32       67.64    123.48 o 
  -5 -11   8      126.72     -101.27    101.27 o 
  -4 -11   8       46.91       94.68    129.09 o 
  -3 -11   8      112.43       10.21    105.46 o 
  -2 -11   8      592.09      701.79    115.85 o 
  -1 -11   8      303.04      419.68    141.70 o 
   0 -11   8       23.33      140.69    129.58 o 
   1 -11   8      118.68      320.04    184.64 o 
   2 -11   8      152.92     -195.27    195.27 o 
  -4 -10   8      152.55       50.24     91.54 o 
  -3 -10   8     2035.32     1726.83    155.76 o 
  -2 -10   8      770.59      639.29    141.92 o 
  -1 -10   8      277.72      287.45    112.27 o 
   0 -10   8     1554.49     1489.35     96.77 o 
   1 -10   8     1534.61     1412.91     93.28 o 
   2 -10   8      372.22      256.38    118.51 o 
  -3  -9   8       97.69       26.35    107.86 o 
  -2  -9   8      695.49      683.73    167.91 o 
  -1  -9   8      218.67      280.05    130.56 o 
   0  -9   8     2261.78     2367.95    122.35 o 
   1  -9   8      225.74      333.06    229.60 o 
   2  -9   8       68.51       35.13    110.67 o 
  -1  -8   8     2837.48     3030.08    184.87 o 
   0  -8   8      228.56      219.25     90.84 o 
   1  -8   8      121.91      122.81    109.01 o 
   2  -8   8       93.38      214.42    116.55 o 
   0  -7   8     1185.77     1338.21    118.19 o 
   1  -7   8      184.87      244.20     90.87 o 
   2  -7   8      917.34      884.11    106.31 o 
   0  -6   8        7.69      -68.82    164.77 o 
   1  -6   8     1885.06     1862.81    110.93 o 
   2  -6   8      953.47      982.15    111.25 o 
   1  -5   8      120.37       91.57    126.55 o 
   2  -5   8     1976.65     1954.70    113.01 o 
   2  -4   8      426.55      438.18    103.35 o 
   2  -3   8      151.07      160.69    127.10 o 
   2  -2   8      565.00      523.51    181.88 o 
   2  -1   8      136.24      149.10    151.56 o 
   2   0   8       53.31      119.69    155.59 o 
   2   1   8       97.05       94.69    121.11 o 
   2   2   8      572.07      506.93    104.17 o 
   2   3   8      243.41       99.96     92.76 o 
   3   3   8      572.97      575.72    100.82 o 
   1   4   8       75.34       46.42    117.50 o 
   2   4   8      414.89      417.99     80.01 o 
   3   4   8     1098.31     1158.35    105.00 o 
   1   5   8      113.14      136.10     92.78 o 
   2   5   8     1921.17     1973.84     71.19 o 
   3   5   8      603.97      701.61    102.10 o 
   0   6   8       27.13        5.91    105.73 o 
   1   6   8     1728.43     1695.76     94.96 o 
   2   6   8     1029.90     1086.71     75.08 o 
   3   6   8      254.88      202.66     99.22 o 
  -1   7   8       21.56        7.08    149.73 o 
   0   7   8     1218.15     1228.28     91.71 o 
   1   7   8       99.75      108.95     67.11 o 
   2   7   8     1033.21      999.46     67.10 o 
   3   7   8      108.46       10.52     93.80 o 
  -2   8   8       46.43        6.88    112.87 o 
  -1   8   8     2881.21     2923.25    109.41 o 
   0   8   8      182.64      146.48     76.13 o 
   1   8   8      121.32       92.47    112.58 o 
   2   8   8       82.25       41.98     98.17 o 
   3   8   8     1211.06     1261.29     99.38 o 
  -2   9   8      658.94      524.66    146.76 o 
  -1   9   8      188.72      263.94    139.13 o 
   0   9   8     2324.80     2402.26    137.84 o 
   1   9   8      171.20      211.90     86.48 o 
   2   9   8      141.23      239.31     70.50 o 
   3   9   8      290.80      155.76     80.24 o 
  -4  10   8      150.37      204.41     94.39 o 
  -3  10   8     2084.13     2204.42    110.96 o 
  -2  10   8      720.30      917.50    199.58 o 
  -1  10   8      374.31      436.52     81.00 o 
   0  10   8     1467.99     1435.31     65.46 o 
   1  10   8     1620.03     1650.58     65.83 o 
   2  10   8      367.34      472.00    154.04 o 
   3  10   8       65.63       68.72     95.46 o 
  -5  11   8       90.38       71.67     88.58 o 
  -4  11   8       37.28       77.18    100.87 o 
  -3  11   8      138.91      141.69     75.74 o 
  -2  11   8      640.03      709.38     79.27 o 
  -1  11   8      237.94      126.72     82.80 o 
   0  11   8       24.48      138.34     71.01 o 
   1  11   8      144.07      219.08     96.60 o 
   2  11   8      108.60      265.81     67.64 o 
   3  11   8        6.99      114.93     94.18 o 
  -8  12   8      115.66      670.62    227.21 o 
  -7  12   8       16.75      111.88    104.90 o 
  -6  12   8      109.69      172.74     77.77 o 
  -5  12   8      113.62       53.30     87.55 o 
  -4  12   8      214.26      234.00     65.27 o 
  -3  12   8      184.57      320.44     91.30 o 
  -2  12   8      338.27      459.59    116.97 o 
  -1  12   8      187.48      207.14     64.43 o 
   0  12   8      313.75      108.40     76.61 o 
   1  12   8        3.89      147.66     87.01 o 
   2  12   8      280.84      270.01     90.66 o 
   3  12   8       80.62       89.17     96.74 o 
 -11  13   8        0.95       10.03    490.57 o 
 -10  13   8       11.32     -449.97    449.97 o 
  -9  13   8       36.37     -263.18    367.69 o 
  -8  13   8       21.43      116.79    158.18 o 
  -7  13   8       43.94      -48.80     58.79 o 
  -6  13   8       55.09       50.45     66.89 o 
  -5  13   8      183.60      146.29     59.10 o 
  -4  13   8      207.86      190.73     80.33 o 
  -3  13   8       64.66      249.06     90.02 o 
  -2  13   8      132.00      155.30     94.64 o 
  -1  13   8      260.46      130.92     75.95 o 
   0  13   8      439.77      496.67     69.69 o 
   1  13   8       38.23       43.29    141.37 o 
   2  13   8      117.99       94.68    108.25 o 
 -10  14   8       17.50      251.60    740.09 o 
  -9  14   8        7.66      -67.15    354.61 o 
  -8  14   8       14.12       86.01     92.56 o 
  -7  14   8      230.37      265.86     63.40 o 
  -6  14   8       38.67      112.31    148.40 o 
  -5  14   8       46.01       37.15     46.92 o 
  -4  14   8       88.65       39.54     80.71 o 
  -3  14   8      408.79      412.76     82.72 o 
  -2  14   8       27.85       84.99    155.43 o 
  -1  14   8        2.19       70.88     83.71 o 
   0  14   8      186.53      230.98     85.60 o 
   1  14   8      862.24     1057.81    100.23 o 
   2  14   8       16.49      -89.56     89.56 o 
 -10  15   8       19.01      943.69    519.87 o 
  -9  15   8       19.70       16.40    227.69 o 
  -8  15   8        4.69      -48.14    105.19 o 
  -7  15   8        3.90       17.88     76.25 o 
  -6  15   8       59.22      144.16     50.81 o 
  -5  15   8       89.81       74.43     70.64 o 
  -4  15   8       60.82       27.66     81.40 o 
  -3  15   8       24.26       -2.97     70.77 o 
  -2  15   8      378.47      479.47     80.31 o 
  -1  15   8      355.88      424.24    128.25 o 
   0  15   8      209.56      210.85     76.15 o 
   1  15   8       39.46      169.69     94.58 o 
   2  15   8       69.45        2.75    108.93 o 
  -9  16   8        1.70      241.64    162.85 o 
  -8  16   8       58.68      -63.67     67.88 o 
  -7  16   8        3.97     -104.65    104.65 o 
  -6  16   8       47.58       53.97     66.35 o 
  -5  16   8       14.36      202.29     90.84 o 
  -4  16   8      672.21      645.47     89.62 o 
  -3  16   8       60.66       15.29    145.65 o 
  -2  16   8       70.09      336.61     73.45 o 
  -1  16   8       22.95       66.91     78.21 o 
   0  16   8      492.82      463.24     73.22 o 
   1  16   8       29.94        6.49     96.05 o 
   2  16   8      184.08       67.74     92.91 o 
  -8  17   8        5.10       41.10     83.39 o 
  -7  17   8        5.64       33.35     83.07 o 
  -6  17   8       12.93       99.35     70.80 o 
  -5  17   8       33.47      -37.32     94.05 o 
  -4  17   8        7.58       92.18     67.99 o 
  -3  17   8       20.51       98.69     78.16 o 
  -2  17   8       51.10      146.71     80.33 o 
  -1  17   8      132.58       69.24     82.02 o 
   0  17   8        1.25       60.26    100.97 o 
   1  17   8       41.49      -96.74    110.70 o 
  -6  18   8       12.98      -12.21     89.00 o 
  -5  18   8        8.22       89.10     86.50 o 
  -4  18   8        1.33        1.55     71.18 o 
  -3  18   8      140.02       85.49     83.36 o 
  -2  18   8        8.05       41.58     86.06 o 
  -1  18   8       30.42      -45.85     88.95 o 
   0  18   8        5.09      -19.37    103.13 o 
   1  18   8      147.83      -43.75    124.96 o 
  -5  19   8        1.61       48.37    117.09 o 
  -4  19   8       26.60      -68.11     83.52 o 
  -3  19   8       25.46      -93.77    106.57 o 
  -2  19   8       22.49       23.22     91.89 o 
  -1  19   8       17.05       41.29    125.94 o 
   0  19   8       50.99      -14.65    110.90 o 
  -2 -19   9        5.96      -72.58    338.09 o 
  -1 -19   9       38.99      101.46    432.87 o 
  -5 -18   9        0.56      -51.27    257.67 o 
  -4 -18   9        4.81      -34.50    157.41 o 
  -3 -18   9       22.24       26.82    378.06 o 
  -2 -18   9      127.50      652.08    303.72 o 
  -1 -18   9       55.08      112.11    315.61 o 
   0 -18   9       10.65      106.18    365.82 o 
  -7 -17   9       25.42       -3.16     76.90 o 
  -6 -17   9       17.67       15.12     65.00 o 
  -5 -17   9       16.84      -72.03     97.90 o 
  -4 -17   9       80.88        4.15    156.00 o 
  -3 -17   9        2.76      212.93    218.38 o 
  -2 -17   9        4.34      -95.42    237.40 o 
  -1 -17   9        7.04     -202.40    284.66 o 
   0 -17   9      233.02      425.93    322.79 o 
   1 -17   9       50.27      389.81    314.21 o 
  -8 -16   9       34.21       12.55     84.51 o 
  -7 -16   9       40.43      -56.87     56.87 o 
  -6 -16   9        7.55       45.69     90.15 o 
  -5 -16   9       37.05     -124.73    207.73 o 
  -4 -16   9       77.29      -53.09    119.27 o 
  -3 -16   9       95.95      166.89    189.55 o 
  -2 -16   9       26.56       77.06    194.07 o 
  -1 -16   9       37.80     -143.31    205.85 o 
   0 -16   9       80.30      235.37    199.45 o 
   1 -16   9       86.88      570.92    316.58 o 
  -9 -15   9       38.39       64.90    296.01 o 
  -8 -15   9       16.96     -106.40    140.82 o 
  -7 -15   9        0.63      -14.03     70.49 o 
  -6 -15   9       38.00        7.85     76.14 o 
  -5 -15   9      107.02       91.09     97.31 o 
  -4 -15   9       98.96      125.36    125.41 o 
  -3 -15   9       61.18     -144.09    144.09 o 
  -2 -15   9       55.09      145.30    223.70 o 
  -1 -15   9      108.94      298.12    178.69 o 
   0 -15   9       74.32      173.71    242.69 o 
   1 -15   9       69.15     -274.49    284.52 o 
 -10 -14   9        5.65       20.87    460.88 o 
  -9 -14   9       36.02      365.68    294.18 o 
  -8 -14   9       54.65     -183.67    183.67 o 
  -7 -14   9       36.06       95.77     72.74 o 
  -6 -14   9       62.85        8.10     58.35 o 
  -5 -14   9      155.61      -29.90     93.35 o 
  -4 -14   9       91.36       61.72     93.69 o 
  -3 -14   9       19.47       -5.39    151.87 o 
  -2 -14   9      266.46       73.82    182.75 o 
  -1 -14   9      286.60      130.06    176.06 o 
   0 -14   9       14.75     -105.42    190.17 o 
   1 -14   9       20.16      233.99    187.64 o 
   2 -14   9      273.58      -18.68    266.07 o 
 -10 -13   9        8.06      183.55    394.72 o 
  -9 -13   9       15.81     1206.68    418.71 o 
  -8 -13   9       48.83      -36.47    307.82 o 
  -7 -13   9       25.05      -99.20     99.20 o 
  -6 -13   9       14.52        9.75     66.38 o 
  -5 -13   9      136.61      166.56     80.72 o 
  -4 -13   9      464.56      290.83    114.68 o 
  -3 -13   9       43.74      284.97    146.92 o 
  -2 -13   9       43.82      252.79    170.07 o 
  -1 -13   9      349.18      782.24    188.99 o 
   0 -13   9      417.30      498.51    184.51 o 
   1 -13   9       35.05      161.85    175.43 o 
   2 -13   9       76.52      219.73    212.07 o 
 -11 -12   9       15.98      574.24    405.73 o 
 -10 -12   9        2.34        8.45    369.85 o 
  -9 -12   9       16.08      802.81    353.33 o 
  -8 -12   9      134.26     -383.54    383.54 o 
  -7 -12   9       87.03      253.06    125.25 o 
  -6 -12   9      105.41      -91.24     91.24 o 
  -5 -12   9       48.82       86.12     88.88 o 
  -4 -12   9      301.63      375.19     92.78 o 
  -3 -12   9      435.68      612.67    130.83 o 
  -2 -12   9        2.35      -27.04    173.44 o 
  -1 -12   9      440.68      571.21    248.74 o 
   0 -12   9      601.72      459.07    240.76 o 
   1 -12   9      583.97      384.61    164.09 o 
   2 -12   9       24.43      164.87    238.41 o 
  -5 -11   9       28.28      -18.38     84.84 o 
  -4 -11   9       57.43       63.51    100.97 o 
  -3 -11   9     1375.63     1332.97    297.27 o 
  -2 -11   9     1035.96     1330.84    205.81 o 
  -1 -11   9        9.71       86.71    138.94 o 
   0 -11   9       84.43       30.70    127.84 o 
   1 -11   9      286.20      357.38    231.22 o 
   2 -11   9       63.43     -124.27    176.18 o 
  -4 -10   9       17.82       11.80     70.98 o 
  -3 -10   9      134.41     -140.30    140.30 o 
  -2 -10   9       54.35      -59.22    318.49 o 
  -1 -10   9      100.97      314.70    162.26 o 
   0 -10   9      161.59      114.68    105.71 o 
   1 -10   9      826.46      949.10    172.56 o 
   2 -10   9       85.76       34.20    126.30 o 
  -2  -9   9      583.29      637.53    174.87 o 
  -1  -9   9     1842.90     1970.42    145.62 o 
   0  -9   9     1151.22     1185.81    123.41 o 
   1  -9   9      591.25      686.39    117.77 o 
   2  -9   9     1095.98     1196.46    122.22 o 
  -1  -8   9      251.49      229.60    185.75 o 
   0  -8   9     2879.32     2979.37    108.69 o 
   1  -8   9      133.94      210.00    121.70 o 
   2  -8   9       19.86        6.85    123.91 o 
   3  -8   9       57.58       74.72    163.69 o 
   0  -7   9       41.59      134.01    120.18 o 
   1  -7   9     1132.25     1101.18    126.58 o 
   2  -7   9      483.36      471.39    118.97 o 
   3  -7   9     1107.07      810.16    159.89 o 
   0  -6   9       78.46       35.00    178.74 o 
   1  -6   9     2386.40     2573.86    122.18 o 
   2  -6   9      454.37      528.45    108.60 o 
   3  -6   9      137.52      175.11    154.86 o 
   1  -5   9     1430.40     1319.33    139.70 o 
   2  -5   9      878.23      784.08    109.90 o 
   2  -4   9       26.73       -3.04    117.03 o 
   2  -3   9      570.09      721.34    130.30 o 
   2  -2   9     2587.01     2767.62    155.35 o 
   2   1   9      218.97      220.38    117.00 o 
   2   2   9     2604.20     2776.55    115.06 o 
   3   2   9      402.09      215.57    107.29 o 
   2   3   9      609.09      707.97     97.39 o 
   3   3   9      750.90      722.36    105.36 o 
   1   4   9      347.42      361.04    128.62 o 
   2   4   9       34.83       24.55     87.27 o 
   3   4   9      175.31      133.23    100.68 o 
   1   5   9     1301.63     1280.60     89.50 o 
   2   5   9      835.41      732.74     63.82 o 
   3   5   9       66.18      156.32     94.48 o 
   0   6   9       56.45      156.81    151.31 o 
   1   6   9     2493.23     2533.94    104.11 o 
   2   6   9      453.64      472.12     64.53 o 
   3   6   9       90.26      183.95     92.12 o 
  -1   7   9      844.02     1010.77    158.59 o 
   0   7   9       39.53      -39.72    102.75 o 
   1   7   9     1181.06     1216.81     78.03 o 
   2   7   9      475.37      562.31     81.33 o 
   3   7   9     1104.32     1026.82     82.35 o 
  -1   8   9      267.26      355.56    108.30 o 
   0   8   9     2958.68     3059.89     88.42 o 
   1   8   9      142.69      161.45    163.56 o 
   2   8   9       33.04        6.51    135.97 o 
   3   8   9       49.61       36.18     97.23 o 
  -2   9   9      617.22      690.76    151.47 o 
  -1   9   9     1854.90     2030.52    110.61 o 
   0   9   9     1117.05     1273.21    118.42 o 
   1   9   9      577.41      564.34     74.44 o 
   2   9   9     1094.96     1102.40     73.54 o 
   3   9   9      602.62      618.43     96.09 o 
  -3  10   9       88.34      -98.22    104.81 o 
  -2  10   9       22.02       63.47    185.27 o 
  -1  10   9      319.94      478.80     83.76 o 
   0  10   9      122.65      153.62     76.99 o 
   1  10   9      841.47      938.45     65.77 o 
   2  10   9       62.83       69.13    172.40 o 
   3  10   9       45.51       44.73     79.14 o 
  -5  11   9       32.65      113.75     85.53 o 
  -4  11   9       31.73     -103.13    103.13 o 
  -3  11   9     1365.31     1327.29    118.38 o 
  -2  11   9     1055.38     1154.40    107.20 o 
  -1  11   9        6.64       -4.02     99.65 o 
   0  11   9       24.00      -80.07    130.21 o 
   1  11   9      225.42      166.08     83.13 o 
   2  11   9       90.97       64.76     71.47 o 
   3  11   9       50.78       21.04     83.57 o 
  -7  12   9       87.48      116.70     95.76 o 
  -6  12   9      101.87       92.71     78.65 o 
  -5  12   9       37.49      117.19     89.76 o 
  -4  12   9      297.27      282.41     65.88 o 
  -3  12   9      446.82      521.18     92.54 o 
  -2  12   9        1.22      -25.16     85.25 o 
  -1  12   9      462.06      453.85     81.13 o 
   0  12   9      590.45      693.68    250.10 o 
   1  12   9      587.92      681.02    174.57 o 
   2  12   9       29.21       13.86    112.76 o 
   3  12   9       76.10       -9.93     86.52 o 
 -11  13   9       19.44      481.92    434.93 o 
 -10  13   9        7.83     -390.39    395.90 o 
  -9  13   9       10.35     1153.29    370.24 o 
  -8  13   9       39.56      154.15    134.39 o 
  -7  13   9       15.56       66.56     83.37 o 
  -6  13   9       13.18       79.12     56.52 o 
  -5  13   9      137.61       87.18     62.68 o 
  -4  13   9      449.87      486.17    119.53 o 
  -3  13   9       42.39      132.97     80.99 o 
  -2  13   9       46.34      136.33     95.32 o 
  -1  13   9      345.48      629.94    256.15 o 
   0  13   9      441.97      422.77     63.57 o 
   1  13   9       39.69       58.60     70.38 o 
   2  13   9       70.13       67.15     92.81 o 
   3  13   9      256.76      218.38     88.89 o 
 -10  14   9        6.83       93.13    298.74 o 
  -9  14   9       40.83      162.62    215.15 o 
  -8  14   9       58.74      143.65     77.26 o 
  -7  14   9       41.97       34.38     73.98 o 
  -6  14   9       65.67      -93.84     93.84 o 
  -5  14   9      149.03       62.20    147.68 o 
  -4  14   9       88.17        6.25     70.60 o 
  -3  14   9       23.02      -27.14     81.08 o 
  -2  14   9      279.68      205.54     77.30 o 
  -1  14   9      287.04      277.43    197.69 o 
   0  14   9       15.83      -83.27     83.27 o 
   1  14   9       17.48      -76.59     76.59 o 
   2  14   9      280.63      471.38    112.09 o 
  -9  15   9       39.72      235.44    214.15 o 
  -8  15   9       17.47      -70.00     74.97 o 
  -7  15   9        0.86        3.68    146.34 o 
  -6  15   9       41.06      120.15     54.97 o 
  -5  15   9      107.53      242.18     66.67 o 
  -4  15   9      106.63      -24.91     71.65 o 
  -3  15   9       63.69       45.75     84.80 o 
  -2  15   9       49.74      -20.28     91.52 o 
  -1  15   9      108.89       80.69     69.51 o 
   0  15   9       70.92      131.34     76.16 o 
   1  15   9       75.83      171.66    118.27 o 
   2  15   9       62.15      -96.64     96.64 o 
  -8  16   9       28.66      -32.06     66.48 o 
  -7  16   9       38.74        3.44     63.96 o 
  -6  16   9       10.26      -25.89     72.46 o 
  -5  16   9       35.47      -23.44     70.30 o 
  -4  16   9       79.45      160.04     61.37 o 
  -3  16   9       83.90        3.68     93.87 o 
  -2  16   9       26.29       54.58     76.77 o 
  -1  16   9       36.52       33.71     97.00 o 
   0  16   9      105.01       90.42    124.96 o 
   1  16   9       73.58       27.13    115.42 o 
   2  16   9        1.00      333.57    111.48 o 
  -7  17   9       24.44        2.64     86.97 o 
  -6  17   9       15.03       84.74     76.87 o 
  -5  17   9       16.91      106.22     59.40 o 
  -4  17   9       78.85      137.84    161.14 o 
  -3  17   9        2.64       66.80    107.75 o 
  -2  17   9        0.34       84.34    157.69 o 
  -1  17   9       13.31       48.08    121.22 o 
   0  17   9      220.85      499.18    106.09 o 
   1  17   9       51.38      110.01    100.08 o 
  -6  18   9       23.17      -79.36     79.36 o 
  -5  18   9        0.22      -75.24     75.24 o 
  -4  18   9        2.95      -18.51     78.93 o 
  -3  18   9       20.09      -70.69     70.69 o 
  -2  18   9      127.45      194.83     98.59 o 
  -1  18   9       66.06      254.91     84.28 o 
   0  18   9       10.66      -80.81    127.41 o 
   1  18   9       17.85       84.65    108.24 o 
  -4  19   9        5.25      111.21     86.71 o 
  -3  19   9       18.54       65.38     88.68 o 
  -2  19   9        3.08       78.43     86.26 o 
  -1  19   9       43.37      -30.67    119.84 o 
   0  19   9        1.01       79.04    129.08 o 
  -4 -18  10       12.81      -47.28    201.84 o 
  -3 -18  10       13.04     -364.89    496.42 o 
  -2 -18  10       17.38     -305.01    305.01 o 
  -1 -18  10       89.92      -88.02    483.42 o 
   0 -18  10        3.95      186.99    408.68 o 
  -6 -17  10        9.49       33.00     75.60 o 
  -5 -17  10        0.25      -59.26    108.84 o 
  -4 -17  10       11.38      317.39    187.95 o 
  -3 -17  10       58.20      149.19    274.26 o 
  -2 -17  10        0.87      233.22    927.86 o 
  -1 -17  10       52.07     -175.76    264.27 o 
   0 -17  10       37.66     -428.45    428.45 o 
   1 -17  10       27.29     -267.41    391.09 o 
  -8 -16  10       10.69     -112.76    112.76 o 
  -7 -16  10        8.39       64.72     69.48 o 
  -6 -16  10       96.22       -4.71     88.48 o 
  -5 -16  10        4.40      -75.78     75.78 o 
  -4 -16  10       46.96       83.81    134.48 o 
  -3 -16  10       15.70      279.23    250.23 o 
  -2 -16  10      393.04      320.41    269.24 o 
  -1 -16  10       36.70      144.99    280.85 o 
   0 -16  10       61.72       46.52    262.88 o 
   1 -16  10       39.28     -151.99    353.43 o 
  -9 -15  10        4.65     -307.04    307.04 o 
  -8 -15  10        6.05       61.33     72.71 o 
  -7 -15  10       14.30      -16.61     67.40 o 
  -6 -15  10       23.35      -55.56     55.56 o 
  -5 -15  10        1.27       73.67     64.29 o 
  -4 -15  10       78.83       36.47    336.24 o 
  -3 -15  10      132.18       67.50    264.89 o 
  -2 -15  10       86.41      197.18    458.25 o 
  -1 -15  10       30.68     -199.11    214.48 o 
   0 -15  10       79.69      492.16    276.16 o 
   1 -15  10      196.50      -88.59    314.24 o 
  -9 -14  10       37.88      555.55    287.18 o 
  -8 -14  10       31.66      -20.03     79.39 o 
  -7 -14  10       15.74     -105.14    105.14 o 
  -6 -14  10       13.81      117.03    111.49 o 
  -5 -14  10      202.61      -20.54     70.67 o 
  -4 -14  10       60.47       94.61    100.78 o 
  -3 -14  10        0.49     -169.07    198.04 o 
  -2 -14  10       76.19      133.23    195.45 o 
  -1 -14  10      297.13      440.24    384.66 o 
   0 -14  10       39.42      -99.35    360.12 o 
   1 -14  10       18.50       85.30    240.05 o 
   2 -14  10       39.51      153.27    348.62 o 
 -10 -13  10       10.33     -200.06    465.21 o 
  -9 -13  10        7.69      513.18    459.60 o 
  -8 -13  10        9.58      168.21    140.29 o 
  -7 -13  10       44.56      -66.66     86.22 o 
  -6 -13  10       29.86      -43.50     61.68 o 
  -5 -13  10       40.31       65.38    135.92 o 
  -4 -13  10        7.03      -99.44     99.44 o 
  -3 -13  10       85.41       30.04    136.64 o 
  -2 -13  10      200.41      180.23    402.88 o 
  -1 -13  10        8.51      107.57    200.64 o 
   0 -13  10       39.13       73.66    160.11 o 
   1 -13  10       64.55     -216.40    216.40 o 
   2 -13  10      187.12      358.78    256.42 o 
 -11 -12  10        2.17     -157.69    479.17 o 
 -10 -12  10       29.88       23.40    392.27 o 
  -9 -12  10        6.78     -358.64    358.64 o 
  -8 -12  10       54.08      378.61    307.33 o 
  -7 -12  10      117.93      -88.58    100.38 o 
  -6 -12  10      141.34       11.50     80.23 o 
  -5 -12  10        0.96      -71.67     76.39 o 
  -4 -12  10      131.36       15.27    222.74 o 
  -3 -12  10       54.99       88.06    151.26 o 
  -2 -12  10      107.11     -123.41    178.30 o 
  -1 -12  10        2.92       97.91    153.67 o 
   0 -12  10      374.62      304.13    200.79 o 
   1 -12  10      457.30      697.07    276.33 o 
   2 -12  10       32.98     -216.19    274.98 o 
  -5 -11  10       68.75        8.46     89.76 o 
  -4 -11  10      452.55      261.58     90.28 o 
  -3 -11  10      129.62       20.96    115.89 o 
  -2 -11  10       44.31       -2.49    161.47 o 
  -1 -11  10       91.79      141.51    189.74 o 
   0 -11  10       29.54      262.91    161.89 o 
   1 -11  10       62.96       46.64    179.63 o 
   2 -11  10       29.05       40.80    246.67 o 
  -3 -10  10      107.14      230.46    123.29 o 
  -2 -10  10      579.42      465.40    142.95 o 
  -1 -10  10      585.20      747.82    143.94 o 
   0 -10  10      809.75     1063.75    148.33 o 
   1 -10  10       55.70       -0.52    128.84 o 
   2 -10  10      231.66      391.27    164.83 o 
  -2  -9  10     1204.90     1270.79    180.07 o 
  -1  -9  10       64.25       22.51    160.17 o 
   0  -9  10      589.71      627.01    157.04 o 
   1  -9  10      274.62      542.44    158.25 o 
   2  -9  10      935.68     1108.39    149.70 o 
  -1  -8  10        8.19      -38.54    228.87 o 
   0  -8  10       59.90      -25.02    167.74 o 
   1  -8  10     2470.59     2856.46    149.93 o 
   2  -8  10      484.73      485.12    138.49 o 
   3  -8  10        0.32      101.85    165.65 o 
   0  -7  10      574.59      786.03    154.11 o 
   1  -7  10       84.71      -43.80    145.98 o 
   2  -7  10      923.64      931.18    133.52 o 
   3  -7  10       50.35     -109.33    155.43 o 
   1  -6  10      103.21      285.10    154.08 o 
   2  -6  10      138.42      302.03    118.85 o 
   3  -6  10      472.22      562.53    147.91 o 
   1  -5  10      796.34      888.20    158.61 o 
   2  -5  10       59.28       74.07     97.06 o 
   2  -4  10       66.99      -13.54    123.95 o 
   2  -3  10      892.97      828.25    138.64 o 
   2  -2  10      740.77      795.85    256.76 o 
   2   1  10      674.65      549.79    197.53 o 
   2   2  10      798.75      814.02    103.88 o 
   3   2  10     2390.36     2573.78    141.25 o 
   2   3  10      780.66      746.10     98.47 o 
   3   3  10      105.64       98.12    122.90 o 
   1   4  10     3131.05     3285.72    158.06 o 
   2   4  10      127.16       -2.12     92.96 o 
   3   4  10       19.58      -64.00    103.72 o 
   1   5  10      775.23      718.91    138.44 o 
   2   5  10       68.60       92.28     93.20 o 
   3   5  10      204.50      236.08    100.19 o 
   0   6  10      577.84      543.52    197.60 o 
   1   6  10       77.34      102.88    116.03 o 
   2   6  10      112.13      132.52     68.12 o 
   3   6  10      451.42      430.45     96.97 o 
   0   7  10      628.67      762.17    122.90 o 
   1   7  10      124.11      202.57     77.48 o 
   2   7  10      913.25      948.80     75.01 o 
   3   7  10       29.37       -2.65     98.90 o 
  -1   8  10        6.12       73.74    107.75 o 
   0   8  10       54.37      145.10     88.84 o 
   1   8  10     2469.21     2716.99    147.19 o 
   2   8  10      426.47      486.08     85.31 o 
   3   8  10        0.13      -81.79     95.26 o 
  -2   9  10     1290.29     1370.15    130.48 o 
  -1   9  10        6.00       -5.74    101.24 o 
   0   9  10      582.54      525.13     89.63 o 
   1   9  10      314.65      440.08    101.28 o 
   2   9  10      927.90     1102.58    149.72 o 
   3   9  10       48.92      118.47     81.99 o 
  -3  10  10      162.75       94.39    125.16 o 
  -2  10  10      575.24      613.49    109.08 o 
  -1  10  10      617.60      683.95     86.23 o 
   0  10  10      788.74      797.67     80.92 o 
   1  10  10      102.54      153.57     74.33 o 
   2  10  10      235.27      197.81     76.09 o 
   3  10  10      447.99      560.14     99.72 o 
  -5  11  10       61.51       87.79     74.33 o 
  -4  11  10      488.85      439.88     83.10 o 
  -3  11  10       80.85        4.42    103.97 o 
  -2  11  10       40.66       53.11     97.47 o 
  -1  11  10      129.60      196.72     89.43 o 
   0  11  10       10.82       -0.80    103.57 o 
   1  11  10       54.66      123.05     73.33 o 
   2  11  10       24.10       15.36     78.37 o 
   3  11  10      121.49       -1.38    103.43 o 
  -7  12  10      121.17      230.75     81.80 o 
  -6  12  10      113.88      -42.37     92.71 o 
  -5  12  10        1.04      -14.26     77.27 o 
  -4  12  10      130.14        6.93     73.76 o 
  -3  12  10       55.76      -87.11     90.05 o 
  -2  12  10      118.06      229.19    108.60 o 
  -1  12  10        2.34       -5.85    117.49 o 
   0  12  10      362.63      275.06     92.36 o 
   1  12  10      466.42      338.85    100.54 o 
   2  12  10       22.30      355.20    102.74 o 
   3  12  10        2.52      -75.11     88.77 o 
 -10  13  10        9.53       30.38    402.68 o 
  -9  13  10        8.04      250.79    385.58 o 
  -8  13  10        8.27      342.61    101.36 o 
  -7  13  10       44.79      112.57    102.15 o 
  -6  13  10       33.72      -66.49    110.21 o 
  -5  13  10       47.04       50.67    104.06 o 
  -4  13  10       14.32      -59.19     74.65 o 
  -3  13  10       78.39       53.06     78.75 o 
  -2  13  10      206.91      112.62    213.51 o 
  -1  13  10        9.41      -32.05    139.36 o 
   0  13  10       44.95       25.81     84.21 o 
   1  13  10       76.85       98.00     95.97 o 
   2  13  10      170.98      461.03    120.15 o 
   3  13  10        6.80      202.52     94.08 o 
 -10  14  10        5.08      729.37    429.72 o 
  -9  14  10       34.91      165.66    286.19 o 
  -8  14  10       33.26      -97.07    285.30 o 
  -7  14  10       11.16      -45.95     68.19 o 
  -6  14  10       14.77       45.19    107.11 o 
  -5  14  10      202.61      281.83     64.41 o 
  -4  14  10       62.60      112.52     67.20 o 
  -3  14  10        0.53       27.27    172.54 o 
  -2  14  10       72.57       25.54     77.85 o 
  -1  14  10      277.92      267.97     97.10 o 
   0  14  10       35.41      208.80     98.56 o 
   1  14  10       25.06        9.27     86.59 o 
   2  14  10       38.08      -54.66    104.60 o 
  -9  15  10        5.00      -11.37    142.50 o 
  -8  15  10        6.58       -2.82     81.60 o 
  -7  15  10       13.24       62.42     67.95 o 
  -6  15  10       21.58       62.02     75.95 o 
  -5  15  10        0.74       24.85     75.06 o 
  -4  15  10       78.18       15.66    190.68 o 
  -3  15  10      134.83       -0.28     83.61 o 
  -2  15  10       88.15      231.01     97.43 o 
  -1  15  10       28.64      122.81     81.63 o 
   0  15  10       72.83       28.32     91.50 o 
   1  15  10      190.83       58.70    112.18 o 
   2  15  10      161.84      593.85    124.28 o 
  -8  16  10       11.11       53.64     77.47 o 
  -7  16  10        6.19      -61.66     61.66 o 
  -6  16  10      103.48      125.29     73.72 o 
  -5  16  10        4.08       72.36    157.69 o 
  -4  16  10       41.32      -71.52     71.52 o 
  -3  16  10       16.86      -48.02     96.74 o 
  -2  16  10      407.97      593.04    107.55 o 
  -1  16  10       31.94       13.50     89.46 o 
   0  16  10       64.26       43.27     84.94 o 
   1  16  10       38.60       50.34    108.83 o 
   2  16  10       90.65      153.67    108.64 o 
  -7  17  10       20.24      113.70     86.81 o 
  -6  17  10        6.89      111.75     89.56 o 
  -5  17  10        0.53       33.05     64.22 o 
  -4  17  10       12.20      -28.95    104.06 o 
  -3  17  10       59.23      -33.40    117.58 o 
  -2  17  10        1.06       42.37     99.80 o 
  -1  17  10       56.49       65.43    130.61 o 
   0  17  10       42.14       -3.53    139.70 o 
   1  17  10       30.51      -74.52    113.26 o 
  -5  18  10       40.15       38.97    157.40 o 
  -4  18  10       10.65      -20.59     79.88 o 
  -3  18  10       18.70      267.23    112.94 o 
  -2  18  10       20.59      -24.69    268.54 o 
  -1  18  10       98.43      327.85    222.98 o 
   0  18  10        1.60     -120.73    120.73 o 
   1  18  10        2.28      513.48    132.23 o 
  -2  19  10       24.39     -137.74    151.60 o 
  -1  19  10       37.11      -91.23    148.94 o 
  -3 -18  11       20.58       49.62    262.10 o 
  -2 -18  11        5.05      115.92    322.43 o 
  -1 -18  11       16.58      146.78    319.23 o 
   0 -18  11       64.72      197.12    431.50 o 
  -6 -17  11       14.84      183.74    125.64 o 
  -5 -17  11        9.01      -59.25     69.97 o 
  -4 -17  11        2.19        9.70    175.24 o 
  -3 -17  11       10.57      -26.87    278.34 o 
  -2 -17  11      159.73     -124.00    317.08 o 
  -1 -17  11        4.48       26.77    276.89 o 
   0 -17  11        4.26      442.50    452.43 o 
   1 -17  11        3.11      199.47    416.54 o 
  -7 -16  11       23.89      -22.04     62.66 o 
  -6 -16  11       25.25       84.37     84.95 o 
  -5 -16  11       56.40      -11.00    103.13 o 
  -4 -16  11       13.93      -48.51    145.16 o 
  -3 -16  11       79.95     -169.87    306.59 o 
  -2 -16  11       33.65      155.17    226.24 o 
  -1 -16  11       48.38      258.48    306.02 o 
   0 -16  11        3.68       22.13    325.11 o 
   1 -16  11       51.75     -206.85    376.25 o 
  -8 -15  11       22.15      157.31     86.61 o 
  -7 -15  11       52.10       62.66    158.38 o 
  -6 -15  11       44.59        8.13    137.39 o 
  -5 -15  11       31.74       84.43     60.92 o 
  -4 -15  11       18.85      -34.55    160.00 o 
  -3 -15  11       74.80      558.27    284.53 o 
  -2 -15  11      121.35      -19.90    236.15 o 
  -1 -15  11       97.03      280.65    205.23 o 
   0 -15  11       40.41      137.50    285.77 o 
   1 -15  11       33.37      136.36    343.41 o 
  -9 -14  11        8.51     -171.16    300.14 o 
  -8 -14  11       37.43      148.49     69.71 o 
  -7 -14  11       80.43       35.14     70.52 o 
  -6 -14  11       26.65      -30.23     67.98 o 
  -5 -14  11       34.05       56.12     65.30 o 
  -4 -14  11       91.40      -82.41    103.08 o 
  -3 -14  11      208.25       75.13    231.70 o 
  -2 -14  11        3.97      -61.63    254.90 o 
  -1 -14  11       36.27     -135.46    269.38 o 
   0 -14  11      288.87      608.20    258.06 o 
   1 -14  11      129.55     -249.04    249.04 o 
   2 -14  11       11.28     -157.79    422.35 o 
 -10 -13  11        5.24      496.57    487.33 o 
  -9 -13  11       17.85       10.91    386.76 o 
  -8 -13  11       12.89       11.31    113.25 o 
  -7 -13  11       15.35       84.55    107.26 o 
  -6 -13  11      150.85      121.82     85.44 o 
  -5 -13  11       29.76       -8.76     68.73 o 
  -4 -13  11       12.01     -130.47    141.81 o 
  -3 -13  11      170.43       71.12    165.51 o 
  -2 -13  11      353.91      175.12    230.40 o 
  -1 -13  11       48.09      206.91    257.34 o 
   0 -13  11      128.63      332.52    190.34 o 
   1 -13  11       84.69     -169.67    258.83 o 
   2 -13  11      132.78       46.21    314.03 o 
  -7 -12  11       18.53      -78.45     98.71 o 
  -6 -12  11      186.68       -6.78     95.76 o 
  -5 -12  11      130.53       27.43     96.75 o 
  -4 -12  11       47.76      165.26     72.07 o 
  -3 -12  11      199.56      196.96    157.01 o 
  -2 -12  11       18.40     -197.11    247.37 o 
  -1 -12  11      435.67      416.82    189.18 o 
   0 -12  11        3.82      320.48    246.38 o 
   1 -12  11      141.58      199.22    245.41 o 
   2 -12  11      271.91      178.07    373.44 o 
  -5 -11  11        3.39      -91.04     91.04 o 
  -4 -11  11      407.14       23.21     77.49 o 
  -3 -11  11        8.71     -120.96    126.58 o 
  -2 -11  11       97.32      -88.52    227.60 o 
  -1 -11  11      801.54     1324.72    243.12 o 
   0 -11  11      215.79      412.39    237.51 o 
   1 -11  11       18.60     -257.06    322.46 o 
   2 -11  11      110.43      376.36    334.67 o 
  -3 -10  11       54.87      -83.86    120.44 o 
  -2 -10  11       29.01       12.51    369.75 o 
  -1 -10  11      578.78      794.68    185.64 o 
   0 -10  11       49.49       34.66    181.27 o 
   1 -10  11       53.67      244.29    189.95 o 
   2 -10  11       60.46      173.39    380.08 o 
  -2  -9  11      134.18      -13.17    215.62 o 
  -1  -9  11      298.06      695.73    226.86 o 
   0  -9  11      885.36     1327.29    236.83 o 
   1  -9  11      591.41      905.53    220.94 o 
   2  -9  11      463.02      668.86    332.10 o 
  -1  -8  11      136.64      381.39    287.19 o 
   0  -8  11       15.54      -42.42    217.85 o 
   1  -8  11      192.43      427.36    199.98 o 
   2  -8  11      564.47      636.66    165.95 o 
   3  -8  11       39.12       53.97    168.12 o 
   0  -7  11      778.72     1275.20    201.56 o 
   1  -7  11      336.36      405.20    201.49 o 
   2  -7  11      263.06      123.55    160.81 o 
   3  -7  11       75.41      263.19    144.92 o 
   1  -6  11       76.66      109.29    199.46 o 
   2  -6  11        8.38        6.05    138.00 o 
   3  -6  11     1156.38      805.72    142.76 o 
   1  -5  11       45.72      295.33    200.98 o 
   2  -5  11      758.99      601.33    125.29 o 
   2  -4  11      301.34      237.47    134.22 o 
   2  -3  11      266.86      417.37    139.76 o 
   2  -2  11      404.31      509.61    282.74 o 
   2   1  11     1370.17      974.86    190.35 o 
   2   2  11      395.00      318.87     95.64 o 
   3   2  11      376.52      356.97    156.75 o 
   2   3  11      267.79      353.40     91.31 o 
   3   3  11       69.60      -62.33    113.55 o 
   1   4  11      293.80      392.55    255.57 o 
   2   4  11      320.46      195.80     86.72 o 
   3   4  11      171.41       46.21    101.57 o 
   1   5  11       21.32       30.74    144.45 o 
   2   5  11      768.07      648.02     87.52 o 
   3   5  11      110.52      -44.34     95.47 o 
   0   6  11      569.50      747.79    194.84 o 
   1   6  11       39.07      -55.70    126.38 o 
   2   6  11        4.78      -66.67     66.67 o 
   3   6  11     1209.77     1053.50     95.15 o 
   0   7  11      758.66      878.66    146.96 o 
   1   7  11      349.79      370.78    113.57 o 
   2   7  11      246.13      211.27     75.43 o 
   3   7  11       90.01      154.06     94.09 o 
  -1   8  11      130.37      178.94    175.30 o 
   0   8  11       11.20       78.06    108.51 o 
   1   8  11      149.93      267.99    102.62 o 
   2   8  11      522.79      384.72     84.94 o 
   3   8  11       42.30      140.49     78.65 o 
  -2   9  11      134.68      134.11    154.85 o 
  -1   9  11      285.51      417.08    122.21 o 
   0   9  11      873.02     1252.05    124.79 o 
   1   9  11      637.32      663.64    128.50 o 
   2   9  11      471.53      428.38     90.80 o 
   3   9  11       19.37       85.73     94.08 o 
  -3  10  11      132.95       91.34    100.38 o 
  -2  10  11       37.35      113.60    100.02 o 
  -1  10  11      567.99      487.41     94.14 o 
   0  10  11       33.13       89.23     89.71 o 
   1  10  11      110.00       77.51    114.05 o 
   2  10  11       75.45       -6.46     84.16 o 
   3  10  11      404.04      518.03    104.63 o 
  -4  11  11      389.31      397.17     93.32 o 
  -3  11  11       12.00      -34.75     78.62 o 
  -2  11  11       35.12      292.79    141.67 o 
  -1  11  11      760.36      942.91    108.00 o 
   0  11  11      220.95      124.42    118.92 o 
   1  11  11       31.06       46.01     85.09 o 
   2  11  11       97.89      101.59     93.06 o 
   3  11  11       34.16      -59.97    109.42 o 
  -6  12  11      206.04      398.80     80.62 o 
  -5  12  11      141.54      164.00     94.58 o 
  -4  12  11       45.69      -55.92    128.25 o 
  -3  12  11      190.43      234.90    100.88 o 
  -2  12  11       41.01       54.92     93.93 o 
  -1  12  11      431.13      527.62     83.85 o 
   0  12  11        3.38      -64.60    106.67 o 
   1  12  11      121.53      -30.58    108.76 o 
   2  12  11      255.67       91.15    113.66 o 
   3  12  11      122.49     -108.35    108.35 o 
 -10  13  11        4.28      228.77    476.22 o 
  -9  13  11       17.60      443.98    232.11 o 
  -8  13  11       12.05      140.39    108.54 o 
  -7  13  11        6.83       50.14     90.35 o 
  -6  13  11      128.15       76.39    101.27 o 
  -5  13  11       26.44      -40.57     92.27 o 
  -4  13  11       11.95      -56.94    153.96 o 
  -3  13  11      179.34      115.16     73.44 o 
  -2  13  11      350.60      527.61     96.82 o 
  -1  13  11       47.54     -117.80    117.80 o 
   0  13  11      117.87      -88.65     88.65 o 
   1  13  11       85.63      -55.47    108.15 o 
   2  13  11      137.53      237.14    139.32 o 
   3  13  11       41.23      -93.50     99.89 o 
  -9  14  11       10.49       15.73    178.04 o 
  -8  14  11       38.93      -68.75     68.75 o 
  -7  14  11       76.93      172.28     70.42 o 
  -6  14  11       26.84      -32.32    121.42 o 
  -5  14  11       38.73      128.90     65.56 o 
  -4  14  11      102.51      109.77     59.64 o 
  -3  14  11      190.01      394.55    102.60 o 
  -2  14  11        3.50       82.32    132.97 o 
  -1  14  11       32.60      -27.59    176.96 o 
   0  14  11      304.68      215.41    112.64 o 
   1  14  11      121.91      106.81     96.88 o 
   2  14  11       11.05      227.20    117.97 o 
  -9  15  11        2.36     -121.07    214.96 o 
  -8  15  11       23.41       14.27     74.54 o 
  -7  15  11       52.33      -80.73     80.73 o 
  -6  15  11       47.27       61.45     87.35 o 
  -5  15  11       32.86      121.96     60.82 o 
  -4  15  11       21.04      104.00    136.70 o 
  -3  15  11       72.40      -74.37     74.37 o 
  -2  15  11      129.98      203.59    230.06 o 
  -1  15  11       99.12      -23.27     92.93 o 
   0  15  11       31.41       82.63    113.62 o 
   1  15  11       33.63       83.57    129.77 o 
   2  15  11       28.64      199.08    143.14 o 
  -8  16  11        1.40       96.25    113.25 o 
  -7  16  11       24.74      -84.89     84.89 o 
  -6  16  11       22.10       31.01     76.31 o 
  -5  16  11       52.49      170.34     81.88 o 
  -4  16  11       15.45      -60.53     68.07 o 
  -3  16  11       79.17      107.80     88.29 o 
  -2  16  11       43.56     -102.12    102.12 o 
  -1  16  11       35.35      -24.91    111.73 o 
   0  16  11        5.90     -109.04    109.04 o 
   1  16  11       52.69     -102.93    151.60 o 
   2  16  11       40.94       56.92    122.20 o 
  -6  17  11       14.98      -63.81    164.82 o 
  -5  17  11        9.57      -34.98     64.21 o 
  -4  17  11        2.00      -84.56     84.56 o 
  -3  17  11       12.38      112.75    101.90 o 
  -2  17  11      156.13      102.80    129.09 o 
  -1  17  11        2.47      112.31     96.47 o 
   0  17  11        6.38     -102.28    102.28 o 
   1  17  11        6.04      306.14    151.01 o 
  -4  18  11       45.40      -27.63    119.65 o 
  -3  18  11       27.36      -76.59     76.59 o 
  -2  18  11        4.60       -1.15    114.04 o 
  -1  18  11       14.28      118.67    244.40 o 
   0  18  11       65.12      253.75    154.55 o 
   1  18  11       10.19     -159.36    159.36 o 
  -5 -17  12       18.04       62.18    109.86 o 
  -4 -17  12        6.34      114.17    256.06 o 
  -3 -17  12        7.90       15.19    294.86 o 
  -2 -17  12       14.66     -310.96    310.96 o 
  -1 -17  12       33.80     -446.88    446.88 o 
   0 -17  12        2.23     -480.05    480.05 o 
   1 -17  12       65.96     -439.96    439.96 o 
  -6 -16  12       15.78       10.13     86.44 o 
  -5 -16  12       14.25      -85.86     85.86 o 
  -4 -16  12      107.82     -203.83    203.83 o 
  -3 -16  12        4.30      239.87    267.07 o 
  -2 -16  12       23.84     -237.55    237.55 o 
  -1 -16  12       12.91     -325.17    325.17 o 
   0 -16  12       83.45     -324.24    324.24 o 
   1 -16  12        6.62     -137.44    395.60 o 
  -8 -15  12        3.07       24.45     80.17 o 
  -7 -15  12        1.68      144.22     84.04 o 
  -6 -15  12        1.58        5.92     70.24 o 
  -5 -15  12       15.31       78.20     63.91 o 
  -4 -15  12       39.42     -174.34    174.34 o 
  -3 -15  12       12.34     -126.92    239.58 o 
  -2 -15  12       39.77      615.16    581.03 o 
  -1 -15  12       82.00       -5.63    215.09 o 
   0 -15  12       55.81      102.23    305.53 o 
   1 -15  12       35.85      723.19    420.58 o 
  -9 -14  12        0.18      251.09    110.30 o 
  -8 -14  12        7.95       99.63     97.82 o 
  -7 -14  12       48.64       44.50     73.44 o 
  -6 -14  12       26.70       -1.77     76.21 o 
  -5 -14  12        2.62      -73.33     73.33 o 
  -4 -14  12       25.00     -138.16    138.16 o 
  -3 -14  12       82.32     -363.08    363.08 o 
  -2 -14  12       54.33      129.32    201.02 o 
  -1 -14  12       11.86      -21.14    280.73 o 
   0 -14  12       28.76      303.03    314.70 o 
   1 -14  12       97.19      230.97    575.59 o 
   2 -14  12       30.76      233.20    403.97 o 
 -10 -13  12        1.58       79.44    451.25 o 
  -9 -13  12       17.03       31.46    117.19 o 
  -8 -13  12       14.08      -26.74     97.13 o 
  -7 -13  12       39.13      -93.99     93.99 o 
  -6 -13  12        6.05       18.88    103.13 o 
  -5 -13  12       17.99       72.68     64.49 o 
  -4 -13  12       22.79      -27.35    115.42 o 
  -3 -13  12       16.15     -230.26    230.26 o 
  -2 -13  12       37.50      137.24    330.92 o 
  -1 -13  12       34.96     -251.97    480.06 o 
   0 -13  12       98.28      162.25    202.96 o 
   1 -13  12        0.59      551.07    266.48 o 
   2 -13  12       13.74      -22.71    382.14 o 
  -7 -12  12       39.21      192.30    100.77 o 
  -6 -12  12       61.30      -88.97     98.41 o 
  -5 -12  12       87.76       81.70     83.86 o 
  -4 -12  12      134.21       42.74     66.93 o 
  -3 -12  12        3.05     -116.27    230.77 o 
  -2 -12  12      104.57       70.36    304.00 o 
  -1 -12  12      108.47      161.86    201.12 o 
   0 -12  12        4.29      147.74    263.08 o 
   1 -12  12      142.98      585.35    265.72 o 
   2 -12  12      167.77     -156.62    390.63 o 
  -4 -11  12        9.12       50.93     95.46 o 
  -3 -11  12      224.33      446.86    162.29 o 
  -2 -11  12      493.17      935.86    251.33 o 
  -1 -11  12       66.40     -246.79    246.79 o 
   0 -11  12       30.98      139.65    244.04 o 
   1 -11  12       20.20      500.96    577.29 o 
   2 -11  12       54.12      316.57    308.41 o 
  -3 -10  12      112.18      328.09    139.41 o 
  -2 -10  12      477.56     1152.32    276.93 o 
  -1 -10  12       66.55     -189.81    189.81 o 
   0 -10  12      232.35      431.21    191.42 o 
   1 -10  12      133.19       69.00    199.24 o 
   2 -10  12      510.56      967.86    262.88 o 
  -2  -9  12     1173.97     1506.41    277.45 o 
  -1  -9  12       90.26      175.51    253.85 o 
   0  -9  12      434.44      988.39    255.74 o 
   1  -9  12       55.39     -202.91    253.15 o 
   2  -9  12      270.09      200.36    240.59 o 
  -1  -8  12     1442.73     2890.65    407.41 o 
   0  -8  12       63.73       -5.86    275.95 o 
   1  -8  12      238.42      815.26    314.99 o 
   2  -8  12       50.29      290.61    225.46 o 
   0  -7  12      199.20      754.55    264.81 o 
   1  -7  12      180.82      374.41    265.06 o 
   2  -7  12      323.18      495.70    186.43 o 
   1  -6  12      473.99     1078.07    277.73 o 
   2  -6  12      108.54      213.71    168.84 o 
   1  -5  12      484.16      887.70    339.37 o 
   2  -5  12      372.23      302.71    142.63 o 
   2  -4  12      199.57      171.62    148.85 o 
   2  -3  12      189.90      138.73    151.87 o 
   2  -2  12      188.12      186.23    182.79 o 
   2   1  12      699.46      413.69     94.04 o 
   2   2  12      199.69      147.45     84.98 o 
   3   2  12      363.15      307.99    195.10 o 
   2   3  12      205.89      124.65     81.32 o 
   3   3  12      356.00      263.24    138.75 o 
   1   4  12       19.50      106.09    177.89 o 
   2   4  12      178.94      159.45     80.13 o 
   3   4  12      648.23      521.38    104.65 o 
   1   5  12      474.83      642.76    165.31 o 
   2   5  12      378.24      300.36     80.98 o 
   3   5  12       58.43       92.71     93.30 o 
   0   6  12      484.67      613.58    204.76 o 
   1   6  12      417.32      462.78    138.22 o 
   2   6  12      134.62      146.30     61.41 o 
   3   6  12       38.16       33.03     92.32 o 
   0   7  12      209.21      370.66    242.52 o 
   1   7  12      139.71      180.46    123.16 o 
   2   7  12      338.24      197.70     69.28 o 
   3   7  12      115.65      -39.03     95.66 o 
  -1   8  12     1437.55     1579.55    181.17 o 
   0   8  12       68.26      129.90    145.16 o 
   1   8  12      230.66      311.47    115.82 o 
   2   8  12       39.76      -81.44     81.44 o 
   3   8  12      660.93      580.08     96.78 o 
  -2   9  12     1127.33      991.52    143.54 o 
  -1   9  12       65.10      150.18    126.53 o 
   0   9  12      453.21      648.04    134.95 o 
   1   9  12       21.63       75.52    118.76 o 
   2   9  12      258.55       86.89     86.74 o 
   3   9  12      113.02       97.73     95.96 o 
  -3  10  12      123.72       62.83     87.01 o 
  -2  10  12      462.25      452.65     96.85 o 
  -1  10  12      100.47      144.93    103.47 o 
   0  10  12      268.63      282.82     99.93 o 
   1  10  12      146.60       14.78    119.65 o 
   2  10  12      496.63      394.43     84.29 o 
   3  10  12       12.97        9.14     97.82 o 
  -4  11  12        5.90      114.53     77.27 o 
  -3  11  12      207.59      289.13    122.36 o 
  -2  11  12      514.39      536.95    125.93 o 
  -1  11  12       55.66       23.46    123.52 o 
   0  11  12       33.39      -44.43    224.69 o 
   1  11  12       65.75       12.47     98.67 o 
   2  11  12       49.46      225.67     95.15 o 
   3  11  12        6.22      -93.79    101.46 o 
  -6  12  12       58.83       10.22     85.14 o 
  -5  12  12       78.79       81.31     82.49 o 
  -4  12  12      133.40       58.62     56.35 o 
  -3  12  12        3.46      -56.25     90.09 o 
  -2  12  12      106.41       29.42    172.94 o 
  -1  12  12      112.39      -24.21     89.43 o 
   0  12  12        4.40      -13.11    107.16 o 
   1  12  12      120.84      391.49    189.51 o 
   2  12  12      157.66      357.39    118.28 o 
   3  12  12      164.97      241.18    107.96 o 
 -10  13  12        2.25     -284.02    426.57 o 
  -9  13  12       20.55      131.34    162.71 o 
  -8  13  12       12.65      126.04    111.98 o 
  -7  13  12       44.04      186.89    106.96 o 
  -6  13  12       10.42      -11.80    102.83 o 
  -5  13  12       15.10       96.37     70.77 o 
  -4  13  12       30.43      -17.67     73.83 o 
  -3  13  12       26.57      -70.88     73.04 o 
  -2  13  12       31.26      -27.50    172.88 o 
  -1  13  12       34.60       26.44    125.09 o 
   0  13  12       92.22      139.09    174.23 o 
   1  13  12        0.06      -57.20    110.19 o 
   2  13  12       13.69      350.68    152.48 o 
   3  13  12       12.61     -103.13    103.13 o 
  -9  14  12        0.20       64.59    112.96 o 
  -8  14  12        7.47     -105.68    117.97 o 
  -7  14  12       46.06      -83.32     83.32 o 
  -6  14  12       27.32       18.15     75.70 o 
  -5  14  12        1.37       -6.98     62.97 o 
  -4  14  12       28.55       48.48     71.77 o 
  -3  14  12       76.97      119.67     81.28 o 
  -2  14  12       49.76      -73.63     81.00 o 
  -1  14  12       15.77       87.39    112.96 o 
   0  14  12       31.92      213.02    124.33 o 
   1  14  12       96.49      283.40    122.75 o 
   2  14  12       28.25      -98.02    128.49 o 
  -8  15  12        2.57       43.54     77.94 o 
  -7  15  12        1.83      -19.96    109.62 o 
  -6  15  12        3.28      -69.86     69.86 o 
  -5  15  12       16.80      -47.49     58.12 o 
  -4  15  12       38.61      138.42    246.42 o 
  -3  15  12       10.35       75.09     69.22 o 
  -2  15  12       37.14     -114.12    114.12 o 
  -1  15  12       81.38       89.41    153.72 o 
   0  15  12       54.54     -183.31    237.92 o 
   1  15  12       34.21     -144.52    144.52 o 
   2  15  12        3.29      122.99    161.03 o 
  -7  16  12        3.26      -29.14     67.68 o 
  -6  16  12       16.57      -38.79     75.02 o 
  -5  16  12       13.45      -76.57     76.57 o 
  -4  16  12      112.34      147.40    137.83 o 
  -3  16  12        3.35      -74.82     96.13 o 
  -2  16  12       19.17       97.28     96.00 o 
  -1  16  12       12.52       -6.39    255.76 o 
   0  16  12       87.17       36.23    126.01 o 
   1  16  12        5.55     -122.10    168.01 o 
   2  16  12       31.04     -140.19    140.19 o 
  -5  17  12       17.46      -16.53     89.44 o 
  -4  17  12        5.08        4.93     88.78 o 
  -3  17  12        9.58      -49.84    103.18 o 
  -2  17  12       13.98      -53.52     91.05 o 
  -1  17  12       31.99      -13.93    323.01 o 
   0  17  12        3.95      -61.35    117.10 o 
   1  17  12       67.13       47.19    181.78 o 
  -3  18  12       47.47      -88.04     88.04 o 
  -2  18  12        2.83      -28.10    350.33 o 
  -1  18  12        9.67       20.84    149.43 o 
  -3 -17  13        2.01     -357.85    438.96 o 
  -2 -17  13        1.15     -354.35    354.35 o 
  -1 -17  13        5.23      -77.14    413.74 o 
  -5 -16  13       65.10     -119.54    136.49 o 
  -4 -16  13        7.72      -75.79    262.30 o 
  -3 -16  13       33.05     -324.65    324.65 o 
  -2 -16  13       10.96      180.04    339.19 o 
  -1 -16  13       74.96      113.87    322.91 o 
   0 -16  13       15.39      135.92    305.67 o 
   1 -16  13       18.71     -169.29    476.42 o 
  -7 -15  13       11.57       49.96     77.34 o 
  -6 -15  13       14.32      123.09     72.77 o 
  -5 -15  13       33.93       37.16     80.95 o 
  -4 -15  13       63.42     -189.61    266.08 o 
  -3 -15  13       83.99     -215.11    281.37 o 
  -2 -15  13       11.22     -150.76    260.79 o 
  -1 -15  13       19.52      297.95    237.00 o 
   0 -15  13       59.72       61.10    302.78 o 
   1 -15  13       60.54     -469.65    469.65 o 
  -8 -14  13        4.49       79.44    123.77 o 
  -7 -14  13       10.82      111.75     78.48 o 
  -6 -14  13       58.40        0.67     81.80 o 
  -5 -14  13      126.46      -93.65     95.42 o 
  -4 -14  13        0.40      -72.35    228.00 o 
  -3 -14  13       13.06      241.34    264.54 o 
  -2 -14  13       86.76      191.90    218.35 o 
  -1 -14  13       85.95      102.85    293.60 o 
   0 -14  13       17.34      154.69    302.03 o 
   1 -14  13       23.88      -78.35    436.51 o 
   2 -14  13      134.10      373.31    371.54 o 
  -9 -13  13        4.71      133.60    106.67 o 
  -8 -13  13       32.47     -114.73    114.73 o 
  -7 -13  13       17.80      109.72    110.50 o 
  -6 -13  13        5.23     -110.11    110.11 o 
  -5 -13  13       20.21        2.40     67.55 o 
  -4 -13  13      105.77      322.67    187.36 o 
  -3 -13  13       39.73      290.68    213.45 o 
  -2 -13  13       33.02      632.29    444.72 o 
  -1 -13  13       79.82      279.08    738.30 o 
   0 -13  13      141.10       91.59    213.58 o 
   1 -13  13       66.61      -61.16    658.95 o 
   2 -13  13       66.04     -271.35    427.67 o 
  -6 -12  13       28.57      -87.60    107.95 o 
  -5 -12  13       61.32      -98.71     98.71 o 
  -4 -12  13       25.34       98.05    127.71 o 
  -3 -12  13       94.70       80.73    272.90 o 
  -2 -12  13        9.09      -91.76    264.84 o 
  -1 -12  13      100.27       21.80    218.08 o 
   0 -12  13       46.57       20.83    270.79 o 
   1 -12  13      159.61      410.42    267.11 o 
   2 -12  13       14.70     -383.61    383.61 o 
  -4 -11  13      111.99       31.66     98.42 o 
  -3 -11  13      354.04      492.18    352.62 o 
  -2 -11  13      293.87      657.88    267.84 o 
  -1 -11  13        0.72     -236.80    264.56 o 
   0 -11  13       31.75      265.20    232.99 o 
   1 -11  13       87.99      113.27    260.49 o 
   2 -11  13        6.96      616.51    387.35 o 
  -3 -10  13       93.43     -161.53    205.19 o 
  -2 -10  13      126.42      431.07    256.39 o 
  -1 -10  13       80.45      358.64    213.10 o 
   0 -10  13      222.43      730.27    207.05 o 
   1 -10  13      497.41      970.32    215.40 o 
   2 -10  13       33.03      286.86    297.15 o 
  -2  -9  13       68.71      271.84    357.67 o 
  -1  -9  13      214.95      355.24    263.54 o 
   0  -9  13      194.06      330.79    306.18 o 
   1  -9  13       37.85      -68.91    261.34 o 
   2  -9  13      223.70      312.46    267.13 o 
  -1  -8  13       54.08     -344.20    412.92 o 
   0  -8  13       97.59      207.66    299.05 o 
   1  -8  13       41.93      212.07    255.48 o 
   2  -8  13       40.73     -202.31    246.85 o 
   0  -7  13       14.04      -32.33    287.21 o 
   1  -7  13      144.41      168.13    292.57 o 
   2  -7  13      188.38      114.93    245.08 o 
   1  -6  13      443.41      893.82    315.53 o 
   2  -6  13      172.51      143.88    190.90 o 
   1  -5  13      207.94      567.63    352.45 o 
   2  -5  13      140.08      108.19    146.18 o 
   2  -4  13       88.50       71.96    112.85 o 
   2  -3  13       10.89       51.61    160.05 o 
   2  -2  13      864.38      719.98    173.53 o 
   2  -1  13       58.56      -16.42    338.99 o 
   2   0  13       11.56      -11.01    143.14 o 
   2   1  13       89.37       43.59     90.56 o 
   2   2  13      855.43      595.14     83.10 o 
   3   2  13       28.10       87.40    254.43 o 
   2   3  13       18.12       34.57     76.20 o 
   3   3  13       19.36       24.09    161.23 o 
   1   4  13       88.68      226.95    172.94 o 
   2   4  13       93.83       21.78     75.02 o 
   3   4  13      167.19      263.80    112.87 o 
   1   5  13      172.41      118.41    110.52 o 
   2   5  13      134.48      113.17     54.00 o 
   3   5  13       16.90        4.52     94.38 o 
   0   6  13       11.28      133.51    215.70 o 
   1   6  13      472.50      601.32    138.07 o 
   2   6  13      164.99      107.22     67.80 o 
   3   6  13       44.10      115.52     96.15 o 
   0   7  13       17.96       86.28    149.20 o 
   1   7  13      168.02      253.99     90.52 o 
   2   7  13      171.98       89.36     65.94 o 
   3   7  13       94.20      205.58     96.15 o 
  -1   8  13       48.62      197.30     95.80 o 
   0   8  13      123.73       82.68    114.82 o 
   1   8  13       40.44       34.38    109.49 o 
   2   8  13       32.52        4.48     67.14 o 
   3   8  13       63.87       93.20     99.10 o 
  -2   9  13       72.87      -26.15    111.98 o 
  -1   9  13      217.20      227.49    142.82 o 
   0   9  13      192.13      164.23    133.87 o 
   1   9  13       44.40      -58.83    178.00 o 
   2   9  13      222.90      151.83     69.42 o 
   3   9  13       69.15      143.93    100.77 o 
  -3  10  13       98.01      -37.75     74.82 o 
  -2  10  13      134.02      154.36     82.24 o 
  -1  10  13      135.85      132.66     92.15 o 
   0  10  13      257.65      318.04    104.09 o 
   1  10  13      501.10      661.87     87.03 o 
   2  10  13       23.40      151.84    208.18 o 
   3  10  13        0.86      -30.28     87.20 o 
  -4  11  13      116.16      -80.52     80.52 o 
  -3  11  13      367.57      176.98    116.77 o 
  -2  11  13      272.09      418.02    109.78 o 
  -1  11  13        0.04      149.73    100.75 o 
   0  11  13        4.85       -0.24    132.98 o 
   1  11  13       60.34       12.00    153.81 o 
   2  11  13        9.91        3.33    117.78 o 
   3  11  13       23.96      -92.90     92.90 o 
  -6  12  13       28.13       22.42    100.97 o 
  -5  12  13       44.84      208.33     85.34 o 
  -4  12  13       27.05      -34.76     58.70 o 
  -3  12  13      100.03        6.52     73.20 o 
  -2  12  13        8.52       80.40    208.08 o 
  -1  12  13       91.06       96.35     90.48 o 
   0  12  13       57.18       61.87    118.22 o 
   1  12  13      161.37       -0.77    277.85 o 
   2  12  13       12.30      257.97    114.83 o 
   3  12  13       26.04      -97.13     97.13 o 
  -9  13  13        3.07     -107.85    107.85 o 
  -8  13  13       27.79      130.26    100.38 o 
  -7  13  13       15.49       74.72    110.70 o 
  -6  13  13        2.82      -90.94     90.94 o 
  -5  13  13       19.58      -26.49     74.54 o 
  -4  13  13       92.10      -13.81     73.96 o 
  -3  13  13       47.85       21.31     75.18 o 
  -2  13  13       34.48       -7.23    153.42 o 
  -1  13  13       84.50      204.20    119.21 o 
   0  13  13      135.95      324.14    120.80 o 
   1  13  13       67.17      -61.05    126.88 o 
   2  13  13       60.87       57.71    153.57 o 
   3  13  13        9.18      -96.15     96.15 o 
  -9  14  13        7.70      428.34    132.92 o 
  -8  14  13        3.96       66.46    122.30 o 
  -7  14  13       12.73       -3.54    112.37 o 
  -6  14  13       59.27       54.83     79.28 o 
  -5  14  13      109.65      163.12     79.54 o 
  -4  14  13        0.42      -34.95     57.77 o 
  -3  14  13       13.58       -7.58     67.76 o 
  -2  14  13       96.32        7.10     72.46 o 
  -1  14  13       78.75       67.70    110.47 o 
   0  14  13       17.22       81.26    133.54 o 
   1  14  13       19.28      435.67    118.02 o 
   2  14  13      143.29      293.09    133.02 o 
  -8  15  13       15.46     -130.07    130.07 o 
  -7  15  13       11.85       56.38    123.58 o 
  -6  15  13       14.12      -72.44     81.01 o 
  -5  15  13       32.27       15.93    105.09 o 
  -4  15  13       66.89      278.33    148.21 o 
  -3  15  13       83.67       42.39     58.55 o 
  -2  15  13       10.89       15.27    105.87 o 
  -1  15  13       18.75       10.95    169.19 o 
   0  15  13       63.26      124.59    131.20 o 
   1  15  13       61.31      196.04    155.73 o 
   2  15  13        7.71      347.33    159.36 o 
  -6  16  13        5.03       47.53     78.03 o 
  -5  16  13       66.61      -22.19     74.73 o 
  -4  16  13        8.68       25.44     64.91 o 
  -3  16  13       28.49      232.63     84.15 o 
  -2  16  13       11.54       21.30     94.20 o 
  -1  16  13       77.98       65.60    174.36 o 
   0  16  13       23.40      114.04    127.04 o 
   1  16  13        9.90      239.58    157.69 o 
   2  16  13        0.40       46.99    150.51 o 
  -4  17  13       41.79       -0.92     93.85 o 
  -3  17  13        0.64      130.71     90.69 o 
  -2  17  13        0.79       37.68     88.13 o 
  -1  17  13        8.81      -60.43    101.81 o 
   0  17  13      101.68       97.03    121.08 o 
   1  17  13        0.52       97.33    183.64 o 
  -4 -16  14       12.96      -80.80    368.99 o 
  -3 -16  14        3.97     -234.59    361.69 o 
  -2 -16  14       52.22      329.17    269.91 o 
  -1 -16  14        4.84       69.36    313.12 o 
   0 -16  14        4.96     -282.82    636.61 o 
   1 -16  14        6.03     -396.59    506.40 o 
  -6 -15  14        4.49      -82.68     83.20 o 
  -5 -15  14        1.12      -61.07    286.20 o 
  -4 -15  14        4.88       44.16    368.62 o 
  -3 -15  14        9.42      237.89    326.27 o 
  -2 -15  14       23.24     -270.52    318.71 o 
  -1 -15  14       21.83      -41.51    325.75 o 
   0 -15  14        4.26     -299.66    299.66 o 
   1 -15  14       27.90      368.08    420.19 o 
  -7 -14  14        0.14       58.52     88.25 o 
  -6 -14  14       19.42       34.86     85.23 o 
  -5 -14  14       26.49       -3.76    162.85 o 
  -4 -14  14       18.29     -167.25    235.80 o 
  -3 -14  14        0.52       -2.75    304.30 o 
  -2 -14  14       17.44      105.73    705.14 o 
  -1 -14  14       22.77     -160.56    328.51 o 
   0 -14  14       16.80      206.93    279.76 o 
   1 -14  14       13.62     -382.43    382.43 o 
  -9 -13  14       17.20      223.36    131.15 o 
  -8 -13  14        3.42       11.31    128.39 o 
  -7 -13  14       12.03      -34.51    115.91 o 
  -6 -13  14        6.83       19.37    116.30 o 
  -5 -13  14       23.98       84.53     75.56 o 
  -4 -13  14       42.42      169.88    270.64 o 
  -3 -13  14       13.91      -67.56    222.07 o 
  -2 -13  14       34.23      569.00    289.32 o 
  -1 -13  14       21.47      468.55    280.69 o 
   0 -13  14       22.83     -291.29    291.29 o 
   1 -13  14        5.17     -195.05    506.89 o 
   2 -13  14       20.32     -173.82    431.29 o 
  -6 -12  14       36.98      271.15    109.91 o 
  -5 -12  14        6.41       -4.13    101.65 o 
  -4 -12  14       19.10     -133.10    419.64 o 
  -3 -12  14       19.32     -290.66    290.66 o 
  -2 -12  14       26.01      -25.31    352.30 o 
  -1 -12  14       24.35      -98.45    235.90 o 
   0 -12  14       51.53      532.76    358.89 o 
   1 -12  14      124.46      562.68    285.38 o 
   2 -12  14        1.57     -419.79    419.79 o 
  -4 -11  14      140.74      197.62    147.87 o 
  -3 -11  14       41.46       46.22    273.16 o 
  -2 -11  14        4.02      111.15    283.04 o 
  -1 -11  14      132.63      285.23    252.62 o 
   0 -11  14       15.13     -275.79    275.79 o 
   1 -11  14       16.41       -9.54    281.15 o 
   2 -11  14       29.26      -40.60    395.02 o 
  -3 -10  14       20.79      282.06    385.87 o 
  -2 -10  14       44.47     -153.05    285.06 o 
  -1 -10  14       46.58      135.34    232.43 o 
   0 -10  14      301.55      649.71    224.62 o 
   1 -10  14       24.63     -206.30    321.87 o 
   2 -10  14       99.61      714.76    396.80 o 
  -2  -9  14       72.77      -93.79    423.74 o 
  -1  -9  14       75.24      275.00    278.50 o 
   0  -9  14      488.83      962.24    285.01 o 
   1  -9  14      177.22      200.68    278.38 o 
   2  -9  14       77.93      184.46    285.85 o 
  -1  -8  14      146.36      -52.50    406.65 o 
   0  -8  14       57.34      177.21    232.22 o 
   1  -8  14      549.40     1056.24    273.32 o 
   2  -8  14       43.40      293.47    271.25 o 
   0  -7  14      200.36      180.91    303.86 o 
   1  -7  14       14.44     -137.22    282.04 o 
   2  -7  14       67.41      -93.88    242.78 o 
   1  -6  14        8.70      151.52    314.04 o 
   2  -6  14      219.04      209.41    149.48 o 
   1  -5  14       62.41       48.08    474.07 o 
   2  -5  14       17.16       31.10    102.22 o 
   2  -4  14       33.89       52.79     80.42 o 
   2  -3  14       10.38       49.17     82.30 o 
   2  -2  14      401.07      262.24     90.99 o 
   2  -1  14       21.53       96.40    135.39 o 
   2   0  14      751.32      678.32    186.39 o 
   2   1  14       19.22      -24.58    118.76 o 
   2   2  14      447.23      254.72     87.14 o 
   3   2  14       64.98      -78.16    445.76 o 
   2   3  14        7.58        9.80     82.91 o 
   3   3  14       44.34      -20.84    236.15 o 
   1   4  14      520.49      341.09    122.19 o 
   2   4  14       46.92       99.77     59.74 o 
   3   4  14       17.54      118.07    114.04 o 
   1   5  14       46.77      -58.86     86.30 o 
   2   5  14       12.05       15.38     64.82 o 
   3   5  14      147.25       73.35     99.20 o 
   0   6  14      100.28      158.00    171.37 o 
   1   6  14        5.85       -3.11     75.19 o 
   2   6  14      205.10      117.45     65.01 o 
   3   6  14      134.70      116.90    102.84 o 
   0   7  14      195.44      229.99    118.90 o 
   1   7  14       43.70       23.67     59.36 o 
   2   7  14       67.06       81.82    111.83 o 
   3   7  14       22.67       37.46    103.23 o 
  -1   8  14      143.09      172.50     82.57 o 
   0   8  14       64.29      -79.87    108.89 o 
   1   8  14      551.36      391.25     79.92 o 
   2   8  14       39.14       85.73     68.74 o 
   3   8  14      114.86       91.04    114.34 o 
  -2   9  14       84.67       30.28     89.07 o 
  -1   9  14       58.94      -14.03     89.28 o 
   0   9  14      471.39      499.89    111.51 o 
   1   9  14      193.12       -2.33     78.53 o 
   2   9  14       78.75       25.10     72.71 o 
   3   9  14        5.90      -14.26    109.91 o 
  -3  10  14       20.63       21.04     92.51 o 
  -2  10  14       75.23       51.62     64.55 o 
  -1  10  14       58.97       45.63     76.83 o 
   0  10  14      287.21      324.82     84.03 o 
   1  10  14       33.41       27.10     68.52 o 
   2  10  14      109.15      -71.13     72.71 o 
   3  10  14       16.67       73.83    112.47 o 
  -4  11  14      152.13      296.53     97.04 o 
  -3  11  14       31.36      -75.81     85.19 o 
  -2  11  14        3.45      -27.52     69.53 o 
  -1  11  14      135.14      212.61    115.52 o 
   0  11  14        3.41      -98.27     98.27 o 
   1  11  14       13.46       75.61     77.04 o 
   2  11  14       32.32      -27.40     95.76 o 
   3  11  14       13.63       90.94    111.68 o 
  -6  12  14       34.61      135.38    105.69 o 
  -5  12  14        6.77      166.15     88.48 o 
  -4  12  14       20.51      -19.33    112.57 o 
  -3  12  14       11.06      -36.23     63.63 o 
  -2  12  14       32.14        2.90    124.71 o 
  -1  12  14       17.28      -15.56    127.33 o 
   0  12  14       47.37      132.54    112.58 o 
   1  12  14      120.69      177.53     86.03 o 
   2  12  14        2.58      110.21    116.50 o 
   3  12  14       15.95      -32.34    116.01 o 
  -9  13  14       16.96      262.59    112.37 o 
  -8  13  14        3.14     -105.29    105.29 o 
  -7  13  14       13.57     -114.53    114.53 o 
  -6  13  14        6.60       74.91     95.26 o 
  -5  13  14       28.45        7.78     76.83 o 
  -4  13  14       43.14      -79.04     79.04 o 
  -3  13  14        8.65      -26.72     60.70 o 
  -2  13  14       38.51       21.11     74.77 o 
  -1  13  14       23.84       48.05     88.73 o 
   0  13  14       22.69      105.45     81.90 o 
   1  13  14        7.41       93.02    131.05 o 
   2  13  14       15.85      184.33     97.43 o 
  -8  14  14        6.31       97.43    127.61 o 
  -7  14  14        0.11      -48.79     80.76 o 
  -6  14  14       20.16      -81.74     81.74 o 
  -5  14  14       26.38      -55.17     73.39 o 
  -4  14  14       15.78       51.72     57.29 o 
  -3  14  14        0.71      -85.83     85.83 o 
  -2  14  14       23.68      132.27     79.77 o 
  -1  14  14       18.62     -100.81    100.81 o 
   0  14  14       13.88       54.19    103.11 o 
   1  14  14       19.13     -144.43    213.68 o 
   2  14  14       19.35       71.67    126.04 o 
  -7  15  14        2.50       14.12     80.53 o 
  -6  15  14        3.70      162.77    100.92 o 
  -5  15  14        0.93       60.40     62.88 o 
  -4  15  14        6.31      -70.80     70.80 o 
  -3  15  14       10.49       39.11     69.64 o 
  -2  15  14       23.52      -81.79     81.79 o 
  -1  15  14       19.60      -24.83    118.33 o 
   0  15  14        3.75       -0.80     97.11 o 
   1  15  14       27.47     -132.43    154.84 o 
   2  15  14       16.32      151.99    117.68 o 
  -5  16  14        4.50       22.36    148.84 o 
  -4  16  14       11.49      -43.53     73.83 o 
  -3  16  14        4.05       19.70    140.49 o 
  -2  16  14       54.03      -10.71     82.49 o 
  -1  16  14        5.12      -86.63     86.63 o 
   0  16  14        5.13      122.29     98.50 o 
   1  16  14        6.60      -46.99    144.42 o 
  -5 -15  15       30.81       78.09    295.35 o 
  -4 -15  15        7.28      -23.80    355.21 o 
  -3 -15  15        8.81     -166.34    269.89 o 
  -2 -15  15       45.94      126.62    338.13 o 
  -1 -15  15       58.26      -97.65    317.41 o 
   0 -15  15        8.14      353.98    347.84 o 
   1 -15  15        2.29     -303.39    535.99 o 
  -7 -14  15       16.74      -86.61    137.05 o 
  -6 -14  15        0.73        7.16     99.83 o 
  -5 -14  15        3.28     -114.06    850.64 o 
  -4 -14  15       32.56       17.58    325.16 o 
  -3 -14  15       65.78      823.06    320.58 o 
  -2 -14  15       11.52      113.15    291.70 o 
  -1 -14  15        3.45     -249.56    249.56 o 
   0 -14  15       59.11     -305.66    626.50 o 
   1 -14  15       16.73      433.46    498.05 o 
  -8 -13  15        7.34      -37.85    136.06 o 
  -7 -13  15        2.27        9.63    123.09 o 
  -6 -13  15       29.40       91.53    123.68 o 
  -5 -13  15       22.21     -162.69    249.61 o 
  -4 -13  15        0.47     -164.88    320.54 o 
  -3 -13  15       47.65       66.10    304.61 o 
  -2 -13  15       53.75      -38.77    312.42 o 
  -1 -13  15       54.97       57.79    358.65 o 
   0 -13  15       46.58     -243.85    552.37 o 
   1 -13  15       11.70       45.12    320.13 o 
   2 -13  15       12.63     -320.40    463.44 o 
  -6 -12  15       39.66     -115.22    115.22 o 
  -5 -12  15       19.20      -42.57    106.77 o 
  -4 -12  15       17.49       78.94    335.24 o 
  -3 -12  15       61.61      406.96    473.82 o 
  -2 -12  15       10.08       42.48    567.06 o 
  -1 -12  15       27.13     -118.03    237.51 o 
   0 -12  15        0.55     -147.07    237.48 o 
   1 -12  15       17.99      376.24    276.84 o 
   2 -12  15       28.32      227.89    459.61 o 
  -4 -11  15       14.21      367.49    418.91 o 
  -3 -11  15       13.26     -302.24    302.24 o 
  -2 -11  15       13.55      356.35    301.25 o 
  -1 -11  15      139.72      -97.19    300.31 o 
   0 -11  15       17.96      183.88    288.59 o 
   1 -11  15        1.65      479.98    284.38 o 
   2 -11  15        7.15       81.70    459.90 o 
  -3 -10  15       19.05      128.40    452.63 o 
  -2 -10  15      127.06      385.38    279.75 o 
  -1 -10  15       53.57      233.39    292.90 o 
   0 -10  15      104.83      332.88    294.02 o 
   1 -10  15       93.27      200.16    295.99 o 
   2 -10  15      101.41      603.07    412.73 o 
  -2  -9  15        1.33     -280.38    386.66 o 
  -1  -9  15       72.83      246.70    288.62 o 
   0  -9  15      189.34      675.47    308.81 o 
   1  -9  15       63.81     -233.98    248.41 o 
   2  -9  15       64.70      279.61    395.42 o 
  -1  -8  15       62.42      170.58    431.90 o 
   0  -8  15       13.08     -170.03    285.40 o 
   1  -8  15       96.91      220.52    290.73 o 
   2  -8  15        1.89     -304.98    342.61 o 
   0  -7  15      142.14      385.52    327.91 o 
   1  -7  15       29.60      361.84    330.38 o 
   2  -7  15       43.20      -27.77    167.70 o 
   1  -6  15       36.71       38.69    326.06 o 
   2  -6  15        4.77       26.54     78.43 o 
   1  -5  15       52.88      149.61    350.78 o 
   2  -5  15      167.58       36.53     78.18 o 
   2  -4  15       17.59        1.22     81.32 o 
   2  -3  15       50.47        6.92     93.85 o 
   2  -2  15      303.21      106.39    132.65 o 
   2  -1  15      179.17      164.64    155.98 o 
   2   0  15       63.71      121.86    246.44 o 
   2   1  15      189.57      105.01     85.86 o 
   2   2  15      297.55      175.31     83.93 o 
   2   3  15       53.38       32.99     79.65 o 
   3   3  15       46.86      244.90    290.42 o 
   1   4  15      122.95       79.39     93.76 o 
   2   4  15       25.02       14.44     71.35 o 
   3   4  15        3.26      -28.22    113.25 o 
   1   5  15       40.44       69.18     78.60 o 
   2   5  15      170.09       31.70     72.47 o 
   3   5  15        3.62       15.93    104.70 o 
   0   6  15       81.63       18.38     76.39 o 
   1   6  15       31.03       28.49     74.90 o 
   2   6  15        5.13       25.99     76.73 o 
   3   6  15      152.84      189.07    106.19 o 
  -1   7  15       42.71       51.42    101.16 o 
   0   7  15      131.34       56.86     75.75 o 
   1   7  15       32.84      -31.94     66.55 o 
   2   7  15       44.91      -13.66     74.09 o 
   3   7  15       57.42      266.82    107.46 o 
  -1   8  15       59.28       44.89     70.84 o 
   0   8  15        9.79       69.73     72.03 o 
   1   8  15       72.58       -2.44     72.27 o 
   2   8  15        0.12       26.40     76.88 o 
   3   8  15        0.19       -2.95    110.40 o 
  -2   9  15        3.01      -89.36     96.44 o 
  -1   9  15       57.97      156.33     71.91 o 
   0   9  15      187.16      248.40     70.88 o 
   1   9  15       73.96       -8.27     74.21 o 
   2   9  15       75.10      -33.83     75.44 o 
   3   9  15       29.33      166.64    114.14 o 
  -3  10  15       30.28      103.42     99.89 o 
  -2  10  15      142.13      -40.10     69.79 o 
  -1  10  15       57.57       52.16     63.66 o 
   0  10  15      113.45      159.29     96.45 o 
   1  10  15      106.12      138.47    107.66 o 
   2  10  15      118.57      136.23     76.76 o 
   3  10  15      185.15      230.66    111.69 o 
  -4  11  15       12.83      -90.54    103.82 o 
  -3  11  15       11.54      138.75     71.96 o 
  -2  11  15        9.28       -9.52     55.55 o 
  -1  11  15      131.49      109.59     70.46 o 
   0  11  15       14.44     -102.45    116.79 o 
   1  11  15        5.78       65.77     76.02 o 
   2  11  15        4.94      155.82    115.32 o 
   3  11  15       36.07      -82.29    117.48 o 
  -6  12  15       42.66       43.26     95.95 o 
  -5  12  15       22.39      115.02    108.04 o 
  -4  12  15       17.39      201.85     78.03 o 
  -3  12  15       50.44      -34.12     80.32 o 
  -2  12  15       12.91      -80.81     80.81 o 
  -1  12  15       29.00       24.70     69.41 o 
   0  12  15        0.74       28.80     93.05 o 
   1  12  15        9.97      124.04     82.20 o 
   2  12  15       26.20      156.51    102.15 o 
   3  12  15       18.00       72.65    121.02 o 
  -8  13  15        7.11      166.64    111.29 o 
  -7  13  15        1.02      -85.33    125.05 o 
  -6  13  15       26.94     -114.14    114.14 o 
  -5  13  15       26.06       -7.94     87.10 o 
  -4  13  15        4.22      -14.87     67.11 o 
  -3  13  15       47.98      102.53    121.42 o 
  -2  13  15       48.70       41.99    111.98 o 
  -1  13  15       56.09       38.33     78.38 o 
   0  13  15       47.36       10.52     62.14 o 
   1  13  15       11.70        4.50    121.71 o 
   2  13  15        9.05       58.99    129.77 o 
  -7  14  15       14.28      -28.26    102.29 o 
  -6  14  15        0.57      -61.77     90.40 o 
  -5  14  15        3.33       56.51     86.07 o 
  -4  14  15       34.13      -39.95     68.09 o 
  -3  14  15       54.14       -6.83    151.94 o 
  -2  14  15       11.73       32.08     67.78 o 
  -1  14  15        2.28      161.33     81.26 o 
   0  14  15       62.50      114.57    104.75 o 
   1  14  15       14.93       71.77     89.61 o 
   2  14  15       17.93      176.57    110.99 o 
  -6  15  15       14.41      -33.52    114.43 o 
  -5  15  15       31.01      126.00    118.79 o 
  -4  15  15        7.47      -80.68     80.68 o 
  -3  15  15        7.89       46.25     70.14 o 
  -2  15  15       49.04      -67.15     96.79 o 
  -1  15  15       55.52       18.51     65.01 o 
   0  15  15        6.80      -82.88     82.88 o 
   1  15  15        2.12     -102.05    129.38 o 
  -3  16  15       71.35       80.87    103.23 o 
  -2  16  15        7.79      -90.24     94.69 o 
  -1  16  15        5.90      -60.96     93.08 o 
  -2 -15  16        3.55      368.76    544.05 o 
  -6 -14  16        1.47      148.15    152.48 o 
  -5 -14  16        0.82      204.56    371.53 o 
  -4 -14  16       24.07       99.98    349.37 o 
  -3 -14  16        7.19     -105.18    386.07 o 
  -2 -14  16        5.36     -190.41    343.39 o 
  -1 -14  16        0.87     -323.00    380.57 o 
   0 -14  16       11.06       37.98    355.20 o 
   1 -14  16        2.11       36.47    524.29 o 
  -7 -13  16       23.54       52.11    115.61 o 
  -6 -13  16        3.27       87.10    125.05 o 
  -5 -13  16        1.43      190.58    340.78 o 
  -4 -13  16        2.70       29.55    468.21 o 
  -3 -13  16       14.87     -315.12    315.12 o 
  -2 -13  16       31.39     -144.41    255.78 o 
  -1 -13  16       29.37      -85.86    383.61 o 
   0 -13  16       37.21      131.47    321.41 o 
   1 -13  16        5.60     -487.03    487.03 o 
  -6 -12  16        5.48       44.53    114.73 o 
  -5 -12  16       48.58      608.46    469.74 o 
  -4 -12  16       48.94      -94.65    315.89 o 
  -3 -12  16        5.76      -81.38    327.77 o 
  -2 -12  16        1.72      526.76    308.63 o 
  -1 -12  16        8.52      259.18    281.22 o 
   0 -12  16        1.82      -32.96    257.55 o 
   1 -12  16       23.80      -78.80    317.31 o 
   2 -12  16       16.73     -174.11    476.42 o 
  -4 -11  16        4.80     -159.36    437.09 o 
  -3 -11  16       80.73     -278.04    298.08 o 
  -2 -11  16       67.22       77.53    236.95 o 
  -1 -11  16       80.50       42.61    316.83 o 
   0 -11  16        1.45     -116.86    309.24 o 
   1 -11  16       13.73       86.68    304.61 o 
   2 -11  16        9.58      110.99    494.90 o 
  -3 -10  16       20.91      360.51    476.12 o 
  -2 -10  16       14.60     -283.50    321.14 o 
  -1 -10  16        7.09      101.92    309.60 o 
   0 -10  16       22.33      169.84    292.35 o 
   1 -10  16        8.64       70.33    313.47 o 
   2 -10  16       90.38      245.49    442.52 o 
  -2  -9  16      256.44      666.45    453.97 o 
  -1  -9  16       62.28      368.92    308.83 o 
   0  -9  16       39.22       24.84    318.38 o 
   1  -9  16       18.84      -23.25    303.84 o 
   2  -9  16       42.60      128.99    418.13 o 
  -1  -8  16      209.89     -220.14    485.42 o 
   0  -8  16       26.86      -18.96    322.58 o 
   1  -8  16      130.81      271.70    332.02 o 
   2  -8  16       22.05       26.84    244.01 o 
   0  -7  16       38.96      182.97    374.88 o 
   1  -7  16       35.62      -47.19    323.18 o 
   2  -7  16       95.79      172.15    100.38 o 
   0  -6  16      232.68       87.02    596.83 o 
   1  -6  16      100.18      249.59    322.60 o 
   2  -6  16        1.67       13.98     83.20 o 
   1  -5  16       85.25       53.63    385.17 o 
   2  -5  16       73.01       66.82     86.61 o 
   2  -4  16       12.18       79.34    119.74 o 
   2  -3  16       51.19      -48.57    132.82 o 
   2  -2  16       14.09       14.45    144.91 o 
   2   0  16       68.75      -24.78    610.54 o 
   2   1  16      101.47       21.06    116.27 o 
   2   2  16       15.95       22.66     85.68 o 
   1   3  16       58.69        8.24     99.47 o 
   2   3  16       44.89       34.58     81.57 o 
   1   4  16        6.16       43.65     84.93 o 
   2   4  16       12.83      -38.86     83.41 o 
   3   4  16      108.94       76.88    112.57 o 
   0   5  16       14.69       -1.08    118.37 o 
   1   5  16       84.09        0.18     80.64 o 
   2   5  16       73.77      125.30     74.89 o 
   3   5  16        9.61       22.02    121.02 o 
   0   6  16      234.32      100.88     79.05 o 
   1   6  16       84.22       81.57     73.06 o 
   2   6  16        2.65       -7.36     80.01 o 
   3   6  16        6.47       53.09    110.60 o 
  -1   7  16       54.90      118.57    105.59 o 
   0   7  16       36.80      114.66     62.49 o 
   1   7  16       30.86      133.85     77.86 o 
   2   7  16       98.02       93.56     82.30 o 
   3   7  16       36.10       20.25    114.63 o 
  -1   8  16      213.50       -4.20     75.13 o 
   0   8  16       23.01      -69.82     69.82 o 
   1   8  16      129.54       39.66     96.55 o 
   2   8  16       19.71       89.04     76.19 o 
   3   8  16       99.30      221.80    115.03 o 
  -2   9  16      249.32      176.59     99.16 o 
  -1   9  16       62.49       53.91     74.76 o 
   0   9  16       40.56       27.10     57.70 o 
   1   9  16        8.23      -61.45     61.45 o 
   2   9  16       38.43        4.25     78.13 o 
   3   9  16       44.16       63.61    118.17 o 
  -3  10  16       28.52      -29.30    102.83 o 
  -2  10  16       12.35        3.00     74.17 o 
  -1  10  16       11.31      -80.61    112.91 o 
   0  10  16       43.52      -20.89     77.09 o 
   1  10  16       13.63      -70.57     70.57 o 
   2  10  16       88.77       89.05     80.28 o 
   3  10  16        0.73       78.26    117.97 o 
  -5  11  16        4.57       83.66     92.71 o 
  -4  11  16        5.29       69.70    105.78 o 
  -3  11  16       73.44        6.95     89.81 o 
  -2  11  16       68.31       57.67     61.34 o 
  -1  11  16       70.30       83.90     76.92 o 
   0  11  16        1.42       86.64     79.28 o 
   1  11  16       26.72        4.33     82.27 o 
   2  11  16       12.54      -25.27    120.43 o 
   3  11  16       40.34     -102.84    124.17 o 
  -6  12  16        4.71      -65.48    115.52 o 
  -5  12  16       47.96      159.86    111.29 o 
  -4  12  16       50.69      -69.29     72.87 o 
  -3  12  16        7.71      -16.94     76.95 o 
  -2  12  16        3.02      -55.71     80.36 o 
  -1  12  16        8.23       88.42     78.97 o 
   0  12  16        0.49      -29.16     63.68 o 
   1  12  16       16.46       42.77    116.94 o 
   2  12  16       15.42      222.28    122.20 o 
  -7  13  16       21.69      128.49    126.13 o 
  -6  13  16        3.27       46.05     78.08 o 
  -5  13  16        0.12     -128.34    128.34 o 
  -4  13  16        3.87       12.39     85.95 o 
  -3  13  16       18.04       47.88     80.95 o 
  -2  13  16       26.77     -101.07    127.51 o 
  -1  13  16       26.20       -3.59     76.19 o 
   0  13  16       38.54      114.31    119.99 o 
   1  13  16        4.65       26.08     86.30 o 
   2  13  16        9.05       75.90    131.34 o 
  -6  14  16        0.69      -77.99     85.52 o 
  -5  14  16        1.04       62.39     91.13 o 
  -4  14  16       23.94      -96.13    214.52 o 
  -3  14  16        6.57     -111.83    167.96 o 
  -2  14  16        3.54        2.05     73.89 o 
  -1  14  16        1.81      -89.47     89.47 o 
   0  14  16       14.26      -11.94     88.22 o 
   1  14  16        1.49       28.89     87.90 o 
   2  14  16        0.79      181.58    143.63 o 
  -4  15  16        3.61       32.98     91.83 o 
  -3  15  16        3.15      -15.48    117.47 o 
  -2  15  16        4.32      197.52     94.15 o 
  -1  15  16        2.08      -64.04     73.59 o 
   0  15  16        8.09      -89.08     89.08 o 
  -3 -14  17        0.75     -294.83    447.41 o 
  -2 -14  17       14.94     -169.19    378.34 o 
  -5 -13  17        6.49     -111.22    469.19 o 
  -4 -13  17        9.72      474.57    380.97 o 
  -3 -13  17       19.50      295.95    345.29 o 
  -2 -13  17        4.87     -178.66    291.66 o 
  -1 -13  17       33.09       26.02    391.04 o 
   0 -13  17       11.61      -76.62    344.41 o 
   1 -13  17       16.87     -363.46    499.13 o 
  -7 -12  17        9.55       -3.64    137.64 o 
  -6 -12  17        2.43       37.16    169.29 o 
  -5 -12  17       31.73      289.33    473.67 o 
  -4 -12  17       24.43      367.68    333.13 o 
  -3 -12  17        0.75      365.40    368.25 o 
  -2 -12  17        6.18     -115.50    363.80 o 
  -1 -12  17       11.11     -280.12    326.31 o 
   0 -12  17       22.43     -173.83    323.59 o 
   1 -12  17        1.27      -34.12    572.51 o 
  -5 -11  17        1.87      255.80    474.45 o 
  -4 -11  17        6.59       -1.67    498.83 o 
  -3 -11  17       89.12     -188.31    333.56 o 
  -2 -11  17        4.35      120.75    266.71 o 
  -1 -11  17       10.06     -215.85    270.63 o 
   0 -11  17        4.64       99.93    254.60 o 
   1 -11  17       38.55      265.67    333.72 o 
   2 -11  17       33.86      387.06    496.77 o 
  -3 -10  17        3.76      421.16    501.78 o 
  -2 -10  17       84.38     -119.16    351.16 o 
  -1 -10  17       79.44     -133.43    327.52 o 
   0 -10  17       82.32      122.42    341.54 o 
   1 -10  17       12.85       22.20    320.25 o 
   2 -10  17        7.30     -469.44    469.44 o 
  -2  -9  17        4.78     -176.66    474.25 o 
  -1  -9  17       40.24       88.87    368.25 o 
   0  -9  17       12.44     -178.51    320.05 o 
   1  -9  17       26.48       12.31    320.77 o 
   2  -9  17       14.71      153.27    205.86 o 
  -1  -8  17       40.50      135.76    474.41 o 
   0  -8  17        9.52      -10.87    342.80 o 
   1  -8  17        6.28       20.58    313.44 o 
   2  -8  17       13.87       57.61    125.45 o 
   0  -7  17        2.01      -36.62    337.53 o 
   1  -7  17       18.81     -131.95    368.21 o 
   2  -7  17        7.53      253.05    121.12 o 
   0  -6  17        2.20     -223.07    610.02 o 
   1  -6  17       37.20      354.43    350.43 o 
   2  -6  17       36.62       53.09    119.35 o 
   1  -5  17       11.16     -265.23    348.65 o 
   2  -5  17       26.81       43.36    125.35 o 
   1  -4  17        5.91     -149.31    452.98 o 
   2  -4  17       14.00       35.79    137.54 o 
   2  -3  17       37.29       86.22    147.37 o 
   2   0  17        1.35     -120.23    661.24 o 
   2   1  17       13.93     -257.97    482.02 o 
   2   2  17       51.52      -15.74    101.82 o 
   1   3  17       38.15       70.72     96.99 o 
   2   3  17       40.74      -42.72     90.81 o 
   1   4  17        7.21      -47.36     89.21 o 
   2   4  17       14.15      -36.73     86.82 o 
   0   5  17       47.54      -10.22    124.46 o 
   1   5  17        7.67       57.29     83.61 o 
   2   5  17       27.88      -15.41     86.27 o 
   3   5  17       29.10       57.91    117.38 o 
   0   6  17        3.63       16.61     87.22 o 
   1   6  17       39.42       80.30     78.15 o 
   2   6  17       30.40       26.07     82.42 o 
   3   6  17       21.28      -30.18    117.38 o 
  -1   7  17       32.90       40.90    111.09 o 
   0   7  17        1.03       39.63     83.30 o 
   1   7  17       21.04       73.56     82.27 o 
   2   7  17        6.72       16.02     83.33 o 
   3   7  17        6.11       -4.42    121.22 o 
  -2   8  17       28.66       33.43    109.91 o 
  -1   8  17       44.87       52.95     91.68 o 
   0   8  17       12.36       55.57     83.80 o 
   1   8  17        5.59       73.82     81.41 o 
   2   8  17        9.93       62.10     84.65 o 
   3   8  17       14.74       88.78    119.74 o 
  -3   9  17       33.72      131.25    101.85 o 
  -2   9  17        7.62      -56.43     77.61 o 
  -1   9  17       38.03       21.29     62.91 o 
   0   9  17       12.92      114.86     63.95 o 
   1   9  17       17.07       44.80     82.27 o 
   2   9  17       14.55      -32.05    114.83 o 
   3   9  17       10.84       53.78    127.02 o 
  -4  10  17        3.23       83.27     92.22 o 
  -3  10  17        2.99       54.86    105.59 o 
  -2  10  17       90.68      -27.64     79.88 o 
  -1  10  17       94.91      -46.01     87.70 o 
   0  10  17       99.35       51.50     84.85 o 
   1  10  17       14.76       17.60     81.36 o 
   2  10  17        8.03     -118.46    119.55 o 
   3  10  17        5.11      -85.53    123.58 o 
  -5  11  17        1.79      -51.02    117.78 o 
  -4  11  17       10.17      -32.64    110.80 o 
  -3  11  17       89.62       22.98    113.21 o 
  -2  11  17        3.64       36.82     79.34 o 
  -1  11  17        7.38       48.67     62.93 o 
   0  11  17        0.70     -105.77    173.67 o 
   1  11  17       31.04       42.70     87.76 o 
   2  11  17       38.68       36.87    127.90 o 
  -6  12  17        3.36      -57.51    122.50 o 
  -5  12  17       31.36      -39.82    116.30 o 
  -4  12  17       21.84       73.71    107.60 o 
  -3  12  17        1.85      -65.89     65.89 o 
  -2  12  17        6.18      -59.47     83.21 o 
  -1  12  17        5.47       82.22     94.43 o 
   0  12  17       16.40       17.31     72.13 o 
   1  12  17        1.57       -9.13     82.27 o 
   2  12  17        2.04     -137.24    137.24 o 
  -6  13  17        1.11      188.19     90.85 o 
  -5  13  17        5.29       68.09     81.69 o 
  -4  13  17       10.90      -48.65     83.49 o 
  -3  13  17       24.35      -89.37    103.08 o 
  -2  13  17        9.51      124.94     94.96 o 
  -1  13  17       31.05      107.08    161.82 o 
   0  13  17        9.70      -73.12    188.41 o 
   1  13  17       14.48      -94.94     94.94 o 
   2  13  17        6.20     -120.53    120.53 o 
  -4  14  17        5.44      -82.29    132.82 o 
  -3  14  17        0.90      195.26     91.54 o 
  -2  14  17       13.52      -37.58    192.89 o 
  -1  14  17        8.15       55.39     82.80 o 
   0  14  17       18.92     -127.02    141.08 o 
  -3 -13  18        3.71     -335.93    508.07 o 
  -2 -13  18        8.29      -62.71    370.91 o 
  -1 -13  18       13.38      112.27    513.48 o 
  -5 -12  18        1.78     -128.98    507.58 o 
  -4 -12  18        0.20       -7.87    358.34 o 
  -3 -12  18       20.17      298.64    387.27 o 
  -2 -12  18        8.75     -164.97    368.89 o 
  -1 -12  18        0.25      134.00    369.17 o 
   0 -12  18        1.55      128.54    362.78 o 
   1 -12  18        5.82     -280.38    545.53 o 
  -5 -11  18        4.67      327.87    552.51 o 
  -4 -11  18        4.87     -240.17    522.52 o 
  -3 -11  18       62.46      412.93    584.82 o 
  -2 -11  18        6.89     -370.75    370.75 o 
  -1 -11  18       34.77      180.49    351.25 o 
   0 -11  18        1.14      142.99    365.00 o 
   1 -11  18       62.39      315.98    359.62 o 
  -3 -10  18        4.21       76.39    521.44 o 
  -2 -10  18        2.71      -50.17    360.26 o 
  -1 -10  18       51.34       17.16    352.90 o 
   0 -10  18        1.90       83.11    355.82 o 
   1 -10  18        6.43      -88.23    355.48 o 
  -2  -9  18       22.06     -128.59    521.25 o 
  -1  -9  18       30.83      -19.80    338.92 o 
   0  -9  18       59.47      -91.87    347.01 o 
   1  -9  18       49.92     -138.42    346.21 o 
   2  -9  18       14.24     -109.72    138.13 o 
  -1  -8  18       39.25     -256.65    375.95 o 
   0  -8  18       18.30      -51.82    328.03 o 
   1  -8  18       60.26      390.77    345.73 o 
   2  -8  18       15.70       26.74    131.64 o 
  -1  -7  18        5.32      155.92    604.22 o 
   0  -7  18       75.24      273.95    371.33 o 
   1  -7  18       31.22      206.11    330.11 o 
   2  -7  18        8.09       62.92    132.33 o 
   0  -6  18        4.12       44.30    463.44 o 
   1  -6  18        2.27      112.66    183.55 o 
   2  -6  18       40.39      128.69    137.74 o 
   1  -5  18       16.94       84.02    415.57 o 
   2  -5  18       13.27      -17.79    146.68 o 
   1  -4  18       35.94     -150.26    390.11 o 
   2   1  18       20.90      177.65    657.12 o 
   1   2  18       14.17        4.96    112.40 o 
   2   2  18       55.81        9.44    142.65 o 
   1   3  18        5.42       34.75    107.70 o 
   2   3  18        2.41      101.16    137.64 o 
   1   4  18       29.76       26.51     90.41 o 
   2   4  18       10.98      -29.10    129.97 o 
   0   5  18       39.82       19.68     95.00 o 
   1   5  18       17.35      -45.63     88.02 o 
   2   5  18       11.23       25.27    174.95 o 
   0   6  18        4.15      -52.09     82.25 o 
   1   6  18        1.87       11.66     84.82 o 
   2   6  18       35.98       29.85     94.06 o 
  -1   7  18        6.61       44.38     79.13 o 
   0   7  18       80.84       52.75     89.50 o 
   1   7  18       29.25       -6.65    125.40 o 
   2   7  18        7.11      -55.45    132.82 o 
  -2   8  18       18.60       22.51    109.13 o 
  -1   8  18       34.29      146.39     90.42 o 
   0   8  18       19.22       36.13     68.09 o 
   1   8  18       65.64       37.37     80.26 o 
   2   8  18       13.66       94.28    122.20 o 
  -3   9  18        3.28      -93.20    114.63 o 
  -2   9  18       23.86      -64.87     83.47 o 
  -1   9  18       24.60       33.97     81.75 o 
   0   9  18       60.55      -18.96    148.01 o 
   1   9  18       50.36      -66.77     86.16 o 
   2   9  18       17.53     -129.38    129.38 o 
  -4  10  18        2.85     -101.85    112.96 o 
  -3  10  18        2.42      -80.98     80.98 o 
  -2  10  18        7.03        9.86     96.89 o 
  -1  10  18       64.12      -24.82     85.25 o 
   0  10  18        1.20      -14.68     85.32 o 
   1  10  18        6.34      -37.07     82.79 o 
   2  10  18       34.96      -69.02    131.54 o 
  -5  11  18       10.46       11.01    124.46 o 
  -4  11  18       10.45      -13.52    142.80 o 
  -3  11  18       56.62      144.49    103.97 o 
  -2  11  18        6.84       -5.43    176.76 o 
  -1  11  18       34.65      -31.57     69.12 o 
   0  11  18        0.02      -64.38     69.88 o 
   1  11  18       56.00      -71.13     93.39 o 
   2  11  18        1.80       40.41    140.68 o 
  -6  12  18        5.81       52.79    138.23 o 
  -5  12  18        0.69      182.95    116.45 o 
  -4  12  18        0.10      -34.93    149.63 o 
  -3  12  18       18.25       93.54     70.60 o 
  -2  12  18        8.79      -88.74     88.74 o 
  -1  12  18        1.84      131.28    130.75 o 
   0  12  18        1.11      -63.01     96.20 o 
   1  12  18        5.66      -90.75     90.75 o 
  -5  13  18        5.10     -130.95    130.95 o 
  -4  13  18        3.99      -29.01    116.72 o 
  -3  13  18        2.21      178.66     91.83 o 
  -2  13  18        9.03       39.23     76.75 o 
  -1  13  18       12.56      -20.36     94.79 o 
   0  13  18        9.52     -100.83    100.83 o 
  -5 -11  19       35.57      -69.90    537.47 o 
  -4 -11  19       14.38      -83.33    379.81 o 
  -3 -11  19        4.68     -185.27    402.63 o 
  -2 -11  19        0.98     -169.89    367.64 o 
  -1 -11  19       15.56       42.04    399.98 o 
   0 -11  19        6.33      266.92    370.27 o 
  -4 -10  19        5.00      -34.80    564.80 o 
  -3 -10  19        7.23      294.38    355.94 o 
  -2 -10  19       15.82     -155.30    310.39 o 
  -1 -10  19       21.38      187.86    306.77 o 
   0 -10  19       45.95      137.48    362.56 o 
   1 -10  19       34.03      391.58    555.37 o 
  -3  -9  19       24.69      241.75    558.90 o 
  -2  -9  19        0.70     -230.79    383.69 o 
  -1  -9  19       43.85      162.00    382.58 o 
   0  -9  19       38.76     -236.56    393.69 o 
   1  -9  19       23.21      311.65    381.04 o 
  -2  -8  19        1.38     -511.31    624.37 o 
  -1  -8  19        4.13      173.88    435.94 o 
   0  -8  19        0.65      108.58    388.89 o 
   1  -8  19       12.03       13.66    163.38 o 
  -1  -7  19       38.19      -88.87    583.58 o 
   0  -7  19        0.55     -195.91    426.80 o 
   1  -7  19        9.58       36.16     97.14 o 
   0  -6  19        4.72      -49.35    427.52 o 
   1  -6  19        0.56       44.32    100.09 o 
   0  -5  19       28.60     -111.98    854.53 o 
   1  -5  19        9.12       16.72    103.22 o 
   1  -4  19        9.45      -57.91    164.57 o 
   1  -3  19        7.42        9.83    175.58 o 
   1   1  19        7.66       27.13    185.71 o 
   1   2  19        6.79      -40.93    112.85 o 
   2   2  19        8.40       23.20    236.34 o 
   1   3  19        9.42       28.12    100.92 o 
   2   3  19       12.62       38.64    150.22 o 
   0   4  19        4.36      -14.66    103.02 o 
   1   4  19        8.93       54.17     99.32 o 
   2   4  19        2.00      111.98    146.19 o 
   0   5  19       26.21      -50.03    105.25 o 
   1   5  19        7.70       19.40     95.66 o 
   2   5  19        4.64     -141.86    141.86 o 
  -1   6  19       13.66       12.78    129.48 o 
   0   6  19        4.00      -19.26     94.35 o 
   1   6  19        0.72       28.13     75.26 o 
   2   6  19       16.75      -83.56    139.41 o 
  -1   7  19       30.42       72.93     94.85 o 
   0   7  19        1.74      -16.89     97.16 o 
   1   7  19        9.18      -90.04     90.04 o 
   2   7  19        0.32       36.37    127.12 o 
  -2   8  19        1.66       25.01     84.35 o 
  -1   8  19        3.73       14.88     75.16 o 
   0   8  19        0.76      -86.88     86.88 o 
   1   8  19       14.07        4.14     86.66 o 
   2   8  19        0.58      -40.70    146.09 o 
  -3   9  19       23.91      -40.80    119.65 o 
  -2   9  19        1.68       56.23     89.44 o 
  -1   9  19       34.74      147.33     86.19 o 
   0   9  19       41.33       49.38     89.96 o 
   1   9  19       21.57      170.45     97.43 o 
   2   9  19        9.00     -143.04    143.04 o 
  -4  10  19        4.10       66.16    119.74 o 
  -3  10  19       11.83       49.43     91.40 o 
  -2  10  19       18.04       25.22     73.93 o 
  -1  10  19       23.09      -74.23     74.23 o 
   0  10  19       51.09       30.98     93.62 o 
   1  10  19       35.62       72.25     96.27 o 
   2  10  19        5.53       34.02    151.01 o 
  -5  11  19       31.31     -103.72    136.16 o 
  -4  11  19       16.51       89.46     93.26 o 
  -3  11  19        3.83      -40.87     93.65 o 
  -2  11  19        0.02      131.75     92.32 o 
  -1  11  19       11.87       22.33     93.49 o 
   0  11  19        8.04      -76.98     76.98 o 
   1  11  19        2.52      -56.26    197.26 o 
  -4  12  19        2.18      -27.43    140.49 o 
  -3  12  19        9.84      -48.37     86.68 o 
  -2  12  19       11.75      -38.97     75.17 o 
  -1  12  19        1.92       89.86     99.55 o 
  -4 -10  20       28.95     -267.61    613.47 o 
  -3 -10  20       20.92      146.18    429.34 o 
  -2 -10  20        3.16      208.59    421.98 o 
  -1 -10  20        4.06      245.69    415.61 o 
  -3  -9  20        3.20       18.97    596.94 o 
  -2  -9  20       28.65       72.60    449.15 o 
  -1  -9  20       20.32      409.25    439.12 o 
   0  -9  20       12.57      374.12    415.39 o 
  -2  -8  20       10.50      279.99    622.02 o 
  -1  -8  20       37.54     -177.64    423.56 o 
   0  -8  20       15.16      141.34    436.54 o 
   1  -8  20       16.13      -21.14    134.29 o 
  -1  -7  20       47.03     -105.16    461.95 o 
   0  -7  20        9.38     -138.83    414.57 o 
   1  -7  20        1.14       -2.83    109.71 o 
   0  -6  20       14.86     -287.86    595.96 o 
   1  -6  20        2.52      -38.71    113.65 o 
   0  -5  20        7.13       52.56    469.81 o 
   1  -5  20        1.18      -17.28    112.87 o 
   1  -4  20        4.22       56.93    124.21 o 
   1  -3  20       10.09       39.82    162.51 o 
   1  -2  20       22.26        0.69    185.71 o 
   1  -1  20       22.65      241.26    882.35 o 
   1   0  20       15.30      -35.70    134.74 o 
   1   1  20       25.19       58.63    112.76 o 
   1   2  20       20.18      -21.48    104.95 o 
   0   3  20        4.76       32.54    189.54 o 
   1   3  20       12.32      -53.61    103.83 o 
   2   3  20       16.36      -13.57    161.72 o 
   0   4  20        1.17      -53.19    158.58 o 
   1   4  20        6.14     -100.54    100.54 o 
   2   4  20        3.04      -36.57    160.25 o 
   0   5  20        6.31       74.99    102.38 o 
   1   5  20        1.21        6.12     99.05 o 
   2   5  20        9.15      -12.19    148.06 o 
  -1   6  20       12.37       19.19     98.81 o 
   0   6  20       10.55       47.34    104.61 o 
   1   6  20        2.39        0.85    105.19 o 
   2   6  20        2.92      115.61    149.92 o 
  -2   7  20       68.64       39.52    140.20 o 
  -1   7  20       45.80       22.53    101.95 o 
   0   7  20        8.63       97.73     98.95 o 
   1   7  20        0.20       36.76     97.22 o 
   2   7  20       46.40        0.29    154.06 o 
  -2   8  20        9.84      174.51    100.55 o 
  -1   8  20       42.23       51.84     94.22 o 
   0   8  20       12.20      -48.79     96.77 o 
   1   8  20       16.52       -8.05    107.85 o 
   2   8  20        3.17     -150.02    160.54 o 
  -3   9  20        2.69       30.92     89.06 o 
  -2   9  20       28.51       19.00     99.10 o 
  -1   9  20       19.39      -79.73     98.45 o 
   0   9  20       14.45       40.88     99.74 o 
   1   9  20        3.09      -12.20    104.86 o 
  -4  10  20       25.41        8.06    137.93 o 
  -3  10  20       26.00      -27.44     95.94 o 
  -2  10  20        3.50      -22.22    142.26 o 
  -1  10  20        5.16       -2.88     99.86 o 
   0  10  20        5.69      -56.16     77.52 o 
  -2  -8  21        8.87       39.22    469.61 o 
  -1  -8  21       13.24       84.24    482.61 o 
  -1  -7  21        3.77      -82.41    461.77 o 
   0  -7  21       10.03      -30.12    194.31 o 
  -1  -6  21        7.13      274.57    497.52 o 
   0  -6  21       10.57       17.83    488.46 o 
   1  -6  21        1.90      -16.52    169.78 o 
   0  -5  21        0.82      231.03    685.32 o 
   1  -5  21        1.04       42.86    184.23 o 
   1  -4  21        6.21     -123.48    194.36 o 
   0  -3  21       17.49      -32.54    240.47 o 
   1   0  21       76.19       84.26    857.70 o 
   1   1  21       32.03       32.05    176.18 o 
   1   2  21        5.51      -10.59    127.71 o 
   0   3  21       16.44       61.18    120.99 o 
   1   3  21        7.07       -1.84    114.75 o 
   0   4  21        6.26      -37.69    118.70 o 
   1   4  21        5.23      -11.82    115.72 o 
  -1   5  21        2.07       58.81    110.99 o 
   0   5  21        1.81       -5.46    106.84 o 
   1   5  21        1.57       82.34    112.08 o 
   2   5  21        6.72     -103.42    159.17 o 
  -1   6  21        8.15      -28.30    114.40 o 
   0   6  21        8.63       29.35    101.78 o 
   1   6  21        2.09      103.66    111.07 o 
   2   6  21        1.00      -44.93    163.69 o 
  -2   7  21        0.09      -55.72    101.52 o 
  -1   7  21        3.33       96.69    102.22 o 
   0   7  21        8.73        2.58    107.54 o 
   1   7  21        9.63      -48.14    109.18 o 
  -3   8  21        3.41        3.44    149.73 o 
  -2   8  21        6.91      -26.67    107.30 o 
  -1   8  21       15.70      -88.81    109.65 o 
   0   8  21        1.50      -85.83    110.95 o 
  -3   9  21        5.90      119.45    141.17 o 
  -2   9  21       12.57      -53.14    105.31 o 
   0  -5  22        4.77     -175.58    195.44 o 
   0  -4  22        0.76        5.60    201.64 o 
   0  -3  22       20.91       -3.92     63.08 o 
   0   1  22        0.83        1.77    282.74 o 
   1   1  22        2.85       28.81    219.53 o 
   0   2  22        6.54      -11.90    183.25 o 
   1   2  22        3.39      -26.74    207.04 o 
   0   3  22       22.48      114.61    118.60 o 
   1   3  22        0.19       57.41    190.03 o 
  -1   4  22        0.09     -139.31    194.16 o 
   0   4  22        1.16       63.88    122.95 o 
  -1   5  22        0.49       -3.03    133.60 o 
   0   5  22        3.18       66.26    121.48 o 
  -2   6  22        8.73       39.23    159.56 o 
  -1   6  22        1.97       65.21    115.78 o 
                                                 
