# Supplementary material for: Peculiar orientational disorder in 4-bromo-4′-nitrobiphenyl (BNBP) and 4-bromo-4′-cyanobiphenyl (BCNBP) leading to bipolar crystals
Source: IUCrJ. 2016 Apr 28;3(Pt 3):219–25. doi: 10.1107/S2052252516006709 (PMC4856144; doi:10.1107/S2052252516006709)
Supplement: Supplementary file 4 [file m-03-00219-BCNBP_bottomsup4.hkl]

# 
# h,k,l, Fc-squared, Fo-squared, sigma(Fo-squared) and status flag 
# 
data_shelxl 
_shelx_title ' BCNBP_bottom' 
_shelx_refln_list_code          4 
_shelx_F_calc_maximum      505.69 
_exptl_crystal_F_000      1024.00 
_reflns_d_resolution_high  0.6694 
 
loop_ 
 _symmetry_equiv_pos_as_xyz 
 'x, y, z' 
 '-x, y+1/2, -z' 
 
_cell_length_a     9.6028 
_cell_length_b    14.6523 
_cell_length_c    15.5726 
_cell_angle_alpha  90.000 
_cell_angle_beta   97.340 
_cell_angle_gamma  90.000 
 
_shelx_F_squared_multiplier     1.000 
 
loop_ 
 _refln_index_h 
 _refln_index_k 
 _refln_index_l 
 _refln_F_squared_calc 
 _refln_F_squared_meas 
 _refln_F_squared_sigma 
 _refln_observed_status 
   7 -18   0        5.11        6.19     41.19 o 
   6 -17   0       44.51        7.76     33.51 o 
   7 -17   0        4.48       -5.40     32.62 o 
   8 -17   0        1.13       -3.02     32.30 o 
   5 -16   0        8.43       -9.52     32.53 o 
   6 -16   0       21.91        2.18     28.17 o 
   7 -16   0        3.98       11.63     29.47 o 
   8 -16   0       14.42       22.22     28.86 o 
   9 -16   0       19.12       33.04     30.92 o 
   4 -15   0       14.58        4.38     37.82 o 
   5 -15   0       39.28      -15.04     36.22 o 
   6 -15   0       82.71       45.29     32.68 o 
   7 -15   0       38.74       21.88     28.88 o 
   8 -15   0       32.10       -1.33     49.11 o 
   9 -15   0        3.21        5.24     27.79 o 
  10 -15   0       14.47      -24.05     29.89 o 
   4 -14   0       28.00      -10.52     37.70 o 
   5 -14   0      293.21      114.04     36.47 o 
   6 -14   0       10.39       30.57     34.41 o 
   7 -14   0       14.05        2.13     33.84 o 
   8 -14   0       33.63       49.47     33.89 o 
   9 -14   0       59.87       29.57     35.61 o 
  10 -14   0       16.35      -26.59     34.28 o 
   3 -13   0      720.01      241.63    313.25 o 
   4 -13   0       92.07       23.88     35.54 o 
   5 -13   0      128.01       64.43     39.39 o 
   6 -13   0       50.30       87.53    103.09 o 
   7 -13   0      113.42      238.28     94.34 o 
   8 -13   0       26.80        5.84     76.83 o 
   9 -13   0       13.98        0.97     77.80 o 
  10 -13   0        5.02       -8.75     91.42 o 
  11 -13   0       12.41      -90.45     98.23 o 
   3 -12   0      127.43       70.84     57.38 o 
   4 -12   0     2059.66     1156.65    581.59 o 
   5 -12   0       37.89       34.04    101.15 o 
   6 -12   0      237.54      231.48     94.34 o 
   7 -12   0       54.36      -14.59     90.45 o 
   8 -12   0      253.91      292.76     94.34 o 
   9 -12   0        0.26       33.07     82.67 o 
  10 -12   0       49.83       95.31     91.42 o 
  11 -12   0        2.56       59.32    101.14 o 
   2 -11   0     1428.42     1315.82    448.16 o 
   3 -11   0     1079.58      896.66    157.14 o 
   4 -11   0      288.06      346.27    106.99 o 
   5 -11   0       49.44       78.78     87.53 o 
   6 -11   0      166.17      100.24     57.96 o 
   7 -11   0      352.63      365.02     54.98 o 
   8 -11   0      272.73      247.20     60.51 o 
   9 -11   0       17.98      -31.92     56.66 o 
  10 -11   0        9.14      -20.90     87.53 o 
  11 -11   0        6.75       25.29     98.23 o 
  12 -11   0        1.67     -110.87    110.87 o 
   2 -10   0       37.65       80.88     83.39 o 
   3 -10   0     2680.65     2655.63    101.28 o 
   4 -10   0     1741.19     1747.13     87.60 o 
   5 -10   0     3490.80     3617.37     58.24 o 
   6 -10   0       22.83       67.58     49.43 o 
   7 -10   0      162.65      224.50     48.48 o 
   8 -10   0        3.78      -53.43     53.43 o 
   9 -10   0      212.28      235.47     62.25 o 
  10 -10   0       10.02       54.75     58.65 o 
  11 -10   0        4.20      -77.80     77.80 o 
  12 -10   0       29.17      -76.83    109.90 o 
   2  -9   0     2200.46     2075.07    103.22 o 
   3  -9   0     1779.25     1776.57     80.80 o 
   4  -9   0     1138.13     1150.69     49.88 o 
   5  -9   0      151.64      177.69     51.57 o 
   6  -9   0      132.04      117.81     46.23 o 
   7  -9   0      363.84      408.98     47.78 o 
   8  -9   0      371.22      328.55     50.13 o 
   9  -9   0       25.32      134.32     61.27 o 
  10  -9   0      102.92       60.64     51.56 o 
  11  -9   0       39.43       30.28     57.03 o 
  12  -9   0       69.20       78.62     62.70 o 
   1  -8   0       75.01       61.39     99.46 o 
   2  -8   0      297.51      377.41     69.06 o 
   3  -8   0      371.56      380.21     49.86 o 
   4  -8   0     4800.20     4930.26     57.53 o 
   5  -8   0       50.97       -5.69     44.45 o 
   6  -8   0      314.10      349.84     45.84 o 
   7  -8   0       18.01       13.19     62.24 o 
   8  -8   0      232.93      198.43     46.20 o 
   9  -8   0      284.05      273.64     45.70 o 
  10  -8   0      240.57      217.55     50.91 o 
  11  -8   0       17.51      -20.19     51.84 o 
  12  -8   0        6.83       31.17     57.57 o 
  13  -8   0       27.25       30.41     61.19 o 
   1  -7   0     7144.84     6628.52    206.78 o 
   2  -7   0     2286.13     2770.07     60.12 o 
   3  -7   0     3076.49     3133.20     50.77 o 
   4  -7   0       39.33       43.65     40.89 o 
   5  -7   0     1045.30     1147.25     44.75 o 
   6  -7   0       85.56       88.01     40.19 o 
   7  -7   0      878.84      852.36     62.75 o 
   8  -7   0        3.18       46.05     40.91 o 
   9  -7   0      140.13      157.51     43.18 o 
  10  -7   0        5.82       62.99     45.42 o 
  11  -7   0       78.51       82.80     46.65 o 
  12  -7   0       19.81        2.40     50.46 o 
  13  -7   0        0.71       94.15     64.67 o 
   1  -6   0     3307.63     3661.27    108.26 o 
   2  -6   0       34.70       69.52     42.29 o 
   3  -6   0     1318.24     1504.93    105.62 o 
   4  -6   0     1632.69     1598.40     46.24 o 
   5  -6   0      230.39      249.14     38.44 o 
   6  -6   0       10.75       73.40     41.40 o 
   7  -6   0      260.94      244.35     40.19 o 
   8  -6   0      459.09      424.29     87.54 o 
   9  -6   0       35.01       55.20     41.80 o 
  10  -6   0       27.23       11.41     44.95 o 
  11  -6   0       47.40       36.93     45.96 o 
  12  -6   0       35.61       85.09     47.66 o 
  13  -6   0        1.55      105.04     86.07 o 
   1  -5   0     3112.98     3488.02     71.49 o 
   2  -5   0     2398.31     2624.70     48.70 o 
   3  -5   0     2057.39     2181.30     43.83 o 
   4  -5   0        8.26       31.45     35.41 o 
   5  -5   0      892.62      922.51     40.21 o 
   6  -5   0      163.88      199.77     66.14 o 
   7  -5   0      534.17      484.68     39.05 o 
   8  -5   0       56.73        7.81     76.35 o 
   9  -5   0       20.95      -24.15     39.82 o 
  10  -5   0       18.66       41.45     41.88 o 
  11  -5   0      122.49      139.86     46.11 o 
  12  -5   0       21.28      122.64     47.42 o 
  13  -5   0        6.82       12.77     49.77 o 
   1  -4   0       51.12       41.82     41.26 o 
   2  -4   0      242.46      239.78     34.73 o 
   3  -4   0      336.77      364.49     34.05 o 
   4  -4   0     1536.37     1526.24     38.09 o 
   5  -4   0     1189.57     1276.43     38.84 o 
   6  -4   0      298.93      319.55     43.28 o 
   7  -4   0       60.02       58.46     50.57 o 
   8  -4   0      394.68      437.65     37.12 o 
   9  -4   0      259.86      212.41     39.33 o 
  10  -4   0       87.74      109.58     42.09 o 
  11  -4   0        2.45       -9.65     44.73 o 
  12  -4   0        0.16      -54.39     59.81 o 
  13  -4   0       58.99      119.42     49.43 o 
   1  -3   0     1995.34     1844.02     57.60 o 
   2  -3   0      978.69      812.51     38.21 o 
   3  -3   0     7372.70     7692.27     79.33 o 
   4  -3   0      522.04      546.73     36.07 o 
   5  -3   0      920.95      950.66     37.77 o 
   6  -3   0     1203.34     1149.23     38.46 o 
   7  -3   0      418.49      453.68     38.06 o 
   8  -3   0      602.58      601.68     51.07 o 
   9  -3   0       30.40       16.50     39.82 o 
  10  -3   0      121.24      124.03     41.40 o 
  11  -3   0       18.14       73.67     46.68 o 
  12  -3   0       82.15      214.58    110.39 o 
  13  -3   0       15.12        9.03     70.02 o 
  14  -3   0        0.61     -100.26    126.43 o 
   1  -2   0     4304.70     4096.39     69.04 o 
   2  -2   0       10.54       10.07     35.05 o 
   3  -2   0      738.32     1096.51     36.46 o 
   4  -2   0      503.63      494.64     35.75 o 
   5  -2   0     6344.55     6203.13    105.97 o 
   6  -2   0      184.47      208.64     35.98 o 
   7  -2   0      706.10      707.42     38.36 o 
   8  -2   0       84.59       87.53     35.86 o 
   9  -2   0      833.13      840.13     75.40 o 
  10  -2   0       72.00       89.99     39.04 o 
  11  -2   0       26.17      -23.46     48.14 o 
  12  -2   0       11.33       89.78     55.43 o 
  13  -2   0       76.15        6.09     46.65 o 
  14  -2   0       12.76      -37.47     54.64 o 
   1  -1   0     1008.84      872.03     42.92 o 
   2  -1   0      299.09      293.26     37.49 o 
   3  -1   0    31287.29    32298.77    255.05 o 
   4  -1   0     1440.31     1439.10     36.83 o 
   5  -1   0     7596.47     7884.21     62.08 o 
   6  -1   0      667.61      583.12     43.29 o 
   7  -1   0     2084.48     2081.71     38.09 o 
   8  -1   0     1797.54     1833.33     38.66 o 
   9  -1   0       37.85      -12.29     62.73 o 
  10  -1   0       55.33       36.67     86.07 o 
  11  -1   0      441.62      469.03     71.49 o 
  12  -1   0      107.62      177.25     43.76 o 
  13  -1   0        0.18       88.72     46.32 o 
  14  -1   0        1.92       -6.46     70.02 o 
   1   0   0       13.78       28.39     21.29 o 
   2   0   0      148.66      257.79     31.06 o 
   3   0   0       67.11       97.47     32.30 o 
   4   0   0    44197.75    47037.66    853.14 o 
   5   0   0       35.82       54.93     34.99 o 
   6   0   0      862.55      942.02     75.90 o 
   7   0   0       54.38       24.99     33.61 o 
   8   0   0    11053.52    11265.11     85.03 o 
   9   0   0       16.95      -16.23     36.83 o 
  10   0   0        9.14       78.88     49.11 o 
  11   0   0        2.08       25.68     40.01 o 
  12   0   0       75.77       68.87     41.34 o 
  13   0   0        2.78      -17.80     69.54 o 
  14   0   0       17.74       12.37    116.71 o 
   1   1   0     1483.05     1243.45     99.62 o 
   2   1   0      488.90      622.40     37.50 o 
   3   1   0    30659.33    31576.69     90.08 o 
   4   1   0     1471.94     1487.28     36.72 o 
   5   1   0     7385.30     7638.25     92.37 o 
   6   1   0      675.49      666.27     50.59 o 
   7   1   0     2091.64     2092.74     41.86 o 
   8   1   0     1898.86     1950.23     36.86 o 
   9   1   0       44.46       33.95     35.96 o 
  10   1   0       56.60       75.21    123.51 o 
  11   1   0      447.38      422.62     77.81 o 
  12   1   0      111.83      184.62     39.18 o 
  13   1   0        0.95       29.75     43.87 o 
  14   1   0        1.31      -41.67     41.67 o 
   1   2   0     4409.44     4390.65     71.44 o 
   2   2   0       10.30       41.82     32.32 o 
   3   2   0     1091.89     1484.96     35.05 o 
   4   2   0      541.09      539.56     32.63 o 
   5   2   0     6192.59     6182.90     63.97 o 
   6   2   0      212.16      250.73     32.62 o 
   7   2   0      744.32      842.52     34.21 o 
   8   2   0       82.31       70.31     32.92 o 
   9   2   0      805.12      776.49     47.67 o 
  10   2   0       84.08      132.05     36.10 o 
  11   2   0       22.00       67.36     37.25 o 
  12   2   0       11.60      -40.14     40.14 o 
  13   2   0       74.54      191.92     71.00 o 
  14   2   0       13.66      157.55     72.94 o 
   1   3   0     2025.73     1887.67     52.05 o 
   2   3   0     1119.50      947.99     34.08 o 
   3   3   0     7444.12     7728.21    113.62 o 
   4   3   0      553.59      603.97     37.95 o 
   5   3   0     1032.98     1099.60     32.68 o 
   6   3   0     1191.03     1109.31     33.37 o 
   7   3   0      404.55      369.29     31.98 o 
   8   3   0      619.91      583.74     32.24 o 
   9   3   0       26.63       27.15     33.51 o 
  10   3   0      114.41       64.02     60.79 o 
  11   3   0       17.99      -47.09     65.16 o 
  12   3   0       82.21      -11.72     39.04 o 
  13   3   0       17.27      -61.76     61.76 o 
   1   4   0       51.93       50.78     36.56 o 
   2   4   0      232.64      213.77     30.84 o 
   3   4   0      393.97      369.46     28.54 o 
   4   4   0     1535.83     1570.10     32.70 o 
   5   4   0     1171.16     1229.30     32.00 o 
   6   4   0      302.66      327.20     30.93 o 
   7   4   0       46.35       54.19     30.24 o 
   8   4   0      390.63      373.31     31.29 o 
   9   4   0      265.57      304.82     32.30 o 
  10   4   0       89.10      138.31     34.20 o 
  11   4   0        4.90      -34.75     34.75 o 
  12   4   0        0.57      -25.47     36.83 o 
  13   4   0       59.15      124.49     39.89 o 
   1   5   0     3111.12     3470.03    100.00 o 
   2   5   0     2100.42     2351.56     40.63 o 
   3   5   0     2025.88     2071.93     34.09 o 
   4   5   0        5.24       25.87     29.68 o 
   5   5   0      902.96      915.09     30.57 o 
   6   5   0      120.33      114.33     29.17 o 
   7   5   0      528.29      523.94     30.60 o 
   8   5   0       54.98        1.98     29.86 o 
   9   5   0       26.26       76.36     45.22 o 
  10   5   0       13.87       37.68     33.31 o 
  11   5   0      122.15      104.51     34.37 o 
  12   5   0       22.53       10.94     90.45 o 
  13   5   0        5.77       39.84     36.37 o 
   1   6   0     2639.45     2887.44     58.42 o 
   2   6   0       36.54       63.22     30.95 o 
   3   6   0     1029.76     1161.89     31.73 o 
   4   6   0     1637.37     1516.59     29.94 o 
   5   6   0      166.66      122.97     28.17 o 
   6   6   0       13.74       29.39     27.79 o 
   7   6   0      217.32      216.83     29.48 o 
   8   6   0      464.44      448.61     30.24 o 
   9   6   0       28.20       45.06     30.92 o 
  10   6   0       29.95       94.21     32.23 o 
  11   6   0       45.51       17.60     50.09 o 
  12   6   0       36.44       24.65     35.29 o 
  13   6   0        1.69      -64.67     64.67 o 
   2   7   0     2359.14     2918.86     57.47 o 
   3   7   0     3170.71     3243.27     43.37 o 
   4   7   0       44.18       50.93     31.28 o 
   5   7   0     1017.86     1066.06     29.19 o 
   6   7   0       86.04      127.09     29.17 o 
   7   7   0      887.40      813.63     30.18 o 
   8   7   0        2.99      -23.80     28.38 o 
   9   7   0      129.66       95.15     29.86 o 
  10   7   0       10.51       -1.56     31.54 o 
  11   7   0       80.21      103.98     38.90 o 
  12   7   0       18.64      -26.04     53.00 o 
  13   7   0        0.33      -36.43     36.43 o 
   2   8   0      305.65      361.45     29.91 o 
   3   8   0      370.75      356.15     32.31 o 
   4   8   0     4837.25     5124.70    141.38 o 
   5   8   0       30.32       21.44     28.74 o 
   6   8   0      324.45      362.82     30.14 o 
   7   8   0       20.22        5.58     27.79 o 
   8   8   0      243.45      293.17     30.38 o 
   9   8   0      287.07      315.61     65.17 o 
  10   8   0      264.05      235.08     30.58 o 
  11   8   0       17.90       30.80     31.84 o 
  12   8   0        7.41      -33.99     33.99 o 
  13   8   0       27.03       23.90     45.22 o 
   2   9   0     2100.75     2041.58    268.74 o 
   3   9   0     1792.68     1902.40     39.48 o 
   4   9   0     1131.63     1176.26     38.44 o 
   5   9   0      191.41      229.68     29.08 o 
   6   9   0       76.28      137.86     28.49 o 
   7   9   0      354.67      366.09     27.41 o 
   8   9   0      363.05      374.06     42.31 o 
   9   9   0       22.46       23.03     27.97 o 
  10   9   0      103.64      134.30     59.33 o 
  11   9   0       44.91       59.63     32.53 o 
  12   9   0       62.29       12.73     33.62 o 
   3  10   0     2799.11     2878.20     75.20 o 
   4  10   0     1875.60     1897.44     35.32 o 
   5  10   0     3482.52     3663.34    124.67 o 
   6  10   0       18.38       15.42     25.78 o 
   7  10   0      200.36      211.08     45.71 o 
   8  10   0        3.84       31.43     28.24 o 
   9  10   0      199.17      251.52     29.77 o 
  10  10   0        9.65       18.96     28.20 o 
  11  10   0        6.94      -33.55     33.55 o 
  12  10   0       27.64       46.29     57.38 o 
   3  11   0     1053.30     1045.78     48.54 o 
   4  11   0      288.98      293.50     27.22 o 
   5  11   0       33.22       56.26     29.22 o 
   6  11   0      125.28      190.24     40.85 o 
   7  11   0      335.91      377.42     27.23 o 
   8  11   0      267.18      223.24     46.69 o 
   9  11   0       19.10       33.38     28.66 o 
  10  11   0        8.35        5.50     28.17 o 
  11  11   0        8.40       16.23     31.28 o 
  12  11   0        2.59       31.95     54.95 o 
   3  12   0      143.83      128.77     56.48 o 
   4  12   0     2024.63     1916.84     43.21 o 
   5  12   0       34.01       46.12     23.59 o 
   6  12   0      241.79      249.80     23.41 o 
   7  12   0       64.83       25.19     27.97 o 
   8  12   0      258.95      357.55     31.61 o 
   9  12   0        0.16       -8.75     34.04 o 
  10  12   0       47.44       -0.68     29.22 o 
  11  12   0        2.76      -27.58     30.60 o 
   4  13   0       86.25       94.67     39.13 o 
   5  13   0      128.62      140.45     34.37 o 
   6  13   0       51.43       94.33     31.24 o 
   7  13   0      119.15      183.12     28.93 o 
   8  13   0       25.48       19.02     31.97 o 
   9  13   0       13.68       33.55     32.32 o 
  10  13   0        5.52       30.82     34.54 o 
  11  13   0       14.11       80.43     45.57 o 
   5  14   0      303.55      358.47     39.51 o 
   6  14   0        9.39       44.00     31.28 o 
   7  14   0       15.87       20.05     32.99 o 
   8  14   0       35.36       65.82     32.66 o 
   9  14   0       56.10      119.62     33.70 o 
  10  14   0       18.00        8.95     35.74 o 
   5  15   0       42.92       67.11     52.95 o 
   6  15   0       80.88      114.96     37.48 o 
   7  15   0       32.52       -0.04     37.06 o 
   8  15   0       30.09       17.12     35.41 o 
   9  15   0        2.89       50.29     34.36 o 
  10  15   0       15.45       -4.19     37.65 o 
   6  16   0       24.51       41.56     50.51 o 
   7  16   0        4.38        5.67     41.57 o 
   8  16   0       13.40       32.85     37.06 o 
   9  16   0       18.74       26.26     39.20 o 
   7  17   0        4.51       22.33     55.36 o 
   8  17   0        1.54       -3.42     43.95 o 
  -7 -18   1       10.56       -8.75     39.20 o 
   7 -18   1       37.10        3.78     40.23 o 
  -8 -17   1       35.02        6.75     31.97 o 
  -7 -17   1       25.36       25.36     31.28 o 
  -6 -17   1        3.99      -13.55     35.58 o 
   6 -17   1       82.91       -1.96     34.36 o 
   7 -17   1       17.79        2.43     30.95 o 
   8 -17   1        6.31       -0.08     31.97 o 
  -9 -16   1        0.52       17.38     30.92 o 
  -8 -16   1        3.86       32.05     29.47 o 
  -7 -16   1        4.01       -3.08     28.17 o 
  -6 -16   1      250.84       26.85     28.17 o 
  -5 -16   1        2.05        0.60     33.68 o 
   5 -16   1       10.18       -3.70     31.93 o 
   6 -16   1        4.91       -1.20     28.78 o 
   7 -16   1        0.68       -4.03     28.48 o 
   8 -16   1       79.14       27.72     29.57 o 
   9 -16   1        2.04      -29.05     30.92 o 
 -10 -15   1        1.80        6.54     29.86 o 
  -9 -15   1        5.47       51.66     30.16 o 
  -8 -15   1       38.64       45.85     27.85 o 
  -7 -15   1      151.20       40.34     35.99 o 
  -6 -15   1       18.13       23.59     34.09 o 
  -5 -15   1       14.72       10.38     34.99 o 
  -4 -15   1      132.08       23.40     36.67 o 
   4 -15   1       31.57       12.87     42.26 o 
   5 -15   1      215.27       45.38     31.82 o 
   6 -15   1       67.76       -7.71     28.86 o 
   7 -15   1       24.65       30.37     26.11 o 
   8 -15   1        2.98      -17.24     30.63 o 
   9 -15   1       34.62      -23.89     28.48 o 
  10 -15   1        2.04       -2.77     30.92 o 
 -10 -14   1        1.74       93.36     62.24 o 
  -9 -14   1       20.97       25.29     62.24 o 
  -8 -14   1        8.55       32.09     77.80 o 
  -7 -14   1       62.78      107.95     92.39 o 
  -6 -14   1       14.10       24.31    121.57 o 
  -5 -14   1      353.66      183.78     91.43 o 
  -4 -14   1      141.41       43.50     39.48 o 
   4 -14   1       46.61       -3.27     35.65 o 
   5 -14   1      106.94       75.67     33.41 o 
   6 -14   1       16.00       23.24     32.59 o 
   7 -14   1       24.37       32.23     31.12 o 
   8 -14   1        8.39       -1.43     30.15 o 
   9 -14   1       44.81      -36.85     53.98 o 
  10 -14   1        0.04      -26.76     36.84 o 
 -11 -13   1        1.06      -11.67    100.17 o 
 -10 -13   1        3.97      102.12     83.64 o 
  -9 -13   1        5.97      -11.67     93.36 o 
  -8 -13   1      177.37      102.12     79.75 o 
  -7 -13   1        2.96       -0.97    100.17 o 
  -6 -13   1       44.04       83.64    115.73 o 
  -5 -13   1      101.12       56.41    121.57 o 
  -4 -13   1      141.79      134.22    137.14 o 
  -3 -13   1      115.73       31.04     46.18 o 
   3 -13   1        7.87       28.11     53.49 o 
   4 -13   1       93.68        9.93     34.85 o 
   5 -13   1        9.51        9.24     33.05 o 
   6 -13   1      129.50      100.04     49.12 o 
   7 -13   1       17.04       43.75     83.64 o 
   8 -13   1        2.48      -33.96     35.91 o 
   9 -13   1        3.67        6.47     32.43 o 
  10 -13   1       35.42      -30.69     38.58 o 
  11 -13   1        1.88        2.96     40.10 o 
 -11 -12   1       20.88       69.05    101.14 o 
 -10 -12   1       17.04      -85.58     85.58 o 
  -9 -12   1       46.09        3.06     60.04 o 
  -8 -12   1       20.83       28.46     61.21 o 
  -7 -12   1       32.11       59.29     60.26 o 
  -6 -12   1       97.19       57.17     57.75 o 
  -5 -12   1      107.20      187.71    112.82 o 
  -4 -12   1      241.41      177.99    117.69 o 
  -3 -12   1        1.41      -73.91    150.74 o 
   3 -12   1       30.86       33.73     61.31 o 
   4 -12   1      189.44      136.14     67.60 o 
   5 -12   1       47.05       45.10     32.60 o 
   6 -12   1      174.01       94.16     52.03 o 
   7 -12   1       92.56       65.16     76.83 o 
   8 -12   1       55.60       17.51     92.39 o 
   9 -12   1       48.52      -62.24     83.64 o 
  10 -12   1       21.53      -97.25     99.20 o 
  11 -12   1        1.75       14.64     65.65 o 
 -12 -11   1       59.95       62.87     81.44 o 
 -11 -11   1       15.06      -27.29     69.42 o 
 -10 -11   1        0.36      -21.24     73.91 o 
  -9 -11   1       27.66       69.25     56.73 o 
  -8 -11   1       26.71       55.94     52.61 o 
  -7 -11   1       12.53       50.02     54.21 o 
  -6 -11   1      223.04      256.63     60.23 o 
  -5 -11   1      247.50      219.46     57.07 o 
  -4 -11   1      718.89      676.95     66.85 o 
  -3 -11   1       24.71       47.65    131.29 o 
  -2 -11   1      361.91      299.72     93.10 o 
   2 -11   1      369.03      301.96    106.56 o 
   3 -11   1      318.57      299.27     62.41 o 
   4 -11   1      626.67      489.23     98.74 o 
   5 -11   1        8.74       60.30     85.58 o 
   6 -11   1      314.76      299.58     71.00 o 
   7 -11   1      250.16      267.47     86.56 o 
   8 -11   1        0.75       17.51     87.53 o 
   9 -11   1       10.23       35.98     96.28 o 
  10 -11   1       58.61      163.39     89.48 o 
  11 -11   1       28.45      174.09    102.12 o 
  12 -11   1        4.93       74.89    115.73 o 
 -12 -10   1        8.63      -35.49     74.62 o 
 -11 -10   1        2.57      -62.85     62.85 o 
 -10 -10   1       57.46       94.49    115.73 o 
  -9 -10   1      103.79      108.95     56.19 o 
  -8 -10   1      144.57      157.47     50.38 o 
  -7 -10   1       68.10       46.31     48.81 o 
  -6 -10   1        4.22       50.97     51.75 o 
  -5 -10   1      465.55      476.96     66.15 o 
  -4 -10   1      326.51      317.51     52.91 o 
  -3 -10   1       23.16       28.16     64.60 o 
  -2 -10   1       29.77       92.39    133.24 o 
   2 -10   1      130.43      110.39     79.78 o 
   3 -10   1      310.72      350.65     73.92 o 
   4 -10   1       26.33       21.40     76.83 o 
   5 -10   1      149.21      190.63     75.86 o 
   6 -10   1       59.82      102.12     78.78 o 
   7 -10   1       72.36      101.67     64.68 o 
   8 -10   1       93.54      150.63     50.52 o 
   9 -10   1       34.85      132.42     67.59 o 
  10 -10   1        1.11      -12.64     83.64 o 
  11 -10   1        0.64      -10.70     93.36 o 
  12 -10   1        8.35      -58.35    105.03 o 
 -12  -9   1        8.30       34.18     64.66 o 
 -11  -9   1       59.01       61.50     57.40 o 
 -10  -9   1        1.49      -58.56     72.45 o 
  -9  -9   1       47.17       64.77     51.23 o 
  -8  -9   1        1.93       40.37     65.65 o 
  -7  -9   1      639.04      659.10     45.74 o 
  -6  -9   1      227.47      185.16     46.93 o 
  -5  -9   1       27.47       13.17     43.26 o 
  -4  -9   1     1074.97     1010.43     54.99 o 
  -3  -9   1     2223.82     2363.81     61.27 o 
  -2  -9   1      389.61      392.02    105.06 o 
   2  -9   1      964.91      958.80     63.20 o 
   3  -9   1      150.06      173.13     71.00 o 
   4  -9   1      412.66      413.41     74.90 o 
   5  -9   1     1170.41     1239.10     50.42 o 
   6  -9   1      197.69      232.47     51.92 o 
   7  -9   1      210.87      184.60     44.00 o 
   8  -9   1       31.45       15.21     48.63 o 
   9  -9   1       18.14      -61.27     61.27 o 
  10  -9   1       12.25       58.56     52.74 o 
  11  -9   1       29.34      -57.27     57.27 o 
  12  -9   1        0.22       19.45     94.34 o 
 -13  -8   1        6.24      -40.55     59.57 o 
 -12  -8   1        0.82      -57.46     57.46 o 
 -11  -8   1       62.75       -5.75     52.21 o 
 -10  -8   1      158.33      258.28     48.45 o 
  -9  -8   1      142.12      208.27     44.70 o 
  -8  -8   1       34.76       37.71     43.26 o 
  -7  -8   1       41.73       51.86     42.94 o 
  -6  -8   1     1679.20     1730.30     48.34 o 
  -5  -8   1      479.27      540.95     45.84 o 
  -4  -8   1     1743.66     1844.87     52.99 o 
  -3  -8   1       86.39       70.03     48.13 o 
  -2  -8   1     3595.93     3189.32    376.25 o 
  -1  -8   1       92.47       55.44    126.44 o 
   1  -8   1      147.45      125.84     78.87 o 
   2  -8   1     1574.55     1586.33    110.98 o 
   3  -8   1      294.54      409.51     70.03 o 
   4  -8   1     3409.56     3442.23     58.14 o 
   5  -8   1      121.03      123.00     75.86 o 
   6  -8   1       55.97       97.97     45.54 o 
   7  -8   1      162.05      218.35     45.53 o 
   8  -8   1      183.97      201.86     43.57 o 
   9  -8   1       32.21       90.07     45.70 o 
  10  -8   1       12.33      -27.47     48.39 o 
  11  -8   1       51.74       56.01     57.66 o 
  12  -8   1       36.20       12.67    136.64 o 
  13  -8   1       30.56       98.23     98.23 o 
 -13  -7   1       10.33      -55.64     57.38 o 
 -12  -7   1       92.99      113.02    136.65 o 
 -11  -7   1       62.64       35.64     47.90 o 
 -10  -7   1       15.67       -9.96     43.18 o 
  -9  -7   1      109.97       44.28     43.18 o 
  -8  -7   1     1036.05      996.95     55.46 o 
  -7  -7   1     1474.18     1337.59     43.29 o 
  -6  -7   1      281.15      311.39     40.51 o 
  -5  -7   1      356.55      381.24     39.88 o 
  -4  -7   1     4574.39     4712.89     52.58 o 
  -3  -7   1     5397.39     5387.59    135.16 o 
  -2  -7   1     5052.35     4944.76    238.14 o 
  -1  -7   1       56.40       82.55     70.94 o 
   1  -7   1    16296.64    16400.72    701.70 o 
   2  -7   1     8447.40     8891.83    104.67 o 
   3  -7   1      465.74      515.03     43.19 o 
   4  -7   1      434.15      502.13     42.79 o 
   5  -7   1     1868.62     1817.81     43.35 o 
   6  -7   1     3212.10     3294.68     59.41 o 
   7  -7   1      258.13      244.89     44.14 o 
   8  -7   1       22.06      -24.53     44.63 o 
   9  -7   1      377.75      300.60     42.98 o 
  10  -7   1      264.09      270.37     46.24 o 
  11  -7   1       25.81       59.39     48.99 o 
  12  -7   1        3.67      -51.84     51.84 o 
  13  -7   1        0.93      -46.68     89.47 o 
 -13  -6   1       30.59       21.86    139.07 o 
 -12  -6   1        7.82       19.46     47.61 o 
 -11  -6   1      318.65      280.81     46.12 o 
 -10  -6   1       43.20       32.99     49.11 o 
  -9  -6   1      553.72      589.14     41.58 o 
  -8  -6   1       15.31       62.46     40.12 o 
  -7  -6   1     1603.74     1732.08     42.97 o 
  -6  -6   1       33.09       -2.49     40.50 o 
  -5  -6   1     5516.31     5353.32    126.82 o 
  -4  -6   1      288.22      298.92     36.79 o 
  -3  -6   1      882.02     1015.66     39.56 o 
  -2  -6   1      482.43      523.54     45.06 o 
  -1  -6   1    15585.95    14145.72    660.71 o 
   1  -6   1     2346.01     2552.60    152.50 o 
   2  -6   1      837.15      890.45     66.18 o 
   3  -6   1     9704.53     9143.29    222.25 o 
   4  -6   1      105.19      114.28     36.45 o 
   5  -6   1     3444.30     3716.72     46.15 o 
   6  -6   1      108.77       89.04     63.70 o 
   7  -6   1     1288.12     1293.82     42.59 o 
   8  -6   1       51.49       62.05     40.12 o 
   9  -6   1     1166.11     1145.89     44.18 o 
  10  -6   1        6.02      -11.68     62.73 o 
  11  -6   1       76.80      161.01     45.33 o 
  12  -6   1        6.40       -4.42    172.14 o 
  13  -6   1       70.06       77.03     52.77 o 
 -13  -5   1       18.60       75.29     51.60 o 
 -12  -5   1       89.45       99.93     47.87 o 
 -11  -5   1       21.93       41.00     58.84 o 
 -10  -5   1        1.25      -10.96     42.49 o 
  -9  -5   1      164.66      177.91     40.71 o 
  -8  -5   1     1337.68     1340.86     86.12 o 
  -7  -5   1      881.03      892.96     39.83 o 
  -6  -5   1      266.86      287.46     40.81 o 
  -5  -5   1      285.25      297.42     38.13 o 
  -4  -5   1     4752.22     4726.74     46.91 o 
  -3  -5   1    10218.41    10025.07     61.68 o 
  -2  -5   1     4084.66     3974.38     53.92 o 
  -1  -5   1        2.97       37.84     49.16 o 
   0  -5   1     4814.65     4587.96     96.43 o 
   1  -5   1    15729.10    14707.73    815.75 o 
   2  -5   1     8266.99     8186.21    111.19 o 
   3  -5   1      616.18      639.26     35.76 o 
   4  -5   1      208.27      223.66     35.74 o 
   5  -5   1     2730.03     2812.19     43.70 o 
   6  -5   1     3157.06     3192.02     56.99 o 
   7  -5   1      398.54      417.83     39.73 o 
   8  -5   1       30.14      -36.96     36.96 o 
   9  -5   1       14.69      -42.09     42.09 o 
  10  -5   1      354.61      374.88     43.31 o 
  11  -5   1       47.64       38.63     88.99 o 
  12  -5   1       10.83       -2.42     47.20 o 
  13  -5   1        1.53      -13.91     49.77 o 
 -14  -4   1        9.79      -17.51     88.50 o 
 -13  -4   1       21.58       28.41     50.91 o 
 -12  -4   1       41.37      -53.31     99.69 o 
 -11  -4   1       31.20        4.69     45.14 o 
 -10  -4   1      335.33      421.53     80.73 o 
  -9  -4   1       35.55       54.78     38.35 o 
  -8  -4   1      180.87      175.00     38.13 o 
  -7  -4   1      111.83       91.91     37.14 o 
  -6  -4   1     3307.39     3276.05     47.74 o 
  -5  -4   1      439.68      487.32     36.76 o 
  -4  -4   1      954.35      806.62     37.14 o 
  -3  -4   1      104.03      104.74     32.66 o 
  -2  -4   1    14229.26    14674.17    423.39 o 
  -1  -4   1       31.82       55.44     41.25 o 
   0  -4   1    26465.23    26654.75   1525.26 o 
   1  -4   1      152.07      137.13     36.92 o 
   2  -4   1     8920.35     9406.06    153.58 o 
   3  -4   1      605.30      646.97     35.07 o 
   4  -4   1     5552.78     5172.10     47.26 o 
   5  -4   1      472.23      509.61     43.29 o 
   6  -4   1       13.71       48.09     37.06 o 
   7  -4   1       34.37       -7.18     37.75 o 
   8  -4   1     1210.46     1225.58     39.45 o 
   9  -4   1       81.33       39.58     39.88 o 
  10  -4   1       11.99       41.08     40.71 o 
  11  -4   1       35.75       89.59     43.23 o 
  12  -4   1       22.42       -3.35     44.73 o 
  13  -4   1       18.18        1.42     49.51 o 
 -14  -3   1        6.94       15.45     54.68 o 
 -13  -3   1       32.87      225.02     50.09 o 
 -12  -3   1       22.79       38.24     43.18 o 
 -11  -3   1      137.77      170.11     42.26 o 
 -10  -3   1       12.55        2.58     32.11 o 
  -9  -3   1      176.40      209.15     58.36 o 
  -8  -3   1      114.90      145.16     36.67 o 
  -7  -3   1     2296.00     2292.58     39.47 o 
  -6  -3   1      574.46      616.83     36.44 o 
  -5  -3   1      109.22      148.62     36.06 o 
  -4  -3   1     7671.22     8409.62    111.53 o 
  -3  -3   1    29115.35    30210.16    257.39 o 
  -2  -3   1     3633.23     4040.05     58.12 o 
  -1  -3   1      115.75      141.43     39.03 o 
   0  -3   1     1089.42     1280.29     80.61 o 
   1  -3   1     7637.52     7663.54    110.15 o 
   2  -3   1     4993.12     5456.78     73.37 o 
   3  -3   1      404.99      445.22     34.38 o 
   4  -3   1     2506.50     2764.42     40.89 o 
   5  -3   1     9309.74     9838.22     54.78 o 
   6  -3   1      946.85      951.70     38.76 o 
   7  -3   1      119.92      141.15     37.66 o 
   8  -3   1       66.31       34.35     36.66 o 
   9  -3   1       89.77      103.04     40.12 o 
  10  -3   1        7.31        0.90     41.95 o 
  11  -3   1      192.34      157.92     42.57 o 
  12  -3   1        0.79      -47.35     47.35 o 
  13  -3   1        3.00      -29.66     96.28 o 
 -14  -2   1       10.44       18.46    105.03 o 
 -13  -2   1        1.40      -49.00     49.00 o 
 -12  -2   1        8.87      -17.14     44.85 o 
 -11  -2   1      104.55      118.89     41.13 o 
 -10  -2   1       75.24       87.78     40.30 o 
  -9  -2   1      332.08      375.14     38.64 o 
  -8  -2   1       75.08       77.06     34.89 o 
  -7  -2   1     1087.64     1104.59     44.27 o 
  -6  -2   1       77.72       47.84     35.68 o 
  -5  -2   1      909.75      823.30     49.63 o 
  -4  -2   1      257.44      198.66     34.04 o 
  -3  -2   1     2076.60     2174.42     39.62 o 
  -2  -2   1      335.41      306.56     40.38 o 
  -1  -2   1    14917.87    16611.20    117.80 o 
   0  -2   1     1434.15     1040.23     77.94 o 
   1  -2   1      330.27      415.54     57.42 o 
   2  -2   1      380.12      421.56     37.14 o 
   3  -2   1     3026.31     2954.50     42.38 o 
   4  -2   1      368.12      451.03     35.75 o 
   5  -2   1     4512.55     4562.70     86.81 o 
   6  -2   1      130.56      106.94     35.37 o 
   7  -2   1      176.49      195.80     81.21 o 
   8  -2   1      285.37      313.88     37.53 o 
   9  -2   1      324.23      336.74     38.06 o 
  10  -2   1       80.99      106.62     71.00 o 
  11  -2   1       20.58       61.99     42.04 o 
  12  -2   1        5.50       16.79     43.87 o 
  13  -2   1       60.80       23.25     47.90 o 
 -14  -1   1        1.22      122.18     52.04 o 
 -13  -1   1       51.52      109.68     45.57 o 
 -12  -1   1      228.33      235.93    114.28 o 
 -11  -1   1       14.34       15.58     41.68 o 
 -10  -1   1        3.97        1.73     31.51 o 
  -9  -1   1       87.70       20.64     96.77 o 
  -8  -1   1     3386.60     3440.99     56.01 o 
  -7  -1   1       15.15       67.54     29.20 o 
  -6  -1   1      469.34      452.71     36.38 o 
  -5  -1   1      687.79      680.81     36.77 o 
  -4  -1   1     1200.06     1227.67     35.78 o 
  -3  -1   1     1276.80     1372.77     36.84 o 
  -2  -1   1     1652.40     1494.83     41.71 o 
  -1  -1   1       88.37      101.65     39.21 o 
   1  -1   1     2929.85     2899.02     60.21 o 
   2  -1   1     4666.08     4778.09     85.70 o 
   3  -1   1      653.39      701.63     30.04 o 
   4  -1   1      275.60      282.13     34.31 o 
   5  -1   1      897.61      961.45     38.07 o 
   6  -1   1     4342.82     4455.79    125.77 o 
   7  -1   1      301.28      290.42     35.45 o 
   8  -1   1       73.33       86.14     36.56 o 
   9  -1   1        4.02       28.55     38.12 o 
  10  -1   1     1318.07     1342.33     42.80 o 
  11  -1   1       40.56       88.20    121.08 o 
  12  -1   1       13.22       29.66     76.83 o 
  13  -1   1       15.82       42.93     70.02 o 
 -14   0   1        1.60       19.32     51.78 o 
 -13   0   1      146.67      153.29     45.96 o 
 -12   0   1        3.02        9.89     75.37 o 
 -11   0   1       11.55      -24.84     40.12 o 
 -10   0   1      123.68      122.54     73.92 o 
  -9   0   1        6.24       28.42     54.46 o 
  -8   0   1      100.21      124.26     35.98 o 
  -7   0   1       11.23       29.71     45.22 o 
  -6   0   1      243.71      266.01     43.28 o 
  -5   0   1     5098.69     5295.06    113.22 o 
  -4   0   1      139.29      127.19     31.29 o 
  -3   0   1      469.41      507.56     24.77 o 
  -2   0   1      138.82      127.63     28.61 o 
   2   0   1      191.93      181.12     30.14 o 
   3   0   1    22484.31    24606.03    237.61 o 
   4   0   1      285.48      321.15     32.62 o 
   5   0   1      693.34      796.32     36.08 o 
   6   0   1      154.91      154.50     36.47 o 
   7   0   1      260.60      316.49     35.18 o 
   8   0   1      236.68      275.72     36.75 o 
   9   0   1      145.58      211.11     37.53 o 
  10   0   1       29.73      -34.87     39.00 o 
  11   0   1      121.96       69.21     39.04 o 
  12   0   1       22.31      103.83     42.65 o 
  13   0   1       17.75      -36.18     81.21 o 
  14   0   1        0.75       19.76     50.14 o 
 -14   1   1        0.56        0.11     49.69 o 
 -13   1   1       45.54       22.83     44.38 o 
 -12   1   1      238.75      237.75     53.49 o 
 -11   1   1       18.88       42.99     60.30 o 
 -10   1   1        5.08       11.49     37.65 o 
  -9   1   1      119.85      114.54     35.45 o 
  -8   1   1     3478.29     3501.62     41.40 o 
  -7   1   1       23.81      -21.07     28.27 o 
  -6   1   1      517.33      477.83     34.69 o 
  -5   1   1      717.28      722.05     35.01 o 
  -4   1   1     1271.16     1265.72     33.73 o 
  -3   1   1     1183.25     1336.41     35.12 o 
  -2   1   1     1763.06     1634.63     40.69 o 
  -1   1   1       90.96      120.66     38.17 o 
   1   1   1     2784.00     2907.95     65.60 o 
   2   1   1     4975.51     5123.46     53.30 o 
   3   1   1      716.77      775.49     34.02 o 
   4   1   1      239.51      278.59     31.44 o 
   5   1   1      867.85      950.19     31.10 o 
   6   1   1     4464.56     4464.53     41.60 o 
   7   1   1      372.11      334.13     35.18 o 
   8   1   1       93.18       48.90     34.30 o 
   9   1   1       10.05      -35.58     35.58 o 
  10   1   1     1354.22     1332.54     39.27 o 
  11   1   1       35.08       89.26     38.49 o 
  12   1   1       14.54        1.90     44.25 o 
  13   1   1       19.09      -14.12     44.57 o 
  14   1   1       65.14      104.06     70.02 o 
 -14   2   1       10.00      -46.75     46.75 o 
 -13   2   1        1.30       90.90     54.95 o 
 -12   2   1        9.02       49.47     43.28 o 
 -11   2   1       96.55      111.41    105.04 o 
 -10   2   1       71.54       91.97     29.45 o 
  -9   2   1      348.38      336.58     41.34 o 
  -8   2   1       50.71      111.64     90.93 o 
  -7   2   1     1093.43     1073.09     64.22 o 
  -6   2   1       58.95       71.00     31.63 o 
  -5   2   1      720.02      676.58     34.05 o 
  -4   2   1       69.33      115.85     30.17 o 
  -3   2   1     2094.01     2182.16     41.91 o 
  -2   2   1      194.77      216.00     32.33 o 
  -1   2   1    15604.26    17736.60    114.43 o 
   0   2   1     1455.28     1131.04     73.19 o 
   1   2   1      349.50      409.02     39.90 o 
   2   2   1      205.44      286.98     33.36 o 
   3   2   1     2933.03     2860.59     35.16 o 
   4   2   1      240.39      356.07     32.24 o 
   5   2   1     4537.39     4715.93     46.82 o 
   6   2   1       73.88       81.85     32.53 o 
   7   2   1      155.12      181.70     53.98 o 
   8   2   1      285.19      217.02     35.50 o 
   9   2   1      328.00      205.29     35.30 o 
  10   2   1       76.79       58.68     35.98 o 
  11   2   1       21.45        3.54     37.94 o 
  12   2   1        5.81       41.69     50.09 o 
  13   2   1       61.12       66.57    108.44 o 
  14   2   1        4.22      -73.91     73.91 o 
 -14   3   1        6.42       59.10     82.18 o 
 -13   3   1       33.31      -10.01     40.12 o 
 -12   3   1       23.53       50.76     38.13 o 
 -11   3   1      144.21      226.25     34.89 o 
 -10   3   1       13.40       13.85     59.33 o 
  -9   3   1      187.06      183.65     33.91 o 
  -8   3   1      119.59       98.23     31.15 o 
  -7   3   1     2295.63     2299.68     55.01 o 
  -6   3   1      664.72      663.33     36.00 o 
  -5   3   1       58.28      113.67     32.09 o 
  -4   3   1     7787.92     8522.52    161.45 o 
  -3   3   1    29579.59    30995.70    256.00 o 
  -2   3   1     3734.33     4292.39     48.12 o 
  -1   3   1      114.74      135.40     39.33 o 
   0   3   1      935.28     1153.06     64.01 o 
   1   3   1     7423.66     7433.24    153.46 o 
   2   3   1     5129.21     5466.73     49.80 o 
   3   3   1      403.64      400.99     29.87 o 
   4   3   1     2734.29     3006.57     36.13 o 
   5   3   1     9448.38     9966.39     65.55 o 
   6   3   1      964.34      984.89     33.63 o 
   7   3   1       80.70       42.00     32.23 o 
   8   3   1       58.77       13.12     43.77 o 
   9   3   1       90.52      176.19     33.61 o 
  10   3   1       10.63      -35.34     39.39 o 
  11   3   1      202.59      294.11     58.84 o 
  12   3   1        1.15       31.94     64.19 o 
  13   3   1        3.29       57.55     79.75 o 
 -14   4   1       10.20      -60.30     60.30 o 
 -13   4   1       22.64       15.75     94.82 o 
 -12   4   1       43.59       68.20     60.78 o 
 -11   4   1       31.56       85.85     72.94 o 
 -10   4   1      317.51      340.20     42.31 o 
  -9   4   1       37.69       51.48     26.87 o 
  -8   4   1      171.76      206.20     53.01 o 
  -7   4   1      113.44       97.29     30.60 o 
  -6   4   1     3349.26     3149.11     35.14 o 
  -5   4   1      435.76      472.20     30.24 o 
  -4   4   1      967.83      925.16     30.62 o 
  -3   4   1      126.95      137.73     29.44 o 
  -2   4   1    14342.74    15009.16    116.96 o 
  -1   4   1       33.41       68.08     37.84 o 
   0   4   1    26581.10    27112.08   1411.88 o 
   1   4   1      157.03      133.65     36.07 o 
   2   4   1     8887.15     9365.37     58.24 o 
   3   4   1      614.71      694.17     29.24 o 
   4   4   1     5638.81     5241.81     40.35 o 
   5   4   1      522.84      568.80     30.61 o 
   6   4   1       44.90       73.85     30.24 o 
   7   4   1       35.01       14.91     34.53 o 
   8   4   1     1210.33     1252.48     33.32 o 
   9   4   1       76.91      124.07     38.42 o 
  10   4   1       11.63       -0.03     33.35 o 
  11   4   1       38.14       29.33     35.17 o 
  12   4   1       12.08       42.74     35.37 o 
  13   4   1       19.27       42.93     99.20 o 
 -13   5   1       17.41        3.13     48.63 o 
 -12   5   1       83.57       92.14     60.30 o 
 -11   5   1       23.77       17.06     38.42 o 
 -10   5   1        1.52       36.87     33.61 o 
  -9   5   1      164.73      186.73     33.62 o 
  -8   5   1     1351.82     1386.98     31.95 o 
  -7   5   1      877.60      846.90     30.94 o 
  -6   5   1      264.78      304.28     29.87 o 
  -5   5   1      266.58      292.33     29.18 o 
  -4   5   1     4761.19     4669.42     39.73 o 
  -3   5   1    10214.28     9818.20     52.46 o 
  -2   5   1     4090.33     3957.77     44.20 o 
  -1   5   1        2.95       27.84     39.44 o 
   0   5   1     4848.31     4034.87    124.13 o 
   1   5   1    15670.82    14992.48     99.46 o 
   2   5   1     8310.16     8185.06     53.98 o 
   3   5   1      604.85      629.74     30.15 o 
   4   5   1      207.61      202.95     28.17 o 
   5   5   1     2710.29     2749.80     54.06 o 
   6   5   1     3171.40     3132.28    101.31 o 
   7   5   1      374.92      330.24     30.60 o 
   8   5   1       28.29      -14.10     28.88 o 
   9   5   1       14.65        4.78     31.97 o 
  10   5   1      353.46      299.41     31.13 o 
  11   5   1       45.04       93.16     33.91 o 
  12   5   1       10.27      -35.05     35.05 o 
  13   5   1        2.06        4.30     37.52 o 
 -13   6   1       30.01      -16.42     36.91 o 
 -12   6   1        9.11       -3.01     35.68 o 
 -11   6   1      305.80      326.34     32.93 o 
 -10   6   1       48.15       44.84     44.25 o 
  -9   6   1      549.68      547.17     47.66 o 
  -8   6   1       16.34       17.85     51.54 o 
  -7   6   1     1554.49     1652.53     47.20 o 
  -6   6   1       31.96       52.59     27.79 o 
  -5   6   1     5489.57     5387.17    111.21 o 
  -4   6   1      350.28      323.43     27.16 o 
  -3   6   1      876.63      969.19     31.73 o 
  -2   6   1      515.02      530.48     34.01 o 
  -1   6   1    15615.36    14741.23    660.72 o 
   1   6   1     2302.15     2464.29     97.44 o 
   2   6   1      989.89      946.67     35.64 o 
   3   6   1     9695.75     9326.52     52.56 o 
   4   6   1      122.13      114.55     26.47 o 
   5   6   1     3403.76     3674.61     65.77 o 
   6   6   1      131.32      134.26     30.17 o 
   7   6   1     1266.93     1250.68     30.96 o 
   8   6   1       56.50       40.33     32.58 o 
   9   6   1     1124.73     1071.37     32.67 o 
  10   6   1        7.26      -32.46     32.46 o 
  11   6   1       77.42      100.56     34.04 o 
  12   6   1        5.19       17.02     33.70 o 
  13   6   1       70.28      128.16     39.13 o 
 -13   7   1       10.19       60.60     39.81 o 
 -12   7   1       87.91       69.60     35.17 o 
 -11   7   1       60.70       41.15     35.98 o 
 -10   7   1       23.08       24.91     30.32 o 
  -9   7   1      104.34       96.25     29.86 o 
  -8   7   1     1042.95     1046.76     30.87 o 
  -7   7   1     1475.90     1436.80     50.60 o 
  -6   7   1      301.64      335.38     28.17 o 
  -5   7   1      354.52      364.29     29.68 o 
  -4   7   1     4489.78     4629.73     47.29 o 
  -3   7   1     5337.23     5483.97     78.56 o 
  -2   7   1     5080.53     4989.88    540.70 o 
  -1   7   1       53.11       93.92     48.75 o 
   1   7   1    16414.69    16516.10    121.71 o 
   2   7   1     8398.37     8594.95     63.59 o 
   3   7   1      466.70      511.54     30.33 o 
   4   7   1      470.06      587.16     29.89 o 
   5   7   1     1846.16     1902.73     52.08 o 
   6   7   1     3163.03     3245.33     39.93 o 
   7   7   1      253.69      274.39     29.18 o 
   8   7   1       39.09       84.29     29.17 o 
   9   7   1      373.29      396.33     29.91 o 
  10   7   1      266.47      356.98     38.90 o 
  11   7   1       29.30      -21.97     32.82 o 
  12   7   1        4.08       18.75     37.10 o 
  13   7   1        1.00       46.81     37.94 o 
 -13   8   1        7.66       -1.48     34.75 o 
 -12   8   1        0.31      -36.21     36.21 o 
 -11   8   1       60.82       88.06     32.67 o 
 -10   8   1      157.15      101.85     52.52 o 
  -9   8   1      149.75      145.73     29.08 o 
  -8   8   1       24.20       84.18     48.14 o 
  -7   8   1       50.80       17.41     29.44 o 
  -6   8   1     1696.02     1743.28     32.25 o 
  -5   8   1      516.75      546.18     32.62 o 
  -4   8   1     1715.11     1855.67     33.45 o 
  -3   8   1       75.18       78.52     32.53 o 
  -2   8   1     3593.45     3680.34    289.49 o 
  -1   8   1       97.97       73.92     65.16 o 
   2   8   1     1540.47     1580.66     42.92 o 
   3   8   1      324.74      340.47     25.47 o 
   4   8   1     3384.75     3435.24     37.02 o 
   5   8   1      140.25      125.93     27.48 o 
   6   8   1       38.18       85.36     32.99 o 
   7   8   1      175.56      139.98     28.10 o 
   8   8   1      212.51      243.41     28.24 o 
   9   8   1       38.64       76.19     36.47 o 
  10   8   1        9.41      -30.55     30.55 o 
  11   8   1       53.93      -33.68     33.68 o 
  12   8   1       33.75       41.88     40.36 o 
  13   8   1       30.57       -5.60     74.89 o 
 -12   9   1        7.60       64.94     35.98 o 
 -11   9   1       57.43       -5.19     64.67 o 
 -10   9   1        2.41       -9.36     31.97 o 
  -9   9   1       48.24       21.57     30.60 o 
  -8   9   1        4.01      -27.79     27.79 o 
  -7   9   1      614.97      599.34     64.20 o 
  -6   9   1      188.86      143.26     36.96 o 
  -5   9   1       24.91       20.92     31.97 o 
  -4   9   1     1029.64      986.37     42.81 o 
  -3   9   1     2267.48     2515.80    196.69 o 
  -2   9   1      395.28      461.48     41.91 o 
   2   9   1      955.27      949.38     44.34 o 
   3   9   1      154.81      158.69     33.22 o 
   4   9   1      374.67      379.36     32.33 o 
   5   9   1     1140.67     1280.37     31.55 o 
   6   9   1      184.91      210.83     28.49 o 
   7   9   1      203.10      224.08     26.80 o 
   8   9   1       25.89      -29.68     29.68 o 
   9   9   1       12.25       25.11     37.93 o 
  10   9   1       12.29       -8.27     32.32 o 
  11   9   1       33.50       67.59     38.90 o 
  12   9   1        0.19       -5.26     34.80 o 
 -12  10   1        8.61      -41.33     41.33 o 
 -11  10   1        3.61       32.41     31.93 o 
 -10  10   1       57.83       72.46     28.88 o 
  -9  10   1       99.01      110.28     28.79 o 
  -8  10   1      141.35      100.66     26.82 o 
  -7  10   1       71.85      134.83     28.38 o 
  -6  10   1        1.13       32.48     28.66 o 
  -5  10   1      668.87      696.74     30.14 o 
  -4  10   1      361.05      355.18     34.80 o 
  -3  10   1       26.36       62.70     38.85 o 
  -2  10   1       50.66      100.17     54.46 o 
   2  10   1      160.86      145.59     50.71 o 
   3  10   1      494.03      515.52     41.34 o 
   4  10   1       15.37       68.78     31.15 o 
   5  10   1      168.41      153.92     27.97 o 
   6  10   1       68.80       36.47     25.77 o 
   7  10   1       81.89       95.62     27.80 o 
   8  10   1       89.59      147.70     30.64 o 
   9  10   1       33.18       25.05     55.92 o 
  10  10   1        0.60       82.79     29.66 o 
  11  10   1        0.37      -29.86     29.86 o 
  12  10   1        3.70       -2.11     48.63 o 
 -12  11   1       56.58       69.36     35.98 o 
 -11  11   1       15.84       32.18     44.74 o 
 -10  11   1        0.55        6.68     30.16 o 
  -9  11   1       23.74       44.03     27.48 o 
  -8  11   1       42.06       42.19     50.57 o 
  -7  11   1        3.39       -2.43     30.26 o 
  -6  11   1      214.85      224.63     52.52 o 
  -5  11   1      309.68      328.65     29.64 o 
  -4  11   1      651.56      707.45     49.13 o 
  -3  11   1       13.14       35.83     32.31 o 
   3  11   1      373.11      390.82     47.66 o 
   4  11   1      588.12      599.08     41.34 o 
   5  11   1        3.25       19.52     30.92 o 
   6  11   1      311.55      350.87     22.90 o 
   7  11   1      292.42      274.18     26.47 o 
   8  11   1        1.34       33.55     26.82 o 
   9  11   1        8.13       27.07     27.48 o 
  10  11   1       64.70      103.83     61.27 o 
  11  11   1       31.52       64.93     40.67 o 
  12  11   1        5.91      -49.11     49.11 o 
 -11  12   1       23.45       -1.88     48.14 o 
 -10  12   1       17.52      -20.29     33.31 o 
  -9  12   1       44.47       25.77     28.20 o 
  -8  12   1       21.33       25.03     29.66 o 
  -7  12   1       31.81       37.93     30.95 o 
  -6  12   1       92.13       61.37     29.48 o 
  -5  12   1      119.15      161.98     31.61 o 
  -4  12   1      227.83      292.56     29.43 o 
  -3  12   1        1.14       13.62     55.70 o 
   3  12   1       30.99       34.25     48.93 o 
   4  12   1      190.34      177.40     33.68 o 
   5  12   1       52.72       27.72     29.57 o 
   6  12   1      143.97      157.28     29.22 o 
   7  12   1       97.74       97.86     47.66 o 
   8  12   1       65.29       46.82     28.79 o 
   9  12   1       52.07       48.54     41.82 o 
  10  12   1       23.09      -36.49     36.49 o 
  11  12   1        1.53       30.14     53.98 o 
 -11  13   1        1.39       -1.74     31.71 o 
 -10  13   1        6.01       34.08     31.54 o 
  -9  13   1        1.57        3.22     30.55 o 
  -8  13   1      182.28      215.56     29.19 o 
  -7  13   1        5.16       -6.73     31.12 o 
  -6  13   1       31.39       30.74     28.66 o 
  -5  13   1      105.67      125.08     27.13 o 
  -4  13   1      115.11      117.20     41.26 o 
   4  13   1       73.52       39.80     37.48 o 
   5  13   1       10.64       29.48     30.92 o 
   6  13   1      127.81      121.25     31.24 o 
   7  13   1       16.52       10.95     30.60 o 
   8  13   1        4.68       15.18     29.63 o 
   9  13   1        5.25      -60.78     60.78 o 
  10  13   1       35.87       93.85     34.38 o 
  11  13   1        0.70      -11.54     53.49 o 
 -10  14   1        2.39       11.52     32.23 o 
  -9  14   1        8.58      -22.10     25.90 o 
  -8  14   1        8.95       -5.73     25.27 o 
  -7  14   1       62.18       79.86     25.07 o 
  -6  14   1       12.91       41.14     33.91 o 
  -5  14   1      360.83      476.73     39.87 o 
   4  14   1       43.54       46.75     59.46 o 
   5  14   1      100.61      119.65     35.68 o 
   6  14   1       15.82       16.35     33.22 o 
   7  14   1        7.36        2.54     33.51 o 
   8  14   1        8.25       19.00     34.68 o 
   9  14   1       43.96       -9.24     34.38 o 
  10  14   1        0.04        4.74     49.60 o 
 -10  15   1        1.56       -5.94     33.41 o 
  -9  15   1        4.08       25.58     33.99 o 
  -8  15   1       39.32       80.92     35.29 o 
  -7  15   1      156.09      221.65     38.51 o 
  -6  15   1       15.63       17.10     38.05 o 
  -5  15   1       12.98        5.33     55.69 o 
   5  15   1      222.29      295.00     48.13 o 
   6  15   1       67.61       83.89     35.41 o 
   7  15   1       22.39       35.98     34.38 o 
   8  15   1        2.67        6.03     34.04 o 
   9  15   1       35.97       39.93     36.10 o 
  10  15   1        1.39       42.60     45.22 o 
  -9  16   1        0.32      -18.48     38.51 o 
  -8  16   1        4.07       32.23     40.85 o 
  -7  16   1        4.40      -11.56     41.19 o 
  -6  16   1      247.12      360.50     55.66 o 
   6  16   1        5.18       15.63     47.44 o 
   7  16   1        0.96       11.64     38.85 o 
   8  16   1       79.76      118.98     37.06 o 
   9  16   1        1.87       10.22     38.12 o 
  -9  17   1        7.03        4.86     60.30 o 
  -8  17   1       34.28       49.57     45.37 o 
  -7  17   1       25.54       50.36     57.39 o 
   7  17   1       16.39       25.00     50.83 o 
   8  17   1        6.26       16.05     46.08 o 
  -7 -18   2       10.40        7.78     39.20 o 
   7 -18   2        7.25       -1.14     37.12 o 
  -8 -17   2       13.78       -8.25     32.23 o 
  -7 -17   2        2.26       -0.35     31.61 o 
  -6 -17   2        0.08      -11.18     34.38 o 
   6 -17   2        5.24       -1.36     31.97 o 
   7 -17   2        0.98        7.63     31.61 o 
   8 -17   2        3.20       -4.42     32.66 o 
  -9 -16   2        5.42        4.61     31.28 o 
  -8 -16   2       11.72       11.67     29.57 o 
  -7 -16   2        6.68        4.96     27.40 o 
  -6 -16   2       61.21       16.00     28.10 o 
  -5 -16   2       17.97        1.92     31.61 o 
   5 -16   2       12.44       17.98     31.93 o 
   6 -16   2       31.98        3.32     28.17 o 
   7 -16   2       18.43       17.94     27.69 o 
   8 -16   2        9.41      -11.18     29.22 o 
   9 -16   2        2.36       -4.51     29.19 o 
 -10 -15   2        7.01      -26.26     43.76 o 
  -9 -15   2       18.27       23.34     43.76 o 
  -8 -15   2       37.15       28.20     50.57 o 
  -7 -15   2        5.92        0.97     64.19 o 
  -6 -15   2        7.05        7.78     75.86 o 
  -5 -15   2       58.30       12.70     35.09 o 
  -4 -15   2      152.67       14.30     35.58 o 
   4 -15   2      105.64       16.03     39.31 o 
   5 -15   2       39.44        2.92     28.41 o 
   6 -15   2       62.28        4.10     26.71 o 
   7 -15   2       18.62       -3.80     27.11 o 
   8 -15   2       10.10      -15.68     27.00 o 
   9 -15   2       11.89      -16.49     30.55 o 
 -10 -14   2       10.88       -7.78     74.89 o 
  -9 -14   2       20.10       -3.89     77.80 o 
  -8 -14   2        8.58       27.23     73.91 o 
  -7 -14   2      158.80       35.01    108.93 o 
  -6 -14   2       26.36       57.38    134.21 o 
  -5 -14   2       51.87       67.11    127.40 o 
  -4 -14   2       23.58       56.41    137.13 o 
   3 -14   2      518.90      164.76    102.62 o 
   4 -14   2       21.17       -0.20     32.92 o 
   5 -14   2        0.57        5.96     31.53 o 
   6 -14   2        3.79        4.50     32.48 o 
   7 -14   2      176.74       89.85     35.99 o 
   8 -14   2       19.55       -1.55     29.86 o 
   9 -14   2        0.22       -6.19     29.42 o 
  10 -14   2        0.61      -10.39     31.46 o 
 -11 -13   2        2.68      -64.37     64.37 o 
 -10 -13   2       19.64      -33.20     74.40 o 
  -9 -13   2       31.09      -13.21     56.83 o 
  -8 -13   2       14.85      -13.62     45.23 o 
  -7 -13   2       32.27       37.05     46.00 o 
  -6 -13   2       43.77       22.25     49.48 o 
  -5 -13   2      567.67      480.54    136.18 o 
  -4 -13   2      368.21      313.20    136.17 o 
  -3 -13   2      475.27      474.69    145.91 o 
   3 -13   2      200.66       70.79    100.67 o 
   4 -13   2      163.06       78.98     88.02 o 
   5 -13   2      365.63      237.74    110.40 o 
   6 -13   2       65.23       59.67     32.26 o 
   7 -13   2        8.70      -16.76     32.90 o 
   8 -13   2        4.11       50.99     35.83 o 
   9 -13   2       11.45        0.04     65.65 o 
  10 -13   2       21.53       21.46     57.38 o 
  11 -13   2        9.80      -42.45     42.45 o 
 -11 -12   2        3.17      -35.08     72.65 o 
 -10 -12   2      128.58      200.84     70.83 o 
  -9 -12   2       15.40      -62.29     62.29 o 
  -8 -12   2       95.99       23.63     55.34 o 
  -7 -12   2        0.10      -69.05     69.05 o 
  -6 -12   2      991.74      847.63     70.54 o 
  -5 -12   2      150.42      119.33     61.31 o 
  -4 -12   2       62.02       29.25     69.45 o 
  -3 -12   2       12.58       14.59    135.18 o 
   2 -12   2     2310.05     2095.81    188.86 o 
   3 -12   2      122.05       70.67     57.93 o 
   4 -12   2      404.17      345.35     65.66 o 
   5 -12   2       21.75        5.13     32.30 o 
   6 -12   2      472.21      284.26    105.05 o 
   7 -12   2       27.03      -25.17     31.61 o 
   8 -12   2      112.16      111.22     41.33 o 
   9 -12   2       14.06       57.83     51.54 o 
  10 -12   2       38.54       20.97     38.12 o 
  11 -12   2       16.05       -7.95     38.16 o 
 -12 -11   2        2.83      -81.97     81.97 o 
 -11 -11   2       21.97       12.69     73.91 o 
 -10 -11   2       35.07      142.81     67.59 o 
  -9 -11   2      158.77      106.00     59.49 o 
  -8 -11   2      151.34      256.07     60.63 o 
  -7 -11   2      130.28      160.85     52.45 o 
  -6 -11   2      232.31      219.75     56.05 o 
  -5 -11   2      263.26      259.29     61.89 o 
  -4 -11   2      200.68      132.61     72.46 o 
  -3 -11   2      341.26      398.54     81.41 o 
  -2 -11   2       35.77       55.44    151.72 o 
   2 -11   2      290.74      312.22     85.60 o 
   3 -11   2      113.67       83.21     62.01 o 
   4 -11   2      137.27      113.58     49.54 o 
   5 -11   2      262.20      272.55     75.38 o 
   6 -11   2      707.37      496.44     93.39 o 
   7 -11   2        4.03        6.70     29.38 o 
   8 -11   2       71.44       53.49     90.45 o 
   9 -11   2       72.62       52.52     85.59 o 
  10 -11   2       57.74       59.34     34.26 o 
  11 -11   2       10.99       -3.39     38.20 o 
 -12 -10   2        2.42       17.11     69.45 o 
 -11 -10   2      132.29       67.75     67.57 o 
 -10 -10   2        0.00      -21.86    160.95 o 
  -9 -10   2       16.28      124.76     57.33 o 
  -8 -10   2        5.33      -49.55     54.97 o 
  -7 -10   2      914.16     1026.48     54.99 o 
  -6 -10   2      273.52      276.15     52.81 o 
  -5 -10   2     2964.36     2897.44     77.90 o 
  -4 -10   2        1.77      -18.55     54.00 o 
  -3 -10   2     5297.58     5198.55    168.20 o 
  -2 -10   2      602.45      602.19     90.42 o 
   1 -10   2      729.73      702.54    133.23 o 
   2 -10   2     1012.97     1035.51    160.55 o 
   3 -10   2     5404.13     5532.58     71.55 o 
   4 -10   2       23.79        4.67     40.65 o 
   5 -10   2      762.48      666.04     43.78 o 
   6 -10   2      218.31      220.79     79.76 o 
   7 -10   2      634.44      644.95     69.07 o 
   8 -10   2       25.01      -34.04     73.91 o 
   9 -10   2       44.51       89.47     78.78 o 
  10 -10   2       13.55      144.91     85.58 o 
  11 -10   2       71.85       35.01     95.31 o 
  12 -10   2        8.25       94.76    116.70 o 
 -12  -9   2       20.31      -60.47     60.47 o 
 -11  -9   2        7.01        5.36     56.66 o 
 -10  -9   2       53.01      110.76     52.90 o 
  -9  -9   2       93.76       98.18     49.50 o 
  -8  -9   2      539.21      588.78     50.66 o 
  -7  -9   2       46.66       32.73     48.88 o 
  -6  -9   2      371.05      373.19     54.47 o 
  -5  -9   2     1693.13     1700.50     52.18 o 
  -4  -9   2      724.03      672.52     53.84 o 
  -3  -9   2      175.13      161.56     52.21 o 
  -2  -9   2        9.75       64.40     65.76 o 
  -1  -9   2     1183.35     1093.88    158.63 o 
   1  -9   2     2178.64     2230.44     92.68 o 
   2  -9   2      813.92      783.74     60.99 o 
   3  -9   2      610.43      584.39     51.91 o 
   4  -9   2      332.13      307.32     42.82 o 
   5  -9   2      743.46      756.89     75.88 o 
   6  -9   2     1486.00     1421.77     68.12 o 
   7  -9   2      238.09      166.32     67.11 o 
   8  -9   2       39.73       63.22     78.78 o 
   9  -9   2       56.42        6.81     74.89 o 
  10  -9   2      148.29      240.23     78.78 o 
  11  -9   2        7.84      -38.90     86.56 o 
  12  -9   2        0.63       95.31    105.03 o 
 -13  -8   2        0.71      -70.99    120.59 o 
 -12  -8   2       43.91      -38.58     83.15 o 
 -11  -8   2      100.06       28.78     56.97 o 
 -10  -8   2       51.64      101.62     48.45 o 
  -9  -8   2       10.94       64.02     43.31 o 
  -8  -8   2      414.25      371.96     44.64 o 
  -7  -8   2      238.02      275.58     43.26 o 
  -6  -8   2     1334.43     1451.09     48.33 o 
  -5  -8   2        0.28      -22.85     41.57 o 
  -4  -8   2      111.72      178.49     50.19 o 
  -3  -8   2      121.36      135.27     42.99 o 
  -2  -8   2     7516.19     8015.86    102.10 o 
  -1  -8   2      170.54      171.31     75.20 o 
   0  -8   2      176.06      213.11     88.52 o 
   1  -8   2      320.44      333.37     66.43 o 
   2  -8   2     1456.35     1548.36     55.70 o 
   3  -8   2      108.05      107.86     41.58 o 
   4  -8   2      729.19      823.08     62.27 o 
   5  -8   2      244.12      153.68     61.28 o 
   6  -8   2     1177.57     1187.36    118.22 o 
   7  -8   2      349.39      305.94     68.57 o 
   8  -8   2      282.61      251.93     44.69 o 
   9  -8   2       61.78       63.39     47.01 o 
  10  -8   2        2.20       43.76     73.91 o 
  11  -8   2       30.59       -8.75     76.83 o 
  12  -8   2       33.87      -73.91     88.50 o 
 -13  -7   2       20.07       29.76     70.02 o 
 -12  -7   2       26.48      -43.66     52.61 o 
 -11  -7   2       49.57      108.57     48.39 o 
 -10  -7   2        6.74       17.94     44.38 o 
  -9  -7   2      296.46      319.28     43.07 o 
  -8  -7   2      104.98       85.58     42.19 o 
  -7  -7   2      792.92      816.89    109.45 o 
  -6  -7   2       48.09       25.19     48.63 o 
  -5  -7   2      850.81      866.49     41.26 o 
  -4  -7   2      360.56      370.30     48.15 o 
  -3  -7   2     2301.39     2388.40    145.12 o 
  -2  -7   2       62.20       89.78     44.69 o 
  -1  -7   2     2721.96     2801.40    108.65 o 
   0  -7   2     9320.67    10384.81    104.76 o 
   1  -7   2     7516.99     7653.73    138.35 o 
   2  -7   2       50.32       73.48     45.01 o 
   3  -7   2     1461.32     1502.95     60.35 o 
   4  -7   2      184.70      182.86     69.06 o 
   5  -7   2     1485.22     1444.55     46.14 o 
   6  -7   2       17.72       30.91     43.95 o 
   7  -7   2       68.42       35.20     66.13 o 
   8  -7   2       44.89       20.65     45.71 o 
   9  -7   2      264.51      255.54     44.64 o 
  10  -7   2       29.06       51.19     85.10 o 
  11  -7   2        8.57       76.79    175.54 o 
  12  -7   2        3.65      -68.08     82.67 o 
  13  -7   2        7.10      -70.02     84.61 o 
 -13  -6   2        3.27      -14.17     57.38 o 
 -12  -6   2       13.68      -34.26     50.70 o 
 -11  -6   2        2.15      -44.87     44.87 o 
 -10  -6   2      247.51      258.55     43.64 o 
  -9  -6   2      150.08      113.99     40.19 o 
  -8  -6   2       26.97       50.25     40.36 o 
  -7  -6   2       78.31       70.40     42.57 o 
  -6  -6   2      961.39      933.09     43.79 o 
  -5  -6   2      475.36      527.98     39.14 o 
  -4  -6   2      426.99      448.34     40.84 o 
  -3  -6   2      773.85      836.39     39.20 o 
  -2  -6   2     1062.46      871.52     97.82 o 
  -1  -6   2     2767.03     2968.54    134.03 o 
   0  -6   2      587.75      656.24     63.54 o 
   1  -6   2     3844.46     4159.28     70.09 o 
   2  -6   2      988.31      799.31    109.01 o 
   3  -6   2      500.18      513.67     53.51 o 
   4  -6   2      289.53      304.14     41.27 o 
   5  -6   2      533.02      592.76     39.88 o 
   6  -6   2      472.33      474.55     91.93 o 
   7  -6   2       21.82       66.49     40.88 o 
   8  -6   2      106.45      134.32     56.41 o 
   9  -6   2      119.29      126.37     47.66 o 
  10  -6   2       59.94       78.82     65.16 o 
  11  -6   2        3.21       53.57     47.49 o 
  12  -6   2       41.01       62.39     42.40 o 
  13  -6   2        9.11      -47.65     80.72 o 
 -13  -5   2       42.77       92.46     49.43 o 
 -12  -5   2        5.83       68.48     46.52 o 
 -11  -5   2        6.71      -32.23     58.35 o 
 -10  -5   2       29.62       71.79     88.02 o 
  -9  -5   2      197.30      196.28     40.71 o 
  -8  -5   2       87.70      114.78     38.44 o 
  -7  -5   2      785.55      759.35     39.74 o 
  -6  -5   2       10.72       76.93     40.50 o 
  -5  -5   2      894.14      880.12     52.54 o 
  -4  -5   2      814.71      839.99     38.15 o 
  -3  -5   2     3198.39     3321.79     56.55 o 
  -2  -5   2      172.82      176.28     40.23 o 
  -1  -5   2     1728.53     1947.90    132.49 o 
   0  -5   2     2821.31     3048.55     83.02 o 
   1  -5   2     2705.78     2705.70    139.91 o 
   2  -5   2      221.56      247.04     36.68 o 
   3  -5   2      806.63      884.56     52.55 o 
   4  -5   2      723.52      720.64     37.13 o 
   5  -5   2     1134.27     1135.33     40.90 o 
   6  -5   2       61.53       31.49     38.44 o 
   7  -5   2       14.83       -7.40     69.54 o 
   8  -5   2       22.91       -8.15     39.50 o 
   9  -5   2      189.80      250.04     52.52 o 
  10  -5   2       69.14       89.95     44.45 o 
  11  -5   2       28.94       73.14     63.22 o 
  12  -5   2        9.33      -46.50     46.50 o 
  13  -5   2       26.78       80.72     89.47 o 
 -13  -4   2        2.79       42.41     54.46 o 
 -12  -4   2        8.82       55.00     45.57 o 
 -11  -4   2      191.63      215.81     42.76 o 
 -10  -4   2       77.89        8.77     41.57 o 
  -9  -4   2       23.70       81.32     38.91 o 
  -8  -4   2      206.16      138.93     38.13 o 
  -7  -4   2      290.36      304.84     36.75 o 
  -6  -4   2      818.95      807.84     38.07 o 
  -5  -4   2      346.83      321.29     36.76 o 
  -4  -4   2      144.87      151.40     33.91 o 
  -3  -4   2       14.66      -11.49     35.28 o 
  -2  -4   2     6090.41     6406.33    274.47 o 
  -1  -4   2      207.37      205.06     39.88 o 
   0  -4   2      261.33      274.65     62.59 o 
   1  -4   2      288.38      268.15     44.37 o 
   2  -4   2     3752.31     3955.88     70.27 o 
   3  -4   2     1211.85     1178.95     41.13 o 
   4  -4   2      365.27      338.78     35.75 o 
   5  -4   2       48.79       53.53     36.10 o 
   6  -4   2      424.01      482.19     38.45 o 
   7  -4   2      607.90      591.91     38.86 o 
   8  -4   2      272.32      328.51     39.33 o 
   9  -4   2      127.31      236.15     40.56 o 
  10  -4   2       15.60      -31.82     42.62 o 
  11  -4   2      102.18      202.47     57.38 o 
  12  -4   2        9.77      138.03     46.97 o 
  13  -4   2        0.55       17.68     49.72 o 
 -14  -3   2       11.47      -13.20     54.18 o 
 -13  -3   2       20.53       35.45     61.76 o 
 -12  -3   2       35.38       44.57     44.87 o 
 -11  -3   2        9.51       -0.45     61.76 o 
 -10  -3   2      271.72      340.44     58.84 o 
  -9  -3   2       11.35      -52.25     59.81 o 
  -8  -3   2     1269.55     1315.20     38.15 o 
  -7  -3   2      123.92       99.64     35.68 o 
  -6  -3   2      116.45      105.60     36.06 o 
  -5  -3   2     2992.45     3116.25     51.16 o 
  -4  -3   2     1507.70     1376.26     33.21 o 
  -3  -3   2     1857.82     1822.43     38.23 o 
  -2  -3   2      195.59      205.91     34.69 o 
  -1  -3   2     1566.72     1274.68    113.55 o 
   0  -3   2     3999.22     3454.07     81.92 o 
   1  -3   2     2033.73     1911.90     40.19 o 
   2  -3   2     3528.18     3535.10     67.36 o 
   3  -3   2     1549.76     1420.83     38.54 o 
   4  -3   2       85.00       39.39     35.37 o 
   5  -3   2     2805.60     2960.77     68.20 o 
   6  -3   2     1159.76     1112.46     38.24 o 
   7  -3   2       72.55      145.79     37.06 o 
   8  -3   2      402.67      411.28     61.77 o 
   9  -3   2       30.98       87.53     39.04 o 
  10  -3   2      202.98      201.55     43.28 o 
  11  -3   2        6.60       22.25     80.23 o 
  12  -3   2        3.84      -69.05     69.05 o 
  13  -3   2        9.27       -8.69     52.52 o 
 -14  -2   2       18.35      -53.95     53.95 o 
 -13  -2   2       17.59      -34.52     49.26 o 
 -12  -2   2        6.66      -45.00     45.00 o 
 -11  -2   2      381.45      409.54     56.90 o 
 -10  -2   2      109.80      141.93     34.12 o 
  -9  -2   2       80.80       21.02     39.18 o 
  -8  -2   2       21.81        5.14     46.68 o 
  -7  -2   2     3430.03     3226.62     41.18 o 
  -6  -2   2      401.52      367.42     48.64 o 
  -5  -2   2       63.79       88.82     35.68 o 
  -4  -2   2       35.00       10.28     34.36 o 
  -3  -2   2     3926.53     3287.00     66.40 o 
  -2  -2   2     1265.66     1109.41     39.94 o 
  -1  -2   2     2150.61     1576.86    213.78 o 
   0  -2   2      205.00      206.26     52.60 o 
   1  -2   2     2716.69     2327.69     85.96 o 
   2  -2   2      632.69      539.20     53.53 o 
   3  -2   2    15748.88    15430.95    183.58 o 
   4  -2   2       72.95      141.67     34.99 o 
   5  -2   2     3180.78     3528.43     43.66 o 
   6  -2   2      181.33      182.35     36.28 o 
   7  -2   2     1663.92     1628.02     62.78 o 
   8  -2   2      356.12      369.36     50.58 o 
   9  -2   2      174.49       99.89     38.75 o 
  10  -2   2        9.52       11.24     83.15 o 
  11  -2   2      262.78      331.26    127.90 o 
  12  -2   2       23.28        9.68     58.35 o 
  13  -2   2       52.67       68.89     47.43 o 
 -14  -1   2       11.12      -15.41     48.12 o 
 -13  -1   2      124.99       80.80     49.60 o 
 -12  -1   2       24.59       28.02     43.18 o 
 -11  -1   2        0.31       21.73     41.95 o 
 -10  -1   2      689.80      671.28     40.72 o 
  -9  -1   2      405.31      429.22     38.35 o 
  -8  -1   2      105.90      107.79     29.68 o 
  -7  -1   2      433.02      465.17     48.64 o 
  -6  -1   2     1200.42     1225.38     41.85 o 
  -5  -1   2    10080.72    10244.66    138.57 o 
  -4  -1   2     7765.95     7574.09     49.49 o 
  -3  -1   2    24900.51    25581.23    103.35 o 
  -2  -1   2      449.09      492.01     38.19 o 
  -1  -1   2      944.74      730.32     53.60 o 
   0  -1   2      262.25      322.72     49.17 o 
   1  -1   2     5346.69     4922.04     63.49 o 
   2  -1   2     3034.14     3173.76    100.58 o 
   3  -1   2     2689.73     2446.93     40.61 o 
   4  -1   2     1091.78      964.78     31.46 o 
   5  -1   2     9712.79     9723.12     52.54 o 
   6  -1   2     1528.20     1559.29     45.26 o 
   7  -1   2       66.76       55.54     31.61 o 
   8  -1   2       10.08       15.27     37.79 o 
   9  -1   2      352.43      329.03     40.02 o 
  10  -1   2      591.79      649.10     58.36 o 
  11  -1   2       61.89      161.87     41.53 o 
  12  -1   2       35.27       77.29     64.19 o 
  13  -1   2       90.29       59.09     47.39 o 
 -14   0   2       12.75        6.81     70.02 o 
 -13   0   2        0.13       80.18     42.92 o 
 -12   0   2       10.03      -12.40     40.83 o 
 -11   0   2        2.17        9.15     40.57 o 
 -10   0   2     2674.27     2660.66     42.82 o 
  -9   0   2       48.56       46.85     40.85 o 
  -8   0   2       10.31      -34.30     34.30 o 
  -7   0   2       39.54       48.48     28.72 o 
  -6   0   2    20170.78    20722.33    216.48 o 
  -5   0   2       82.66       67.82     28.79 o 
  -4   0   2       30.46       53.29     32.66 o 
  -3   0   2       10.72       19.89     31.28 o 
  -2   0   2   216342.67   241686.08   2424.99 o 
  -1   0   2        0.35        0.41     37.80 o 
   0   0   2      823.92      626.60     24.12 o 
   1   0   2       66.49       21.94     38.82 o 
   2   0   2   255276.27   256416.53   2936.80 o 
   3   0   2       80.36       67.90     33.68 o 
   4   0   2     1101.69     1048.15     35.08 o 
   5   0   2       52.15       62.01     35.98 o 
   6   0   2    11432.16    11428.93    252.52 o 
   7   0   2       34.29       74.31     67.11 o 
   8   0   2      847.44      927.12     37.81 o 
   9   0   2        4.34       10.65     61.27 o 
  10   0   2     1244.86     1198.85     87.57 o 
  11   0   2        0.05       36.44     99.69 o 
  12   0   2        2.83       58.54     63.21 o 
  13   0   2        1.40      -45.63     45.63 o 
 -14   1   2       11.01       84.82     47.90 o 
 -13   1   2      129.52       89.51     42.04 o 
 -12   1   2       21.05       18.47     39.32 o 
 -11   1   2        1.58      -24.07     38.91 o 
 -10   1   2      732.04      752.66     55.94 o 
  -9   1   2      396.65      516.22     36.14 o 
  -8   1   2      121.68       55.39     28.74 o 
  -7   1   2      440.25      479.24     49.12 o 
  -6   1   2     1247.42     1276.32     35.77 o 
  -5   1   2     9871.33    10161.11     49.84 o 
  -4   1   2     7704.87     7436.08     47.07 o 
  -3   1   2    24407.38    24841.30    397.23 o 
  -2   1   2      475.81      528.97     38.44 o 
  -1   1   2     1398.02     1238.09    131.68 o 
   0   1   2      536.09      596.92     45.77 o 
   1   1   2     5458.97     5168.38    160.16 o 
   2   1   2     3114.33     3048.65    231.45 o 
   3   1   2     2625.22     2348.93     61.43 o 
   4   1   2     1059.48      945.33     35.02 o 
   5   1   2     9572.26     9573.40    163.43 o 
   6   1   2     1582.86     1567.80     57.43 o 
   7   1   2       55.20       42.63     42.31 o 
   8   1   2        8.91       62.07     35.17 o 
   9   1   2      351.66      389.09     44.74 o 
  10   1   2      625.06      656.56     81.71 o 
  11   1   2       63.20       57.00     39.43 o 
  12   1   2       31.36      -27.82     42.09 o 
  13   1   2       95.87      100.98     44.26 o 
 -14   2   2       20.08       64.84     55.43 o 
 -13   2   2       16.16      -39.32     51.06 o 
 -12   2   2        6.54       33.79     40.14 o 
 -11   2   2      378.42      392.30     39.13 o 
 -10   2   2      101.22       97.01     77.81 o 
  -9   2   2       79.46       59.41     59.81 o 
  -8   2   2       30.06       35.63     32.99 o 
  -7   2   2     3370.72     3386.20     80.86 o 
  -6   2   2      412.63      454.10     32.24 o 
  -5   2   2      226.48      261.15     33.35 o 
  -4   2   2       42.47       23.02     31.29 o 
  -3   2   2     4009.35     3502.75     40.03 o 
  -2   2   2     1239.71     1066.03     36.81 o 
  -1   2   2     2320.45     1886.65    212.87 o 
   0   2   2      203.18      255.47     49.09 o 
   1   2   2     2713.05     2418.52     68.37 o 
   2   2   2      669.99      592.80     34.06 o 
   3   2   2    15442.94    15239.09     79.93 o 
   4   2   2       80.98       75.86     32.32 o 
   5   2   2     3316.34     3627.47     71.63 o 
   6   2   2      166.39      170.26     32.93 o 
   7   2   2     1566.10     1567.00     35.61 o 
   8   2   2      388.37      421.39     90.95 o 
   9   2   2      163.34      175.34     68.08 o 
  10   2   2        5.42       80.54     36.40 o 
  11   2   2      264.27      316.92     38.74 o 
  12   2   2       30.45      -38.01     41.26 o 
  13   2   2       49.45       -6.91     69.54 o 
 -14   3   2       15.97      -13.01     42.09 o 
 -13   3   2       17.38      -78.81    118.65 o 
 -12   3   2       33.28       47.02     66.62 o 
 -11   3   2       11.33       19.73     67.11 o 
 -10   3   2      274.02      267.07     34.99 o 
  -9   3   2       22.83      -13.95     33.51 o 
  -8   3   2     1258.68     1268.12     43.79 o 
  -7   3   2       92.91      111.39     32.30 o 
  -6   3   2      167.42      181.40     30.95 o 
  -5   3   2     3004.40     3162.74     48.72 o 
  -4   3   2     1567.86     1397.76     32.70 o 
  -3   3   2     1935.43     1961.61     34.43 o 
  -2   3   2      199.78      236.06     31.16 o 
  -1   3   2     1521.12     1338.22     49.22 o 
   0   3   2     3930.68     3508.29     96.35 o 
   1   3   2     2069.61     2016.75     69.24 o 
   2   3   2     3463.58     3522.31     47.66 o 
   3   3   2     1652.53     1564.59     33.75 o 
   4   3   2      169.99      186.80     30.93 o 
   5   3   2     2765.29     2938.55     56.50 o 
   6   3   2     1202.25     1094.33     33.24 o 
   7   3   2       89.08      109.87     31.93 o 
   8   3   2      394.73      441.81     66.63 o 
   9   3   2       31.70       66.95     33.31 o 
  10   3   2      199.52      178.65     89.97 o 
  11   3   2        7.63        0.53     47.65 o 
  12   3   2        2.88      -38.51     38.51 o 
  13   3   2        7.56      -42.50     93.85 o 
 -14   4   2        1.45      -67.11     67.11 o 
 -13   4   2        3.65       -7.72     50.09 o 
 -12   4   2       11.53       54.50     36.56 o 
 -11   4   2      197.71      119.08     47.66 o 
 -10   4   2       76.33      106.82     46.20 o 
  -9   4   2       14.90       55.92     45.22 o 
  -8   4   2      195.09      248.76     44.25 o 
  -7   4   2      290.58      280.98     31.24 o 
  -6   4   2      790.38      744.77     31.30 o 
  -5   4   2      353.70      343.00     30.64 o 
  -4   4   2      153.76      152.71     31.08 o 
  -3   4   2       16.17       21.53     27.16 o 
  -2   4   2     6089.37     6370.31    513.23 o 
  -1   4   2      203.59      197.27     33.63 o 
   0   4   2      259.94      254.30     41.58 o 
   1   4   2      298.06      285.05     43.78 o 
   2   4   2     3801.95     3829.36     50.27 o 
   3   4   2     1193.52     1142.37     30.98 o 
   4   4   2      398.07      410.08     29.23 o 
   5   4   2       73.19       86.40     29.55 o 
   6   4   2      426.72      431.24     38.91 o 
   7   4   2      609.16      621.81     40.86 o 
   8   4   2      265.64      284.88     31.29 o 
   9   4   2      121.75      184.34     32.32 o 
  10   4   2       15.55       28.41     32.62 o 
  11   4   2      103.99      116.22     36.10 o 
  12   4   2       10.25      -20.74     38.44 o 
  13   4   2        1.24       49.86     39.04 o 
 -13   5   2       42.71       81.27     39.43 o 
 -12   5   2        1.19       43.58     37.06 o 
 -11   5   2        9.62       -0.37     33.09 o 
 -10   5   2       29.28       47.19     33.22 o 
  -9   5   2      194.25      259.93     38.90 o 
  -8   5   2       77.07       60.79     29.57 o 
  -7   5   2      799.96      827.09     30.93 o 
  -6   5   2       13.24       16.95     28.78 o 
  -5   5   2      863.53      828.13     41.84 o 
  -4   5   2      692.18      727.21     28.55 o 
  -3   5   2     3207.68     3356.99     38.15 o 
  -2   5   2      177.92      167.35     33.79 o 
  -1   5   2     1676.62     1843.14    103.26 o 
   0   5   2     2547.20     2751.55    187.20 o 
   1   5   2     2692.85     2582.52     86.29 o 
   2   5   2      208.03      247.93     29.77 o 
   3   5   2      816.74      925.34     28.90 o 
   4   5   2      613.68      606.51     28.87 o 
   5   5   2     1121.63     1126.01     46.71 o 
   6   5   2       57.24       58.90     29.55 o 
   7   5   2       16.65       28.56     30.24 o 
   8   5   2       16.81       80.79     29.55 o 
   9   5   2      185.06      209.78     47.66 o 
  10   5   2       66.53       30.13     33.68 o 
  11   5   2       24.83       23.91     34.20 o 
  12   5   2        9.80       44.04     35.29 o 
  13   5   2       26.30      -39.29     42.79 o 
 -13   6   2        2.88      -15.27     36.75 o 
 -12   6   2       11.82       -3.94     35.98 o 
 -11   6   2        0.82       11.59     50.57 o 
 -10   6   2      244.14      246.49     33.22 o 
  -9   6   2      127.90      102.73     30.55 o 
  -8   6   2       24.18       67.11     29.55 o 
  -7   6   2       49.63       72.38     33.07 o 
  -6   6   2      971.40      928.15     32.11 o 
  -5   6   2      363.32      364.20     28.54 o 
  -4   6   2      441.67      502.46     32.31 o 
  -3   6   2      595.28      641.90     32.31 o 
  -2   6   2     1034.38      926.51    113.39 o 
  -1   6   2     2192.71     2472.28    137.38 o 
   0   6   2      604.30      661.37     46.24 o 
   1   6   2     3185.90     3280.18     48.72 o 
   2   6   2      971.17      801.28     63.75 o 
   3   6   2      353.38      328.07     23.70 o 
   4   6   2      298.40      329.01     27.85 o 
   5   6   2      441.73      470.47     29.23 o 
   6   6   2      485.03      429.29     28.87 o 
   7   6   2       11.78      -11.00     51.06 o 
   8   6   2      116.67      118.24     37.93 o 
   9   6   2      111.92      119.08     86.56 o 
  10   6   2       60.55       42.90     31.97 o 
  11   6   2        3.13       60.18     44.74 o 
  12   6   2       40.17       11.65     35.68 o 
  13   6   2        9.53      -27.23     61.27 o 
 -13   7   2       19.94       24.93     38.05 o 
 -12   7   2       25.33       13.77     35.17 o 
 -11   7   2       47.71      110.56     36.56 o 
 -10   7   2        7.27        4.74     31.84 o 
  -9   7   2      284.53      321.46     33.56 o 
  -8   7   2      134.71       79.79     28.66 o 
  -7   7   2      780.90      770.75     59.34 o 
  -6   7   2       54.30       69.55     39.39 o 
  -5   7   2      846.67      885.43     29.19 o 
  -4   7   2      270.20      326.25     29.77 o 
  -3   7   2     2321.01     2370.71    171.42 o 
  -2   7   2       59.21      101.71     33.99 o 
  -1   7   2     2769.58     2985.35    145.20 o 
   0   7   2     9737.82     9398.25    122.44 o 
   1   7   2     7698.50     7829.66    106.10 o 
   2   7   2       52.11       80.04     32.99 o 
   3   7   2     1421.83     1430.17     33.54 o 
   4   7   2      143.42      174.11     27.85 o 
   5   7   2     1528.75     1535.57     33.20 o 
   6   7   2       12.71       38.07     28.86 o 
   7   7   2       53.34       43.43     30.58 o 
   8   7   2       54.69       35.67     29.55 o 
   9   7   2      272.98      281.85     30.55 o 
  10   7   2       29.55        2.62     51.54 o 
  11   7   2        5.04        2.21     67.59 o 
  12   7   2        3.74       90.52     35.68 o 
  13   7   2        7.49       77.80     63.22 o 
 -13   8   2        0.72       41.53     67.59 o 
 -12   8   2       45.97       27.50     35.98 o 
 -11   8   2      104.16      160.41     32.82 o 
 -10   8   2       49.01       46.61     31.01 o 
  -9   8   2       10.63        3.43     41.82 o 
  -8   8   2      460.88      491.05     31.08 o 
  -7   8   2      246.72      246.91     65.17 o 
  -6   8   2     1341.79     1478.80     29.88 o 
  -5   8   2        3.35      -20.41     29.47 o 
  -4   8   2       98.97      128.78     33.22 o 
  -3   8   2      108.96      116.57     34.80 o 
  -2   8   2     7571.04     8032.27    110.90 o 
  -1   8   2      182.90      180.42     44.80 o 
   0   8   2      180.33      215.93     72.95 o 
   1   8   2      317.97      348.09     44.17 o 
   2   8   2     1498.09     1621.28     41.97 o 
   3   8   2       51.23       88.25     33.31 o 
   4   8   2      740.53      842.77     45.24 o 
   5   8   2      251.83      245.75     30.58 o 
   6   8   2     1208.10     1246.03     30.57 o 
   7   8   2      343.81      380.29     30.55 o 
   8   8   2      312.09      291.48     29.48 o 
   9   8   2       62.04       67.08     34.53 o 
  10   8   2        0.56       46.44     34.04 o 
  11   8   2       34.03       12.48     33.51 o 
  12   8   2       37.83        8.75     53.49 o 
 -12   9   2       22.63       38.35     77.80 o 
 -11   9   2        5.55       85.17     32.53 o 
 -10   9   2       50.37       58.72     32.58 o 
  -9   9   2       89.16       92.88     30.95 o 
  -8   9   2      554.36      652.53     28.79 o 
  -7   9   2       48.61       68.49     27.00 o 
  -6   9   2      370.68      388.85     32.59 o 
  -5   9   2     1675.42     1704.26     35.61 o 
  -4   9   2      597.98      617.42     48.64 o 
  -3   9   2      222.82      226.82     35.02 o 
  -2   9   2        7.96       32.26     38.32 o 
  -1   9   2     1212.32     1201.93     69.10 o 
   1   9   2     2200.10     2258.61     93.48 o 
   2   9   2      793.45      752.06     39.55 o 
   3   9   2      560.71      526.62     34.61 o 
   4   9   2      258.33      323.91     34.00 o 
   5   9   2      731.84      820.76     34.38 o 
   6   9   2     1473.14     1537.29     63.74 o 
   7   9   2      252.78      288.88     29.48 o 
   8   9   2       34.76       93.26     30.60 o 
   9   9   2       55.30       70.18     31.31 o 
  10   9   2      130.64      152.43     46.68 o 
  11   9   2        6.66      -50.57     50.57 o 
  12   9   2        0.23        4.77     65.16 o 
 -12  10   2        1.35        6.48     34.04 o 
 -11  10   2      133.52      144.43     31.55 o 
 -10  10   2        1.28      -27.72     51.06 o 
  -9  10   2       16.38        8.27     32.32 o 
  -8  10   2        2.87       24.54     30.60 o 
  -7  10   2      914.33      975.98     33.32 o 
  -6  10   2      291.61      297.86     28.72 o 
  -5  10   2     3123.63     3107.79    168.97 o 
  -4  10   2        5.48       25.84     29.45 o 
  -3  10   2     5338.28     5742.96    416.85 o 
  -2  10   2      621.55      582.88     60.80 o 
   2  10   2     1121.46     1004.65     85.63 o 
   3  10   2     5371.64     5517.02    245.72 o 
   4  10   2       20.20       56.02     31.43 o 
   5  10   2      864.80      883.91     46.70 o 
   6  10   2      231.18      214.21     29.69 o 
   7  10   2      608.72      780.65    130.35 o 
   8  10   2       21.70      -17.06     32.39 o 
   9  10   2       44.88       29.38     36.36 o 
  10  10   2       13.58       23.91     39.39 o 
  11  10   2       69.51       45.75     42.47 o 
  12  10   2        7.17      127.05     51.54 o 
 -12  11   2        0.40        6.69     48.63 o 
 -11  11   2       18.61       -5.64     70.51 o 
 -10  11   2       40.21       39.61     30.64 o 
  -9  11   2      145.92      193.04     28.17 o 
  -8  11   2      147.44      150.82     28.39 o 
  -7  11   2      129.29      144.67     49.60 o 
  -6  11   2      223.03      203.28     28.49 o 
  -5  11   2      226.69      259.71     33.18 o 
  -4  11   2       78.31      153.54     36.28 o 
  -3  11   2      292.54      326.07     35.50 o 
  -2  11   2       45.49       68.08     56.41 o 
   2  11   2      293.84      326.76     52.53 o 
   3  11   2       89.52       98.74     32.62 o 
   4  11   2       75.77       93.85     33.01 o 
   5  11   2      248.11      294.85     43.77 o 
   6  11   2      686.96      698.13     47.18 o 
   7  11   2        3.54       26.32     27.69 o 
   8  11   2       72.19       39.39     33.87 o 
   9  11   2       67.43       78.01     34.22 o 
  10  11   2       59.42       70.01     78.78 o 
  11  11   2       11.46       54.99    207.15 o 
  12  11   2        5.97       23.34     48.63 o 
 -11  12   2        3.21       88.41     30.92 o 
 -10  12   2      129.43      164.42     29.55 o 
  -9  12   2       12.72      -34.53     34.53 o 
  -8  12   2       93.22      118.43     35.99 o 
  -7  12   2        0.66        6.22     29.91 o 
  -6  12   2      977.44     1087.73    239.33 o 
  -5  12   2      172.28      177.36     35.08 o 
  -4  12   2       56.42       76.38     39.76 o 
  -3  12   2       11.54       19.85     33.31 o 
   3  12   2      112.76      120.71     37.48 o 
   4  12   2      396.19      445.00     34.61 o 
   5  12   2       25.49        5.87     28.53 o 
   6  12   2      463.54      511.31     26.80 o 
   7  12   2       31.29       18.83     27.80 o 
   8  12   2      119.82      170.62     31.63 o 
   9  12   2       17.49      -30.58     30.58 o 
  10  12   2       41.02       27.58     38.42 o 
  11  12   2       16.01      -22.17     69.54 o 
 -11  13   2        2.57      -17.02     34.38 o 
 -10  13   2       21.78       25.05     28.78 o 
  -9  13   2       34.08       44.90     32.62 o 
  -8  13   2       16.32       18.62     48.14 o 
  -7  13   2       34.20       66.95     31.15 o 
  -6  13   2       38.05       14.59     31.63 o 
  -5  13   2      564.42      696.58     57.39 o 
  -4  13   2      370.92      523.24     43.77 o 
   4  13   2      168.15      252.18     37.12 o 
   5  13   2      380.20      484.99     32.66 o 
   6  13   2       54.89       96.47     32.12 o 
   7  13   2       10.65       -0.28     31.28 o 
   8  13   2        4.08       20.93     31.97 o 
   9  13   2       11.39       -1.16     31.28 o 
  10  13   2       21.37       33.60     29.91 o 
  11  13   2       10.14       22.57     37.93 o 
 -10  14   2       12.12       15.41     34.36 o 
  -9  14   2       22.44       -6.81     34.38 o 
  -8  14   2       11.00       -6.27     43.76 o 
  -7  14   2      163.53      210.71     85.59 o 
  -6  14   2       28.55       19.12     26.20 o 
  -5  14   2       53.61      108.82     29.86 o 
   4  14   2       19.59       13.12     45.04 o 
   5  14   2        0.46      -13.42     36.10 o 
   6  14   2        4.85       22.47     33.51 o 
   7  14   2      177.20      222.72     33.01 o 
   8  14   2       18.50       21.25     34.36 o 
   9  14   2        0.87       16.00     32.12 o 
  10  14   2        0.73      -36.10     36.10 o 
 -10  15   2        6.88       12.66     36.43 o 
  -9  15   2       13.90       -5.02     27.59 o 
  -8  15   2       38.34       36.77     28.06 o 
  -7  15   2        6.28        6.34     35.98 o 
  -6  15   2        8.37       34.81     37.47 o 
  -5  15   2       55.47       67.14     53.95 o 
   5  15   2       37.40       35.58     42.98 o 
   6  15   2       58.44       87.55     38.44 o 
   7  15   2       21.26       34.04     35.07 o 
   8  15   2       10.72       14.54     35.37 o 
   9  15   2        8.78       64.96     37.47 o 
  10  15   2       19.76       27.24     37.47 o 
  -9  16   2        5.39       26.50     40.85 o 
  -8  16   2       14.36       20.20     39.50 o 
  -7  16   2        6.95       32.66     41.19 o 
  -6  16   2       54.69       78.38     51.92 o 
   6  16   2       28.38       44.74     44.70 o 
   7  16   2       19.01       13.25     38.49 o 
   8  16   2       11.74       12.71     37.36 o 
   9  16   2        2.56        7.86     37.47 o 
  -8  17   2       16.91       12.34     46.70 o 
  -7  17   2        2.59        0.58     56.71 o 
   7  17   2        0.30        3.05     48.12 o 
   8  17   2        4.39        3.39     43.95 o 
  -7 -18   3       27.25       -9.65     40.23 o 
   7 -18   3       12.11       -2.25     39.13 o 
  -8 -17   3        1.88      -17.12     31.84 o 
  -7 -17   3        1.25      -10.48     31.93 o 
  -6 -17   3       58.81        2.92     34.39 o 
   5 -17   3       28.93       13.05     49.77 o 
   6 -17   3        8.47       -1.95     32.30 o 
   7 -17   3        2.11        1.68     32.30 o 
   8 -17   3       25.62        0.97     33.70 o 
  -9 -16   3        1.05        9.73     42.79 o 
  -8 -16   3       82.21      -27.23     41.82 o 
  -7 -16   3        1.38      -15.56     39.87 o 
  -6 -16   3       76.05        2.92     39.87 o 
  -5 -16   3        4.47       -1.76     31.15 o 
   5 -16   3        0.23       -7.14     28.86 o 
   6 -16   3      189.45       -3.80     28.17 o 
   7 -16   3        6.06      -24.45     29.91 o 
   8 -16   3        4.10        7.80     30.60 o 
   9 -16   3        0.62      -27.23     46.68 o 
 -10 -15   3        9.59       43.76     44.74 o 
  -9 -15   3       62.97       18.48     47.66 o 
  -8 -15   3        8.50      -39.87     64.19 o 
  -7 -15   3        3.12       96.28     82.67 o 
  -6 -15   3       92.37       35.98     79.75 o 
  -5 -15   3      310.64       83.65     57.39 o 
  -4 -15   3       77.84       21.87     34.36 o 
   4 -15   3       93.00       11.72     32.75 o 
   5 -15   3       76.59       29.75     25.89 o 
   6 -15   3        5.32      -28.17     28.17 o 
   7 -15   3       29.69       13.62     28.88 o 
   8 -15   3       15.34       -2.56     29.22 o 
   9 -15   3       15.99       13.75     30.92 o 
 -10 -14   3       10.25      -13.29     38.78 o 
  -9 -14   3       32.92       50.88     37.01 o 
  -8 -14   3        0.08      -18.01     35.38 o 
  -7 -14   3       59.88       56.69     88.99 o 
  -6 -14   3       74.82       20.11     38.05 o 
  -5 -14   3       26.89       12.64    141.02 o 
  -4 -14   3        7.19       37.93    130.32 o 
  -3 -14   3      753.62      123.55     55.45 o 
   3 -14   3      213.71       75.72     46.20 o 
   4 -14   3        9.45        2.93     30.60 o 
   5 -14   3       85.18       43.87     28.65 o 
   6 -14   3       20.94        0.75     40.85 o 
   7 -14   3       44.41       27.58     33.07 o 
   8 -14   3        1.28      -28.66     33.07 o 
   9 -14   3       19.94       32.67     31.61 o 
  10 -14   3        5.59      -34.48     34.48 o 
 -11 -13   3        2.42      -63.69     66.34 o 
 -10 -13   3       71.26       46.21     60.59 o 
  -9 -13   3        9.37        7.39     58.02 o 
  -8 -13   3      100.43       73.53     56.05 o 
  -7 -13   3       54.42       11.92     79.26 o 
  -6 -13   3      125.87      115.92     64.19 o 
  -5 -13   3       26.17      -39.96     52.22 o 
  -4 -13   3      105.64        9.23     61.93 o 
  -3 -13   3       54.44       64.19    123.51 o 
   3 -13   3      206.31       68.36     48.14 o 
   4 -13   3      129.32       60.62     36.96 o 
   5 -13   3       17.16       18.68     36.96 o 
   6 -13   3       91.71       58.22     31.61 o 
   7 -13   3        5.84      -10.47     33.55 o 
   8 -13   3       71.89       46.56     36.36 o 
   9 -13   3        4.88       18.19     37.57 o 
  10 -13   3        1.08        3.48     37.49 o 
 -11 -12   3        7.72       54.79     73.76 o 
 -10 -12   3       28.28      101.23     67.92 o 
  -9 -12   3       10.69       64.52     61.52 o 
  -8 -12   3       39.86       34.01     63.94 o 
  -7 -12   3      103.47      126.55     56.51 o 
  -6 -12   3        5.37       50.73     63.76 o 
  -5 -12   3        3.02      -19.74     62.43 o 
  -4 -12   3      160.33      116.75     68.69 o 
  -3 -12   3       35.26       30.54     79.27 o 
  -2 -12   3      222.09      118.66    127.41 o 
   2 -12   3      103.55       60.54     82.39 o 
   3 -12   3      138.71      104.12     55.92 o 
   4 -12   3       23.66       58.31     45.42 o 
   5 -12   3       12.55       14.64     31.31 o 
   6 -12   3      138.61       69.27     29.17 o 
   7 -12   3       51.08       20.79     48.63 o 
   8 -12   3       13.07       13.75     36.42 o 
   9 -12   3        8.40      -33.87     33.87 o 
  10 -12   3        9.52      -35.78     35.78 o 
  11 -12   3       13.85       31.95    105.03 o 
 -12 -11   3       15.25       65.69     82.18 o 
 -11 -11   3       14.87       27.37     76.32 o 
 -10 -11   3       30.51       74.77     67.38 o 
  -9 -11   3       11.57      -12.87     65.85 o 
  -8 -11   3        9.77      -14.61     56.02 o 
  -7 -11   3       29.60       70.23     54.64 o 
  -6 -11   3       52.77      117.30     63.06 o 
  -5 -11   3       24.05       12.35     61.02 o 
  -4 -11   3      836.96      836.51    143.50 o 
  -3 -11   3        2.98       32.02     72.43 o 
  -2 -11   3      105.51       71.95     95.85 o 
  -1 -11   3      406.42      253.88    142.99 o 
   1 -11   3      337.14      397.93    115.21 o 
   2 -11   3       36.00       44.09     70.30 o 
   3 -11   3      111.25       69.93     57.07 o 
   4 -11   3      572.95      575.71     54.21 o 
   5 -11   3      607.63      489.48     54.96 o 
   6 -11   3       66.95       45.36     47.66 o 
   7 -11   3       89.10       71.31     34.74 o 
   8 -11   3       29.35       27.98     42.31 o 
   9 -11   3      112.98       -0.27     44.74 o 
  10 -11   3       11.46      -20.62     34.41 o 
  11 -11   3       10.00       46.13     57.38 o 
 -12 -10   3        3.35      -75.71     75.71 o 
 -11 -10   3       10.17       28.06     64.60 o 
 -10 -10   3       45.16       56.26    109.90 o 
  -9 -10   3       15.81       52.33     89.96 o 
  -8 -10   3       62.38        5.25     53.98 o 
  -7 -10   3       43.83       16.51     55.67 o 
  -6 -10   3      554.49      460.08     85.60 o 
  -5 -10   3       78.40       89.12     52.74 o 
  -4 -10   3      154.70      184.69     60.52 o 
  -3 -10   3      828.17      978.16     70.36 o 
  -2 -10   3     1105.56     1139.81     80.43 o 
  -1 -10   3       49.47       67.55     97.31 o 
   0 -10   3      142.65      159.67    110.26 o 
   1 -10   3      947.89     1129.94     86.50 o 
   2 -10   3      105.10      105.38     63.97 o 
   3 -10   3       46.29       54.47     55.65 o 
   4 -10   3      248.17      259.41     51.65 o 
   5 -10   3      207.43      202.17     43.34 o 
   6 -10   3       32.32       -5.28     41.79 o 
   7 -10   3      267.25      267.26     70.52 o 
   8 -10   3       15.36       -7.15     31.19 o 
   9 -10   3       20.46       13.35     36.96 o 
  10 -10   3       26.97      -25.31    102.12 o 
  11 -10   3        0.13       42.74     39.17 o 
  12 -10   3       26.16      116.41     50.09 o 
 -12  -9   3        2.25      -29.67     90.45 o 
 -11  -9   3        3.54       39.98     72.94 o 
 -10  -9   3        2.68       36.47     59.14 o 
  -9  -9   3      396.03      455.90     50.88 o 
  -8  -9   3       29.37       -4.77     48.12 o 
  -7  -9   3       66.55       63.63     48.88 o 
  -6  -9   3      400.11      316.16     74.41 o 
  -5  -9   3     2252.62     2198.43    209.31 o 
  -4  -9   3      625.08      582.70     91.45 o 
  -3  -9   3      249.33      279.30     55.95 o 
  -2  -9   3      455.65      435.71     62.91 o 
  -1  -9   3     2934.21     3224.90    143.69 o 
   0  -9   3      277.49      246.38     59.88 o 
   1  -9   3      553.80      520.23     69.04 o 
   2  -9   3      168.10      183.49     57.69 o 
   3  -9   3     1241.56     1303.64     50.85 o 
   4  -9   3      975.94      960.01     53.33 o 
   5  -9   3      263.52      238.81     41.52 o 
   6  -9   3       77.01       72.79     37.50 o 
   7  -9   3      271.71      292.76     69.06 o 
   8  -9   3        3.10      -71.00     71.00 o 
   9  -9   3      159.02       67.11     77.81 o 
  10  -9   3       11.14       -1.79     33.80 o 
  11  -9   3        3.39      -37.95     82.67 o 
  12  -9   3       23.08       19.81     74.40 o 
 -13  -8   3       23.27       52.05     63.86 o 
 -12  -8   3       77.04       75.79     56.88 o 
 -11  -8   3       23.31      -11.63     52.90 o 
 -10  -8   3       63.08       72.16     63.70 o 
  -9  -8   3       32.54       37.21     45.70 o 
  -8  -8   3      548.47      509.56     45.33 o 
  -7  -8   3      275.98      270.09     44.74 o 
  -6  -8   3     1044.62     1128.22     51.91 o 
  -5  -8   3      141.90      144.27     45.57 o 
  -4  -8   3     3974.31     3569.90    486.80 o 
  -3  -8   3       38.59       59.77     49.14 o 
  -2  -8   3     4071.86     4049.02     92.62 o 
  -1  -8   3      125.46      129.19     63.56 o 
   0  -8   3     1344.72     1386.09     90.52 o 
   1  -8   3       44.18      -14.45     60.64 o 
   2  -8   3     4996.66     4808.44     68.11 o 
   3  -8   3      536.64      512.60     49.40 o 
   4  -8   3      229.53      230.96     40.30 o 
   5  -8   3       12.27       31.06     44.62 o 
   6  -8   3      493.19      443.57     65.17 o 
   7  -8   3       43.44       74.89     65.16 o 
   8  -8   3       52.80       46.68     68.08 o 
   9  -8   3       43.24       16.53     78.78 o 
  10  -8   3       50.70      121.57     76.83 o 
  11  -8   3       34.35      -83.64     83.64 o 
  12  -8   3       20.46      -34.54     34.54 o 
 -13  -7   3        8.80        0.56     54.21 o 
 -12  -7   3        4.64       -5.05     49.16 o 
 -11  -7   3       41.27       46.40     48.30 o 
 -10  -7   3      271.40      291.75     69.54 o 
  -9  -7   3      737.54      635.55     44.57 o 
  -8  -7   3      183.42      218.63     71.49 o 
  -7  -7   3      133.62      149.58     45.64 o 
  -6  -7   3     1565.40     1602.68     50.61 o 
  -5  -7   3     2881.05     2869.02     60.39 o 
  -4  -7   3     1504.27     1470.40     86.14 o 
  -3  -7   3       68.52       52.03     36.45 o 
  -2  -7   3     1325.10     1242.98     47.36 o 
  -1  -7   3    15218.67    14762.04    733.71 o 
   0  -7   3     6557.57     6589.34     93.88 o 
   1  -7   3      289.68      313.37     59.17 o 
   2  -7   3      740.92      790.82     42.66 o 
   3  -7   3     2968.36     2881.17     56.99 o 
   4  -7   3     4506.47     4426.41    132.10 o 
   5  -7   3      549.21      572.98     60.31 o 
   6  -7   3       99.28      102.12     70.03 o 
   7  -7   3      622.36      676.09     63.23 o 
   8  -7   3      804.31      761.73     66.15 o 
   9  -7   3       71.94       67.11     70.02 o 
  10  -7   3       34.08      -48.63     71.97 o 
  11  -7   3       11.84      131.29     71.97 o 
  12  -7   3       22.12      -71.00     78.78 o 
  13  -7   3        7.14       95.31     94.34 o 
 -13  -6   3       45.98      -41.95     91.42 o 
 -12  -6   3        6.69       11.07     50.57 o 
 -11  -6   3      179.44      254.68     45.10 o 
 -10  -6   3        1.55       24.50     43.61 o 
  -9  -6   3      581.67      543.06     43.77 o 
  -8  -6   3       39.29       41.76     40.57 o 
  -7  -6   3     2086.78     2227.18     46.46 o 
  -6  -6   3       75.66      106.28     41.50 o 
  -5  -6   3      483.52      509.49     42.07 o 
  -4  -6   3      259.68      239.41     43.57 o 
  -3  -6   3    10030.27     8050.45    983.56 o 
  -2  -6   3      472.93      441.04     39.90 o 
  -1  -6   3     1156.48     1085.18     47.48 o 
   0  -6   3      630.46      573.97     63.86 o 
   1  -6   3     6129.17     5198.79     89.41 o 
   2  -6   3      177.72      159.08     52.04 o 
   3  -6   3     6533.89     6645.27    153.82 o 
   4  -6   3      275.80      336.55     56.42 o 
   5  -6   3     2046.47     1944.23     71.07 o 
   6  -6   3        3.64      -35.01     59.32 o 
   7  -6   3     2324.83     2422.15    104.16 o 
   8  -6   3       13.87      -12.99     41.93 o 
   9  -6   3      104.41      -16.79     81.70 o 
  10  -6   3       19.56       97.25     76.83 o 
  11  -6   3      285.47      319.02     69.06 o 
  12  -6   3        4.52      -59.32     79.75 o 
  13  -6   3        4.20       22.60     38.68 o 
 -13  -5   3       14.29       14.38     51.40 o 
 -12  -5   3        3.30      -46.38     46.38 o 
 -11  -5   3       45.29       13.92     57.87 o 
 -10  -5   3      341.89      326.93     43.47 o 
  -9  -5   3      200.92      227.13     87.05 o 
  -8  -5   3       78.13       58.37     41.93 o 
  -7  -5   3      159.32      124.49     38.63 o 
  -6  -5   3     1795.27     1756.08     93.94 o 
  -5  -5   3     5020.47     5073.53    133.63 o 
  -4  -5   3     2939.88     2905.57     42.37 o 
  -3  -5   3        1.39       31.32     36.14 o 
  -2  -5   3     2948.09     2595.61    121.38 o 
  -1  -5   3    13363.31    10834.30    878.45 o 
   0  -5   3     8164.99     7936.35     94.56 o 
   1  -5   3      608.90      633.11     46.13 o 
   2  -5   3      376.98      411.31     38.43 o 
   3  -5   3     4809.46     4386.66     45.70 o 
   4  -5   3     3856.84     3680.10     72.14 o 
   5  -5   3      829.48      810.12     47.68 o 
   6  -5   3       54.78       60.30     39.13 o 
   7  -5   3      110.56      137.58     39.87 o 
   8  -5   3      781.84      868.05     41.21 o 
   9  -5   3      125.44       83.26     52.03 o 
  10  -5   3       57.62       39.54     43.26 o 
  11  -5   3        3.84      -67.11     67.11 o 
  12  -5   3       37.98      201.32     72.94 o 
  13  -5   3        9.06      -17.51     84.61 o 
 -14  -4   3       13.74       -2.89    100.66 o 
 -13  -4   3       22.48      -26.15     46.97 o 
 -12  -4   3       69.41      223.17     95.31 o 
 -11  -4   3       40.46      112.15     53.00 o 
 -10  -4   3       33.94      -48.14     48.14 o 
  -9  -4   3       41.14       24.42     39.32 o 
  -8  -4   3     1525.10     1516.86     39.84 o 
  -7  -4   3       26.37        1.84     36.37 o 
  -6  -4   3      909.12      838.54     38.07 o 
  -5  -4   3       74.63       79.11     42.79 o 
  -4  -4   3     3699.95     3272.02     59.97 o 
  -3  -4   3        7.15       11.47     32.92 o 
  -2  -4   3    10083.52     9503.60   1029.91 o 
  -1  -4   3      175.57      187.84     40.81 o 
   0  -4   3    10171.89    10144.56    149.93 o 
   1  -4   3       71.55       60.13     39.50 o 
   2  -4   3    12918.20    12162.02     86.56 o 
   3  -4   3      818.93      781.03     60.82 o 
   4  -4   3       21.85        7.78     50.57 o 
   5  -4   3       76.84       99.86     42.31 o 
   6  -4   3     1851.63     1826.94     40.59 o 
   7  -4   3      227.35      209.42     38.85 o 
   8  -4   3      139.23      198.38     39.73 o 
   9  -4   3        1.65       -5.95     44.25 o 
  10  -4   3       97.56      120.60     43.31 o 
  11  -4   3       39.18       84.76     45.37 o 
  12  -4   3       59.46      117.68     71.97 o 
  13  -4   3        4.96      -36.96     75.86 o 
 -14  -3   3        4.32       -2.57     50.47 o 
 -13  -3   3       90.68      260.24     50.21 o 
 -12  -3   3       51.07       31.10     45.10 o 
 -11  -3   3       31.42      -53.49     53.49 o 
 -10  -3   3       68.11       40.60     80.24 o 
  -9  -3   3      586.08      553.54     37.45 o 
  -8  -3   3       75.45      107.01     71.97 o 
  -7  -3   3       15.39       46.49     35.86 o 
  -6  -3   3     2216.18     2328.46     44.30 o 
  -5  -3   3    17083.59    18317.89    322.46 o 
  -4  -3   3     6523.84     7271.84     84.54 o 
  -3  -3   3     1338.16     1368.36     92.02 o 
  -2  -3   3    10695.04    10736.53   1380.07 o 
  -1  -3   3    13545.77    13202.20    253.10 o 
   0  -3   3     3322.34     3342.49     64.87 o 
   1  -3   3     2532.51     2560.24     54.80 o 
   2  -3   3     1627.98     1603.22     39.57 o 
   3  -3   3    10358.39    10099.41     83.37 o 
   4  -3   3     4001.50     4187.11     78.99 o 
   5  -3   3      534.46      465.53     38.45 o 
   6  -3   3      451.19      501.94     37.45 o 
   7  -3   3      350.98      389.73     54.96 o 
   8  -3   3       16.52      -51.93    121.57 o 
   9  -3   3      186.84      242.39     39.82 o 
  10  -3   3       30.18       26.93     46.68 o 
  11  -3   3        7.34        0.72     36.50 o 
  12  -3   3        4.91      -74.89     74.89 o 
  13  -3   3       28.48       43.76     80.72 o 
 -14  -2   3        7.73       19.59     86.56 o 
 -13  -2   3       63.94        6.83     98.71 o 
 -12  -2   3       36.84       14.46     46.11 o 
 -11  -2   3       63.43       76.00     42.92 o 
 -10  -2   3      327.45      234.40     41.68 o 
  -9  -2   3       62.84      103.90     47.66 o 
  -8  -2   3      183.22      159.91     37.06 o 
  -7  -2   3     1647.28     1571.39     39.46 o 
  -6  -2   3     1113.70     1104.76     36.49 o 
  -5  -2   3      969.35     1025.66     38.15 o 
  -4  -2   3      354.48      393.22     34.04 o 
  -3  -2   3     1643.67     1705.57     38.55 o 
  -2  -2   3     4138.16     3779.96    601.08 o 
  -1  -2   3      396.62      396.71     40.44 o 
   0  -2   3      481.71      308.03     49.89 o 
   1  -2   3    20022.72    20721.42    157.73 o 
   2  -2   3      162.72      153.53     34.37 o 
   3  -2   3     2643.85     2621.21     58.49 o 
   4  -2   3       58.76       49.85     30.58 o 
   5  -2   3      220.95      200.09     37.75 o 
   6  -2   3      578.91      558.79     75.88 o 
   7  -2   3     1658.28     1619.61     39.76 o 
   8  -2   3      180.80      250.83     37.66 o 
   9  -2   3       30.22      -10.72     38.55 o 
  10  -2   3        3.82      -22.05     53.98 o 
  11  -2   3       73.08      160.79     42.49 o 
  12  -2   3       20.62       29.98     65.65 o 
  13  -2   3        5.35      215.90     71.00 o 
 -14  -1   3       36.10        4.25     53.00 o 
 -13  -1   3        6.39        9.48     47.77 o 
 -12  -1   3        2.56      -48.29     53.98 o 
 -11  -1   3       14.34        5.80    134.21 o 
 -10  -1   3     1155.84     1187.28     46.22 o 
  -9  -1   3      203.22      157.18     38.44 o 
  -8  -1   3      141.42      172.10    104.55 o 
  -7  -1   3      660.37      652.84     36.76 o 
  -6  -1   3      587.83      566.25     50.10 o 
  -5  -1   3      506.70      471.16     39.40 o 
  -4  -1   3      521.53      484.30     34.05 o 
  -3  -1   3     1167.36     1187.95     37.10 o 
  -2  -1   3      564.54      430.66     59.86 o 
  -1  -1   3     1055.15     1032.72     43.02 o 
   0  -1   3     8450.46     8059.30    126.31 o 
   1  -1   3      610.69      661.15     44.78 o 
   2  -1   3    12845.57    13733.61    179.62 o 
   3  -1   3       28.19       64.19     46.68 o 
   4  -1   3     2691.05     2790.27     41.65 o 
   5  -1   3      370.65      408.90     30.76 o 
   6  -1   3      121.57      181.32     35.17 o 
   7  -1   3      319.93      325.43     46.20 o 
   8  -1   3     2508.22     2460.30     64.26 o 
   9  -1   3       47.91       40.75     99.20 o 
  10  -1   3       17.59       80.54     41.68 o 
  11  -1   3        6.49      -41.09     41.09 o 
  12  -1   3      166.36      208.93     43.95 o 
  13  -1   3       31.06       28.20     69.05 o 
 -14   0   3        0.67      -42.02     51.60 o 
 -13   0   3       26.57       -8.18     43.69 o 
 -12   0   3       12.46        8.94     40.40 o 
 -11   0   3      149.47      187.40     40.14 o 
 -10   0   3       32.66      105.26     40.12 o 
  -9   0   3      110.52      146.61     67.11 o 
  -8   0   3      197.01      195.04     36.37 o 
  -7   0   3       10.42      -19.70     33.35 o 
  -6   0   3      128.42      115.03     35.05 o 
  -5   0   3      301.28      298.82     35.06 o 
  -4   0   3       95.13      122.50     31.97 o 
  -3   0   3      145.40      132.13     32.30 o 
  -2   0   3        4.83       21.86     37.65 o 
  -1   0   3     2663.16     2710.17     49.73 o 
   0   0   3       34.84       65.60     33.35 o 
   1   0   3      724.37      868.28     43.62 o 
   2   0   3      320.84      333.40     42.81 o 
   3   0   3      463.00      415.45     46.70 o 
   4   0   3      163.03      172.20     34.04 o 
   5   0   3     1515.65     1678.77     39.85 o 
   6   0   3      228.07      242.32     35.68 o 
   7   0   3      727.38      761.09     67.61 o 
   8   0   3       65.25      130.39     58.84 o 
   9   0   3       27.70      100.35     37.75 o 
  10   0   3       77.54      -49.60     49.60 o 
  11   0   3      184.97      286.90    135.19 o 
  12   0   3        5.14      -43.06     43.06 o 
  13   0   3       15.46       10.70     67.11 o 
 -14   1   3       34.43       25.72     50.21 o 
 -13   1   3        9.69      -16.06     65.16 o 
 -12   1   3        1.61      -62.71     65.65 o 
 -11   1   3       14.19       68.87     39.44 o 
 -10   1   3     1188.10     1175.40     40.31 o 
  -9   1   3      201.69      213.08     53.98 o 
  -8   1   3      136.65      251.90     52.03 o 
  -7   1   3      723.27      770.30     35.00 o 
  -6   1   3      622.40      600.93     77.34 o 
  -5   1   3      539.18      576.43     34.40 o 
  -4   1   3      490.64      429.65     26.80 o 
  -3   1   3     1187.79     1189.26     35.09 o 
  -2   1   3      721.86      604.91     80.31 o 
  -1   1   3      998.59     1030.05     41.63 o 
   0   1   3     8879.31     8552.86    184.67 o 
   1   1   3      711.66      771.20     41.54 o 
   2   1   3    12218.49    13234.88    275.65 o 
   3   1   3       25.07       21.40     43.77 o 
   4   1   3     2776.01     2903.82     47.75 o 
   5   1   3      454.45      471.12     36.07 o 
   6   1   3      134.05      195.19     40.36 o 
   7   1   3      331.46      269.04     35.69 o 
   8   1   3     2532.60     2568.26     49.17 o 
   9   1   3       78.62       63.60     71.97 o 
  10   1   3       25.66       52.67     38.74 o 
  11   1   3        5.55      -38.05     38.05 o 
  12   1   3      174.98      193.79     71.00 o 
  13   1   3       28.52      -65.16     65.16 o 
 -14   2   3        7.33      103.03     46.70 o 
 -13   2   3       63.47       39.49     42.88 o 
 -12   2   3       34.21       48.24     40.99 o 
 -11   2   3       61.84        9.25     37.36 o 
 -10   2   3      323.56      293.73     36.66 o 
  -9   2   3       56.14       87.28     38.42 o 
  -8   2   3      185.52      189.01     28.98 o 
  -7   2   3     1695.01     1615.46     64.73 o 
  -6   2   3     1079.74     1097.94     34.38 o 
  -5   2   3      971.63     1056.14     44.28 o 
  -4   2   3      275.64      342.17     32.31 o 
  -3   2   3     1097.96     1097.49     34.03 o 
  -2   2   3     4265.07     3859.04    549.37 o 
  -1   2   3      403.11      387.05     37.38 o 
   0   2   3      584.38      414.05     42.61 o 
   1   2   3    21112.47    21374.41    207.43 o 
   2   2   3       49.06       64.57     30.60 o 
   3   2   3     2671.64     2562.79     52.64 o 
   4   2   3       45.16       79.25     26.79 o 
   5   2   3      108.61       69.28     32.93 o 
   6   2   3      587.19      554.77     32.83 o 
   7   2   3     1692.18     1593.51     29.86 o 
   8   2   3      177.57      191.43     37.93 o 
   9   2   3       31.93       25.15     35.98 o 
  10   2   3        5.82      -33.48     38.05 o 
  11   2   3       66.98       19.63     57.38 o 
  12   2   3       23.07       16.46     39.50 o 
  13   2   3        6.31       21.40     61.27 o 
 -14   3   3        4.79      -22.62     55.43 o 
 -13   3   3       94.44      141.88     43.47 o 
 -12   3   3       59.52      -11.79     91.91 o 
 -11   3   3       35.32       15.15     37.52 o 
 -10   3   3       66.02       44.19     35.50 o 
  -9   3   3      594.39      555.74     34.21 o 
  -8   3   3       87.23       86.17     36.96 o 
  -7   3   3       15.12       71.08     49.60 o 
  -6   3   3     2247.69     2291.03     27.88 o 
  -5   3   3    17339.85    18641.97    133.23 o 
  -4   3   3     6872.15     7789.31     46.62 o 
  -3   3   3     1312.56     1359.74     69.62 o 
  -2   3   3    10953.60    11337.48   1331.74 o 
  -1   3   3    13688.46    12821.37    357.47 o 
   0   3   3     3403.58     3575.21     54.45 o 
   1   3   3     2645.46     2506.37     45.83 o 
   2   3   3     1674.77     1739.65     36.53 o 
   3   3   3    10594.32    10518.57     65.24 o 
   4   3   3     4054.92     4143.09    146.29 o 
   5   3   3      506.35      480.56     32.67 o 
   6   3   3      541.33      534.59     32.67 o 
   7   3   3      357.61      348.52     32.62 o 
   8   3   3       22.58       -0.34     35.50 o 
   9   3   3      185.84      146.53     33.70 o 
  10   3   3       29.74      -33.84     34.48 o 
  11   3   3        8.36       18.28     37.80 o 
  12   3   3        5.16       -2.55     38.63 o 
  13   3   3       29.52       95.31     64.19 o 
 -14   4   3       13.93      108.92     62.24 o 
 -13   4   3       24.11       11.73     44.25 o 
 -12   4   3       68.01       41.59     36.40 o 
 -11   4   3       41.89       29.18     34.30 o 
 -10   4   3       30.28       60.96     32.53 o 
  -9   4   3       35.16       41.88     32.30 o 
  -8   4   3     1537.03     1594.23     42.33 o 
  -7   4   3       29.27       11.11     31.61 o 
  -6   4   3      899.95      829.97     26.28 o 
  -5   4   3      100.24      126.36     24.46 o 
  -4   4   3     3751.61     3349.91     53.14 o 
  -3   4   3        9.00       -0.91     28.48 o 
  -2   4   3    10049.36    10011.02    647.97 o 
  -1   4   3      175.63      159.90     33.10 o 
   0   4   3    10180.56    10177.96    279.22 o 
   1   4   3       74.91       53.49     30.26 o 
   2   4   3    13063.69    12292.99    348.25 o 
   3   4   3      878.75      801.88     30.94 o 
   4   4   3       59.04      123.29     46.20 o 
   5   4   3       77.68      105.48     30.60 o 
   6   4   3     1891.14     1739.44     40.89 o 
   7   4   3      230.14      276.31     31.55 o 
   8   4   3      144.66      197.23     43.28 o 
   9   4   3        2.18      -19.00     33.61 o 
  10   4   3       82.65      179.64     89.96 o 
  11   4   3       40.85       72.64     35.74 o 
  12   4   3       58.87       76.83     51.55 o 
  13   4   3        5.91       38.90     54.46 o 
 -13   5   3       15.36       13.16     38.49 o 
 -12   5   3        3.29      -25.83     60.30 o 
 -11   5   3       46.18       37.11     36.91 o 
 -10   5   3      339.30      349.68     32.99 o 
  -9   5   3      211.52      233.84     31.97 o 
  -8   5   3       78.25       77.53     30.46 o 
  -7   5   3      157.95      191.11     30.60 o 
  -6   5   3     1796.99     1654.92     32.65 o 
  -5   5   3     4976.68     5041.53     53.16 o 
  -4   5   3     2957.27     2973.05     51.64 o 
  -3   5   3        1.10       13.94     26.71 o 
  -2   5   3     2988.39     2889.53     51.19 o 
  -1   5   3    13323.30    11119.48    981.27 o 
   0   5   3     8170.22     7835.94     65.82 o 
   1   5   3      610.06      629.57     52.55 o 
   2   5   3      373.33      457.17     62.26 o 
   3   5   3     4808.57     4381.13    103.44 o 
   4   5   3     3813.37     3611.46     36.51 o 
   5   5   3      796.95      779.46     30.96 o 
   6   5   3       40.08       82.62     38.42 o 
   7   5   3      112.03       99.18     29.55 o 
   8   5   3      788.57      761.42     31.94 o 
   9   5   3      116.72      140.51     42.79 o 
  10   5   3       59.79       70.12     32.23 o 
  11   5   3        2.33       -8.31     33.99 o 
  12   5   3       35.56        6.81     49.60 o 
  13   5   3        6.66      -55.06     55.06 o 
 -13   6   3       46.51      -10.04     37.44 o 
 -12   6   3        5.45      -14.29     35.44 o 
 -11   6   3      178.10      193.29     44.74 o 
 -10   6   3        1.74       26.42     34.11 o 
  -9   6   3      542.88      546.32     31.55 o 
  -8   6   3       37.79       43.31     31.78 o 
  -7   6   3     2060.43     2183.88     32.95 o 
  -6   6   3       84.18      108.90     28.48 o 
  -5   6   3      480.37      496.10     31.28 o 
  -4   6   3      256.69      264.68     30.17 o 
  -3   6   3    10059.87     8439.02   1098.15 o 
  -2   6   3      445.62      385.61     33.62 o 
  -1   6   3     1141.65     1190.18     41.43 o 
   0   6   3      538.95      470.26     53.51 o 
   1   6   3     6102.33     5452.33     77.19 o 
   2   6   3      186.24      188.93     28.50 o 
   3   6   3     6435.76     6715.39    233.89 o 
   4   6   3      325.49      285.68     28.89 o 
   5   6   3     2002.47     2004.76     47.70 o 
   6   6   3        4.53      -21.72     28.09 o 
   7   6   3     2271.44     2374.24    145.05 o 
   8   6   3       13.74       -8.55     31.24 o 
   9   6   3      103.67      107.24     30.86 o 
  10   6   3       22.94      -17.67     31.54 o 
  11   6   3      280.42      266.50     49.60 o 
  12   6   3        5.52       28.34    124.97 o 
  13   6   3        4.27      -16.71     54.21 o 
 -13   7   3        8.46       30.26     39.49 o 
 -12   7   3        6.12      -17.86     34.48 o 
 -11   7   3       37.29       75.71     56.89 o 
 -10   7   3      273.26      298.99     31.28 o 
  -9   7   3      731.33      719.81     38.43 o 
  -8   7   3      188.48      243.32     29.77 o 
  -7   7   3      130.49      130.92     28.79 o 
  -6   7   3     1541.09     1562.50     32.60 o 
  -5   7   3     2862.56     2803.80     60.87 o 
  -4   7   3     1512.27     1478.59    162.55 o 
  -3   7   3       63.84       82.33     29.32 o 
  -2   7   3     1336.44     1305.89     43.80 o 
  -1   7   3    15397.97    16115.48    494.93 o 
   0   7   3     6532.87     6681.68    326.82 o 
   1   7   3      287.80      335.62     37.83 o 
   2   7   3      784.61      887.81     32.25 o 
   3   7   3     2905.57     2997.00     39.57 o 
   4   7   3     4436.97     4547.28     79.94 o 
   5   7   3      549.19      629.94     30.60 o 
   6   7   3      109.42      131.46     29.22 o 
   7   7   3      620.32      583.46     30.24 o 
   8   7   3      789.95      841.47     32.93 o 
   9   7   3       72.73       64.75     29.91 o 
  10   7   3       38.55        2.92     44.74 o 
  11   7   3       11.04       65.34    103.09 o 
  12   7   3       22.74       97.11     89.47 o 
  13   7   3        8.18       53.82    218.82 o 
 -13   8   3       21.66       88.29     57.38 o 
 -12   8   3       76.26      140.17     45.22 o 
 -11   8   3       24.37       45.07     31.61 o 
 -10   8   3       64.27       43.79     59.81 o 
  -9   8   3       25.17       36.96     29.08 o 
  -8   8   3      557.44      565.40     29.48 o 
  -7   8   3      286.83      311.56     28.79 o 
  -6   8   3     1043.28     1110.16     81.73 o 
  -5   8   3      137.33      148.37     28.10 o 
  -4   8   3     3922.24     3667.78    545.26 o 
  -3   8   3       43.89       64.77     29.86 o 
  -2   8   3     4048.86     4088.76    128.69 o 
  -1   8   3      126.67      156.08     36.43 o 
   0   8   3     1329.53     1221.56     66.19 o 
   1   8   3       51.27       25.65     36.67 o 
   2   8   3     4980.57     4873.04    161.43 o 
   3   8   3      517.00      485.63     31.98 o 
   4   8   3      224.64      240.19     28.89 o 
   5   8   3       15.48       22.85     28.88 o 
   6   8   3      539.86      606.68     44.26 o 
   7   8   3       59.49       74.99     31.78 o 
   8   8   3       48.08       63.22     42.79 o 
   9   8   3       44.21       97.58     40.01 o 
  10   8   3       49.41      153.89     97.26 o 
  11   8   3       36.34       98.14    212.99 o 
  12   8   3       16.90      -25.09     51.64 o 
 -13   9   3       86.30      144.91     52.52 o 
 -12   9   3        2.52       15.56     41.33 o 
 -11   9   3        7.41       44.69     32.53 o 
 -10   9   3        5.46       -9.24     32.58 o 
  -9   9   3      393.06      428.35     68.57 o 
  -8   9   3       34.38       71.07     29.68 o 
  -7   9   3       69.74       55.55     29.42 o 
  -6   9   3      378.15      360.58     27.80 o 
  -5   9   3     2209.12     2178.96    247.76 o 
  -4   9   3      551.89      582.11     48.64 o 
  -3   9   3      243.21      299.41     34.12 o 
  -2   9   3      521.20      509.85     37.36 o 
  -1   9   3     2965.17     3244.88    315.63 o 
   0   9   3      327.99      378.39     67.12 o 
   1   9   3      557.04      556.37     40.93 o 
   2   9   3      210.68      268.82     37.83 o 
   3   9   3     1274.19     1369.53     98.29 o 
   4   9   3      944.49      987.03     33.24 o 
   5   9   3      271.79      300.97     33.70 o 
   6   9   3       74.87        8.67     33.68 o 
   7   9   3      260.27      275.55     50.09 o 
   8   9   3        0.85        0.88     34.90 o 
   9   9   3      159.59      156.63    104.07 o 
  10   9   3       11.14      -31.99     42.51 o 
  11   9   3        2.27      -19.13     50.58 o 
  12   9   3       23.19       36.91     82.18 o 
 -12  10   3        1.49       12.77     48.63 o 
 -11  10   3       15.68      -31.24     31.24 o 
 -10  10   3       44.46       63.57     62.73 o 
  -9  10   3       13.04       25.55     55.43 o 
  -8  10   3       68.78       94.73     54.95 o 
  -7  10   3       83.76       45.37     29.68 o 
  -6  10   3      561.00      501.34     72.96 o 
  -5  10   3       77.78      100.91     31.61 o 
  -4  10   3      172.43      258.91     36.21 o 
  -3  10   3     1194.28     1308.00     43.30 o 
  -2  10   3     1117.91     1085.45     95.85 o 
  -1  10   3       52.27       88.50     54.46 o 
   0  10   3      124.40      139.39     49.85 o 
   1  10   3      930.73     1063.43     50.23 o 
   2  10   3      103.66      119.68     35.29 o 
   3  10   3       56.14       62.37     31.24 o 
   4  10   3      282.93      269.31     28.93 o 
   5  10   3      298.88      251.15     28.72 o 
   6  10   3       17.23      -13.93     32.23 o 
   7  10   3      271.44      309.80     36.96 o 
   8  10   3        8.27      -13.68     75.86 o 
   9  10   3       20.95       98.08     35.52 o 
  10  10   3       22.82      -51.25     84.13 o 
  11  10   3        1.31      -56.59    158.04 o 
  12  10   3       25.92       61.90     47.68 o 
 -12  11   3       16.97       49.03     65.16 o 
 -11  11   3       19.46       14.33     30.05 o 
 -10  11   3       31.16        2.67     29.91 o 
  -9  11   3        6.30        1.69     27.11 o 
  -8  11   3       11.98      -25.42     25.42 o 
  -7  11   3       40.61       -0.40     27.97 o 
  -6  11   3       42.08       59.67     32.92 o 
  -5  11   3       14.17      -22.49     33.07 o 
  -4  11   3      795.45      921.13     97.77 o 
  -3  11   3        8.57       13.94     36.45 o 
  -2  11   3       56.80       42.01     38.84 o 
  -1  11   3      381.54      442.59     78.79 o 
   2  11   3       14.94       19.37     35.41 o 
   3  11   3      121.47       90.86     30.92 o 
   4  11   3      553.29      633.56     32.93 o 
   5  11   3      691.03      620.56     30.17 o 
   6  11   3       64.04       63.38     38.42 o 
   7  11   3       79.98       91.61     28.79 o 
   8  11   3       41.76       19.86     32.53 o 
   9  11   3      128.44      122.61     34.77 o 
  10  11   3       11.37       50.25     37.87 o 
  11  11   3       12.53       45.68     43.27 o 
 -11  12   3        3.77       21.16     29.86 o 
 -10  12   3       29.78      -22.13     31.24 o 
  -9  12   3       10.00      -29.44     29.44 o 
  -8  12   3       37.40       51.29     37.93 o 
  -7  12   3      106.99      152.72     36.47 o 
  -6  12   3        5.80       38.02     29.47 o 
  -5  12   3        2.24       20.40     54.95 o 
  -4  12   3      157.05      153.73     35.98 o 
  -3  12   3       39.47       39.29     37.10 o 
  -2  12   3      237.99      300.55     64.19 o 
   2  12   3       59.81       33.00     52.14 o 
   3  12   3      152.59      159.98     34.75 o 
   4  12   3       16.98       42.01     30.92 o 
   5  12   3       14.18       19.73     29.17 o 
   6  12   3      155.50      144.55     49.12 o 
   7  12   3       52.20       79.42     30.60 o 
   8  12   3        6.04      -10.49     31.28 o 
   9  12   3        8.51      -33.68     33.68 o 
  10  12   3        4.83       18.96     37.62 o 
  11  12   3       18.52       74.11     70.02 o 
 -11  13   3        1.85        5.18     32.99 o 
 -10  13   3       73.74       98.52     30.61 o 
  -9  13   3        9.32      -22.93     32.30 o 
  -8  13   3      114.13      128.30     29.86 o 
  -7  13   3       51.42       70.19     32.30 o 
  -6  13   3      121.16      159.54     32.99 o 
  -5  13   3       26.95       19.70     32.40 o 
  -4  13   3       73.37       87.44     37.66 o 
  -3  13   3       58.32       60.30     60.30 o 
   3  13   3      207.74      213.62     43.47 o 
   4  13   3      115.31      134.37     34.68 o 
   5  13   3       12.73       37.47     31.61 o 
   6  13   3       88.90       77.12     30.60 o 
   7  13   3        5.00      -28.27     30.60 o 
   8  13   3       76.16       69.96     30.17 o 
   9  13   3        2.20       23.36     31.43 o 
  10  13   3        0.65       -5.84     50.57 o 
  11  13   3        2.32       -7.68     37.10 o 
 -10  14   3       10.18       42.49     35.05 o 
  -9  14   3       33.53       47.06     31.54 o 
  -8  14   3        0.22        1.46     33.01 o 
  -7  14   3       40.57       93.41     42.31 o 
  -6  14   3       73.28      132.77     34.68 o 
  -5  14   3       28.17       39.23     33.99 o 
  -4  14   3        6.03       28.62     41.23 o 
   4  14   3        9.45       23.90     40.91 o 
   5  14   3       82.76      124.15     35.41 o 
   6  14   3       19.69       40.19     32.66 o 
   7  14   3       39.80       24.38     32.99 o 
   8  14   3        0.95       17.60     34.36 o 
   9  14   3       17.02       16.54     34.72 o 
  10  14   3        5.60      -11.06     33.79 o 
 -10  15   3        9.45        6.17     36.79 o 
  -9  15   3       65.70       72.03     44.25 o 
  -8  15   3       10.25       24.97     33.68 o 
  -7  15   3        1.64      -36.67     36.67 o 
  -6  15   3       94.01      132.05     31.00 o 
  -5  15   3      317.07      486.35     47.92 o 
   5  15   3       77.32      108.88     40.23 o 
   6  15   3        5.06        0.28     34.60 o 
   7  15   3       30.43       93.46     35.98 o 
   8  15   3       15.75       22.33     37.06 o 
   9  15   3       14.96       -6.00     36.10 o 
  -9  16   3        0.91        4.28     37.36 o 
  -8  16   3       81.43       75.94     38.81 o 
  -7  16   3        1.57       25.29     42.64 o 
  -6  16   3       76.51      126.33     49.83 o 
   6  16   3      189.78      225.92     41.93 o 
   7  16   3        5.90       -4.42     38.85 o 
   8  16   3        3.70      -23.83     37.14 o 
   9  16   3        0.31      -38.49     38.49 o 
  -8  17   3        1.21        1.95     46.76 o 
  -7  17   3        1.01      -12.07     55.00 o 
   7  17   3        1.65       23.83     44.01 o 
   8  17   3       26.21       -3.78     42.29 o 
  -7 -18   4        6.19      -23.21     39.87 o 
   6 -18   4        1.22       -1.92     44.64 o 
   7 -18   4       12.39        2.76     38.49 o 
  -8 -17   4        0.96        3.89     43.76 o 
  -7 -17   4        4.85        2.92     43.76 o 
  -6 -17   4       55.92        2.49     33.09 o 
   5 -17   4        4.95       -9.76     40.23 o 
   6 -17   4        6.87        0.44     33.35 o 
   7 -17   4        3.06        2.14     30.92 o 
   8 -17   4        1.14       -4.01     33.31 o 
  -9 -16   4        3.57      -44.74     44.74 o 
  -8 -16   4       16.36        4.86     40.85 o 
  -7 -16   4       20.51        5.84     38.90 o 
  -6 -16   4       19.13       -4.86     35.01 o 
  -5 -16   4        8.89       -1.95     45.71 o 
   4 -16   4       44.85       -5.76     38.74 o 
   5 -16   4        7.37       -9.54     30.05 o 
   6 -16   4       12.73      -17.32     28.78 o 
   7 -16   4        7.69      -28.53     28.53 o 
   8 -16   4        5.69      -15.53     28.66 o 
 -10 -15   4       28.82        7.30     33.61 o 
  -9 -15   4        1.15       -8.44     31.53 o 
  -8 -15   4        5.95       14.29     34.61 o 
  -7 -15   4       35.84       14.26     36.53 o 
  -6 -15   4       48.16       50.57     75.86 o 
  -5 -15   4        8.30      -17.51     44.74 o 
  -4 -15   4       43.55       15.56     42.79 o 
   3 -15   4       28.67        7.78     51.96 o 
   4 -15   4      104.34       21.37     29.36 o 
   5 -15   4       36.75       14.96     26.58 o 
   6 -15   4       17.05       -3.64     26.79 o 
   7 -15   4       16.21        1.56     25.70 o 
   8 -15   4       51.27       21.48     29.48 o 
   9 -15   4        2.81      -10.55     28.93 o 
 -10 -14   4        2.73      -39.39     39.39 o 
  -9 -14   4       55.52      -37.54     37.54 o 
  -8 -14   4       70.15       43.06     39.17 o 
  -7 -14   4       93.26       28.55     47.66 o 
  -6 -14   4       22.67       22.92     34.63 o 
  -5 -14   4      158.23       49.20     38.81 o 
  -4 -14   4       45.05       13.62     98.23 o 
  -3 -14   4      234.47       29.18     42.80 o 
   3 -14   4        8.07       -1.82     36.70 o 
   4 -14   4       23.56       12.94     28.01 o 
   5 -14   4      249.25       82.73     32.58 o 
   6 -14   4       27.85        3.70     29.66 o 
   7 -14   4       14.04       11.50     26.38 o 
   8 -14   4        7.39        7.05     32.23 o 
   9 -14   4       34.09       31.03     34.58 o 
  10 -14   4        5.35      -23.21     44.74 o 
 -11 -13   4       18.62      -64.19     72.12 o 
 -10 -13   4        8.14      -10.77     95.80 o 
  -9 -13   4       36.92       98.43     64.66 o 
  -8 -13   4       29.72       64.83     62.68 o 
  -7 -13   4      125.41       97.21     59.95 o 
  -6 -13   4      238.24      182.08     54.07 o 
  -5 -13   4      479.84      386.57    121.59 o 
  -4 -13   4        2.10       16.23     59.80 o 
  -3 -13   4      410.03      208.77     69.09 o 
  -2 -13   4      367.26       74.90     55.44 o 
   2 -13   4      311.49      272.53     79.17 o 
   3 -13   4      501.43      294.13    177.04 o 
   4 -13   4      267.68      101.48     66.14 o 
   5 -13   4       41.89        8.42     32.10 o 
   6 -13   4        7.82       58.51     32.88 o 
   7 -13   4       31.01       32.02     33.65 o 
   8 -13   4       12.69      -26.83     39.87 o 
   9 -13   4       34.99      -29.82     50.57 o 
  10 -13   4       11.11       21.26    157.07 o 
 -11 -12   4       28.70       84.29     81.97 o 
 -10 -12   4       18.36      144.98     80.35 o 
  -9 -12   4        1.68        7.50     67.38 o 
  -8 -12   4      310.18      350.56     69.38 o 
  -7 -12   4       34.69       11.62     75.86 o 
  -6 -12   4       31.14      132.36     70.69 o 
  -5 -12   4        7.91       53.78     66.42 o 
  -4 -12   4     2072.39     1850.08    120.21 o 
  -3 -12   4       18.10      -26.75     73.14 o 
  -2 -12   4       48.54       66.90     84.58 o 
   1 -12   4        2.77       33.99    101.56 o 
   2 -12   4      424.97      329.66     69.08 o 
   3 -12   4       35.25       38.41     49.48 o 
   4 -12   4      584.78      381.15     97.76 o 
   5 -12   4       19.34       23.67     39.24 o 
   6 -12   4      239.62      163.55     93.86 o 
   7 -12   4       12.56       23.85     69.54 o 
   8 -12   4       46.75      -24.31     31.42 o 
   9 -12   4        2.93      -20.84     36.49 o 
  10 -12   4       18.98       25.12     61.76 o 
  11 -12   4        0.11       25.38     50.57 o 
 -12 -11   4        9.19      -32.66     95.80 o 
 -11 -11   4        5.28      -20.37     72.87 o 
 -10 -11   4       40.71       23.11    156.09 o 
  -9 -11   4       12.25       49.60     66.71 o 
  -8 -11   4       80.13       71.15     69.20 o 
  -7 -11   4      226.20      249.26     62.12 o 
  -6 -11   4      107.02      117.87     61.81 o 
  -5 -11   4       62.93      120.21     66.61 o 
  -4 -11   4       34.78       55.84     71.42 o 
  -3 -11   4      324.15      348.78     79.76 o 
  -2 -11   4      493.35      474.42     83.85 o 
  -1 -11   4     1161.91      999.77    314.79 o 
   0 -11   4      454.85      508.61    107.97 o 
   1 -11   4      339.07      308.61     78.28 o 
   2 -11   4      202.49      251.94     69.24 o 
   3 -11   4      351.85      293.38     64.20 o 
   4 -11   4      437.86      447.33     54.90 o 
   5 -11   4       98.93      108.79     43.54 o 
   6 -11   4       38.72       18.03     41.33 o 
   7 -11   4       63.97       67.82     31.94 o 
   8 -11   4      356.55      247.67     48.63 o 
   9 -11   4       13.32      -14.79     46.68 o 
  10 -11   4        6.85       47.52     35.47 o 
  11 -11   4        0.35       53.86     40.80 o 
 -12 -10   4       18.48       10.43     73.66 o 
 -11 -10   4       60.43      130.51     99.20 o 
 -10 -10   4        5.25      -18.98     58.95 o 
  -9 -10   4      272.07      322.17     68.57 o 
  -8 -10   4       29.78       58.84     59.25 o 
  -7 -10   4      482.04      451.61     84.14 o 
  -6 -10   4       28.83       38.76     56.29 o 
  -5 -10   4     2575.40     2487.46    296.95 o 
  -4 -10   4      423.10      466.71     60.16 o 
  -3 -10   4     6707.61     7164.42     93.17 o 
  -2 -10   4       23.77       49.25     70.88 o 
  -1 -10   4     1885.22     1800.80    177.66 o 
   0 -10   4      386.76      329.70     65.03 o 
   1 -10   4     4542.11     4525.93    247.59 o 
   2 -10   4       11.94      -21.39     62.11 o 
   3 -10   4      129.55      150.03     52.80 o 
   4 -10   4      382.48      453.65     50.09 o 
   5 -10   4     2140.11     2130.59     55.43 o 
   6 -10   4       19.39       34.85     39.47 o 
   7 -10   4       10.06       19.95     49.11 o 
   8 -10   4        0.75      -49.13    104.06 o 
   9 -10   4       54.92      -18.95     32.46 o 
  10 -10   4       40.39      -35.24     35.24 o 
  11 -10   4       16.81       59.84     37.19 o 
  12 -10   4        3.46      183.81    124.48 o 
 -12  -9   4       23.39       44.01     63.91 o 
 -11  -9   4       37.50       15.91    113.79 o 
 -10  -9   4      266.37      217.04     62.25 o 
  -9  -9   4       12.41      -50.54     50.54 o 
  -8  -9   4        1.58       54.95     88.99 o 
  -7  -9   4      749.50      698.94     76.37 o 
  -6  -9   4     1265.61     1247.54    223.80 o 
  -5  -9   4      152.23      133.33     54.67 o 
  -4  -9   4       55.04       97.37     57.87 o 
  -3  -9   4      719.94      706.31     54.92 o 
  -2  -9   4     1314.95     1324.86     65.11 o 
  -1  -9   4      621.77      615.96     80.37 o 
   0  -9   4      980.95     1016.30    118.71 o 
   1  -9   4     1469.23     1376.81     74.78 o 
   2  -9   4     3193.27     3101.01     69.49 o 
   3  -9   4     1819.07     1830.13     61.33 o 
   4  -9   4     1885.55     1799.08     48.23 o 
   5  -9   4      126.64       76.87     45.70 o 
   6  -9   4       12.38       50.42     44.25 o 
   7  -9   4       86.74       84.11     39.88 o 
   8  -9   4      481.09      352.92     78.30 o 
   9  -9   4       33.93       47.80     32.12 o 
  10  -9   4       23.27      -34.92     34.92 o 
  11  -9   4       31.85       36.59     44.25 o 
  12  -9   4       33.02       35.31     39.00 o 
 -13  -8   4       28.66        4.37     62.79 o 
 -12  -8   4       43.93       33.71    140.53 o 
 -11  -8   4       22.37      -20.63     60.30 o 
 -10  -8   4      184.86      189.41     83.64 o 
  -9  -8   4      172.01       99.05     46.70 o 
  -8  -8   4       94.78       95.62     48.99 o 
  -7  -8   4      182.97      224.56     44.56 o 
  -6  -8   4      144.84      134.87     43.57 o 
  -5  -8   4       69.69      124.90     42.94 o 
  -4  -8   4     3769.36     3744.41    299.64 o 
  -3  -8   4      226.70      241.47     48.40 o 
  -2  -8   4       77.74       93.97     53.52 o 
  -1  -8   4      113.88      101.70     62.45 o 
   0  -8   4     1568.69     1669.21    110.49 o 
   1  -8   4      351.25      333.81     66.24 o 
   2  -8   4     1483.37     1579.64     59.08 o 
   3  -8   4      669.60      652.25     44.57 o 
   4  -8   4      384.53      438.44     42.23 o 
   5  -8   4      220.93      219.17     57.39 o 
   6  -8   4      411.54      351.88     40.78 o 
   7  -8   4      110.25      123.90     35.93 o 
   8  -8   4       44.68       40.18     32.68 o 
   9  -8   4      111.51      148.28     31.48 o 
  10  -8   4       90.08        3.91     33.33 o 
  11  -8   4       29.97        1.38     84.13 o 
  12  -8   4        7.33      -19.45     37.09 o 
 -13  -7   4        5.81        3.43     58.02 o 
 -12  -7   4        0.19      -44.18     51.76 o 
 -11  -7   4       52.67      -59.55     89.96 o 
 -10  -7   4       10.00      -46.38     46.38 o 
  -9  -7   4      443.91      468.43     44.86 o 
  -8  -7   4       18.84      -12.61     41.53 o 
  -7  -7   4      320.07      236.59     45.39 o 
  -6  -7   4      250.90      233.72     41.40 o 
  -5  -7   4     1444.17     1376.58    148.42 o 
  -4  -7   4      370.10      352.91     68.58 o 
  -3  -7   4      157.21      209.03     38.74 o 
  -2  -7   4     2505.08     2797.98    188.00 o 
  -1  -7   4     2642.28     2281.65    151.01 o 
   0  -7   4      146.57      180.21     62.82 o 
   1  -7   4      672.71      731.20     49.14 o 
   2  -7   4     2029.79     2247.51     55.76 o 
   3  -7   4     1777.45     1667.38     43.51 o 
   4  -7   4      121.86      157.07     41.95 o 
   5  -7   4       40.54       58.87     40.36 o 
   6  -7   4       27.50       36.79     38.54 o 
   7  -7   4      285.68      320.41     74.41 o 
   8  -7   4       10.04        7.94     53.00 o 
   9  -7   4       21.06       -0.02     53.00 o 
  10  -7   4        3.43        2.14     51.06 o 
  11  -7   4       29.41       25.87     32.12 o 
  12  -7   4       23.25        4.18     48.14 o 
 -13  -6   4        1.30       36.20     55.79 o 
 -12  -6   4       79.73      105.85     63.70 o 
 -11  -6   4       29.82       11.33     45.14 o 
 -10  -6   4       31.73       19.67     45.42 o 
  -9  -6   4       31.38       32.80     51.06 o 
  -8  -6   4      521.49      498.38     66.63 o 
  -7  -6   4      187.26      152.19     40.71 o 
  -6  -6   4      568.68      599.42     48.15 o 
  -5  -6   4      364.35      343.57     54.47 o 
  -4  -6   4      638.57      597.33     57.40 o 
  -3  -6   4      656.86      707.71     84.65 o 
  -2  -6   4     1466.73     1493.51     85.67 o 
  -1  -6   4     1594.69     1473.83     50.82 o 
   0  -6   4      107.75      138.57     55.01 o 
   1  -6   4     1132.51     1151.46     59.53 o 
   2  -6   4      842.01      908.86     40.83 o 
   3  -6   4      951.82      934.35     58.39 o 
   4  -6   4       51.13       60.15     37.52 o 
   5  -6   4       55.29       60.31     37.10 o 
   6  -6   4      260.64      328.91     58.36 o 
   7  -6   4      123.03      199.38     61.27 o 
   8  -6   4       15.95        6.81     63.22 o 
   9  -6   4       33.59       37.93     64.19 o 
  10  -6   4       56.16       24.31     71.97 o 
  11  -6   4       25.99       50.67     31.79 o 
  12  -6   4        0.04       51.31     52.52 o 
  13  -6   4        0.08       42.63     49.60 o 
 -13  -5   4        5.82       53.71     88.01 o 
 -12  -5   4        7.82      -47.08     47.08 o 
 -11  -5   4       75.74       30.46     45.14 o 
 -10  -5   4       44.34       94.77     83.64 o 
  -9  -5   4      268.32      345.20     82.19 o 
  -8  -5   4        6.79       22.56     38.63 o 
  -7  -5   4      214.05      168.63     40.02 o 
  -6  -5   4      244.00      276.84     38.64 o 
  -5  -5   4     2457.94     2389.06    115.89 o 
  -4  -5   4      326.09      294.76     37.45 o 
  -3  -5   4      308.29      371.81     66.63 o 
  -2  -5   4     2091.11     2213.08     63.32 o 
  -1  -5   4     3427.71     3332.43    196.04 o 
   0  -5   4      584.64      653.12     58.87 o 
   1  -5   4      391.55      476.55     54.23 o 
   2  -5   4     1397.40     1397.28     42.99 o 
   3  -5   4     1097.62     1065.37     37.82 o 
   4  -5   4      241.89      242.74     38.64 o 
   5  -5   4        3.87      -38.35     38.35 o 
   6  -5   4      175.13      242.18     56.41 o 
   7  -5   4      153.24      163.40     59.33 o 
   8  -5   4       55.96       85.59     61.27 o 
   9  -5   4       33.52      -59.33     65.16 o 
  10  -5   4        8.93       47.65     69.05 o 
  11  -5   4       22.59       34.04     72.94 o 
  12  -5   4       13.13      -35.75     35.75 o 
  13  -5   4       23.85       17.83     37.65 o 
 -13  -4   4      108.57       99.62     49.02 o 
 -12  -4   4        0.36      -90.45     90.45 o 
 -11  -4   4       39.34      -11.21     81.21 o 
 -10  -4   4       66.42       58.24     42.49 o 
  -9  -4   4       97.20      143.29    117.20 o 
  -8  -4   4      395.25      403.14     38.92 o 
  -7  -4   4      210.65      209.45     38.05 o 
  -6  -4   4      135.96       94.29     38.05 o 
  -5  -4   4        4.99       23.40     36.67 o 
  -4  -4   4     1042.26      958.94     93.92 o 
  -3  -4   4      378.39      316.75     41.83 o 
  -2  -4   4       13.22       -2.73     35.05 o 
  -1  -4   4     2325.55     2230.17    114.04 o 
   0  -4   4     3574.52     3655.89     65.82 o 
   1  -4   4      282.70      245.25     43.07 o 
   2  -4   4      707.12      625.88     40.53 o 
   3  -4   4      479.86      424.92     35.88 o 
   4  -4   4      153.52      153.64     37.06 o 
   5  -4   4      879.97      930.20     58.38 o 
   6  -4   4      272.39      267.48     58.36 o 
   7  -4   4      363.27      285.00     60.31 o 
   8  -4   4        5.57      -60.30     60.30 o 
   9  -4   4      185.43      154.64     58.36 o 
  10  -4   4       49.87       61.27     67.11 o 
  11  -4   4       35.15       84.61     71.97 o 
  12  -4   4        4.12       23.92     44.74 o 
  13  -4   4        5.62      -18.77     98.23 o 
 -14  -3   4       13.70       54.38     53.51 o 
 -13  -3   4        0.81      -23.92     48.88 o 
 -12  -3   4       21.93       -4.13     47.35 o 
 -11  -3   4       28.29       47.52     64.19 o 
 -10  -3   4      542.01      458.37     42.66 o 
  -9  -3   4      156.44       64.23     56.41 o 
  -8  -3   4       94.37       92.67     76.35 o 
  -7  -3   4      319.18      355.57     51.55 o 
  -6  -3   4     1191.03     1140.26     41.85 o 
  -5  -3   4      166.24      189.07     43.28 o 
  -4  -3   4      909.34      918.14     65.20 o 
  -3  -3   4     3145.47     2842.46    412.96 o 
  -2  -3   4     7059.23     6459.80    394.12 o 
  -1  -3   4      283.64      222.66     36.44 o 
   0  -3   4     4865.68     4567.21     63.56 o 
   1  -3   4      301.93      313.50     42.93 o 
   2  -3   4       57.04      129.35     35.07 o 
   3  -3   4     1862.04     1938.13     40.90 o 
   4  -3   4     3965.11     3823.67     44.82 o 
   5  -3   4      284.29      226.64     55.44 o 
   6  -3   4      364.66      359.90     57.39 o 
   7  -3   4      228.96      223.71     56.41 o 
   8  -3   4      506.60      550.75     34.55 o 
   9  -3   4       17.70       84.61     57.38 o 
  10  -3   4        1.93      158.52     64.19 o 
  11  -3   4       11.46       70.02     64.19 o 
  12  -3   4       27.01      -24.05     60.78 o 
  13  -3   4        5.35      -35.03     76.83 o 
 -14  -2   4        5.49       -3.27     54.64 o 
 -13  -2   4      161.38      189.64     47.18 o 
 -12  -2   4       93.67      145.49     45.69 o 
 -11  -2   4       32.46        1.93     42.37 o 
 -10  -2   4       22.92       66.02     47.65 o 
  -9  -2   4      781.24      805.52     39.61 o 
  -8  -2   4      246.19      354.79     77.81 o 
  -7  -2   4     1452.37     1444.25     39.84 o 
  -6  -2   4      281.16      304.46     35.42 o 
  -5  -2   4     5846.21     5684.05    103.48 o 
  -4  -2   4      705.13      672.47     47.68 o 
  -3  -2   4     1821.90     1445.53    237.69 o 
  -2  -2   4      891.78      851.37     94.43 o 
  -1  -2   4      308.94      423.91     37.82 o 
   0  -2   4      696.69      588.14     47.11 o 
   1  -2   4    32053.21    32604.74    118.39 o 
   2  -2   4       62.12       54.47     46.68 o 
   3  -2   4      260.78      216.47     50.10 o 
   4  -2   4      224.61      221.52     36.79 o 
   5  -2   4     5322.38     5130.49     67.31 o 
   6  -2   4      267.65      241.55     27.49 o 
   7  -2   4     1359.12     1420.69     60.33 o 
   8  -2   4        6.20      107.42    100.17 o 
   9  -2   4      625.11      595.14     43.77 o 
  10  -2   4      126.20       97.26     60.30 o 
  11  -2   4       18.80       43.76     66.13 o 
  12  -2   4        8.52      -68.08     68.08 o 
  13  -2   4        7.63       24.26     45.80 o 
 -14  -1   4       10.97       46.72    100.17 o 
 -13  -1   4       15.42       -2.99    107.95 o 
 -12  -1   4       26.60       10.99     87.04 o 
 -11  -1   4      198.41      279.12     39.88 o 
 -10  -1   4      204.56      195.38     40.88 o 
  -9  -1   4       16.60      -44.31     45.22 o 
  -8  -1   4      872.61      885.67     37.76 o 
  -7  -1   4     1149.07     1135.37     31.67 o 
  -6  -1   4     1712.10     1655.62     38.47 o 
  -5  -1   4     6178.29     6410.61     47.63 o 
  -4  -1   4       44.89       34.77     27.70 o 
  -3  -1   4     7675.40     6965.67   1154.34 o 
  -2  -1   4    36364.96    33473.25   3056.14 o 
  -1  -1   4     3881.80     3196.46     85.53 o 
   0  -1   4     2124.31     1918.44     63.40 o 
   1  -1   4     2831.08     3829.60     55.16 o 
   2  -1   4      181.48      317.10     47.66 o 
   3  -1   4    10996.02    10635.75    545.16 o 
   4  -1   4     2495.12     2481.78    163.67 o 
   5  -1   4       21.81        7.78     38.90 o 
   6  -1   4      865.07      828.54     91.46 o 
   7  -1   4      326.73      325.50     57.87 o 
   8  -1   4      816.22      826.69     39.62 o 
   9  -1   4      193.58      165.42    122.06 o 
  10  -1   4      183.64      152.70     59.33 o 
  11  -1   4      142.47      179.93     66.14 o 
  12  -1   4       65.41       11.67     67.11 o 
  13  -1   4       18.39      102.75     50.51 o 
 -14   0   4        9.88      -34.34     76.34 o 
 -13   0   4        1.19       63.30     65.16 o 
 -12   0   4       90.48      255.64     80.72 o 
 -11   0   4        8.40      -15.59    182.35 o 
 -10   0   4        2.34      -24.56     38.85 o 
  -9   0   4       37.28       54.20     60.78 o 
  -8   0   4    11758.75    11729.55    234.14 o 
  -7   0   4       92.28       61.06     38.90 o 
  -6   0   4       56.71      -17.07     35.05 o 
  -5   0   4       28.94       44.64     35.74 o 
  -4   0   4    20980.63    21144.40   1137.66 o 
  -3   0   4        8.30       -2.88     34.32 o 
  -2   0   4      528.33      500.16     46.71 o 
  -1   0   4       20.11       10.00     35.41 o 
   0   0   4   255722.95   224649.33  10880.85 o 
   1   0   4      157.45       73.98     33.88 o 
   2   0   4      136.39      207.18     49.61 o 
   3   0   4       80.88      100.84     34.04 o 
   4   0   4    13768.77    15080.39    892.05 o 
   5   0   4       64.36       75.86     52.52 o 
   6   0   4     2396.90     2408.77     39.08 o 
   7   0   4        9.06        1.45     29.91 o 
   8   0   4     1661.98     1661.61     40.84 o 
   9   0   4        9.95       61.26     37.44 o 
  10   0   4       33.85      -32.69     32.69 o 
  11   0   4        2.02       50.57     59.32 o 
  12   0   4        4.53       41.82     65.16 o 
  13   0   4        0.55       15.80     57.70 o 
 -14   1   4        8.49       92.61     59.32 o 
 -13   1   4       13.37      124.16     63.22 o 
 -12   1   4       27.67        7.52     42.92 o 
 -11   1   4      192.72      196.28     64.68 o 
 -10   1   4      195.41      194.31     32.24 o 
  -9   1   4       36.26      107.37     37.44 o 
  -8   1   4      935.81      930.30     67.13 o 
  -7   1   4     1128.36     1190.67     36.39 o 
  -6   1   4     1701.12     1672.84     37.15 o 
  -5   1   4     6084.54     6331.81    196.75 o 
  -4   1   4       37.54       61.11     32.99 o 
  -3   1   4     7424.82     6821.86    977.32 o 
  -2   1   4    36022.86    33410.20   3746.36 o 
  -1   1   4     4075.03     3445.93    176.48 o 
   0   1   4     2155.38     1968.55     48.91 o 
   1   1   4     3450.81     4406.63     53.35 o 
   2   1   4      329.66      439.73     46.70 o 
   3   1   4    10710.05    10316.31    290.42 o 
   4   1   4     2517.51     2415.57     39.61 o 
   5   1   4       19.86        4.86     50.57 o 
   6   1   4      834.56      840.14     81.24 o 
   7   1   4      310.74      287.82     35.69 o 
   8   1   4      868.27      868.94     99.23 o 
   9   1   4      203.17      284.25     65.65 o 
  10   1   4      174.45      123.02     77.32 o 
  11   1   4      144.89      222.72     60.30 o 
  12   1   4       68.84      150.75     65.16 o 
  13   1   4       20.67       80.40     72.45 o 
 -14   2   4        5.96      118.49     76.83 o 
 -13   2   4      158.66      220.51     42.88 o 
 -12   2   4       92.08      125.45     68.08 o 
 -11   2   4       35.58       31.84     31.64 o 
 -10   2   4       20.17      -28.49     37.94 o 
  -9   2   4      776.46      913.88     95.82 o 
  -8   2   4      227.79      194.11     33.68 o 
  -7   2   4     1451.74     1495.01     36.12 o 
  -6   2   4      291.83      316.93     27.35 o 
  -5   2   4     5756.61     5688.13     42.73 o 
  -4   2   4      691.39      648.48     58.87 o 
  -3   2   4     1974.44     1662.61    252.33 o 
  -2   2   4      906.01      912.21     45.27 o 
  -1   2   4      712.47      793.37     31.08 o 
   0   2   4      741.78      607.50     40.16 o 
   1   2   4    31465.63    30585.84    133.84 o 
   2   2   4       38.83       64.19     42.79 o 
   3   2   4      189.67      145.71     58.85 o 
   4   2   4      178.12      199.91     33.70 o 
   5   2   4     5170.73     4866.66     48.77 o 
   6   2   4      286.74      194.85     34.37 o 
   7   2   4     1355.19     1447.73     36.47 o 
   8   2   4        5.85       45.05     34.99 o 
   9   2   4      607.35      721.48     37.07 o 
  10   2   4      144.00      165.24     30.22 o 
  11   2   4       16.36       50.57     59.33 o 
  12   2   4        8.00       88.62     54.62 o 
  13   2   4        7.13      156.00     57.36 o 
 -14   3   4       14.13       63.54     57.87 o 
 -13   3   4        1.28      -41.59     41.59 o 
 -12   3   4       29.04      -39.43     39.43 o 
 -11   3   4       27.03        3.82     37.10 o 
 -10   3   4      544.18      539.48     34.61 o 
  -9   3   4      131.83      121.79     34.60 o 
  -8   3   4       98.54       96.48     32.99 o 
  -7   3   4      324.72      305.10     43.28 o 
  -6   3   4     1221.08     1129.18     47.20 o 
  -5   3   4      116.86      148.07     32.62 o 
  -4   3   4      928.04      977.99     84.67 o 
  -3   3   4     3184.97     2980.83    450.03 o 
  -2   3   4     6817.61     6267.08    346.55 o 
  -1   3   4      220.51      181.64     32.33 o 
   0   3   4     4807.51     4727.78     76.75 o 
   1   3   4      137.15      100.53     32.93 o 
   2   3   4      225.43      278.20     42.80 o 
   3   3   4     1875.66     1905.19     97.39 o 
   4   3   4     3966.16     3722.02     38.91 o 
   5   3   4      320.70      265.55     45.72 o 
   6   3   4      356.86      292.89     33.01 o 
   7   3   4      216.64      210.70     67.11 o 
   8   3   4      533.31      531.94     35.02 o 
   9   3   4       13.33       77.05     34.04 o 
  10   3   4        1.47       -4.86     52.52 o 
  11   3   4       12.83      -14.59     51.54 o 
  12   3   4       22.79      127.54     54.85 o 
  13   3   4        6.17      -59.65     59.65 o 
 -14   4   4        2.16      -68.08     68.08 o 
 -13   4   4      112.06      141.65     40.56 o 
 -12   4   4        1.77      -17.30     38.91 o 
 -11   4   4       39.36       27.82     36.14 o 
 -10   4   4       59.28       25.34     43.77 o 
  -9   4   4      102.13      117.34     31.93 o 
  -8   4   4      381.11      451.11     41.83 o 
  -7   4   4      192.79      216.90     31.55 o 
  -6   4   4      126.44      120.03     71.00 o 
  -5   4   4        0.18       17.46     29.17 o 
  -4   4   4     1027.16      949.96    122.14 o 
  -3   4   4      366.21      276.42     30.86 o 
  -2   4   4        7.42       27.14     35.74 o 
  -1   4   4     2323.09     2273.88     56.04 o 
   0   4   4     3593.85     3813.94     48.47 o 
   1   4   4      279.81      219.43     31.25 o 
   2   4   4      710.05      622.31     30.28 o 
   3   4   4      496.10      414.51     29.92 o 
   4   4   4      185.32      134.95     30.24 o 
   5   4   4      868.40      832.44     35.51 o 
   6   4   4      284.24      224.69     43.77 o 
   7   4   4      353.20      360.96     30.86 o 
   8   4   4        9.77        4.38     53.98 o 
   9   4   4      191.81      259.69     48.63 o 
  10   4   4       49.60       11.67     47.66 o 
  11   4   4       37.21      -36.52     79.26 o 
  12   4   4        4.82       97.62     79.26 o 
  13   4   4        5.57       75.83     51.14 o 
 -13   5   4        6.58        9.61     41.33 o 
 -12   5   4        8.08        8.11     36.40 o 
 -11   5   4       73.62       -9.86     78.29 o 
 -10   5   4       36.05       41.90     34.30 o 
  -9   5   4      284.50      298.83     32.24 o 
  -8   5   4        4.59       25.06     30.16 o 
  -7   5   4      200.88      214.74     30.60 o 
  -6   5   4      192.52      202.22     29.77 o 
  -5   5   4     2458.52     2452.99    134.40 o 
  -4   5   4      342.93      354.15     55.93 o 
  -3   5   4      270.12      299.45     41.83 o 
  -2   5   4     1909.06     2007.15    103.24 o 
  -1   5   4     3416.84     3203.19     49.74 o 
   0   5   4      570.80      648.56     37.08 o 
   1   5   4      379.59      389.41     33.10 o 
   2   5   4     1306.39     1259.61     30.63 o 
   3   5   4     1102.90     1029.33     32.50 o 
   4   5   4      232.64      238.27     30.24 o 
   5   5   4        3.43       18.93     32.09 o 
   6   5   4      158.13      169.73     31.84 o 
   7   5   4      150.82      147.84     44.74 o 
   8   5   4       53.25       74.89     44.74 o 
   9   5   4       27.30      -46.68     46.68 o 
  10   5   4       10.08       16.78     41.65 o 
  11   5   4       22.95      -33.12     48.07 o 
  12   5   4       13.68      -64.52    110.38 o 
  13   5   4       22.11       77.14    196.45 o 
 -13   6   4        1.24        9.62     45.22 o 
 -12   6   4       79.70       83.51     35.86 o 
 -11   6   4       23.84       -4.36     60.30 o 
 -10   6   4       30.07        2.30     33.51 o 
  -9   6   4       16.64        7.87     30.05 o 
  -8   6   4      524.26      506.35     31.15 o 
  -7   6   4      138.50      142.71     30.17 o 
  -6   6   4      580.69      611.88     33.08 o 
  -5   6   4      293.10      285.08     42.31 o 
  -4   6   4      626.31      592.52     82.21 o 
  -3   6   4      491.51      493.18     29.36 o 
  -2   6   4     1485.85     1547.51     58.41 o 
  -1   6   4     1226.61     1133.95    104.64 o 
   0   6   4       95.46      127.23     34.20 o 
   1   6   4      842.38      800.89     37.16 o 
   2   6   4      857.57      878.41     29.24 o 
   3   6   4      785.76      786.84     33.69 o 
   4   6   4       52.27       58.62     30.58 o 
   5   6   4       39.29       86.88     28.86 o 
   6   6   4      269.29      265.16     31.55 o 
   7   6   4      111.25      120.82     33.42 o 
   8   6   4       17.24       21.84     35.04 o 
   9   6   4       34.34       54.26     39.89 o 
  10   6   4       58.18       72.02     47.31 o 
  11   6   4       26.85       42.15    105.52 o 
  12   6   4        0.32     -116.10    157.06 o 
  13   6   4        0.13       41.95     92.39 o 
 -13   7   4        5.18      -50.04     50.57 o 
 -12   7   4        0.16      -35.44     35.44 o 
 -11   7   4       47.70       39.34     38.90 o 
 -10   7   4       20.31       16.69     31.28 o 
  -9   7   4      442.56      386.61     30.60 o 
  -8   7   4       21.70       -7.20     29.17 o 
  -7   7   4      305.81      308.21     53.50 o 
  -6   7   4      254.81      223.47     29.67 o 
  -5   7   4     1444.99     1399.73    184.92 o 
  -4   7   4      377.49      368.59     53.01 o 
  -3   7   4      138.25      206.99     27.80 o 
  -2   7   4     2571.03     3033.25     69.65 o 
  -1   7   4     2661.06     2599.58    275.72 o 
   0   7   4      136.55      167.11     35.76 o 
   1   7   4      657.84      756.96     51.57 o 
   2   7   4     2114.23     2287.25     38.54 o 
   3   7   4     1836.01     1778.83     33.95 o 
   4   7   4      123.10      121.65     33.35 o 
   5   7   4       21.39        7.29     28.88 o 
   6   7   4       29.52       32.90     30.55 o 
   7   7   4      287.84      329.15     34.51 o 
   8   7   4       11.34       92.30     36.13 o 
   9   7   4       13.52      -19.60     84.12 o 
  10   7   4        2.52      -65.22    143.45 o 
  11   7   4       31.78      127.40    103.58 o 
  12   7   4       22.09      170.23    175.54 o 
 -13   8   4       28.62        2.99     61.76 o 
 -12   8   4       42.45       57.02     87.04 o 
 -11   8   4       21.08       -4.30     34.68 o 
 -10   8   4      205.99      217.57     62.25 o 
  -9   8   4      176.51      167.57     49.60 o 
  -8   8   4       78.23       96.17     33.07 o 
  -7   8   4      176.71      200.06     28.86 o 
  -6   8   4      163.06      168.95     28.49 o 
  -5   8   4       61.99       70.82     28.66 o 
  -4   8   4     3748.03     3985.99     78.93 o 
  -3   8   4      234.97      285.91     30.55 o 
  -2   8   4       84.71      126.03     34.48 o 
  -1   8   4      138.56      176.38     38.17 o 
   0   8   4     1625.19     1713.27     43.30 o 
   1   8   4      368.37      328.79     50.58 o 
   2   8   4     1533.95     1638.44     58.40 o 
   3   8   4      682.16      655.55     31.62 o 
   4   8   4      400.26      426.18     32.23 o 
   5   8   4      215.35      218.15     31.02 o 
   6   8   4      425.51      433.68     32.13 o 
   7   8   4      108.51      133.66     40.36 o 
   8   8   4       50.45       78.75     53.98 o 
   9   8   4      113.06      168.03    104.07 o 
  10   8   4       99.29      213.84     43.40 o 
  11   8   4       32.05      132.20    160.47 o 
  12   8   4        6.34        4.46     53.00 o 
 -13   9   4        3.65       16.53     55.43 o 
 -12   9   4       22.24      -17.98     69.05 o 
 -11   9   4       36.85       32.35     34.06 o 
 -10   9   4      281.02      347.42     53.98 o 
  -9   9   4        9.17       13.11     29.17 o 
  -8   9   4        1.17       18.27     28.48 o 
  -7   9   4      738.59      711.21     81.72 o 
  -6   9   4     1304.37     1337.65    179.53 o 
  -5   9   4      169.05      153.54     35.05 o 
  -4   9   4       51.17       92.68     31.97 o 
  -3   9   4      748.51      796.06     36.29 o 
  -2   9   4     1246.55     1339.60     82.72 o 
  -1   9   4      657.50      748.38     58.86 o 
   0   9   4      962.37      929.27     65.19 o 
   1   9   4     1371.66     1329.48     41.60 o 
   2   9   4     3322.93     3321.69    104.24 o 
   3   9   4     1832.45     1983.64     37.47 o 
   4   9   4     1862.15     1861.43     35.30 o 
   5   9   4      136.04      145.55     28.20 o 
   6   9   4        1.17       26.55     28.53 o 
   7   9   4       70.70       74.89     33.31 o 
   8   9   4      473.54      563.75     63.71 o 
   9   9   4       34.39       19.22     39.87 o 
  10   9   4       23.97        6.14     54.95 o 
  11   9   4       38.08      -29.10     47.95 o 
  12   9   4       26.89      -51.82     51.82 o 
 -12  10   4       16.75      -20.31     35.58 o 
 -11  10   4       69.16       61.09     32.66 o 
 -10  10   4        3.77        1.51     39.87 o 
  -9  10   4      272.52      352.55    102.61 o 
  -8  10   4       21.72       48.50     30.74 o 
  -7  10   4      515.57      497.53     79.28 o 
  -6  10   4       37.21       -1.12     29.63 o 
  -5  10   4     2643.27     2797.52    113.43 o 
  -4  10   4      453.18      506.17     35.76 o 
  -3  10   4     6872.24     7450.34     53.67 o 
  -2  10   4       24.64       73.65     38.13 o 
  -1  10   4     1918.98     2000.86    149.92 o 
   0  10   4      273.26      297.64     70.03 o 
   1  10   4     4520.06     4406.82    119.89 o 
   2  10   4       12.73       28.07     30.85 o 
   3  10   4      170.57      166.60     30.95 o 
   4  10   4      420.49      403.37     27.41 o 
   5  10   4     2114.74     2235.15     97.34 o 
   6  10   4       16.20      -32.30     32.30 o 
   7  10   4       29.23       21.59     28.09 o 
   8  10   4        0.39      -32.56     32.56 o 
   9  10   4       53.79      104.43     34.01 o 
  10  10   4       36.63       65.15     56.89 o 
  11  10   4       17.99       69.91     42.56 o 
  12  10   4        3.29     -135.18    176.03 o 
 -12  11   4        9.41      -33.71     35.01 o 
 -11  11   4        3.45       82.85     32.99 o 
 -10  11   4       40.72       -3.96     40.85 o 
  -9  11   4        9.48       38.55     27.97 o 
  -8  11   4       82.81       46.06     33.55 o 
  -7  11   4      198.75      205.98     47.17 o 
  -6  11   4       45.90       90.15     28.72 o 
  -5  11   4       26.22       33.81     30.74 o 
  -4  11   4       31.63       44.81     36.08 o 
  -3  11   4      265.98      233.70     33.60 o 
  -2  11   4      408.44      463.99     36.48 o 
  -1  11   4     1069.55     1185.15     62.27 o 
   0  11   4      444.83      547.35     90.46 o 
   1  11   4      326.00      283.46     41.36 o 
   2  11   4      164.89      194.33     32.62 o 
   3  11   4      291.50      346.19     29.18 o 
   4  11   4      448.30      499.60     31.64 o 
   5  11   4       87.33       98.56     28.04 o 
   6  11   4       32.44       81.90     26.47 o 
   7  11   4       49.24       91.07     26.47 o 
   8  11   4      348.48      358.50     32.33 o 
   9  11   4       14.08        1.20     35.98 o 
  10  11   4        6.94      -35.58     35.64 o 
  11  11   4        0.60       -4.07    119.14 o 
 -11  12   4       22.11       17.18     55.92 o 
 -10  12   4       15.16      -15.95     30.92 o 
  -9  12   4        2.08       20.67     29.47 o 
  -8  12   4      300.16      349.06     70.03 o 
  -7  12   4       26.66       27.16     26.42 o 
  -6  12   4       26.46       43.55     33.41 o 
  -5  12   4        5.67       34.82     46.20 o 
  -4  12   4     2048.79     2373.16     42.77 o 
  -3  12   4       10.67        0.76     30.92 o 
  -2  12   4       53.31       76.26     43.53 o 
  -1  12   4       45.71       33.07     67.11 o 
   1  12   4        4.09       33.57     54.30 o 
   2  12   4      414.13      436.23     36.75 o 
   3  12   4       32.89       37.86     32.62 o 
   4  12   4      548.92      526.58     34.37 o 
   5  12   4       23.63       55.34     29.55 o 
   6  12   4      248.05      259.75     31.29 o 
   7  12   4       11.40       -4.47     30.60 o 
   8  12   4       48.48       78.29     31.63 o 
   9  12   4        3.62       17.02     40.36 o 
  10  12   4       17.78       21.35     52.03 o 
  11  12   4        0.46       43.16     39.02 o 
 -11  13   4       18.87       -5.11     31.28 o 
 -10  13   4        9.99      -10.41     38.90 o 
  -9  13   4       34.80       67.08     35.01 o 
  -8  13   4       32.72       31.30     34.04 o 
  -7  13   4      131.22      188.11     31.97 o 
  -6  13   4      231.26      299.54     30.38 o 
  -5  13   4      479.36      663.77    105.54 o 
  -4  13   4        0.08        1.81     33.36 o 
  -3  13   4      398.95      491.46     62.25 o 
  -2  13   4      393.57      631.28     69.06 o 
   2  13   4      313.21      404.58     51.84 o 
   3  13   4      528.05      690.33     40.56 o 
   4  13   4      266.80      309.36     35.37 o 
   5  13   4       32.17       53.26     31.28 o 
   6  13   4       11.88       59.11     30.60 o 
   7  13   4       30.40       88.99     30.95 o 
   8  13   4       10.87       48.63     37.93 o 
   9  13   4       36.64       10.02     31.01 o 
  10  13   4       11.91       47.27     46.20 o 
 -10  14   4        3.62       14.06     32.67 o 
  -9  14   4       54.12       88.93     31.84 o 
  -8  14   4       70.03       64.27     34.30 o 
  -7  14   4       96.34      125.75     33.35 o 
  -6  14   4       22.52       24.24     31.97 o 
  -5  14   4      167.44      184.71     34.68 o 
  -4  14   4       47.90       76.47     40.83 o 
  -3  14   4      236.36      439.63     65.17 o 
   3  14   4        5.95       20.42     50.20 o 
   4  14   4       28.79       70.50     36.67 o 
   5  14   4      254.89      378.39     36.43 o 
   6  14   4       28.53       19.90     33.35 o 
   7  14   4       13.23       -2.92     33.01 o 
   8  14   4        8.19        3.11     30.74 o 
   9  14   4       32.54       50.57     35.07 o 
  10  14   4        4.06       27.80     67.11 o 
 -10  15   4       30.91       36.43     37.80 o 
  -9  15   4        0.98       35.78     35.41 o 
  -8  15   4        5.51       34.04     35.05 o 
  -7  15   4       33.53       56.99     36.06 o 
  -6  15   4       48.12       75.06     36.40 o 
  -5  15   4        8.40       43.14     38.47 o 
  -4  15   4       46.48       99.20     59.33 o 
   4  15   4      100.74      179.90     48.48 o 
   5  15   4       38.79       56.26     39.87 o 
   6  15   4       16.80       53.73     36.43 o 
   7  15   4       13.68       11.18     37.14 o 
   8  15   4       48.18       56.41     34.38 o 
   9  15   4        2.84        1.39     36.10 o 
  -9  16   4        3.50       -2.87     36.79 o 
  -8  16   4       14.76        6.07     36.75 o 
  -7  16   4       20.24       42.95     33.01 o 
  -6  16   4       21.82       31.41     36.18 o 
   5  16   4        8.27       13.64     49.17 o 
   6  16   4       15.93       26.54     40.56 o 
   7  16   4        8.51      -30.38     37.75 o 
   8  16   4        5.34        6.82     38.81 o 
   9  16   4        9.56      -40.85     53.49 o 
  -8  17   4        1.08        1.57     46.06 o 
  -7  17   4        5.99       12.72     53.52 o 
   6  17   4       10.08        2.64     54.64 o 
   7  17   4        2.62       -4.38     45.39 o 
   8  17   4        1.27       19.20     42.57 o 
  -7 -18   5        5.15        6.10     39.13 o 
  -6 -18   5        1.23        0.95     49.83 o 
   6 -18   5        2.63       -3.36     41.19 o 
  -8 -17   5       19.35       15.56     45.71 o 
  -7 -17   5       38.27       11.67     41.82 o 
  -6 -17   5        2.68       -6.81     46.68 o 
  -5 -17   5        4.97        0.43     40.56 o 
   5 -17   5        1.33       14.29     34.36 o 
   6 -17   5       37.08        1.35     32.40 o 
   7 -17   5       16.44       12.17     31.93 o 
  -9 -16   5        0.34       12.46     29.19 o 
  -8 -16   5       29.65      -17.77     29.89 o 
  -7 -16   5        4.03       21.40     36.96 o 
  -6 -16   5      117.81       -7.78     39.88 o 
  -5 -16   5        3.31        0.00     41.82 o 
  -4 -16   5      259.96       26.26     54.47 o 
   4 -16   5      244.65       37.89     33.68 o 
   5 -16   5       10.41        4.18     29.08 o 
   6 -16   5        8.92       -0.28     27.28 o 
   7 -16   5        0.20       13.66     30.92 o 
   8 -16   5       26.04       14.59     30.26 o 
 -10 -15   5        3.60       17.99     31.63 o 
  -9 -15   5        0.91       10.60     34.18 o 
  -8 -15   5       51.72       11.22     48.63 o 
  -7 -15   5      154.41       38.18     35.84 o 
  -6 -15   5       38.12       13.41     35.28 o 
  -5 -15   5        8.69       -7.37     31.61 o 
  -4 -15   5      129.83       25.29     40.85 o 
  -3 -15   5      309.29       30.15     53.50 o 
   3 -15   5      123.26       30.15     33.70 o 
   4 -15   5        4.84       -1.88     26.71 o 
   5 -15   5       22.65        0.41     24.23 o 
   6 -15   5       29.24      -10.70     26.13 o 
   7 -15   5       32.18       46.84     24.92 o 
   8 -15   5        3.10      -27.40     27.40 o 
   9 -15   5        1.43        0.59     31.24 o 
 -10 -14   5        0.50      -29.58     69.54 o 
  -9 -14   5       21.51       54.76     38.97 o 
  -8 -14   5       30.20       86.69    104.06 o 
  -7 -14   5       24.91      -35.15     35.15 o 
  -6 -14   5        2.08        2.72     38.03 o 
  -5 -14   5      394.74      191.32    110.88 o 
  -4 -14   5      127.24       74.13     46.68 o 
  -3 -14   5       14.03        7.78     37.93 o 
  -2 -14   5       28.58        4.86     51.55 o 
   2 -14   5        6.52      -14.15     58.34 o 
   3 -14   5      107.37       32.08     30.41 o 
   4 -14   5       17.85      -11.01     25.70 o 
   5 -14   5      115.68       10.71     26.64 o 
   6 -14   5        4.07       -1.27     27.00 o 
   7 -14   5        6.13       40.44     29.63 o 
   8 -14   5        8.35      -31.54     31.54 o 
   9 -14   5       19.19      -18.42     32.30 o 
  10 -14   5        5.00      100.17     65.16 o 
 -11 -13   5       21.24      -38.70     83.32 o 
 -10 -13   5       27.33       18.55     75.74 o 
  -9 -13   5       10.84      -45.37     73.22 o 
  -8 -13   5       86.10       92.37     70.84 o 
  -7 -13   5       18.10       65.97     62.71 o 
  -6 -13   5      200.19      165.11     73.92 o 
  -5 -13   5      133.16      109.31     64.36 o 
  -4 -13   5       83.99       99.41     66.19 o 
  -3 -13   5        7.43       29.22     63.50 o 
  -2 -13   5      338.00      130.66     63.22 o 
   1 -13   5      231.01      137.96     82.76 o 
   2 -13   5      336.79      186.93     55.60 o 
   3 -13   5       33.97       -3.97     35.64 o 
   4 -13   5       22.34       14.50     30.27 o 
   5 -13   5        9.70      -23.30     31.91 o 
   6 -13   5       65.65       75.03     33.24 o 
   7 -13   5       11.70       -9.34     30.31 o 
   8 -13   5       17.68        4.86     57.38 o 
   9 -13   5        3.03      -13.96     38.26 o 
  10 -13   5        4.67      -37.72     37.72 o 
 -11 -12   5        0.48       98.80     89.57 o 
 -10 -12   5       32.60      130.60     77.10 o 
  -9 -12   5       18.87       55.73     76.88 o 
  -8 -12   5      147.69      224.54     85.14 o 
  -7 -12   5       12.90       -1.42     88.50 o 
  -6 -12   5       65.57       67.94    101.15 o 
  -5 -12   5        9.06       71.43     75.40 o 
  -4 -12   5       35.81       66.06     79.75 o 
  -3 -12   5      165.14      193.06     83.22 o 
  -2 -12   5      258.91      195.02     85.53 o 
  -1 -12   5       89.96       25.36     59.19 o 
   0 -12   5       77.20       34.68     88.28 o 
   1 -12   5      291.36      243.45     80.57 o 
   2 -12   5      447.34      352.90     63.92 o 
   3 -12   5       37.84       29.33     51.25 o 
   4 -12   5       82.46       41.88     45.70 o 
   5 -12   5       77.29       52.05     40.76 o 
   6 -12   5       46.29       64.84     30.43 o 
   7 -12   5        0.72      -11.59     31.47 o 
   8 -12   5       15.11        2.54     33.02 o 
   9 -12   5       11.27       20.10     34.36 o 
  10 -12   5       23.12       -2.71     60.78 o 
  11 -12   5        0.28       79.75    129.35 o 
 -12 -11   5       36.76      -15.78     86.78 o 
 -11 -11   5        4.31       21.03     80.28 o 
 -10 -11   5        2.06      -30.36    117.68 o 
  -9 -11   5       14.86        5.51     66.60 o 
  -8 -11   5       15.05      -23.34     65.06 o 
  -7 -11   5       36.59       47.74     61.88 o 
  -6 -11   5       33.32       39.82     70.47 o 
  -5 -11   5        2.49       17.35     78.51 o 
  -4 -11   5       35.31       57.79     77.56 o 
  -3 -11   5     1046.78     1038.86    116.27 o 
  -2 -11   5       93.64      112.24     82.01 o 
  -1 -11   5      279.05      327.18     90.21 o 
   0 -11   5      292.35      234.43     60.83 o 
   1 -11   5       62.51       50.95     73.61 o 
   2 -11   5       38.88       70.28     66.35 o 
   3 -11   5      436.90      324.70     61.56 o 
   4 -11   5       16.04       15.88     58.12 o 
   5 -11   5       62.54       48.94     53.18 o 
   6 -11   5       37.53       28.97     45.66 o 
   7 -11   5      258.87      138.47     35.84 o 
   8 -11   5        5.70       28.59     49.11 o 
   9 -11   5       10.00       84.23     33.75 o 
  10 -11   5        7.62       34.82     61.27 o 
  11 -11   5       33.84       53.00     39.17 o 
 -12 -10   5       14.36      -20.77     74.02 o 
 -11 -10   5       39.06       29.27     85.10 o 
 -10 -10   5       12.82       49.54     64.60 o 
  -9 -10   5       26.37      157.44     60.74 o 
  -8 -10   5      354.50      327.32     56.59 o 
  -7 -10   5       15.13       69.06     70.02 o 
  -6 -10   5       55.07       56.66     66.34 o 
  -5 -10   5      895.69     1055.22     61.48 o 
  -4 -10   5      991.59     1119.38    113.35 o 
  -3 -10   5       65.46       86.08     68.64 o 
  -2 -10   5      231.69      299.59     75.92 o 
  -1 -10   5      399.22      561.37    114.30 o 
   0 -10   5      711.46      789.66    155.17 o 
   1 -10   5       42.21       53.49     71.65 o 
   2 -10   5      248.83      238.67     65.36 o 
   3 -10   5      333.73      231.60     60.53 o 
   4 -10   5       22.68       58.01     55.25 o 
   5 -10   5      106.06      166.39    110.87 o 
   6 -10   5      134.42      129.75     44.25 o 
   7 -10   5       36.33       62.86     42.26 o 
   8 -10   5       20.15       21.86     33.05 o 
   9 -10   5       39.58       41.83     37.05 o 
  10 -10   5        6.14      -53.45     79.75 o 
  11 -10   5        4.69      -37.83     37.83 o 
 -12  -9   5        0.89       63.37     63.91 o 
 -11  -9   5      283.23      246.62    156.11 o 
 -10  -9   5       39.08      -40.46     72.45 o 
  -9  -9   5       95.88      131.80     51.52 o 
  -8  -9   5       78.66      159.45     92.39 o 
  -7  -9   5     1043.23      930.38    190.21 o 
  -6  -9   5      110.05      200.05     66.14 o 
  -5  -9   5      665.75      696.96     53.26 o 
  -4  -9   5      894.83      824.51     56.30 o 
  -3  -9   5     3418.21     3666.76    209.94 o 
  -2  -9   5      264.62      252.16     62.10 o 
  -1  -9   5     1267.20     1211.72     76.34 o 
   0  -9   5      321.64      343.03     71.97 o 
   1  -9   5     1058.22     1118.45     70.51 o 
   2  -9   5     1028.05      962.04     64.89 o 
   3  -9   5      410.07      441.86     84.14 o 
   4  -9   5       57.70       66.62     49.51 o 
   5  -9   5      858.97      754.51     52.12 o 
   6  -9   5       36.94       49.27     40.29 o 
   7  -9   5      250.34      232.46     39.15 o 
   8  -9   5       26.21       45.06     35.66 o 
   9  -9   5        2.83        9.58     32.24 o 
  10  -9   5       21.42      -24.78     34.67 o 
  11  -9   5       26.43       21.44     90.45 o 
  12  -9   5        0.85       -9.32     58.35 o 
 -13  -8   5        8.69       17.81     64.98 o 
 -12  -8   5       29.09      104.52     58.03 o 
 -11  -8   5       15.19      -96.90    161.44 o 
 -10  -8   5      109.52      137.64     48.70 o 
  -9  -8   5       62.20       35.54     47.10 o 
  -8  -8   5      441.02      403.90    101.65 o 
  -7  -8   5       60.21       48.03     59.81 o 
  -6  -8   5     1523.65     1365.95    123.11 o 
  -5  -8   5       43.49       62.47     46.47 o 
  -4  -8   5     3817.94     3818.21     68.70 o 
  -3  -8   5      319.57      279.59     48.82 o 
  -2  -8   5     1453.79     1498.28    186.88 o 
  -1  -8   5      420.55      383.03     71.99 o 
   0  -8   5     4417.39     4546.07    317.37 o 
   1  -8   5      527.57      494.73     66.25 o 
   2  -8   5      315.31      346.66     54.65 o 
   3  -8   5       56.99      113.95     49.39 o 
   4  -8   5     2183.44     2155.78     53.64 o 
   5  -8   5      305.06      285.60     45.23 o 
   6  -8   5       37.48       55.89     40.09 o 
   7  -8   5       57.39       15.47     39.66 o 
   8  -8   5       28.50       78.15     35.41 o 
   9  -8   5       13.19      -32.27     32.27 o 
  10  -8   5       35.51       21.91     33.80 o 
  11  -8   5       18.12       -8.69     35.80 o 
  12  -8   5        6.37      -20.78     68.56 o 
 -13  -7   5        3.41      -49.13     58.87 o 
 -12  -7   5      100.02       72.95     55.14 o 
 -11  -7   5      113.58      145.91     47.17 o 
 -10  -7   5      101.06       70.47     48.84 o 
  -9  -7   5       55.69       18.99     42.94 o 
  -8  -7   5      384.81      382.07     45.72 o 
  -7  -7   5     1550.81     1292.83    139.65 o 
  -6  -7   5      703.25      626.61     65.67 o 
  -5  -7   5       31.05       48.20     40.56 o 
  -4  -7   5      579.75      528.00     41.26 o 
  -3  -7   5     5132.27     5119.47     97.54 o 
  -2  -7   5     2789.95     2636.89    174.87 o 
  -1  -7   5      330.19      326.18     57.18 o 
   0  -7   5        3.33       77.03     63.83 o 
   1  -7   5     6320.23     5979.77    276.79 o 
   2  -7   5     3272.20     3366.24     62.28 o 
   3  -7   5      727.99      720.89     45.17 o 
   4  -7   5      138.40      199.76     39.95 o 
   5  -7   5      515.06      516.89     46.21 o 
   6  -7   5     1107.02     1072.96     42.08 o 
   7  -7   5      332.08      307.20     56.41 o 
   8  -7   5      130.46       73.73     36.88 o 
   9  -7   5       80.35       75.09     34.99 o 
  10  -7   5       46.29       51.55     32.19 o 
  11  -7   5        9.93       17.20     34.54 o 
  12  -7   5       22.81       83.03     95.80 o 
 -13  -6   5       50.09      178.45     58.84 o 
 -12  -6   5        2.53      -50.44     52.03 o 
 -11  -6   5      104.51       82.28     47.42 o 
 -10  -6   5       26.42       78.93     77.80 o 
  -9  -6   5      614.61      596.24     44.46 o 
  -8  -6   5       17.03      -40.65     40.65 o 
  -7  -6   5      192.04      104.99     41.11 o 
  -6  -6   5       83.48       15.34     38.81 o 
  -5  -6   5     3789.72     3194.78    432.17 o 
  -4  -6   5      164.66      172.66     39.88 o 
  -3  -6   5      304.56      295.66     38.50 o 
  -2  -6   5      467.46      477.44     46.43 o 
  -1  -6   5     8967.36     7884.12    751.08 o 
   0  -6   5      366.88      349.70     57.41 o 
   1  -6   5     6341.12     6354.59    331.59 o 
   2  -6   5      274.66      273.72     45.02 o 
   3  -6   5     1511.95     1485.43     42.52 o 
   4  -6   5        7.53       11.71     38.05 o 
   5  -6   5     3502.36     3502.50     55.53 o 
   6  -6   5       22.69       61.28     49.60 o 
   7  -6   5       88.91       25.93     39.02 o 
   8  -6   5       20.87       -7.99     36.50 o 
   9  -6   5      602.09      492.12     66.15 o 
  10  -6   5        1.37      -32.73     47.65 o 
  11  -6   5        1.70      -13.48     33.07 o 
  12  -6   5        2.49      -36.86     36.86 o 
 -13  -5   5       13.52        3.27     50.54 o 
 -12  -5   5       52.25       21.27    148.80 o 
 -11  -5   5       68.21      -17.18     87.53 o 
 -10  -5   5       52.35       34.39    115.25 o 
  -9  -5   5       60.92      -28.59     40.65 o 
  -8  -5   5      574.18      586.53     40.43 o 
  -7  -5   5     1055.77     1029.65     40.59 o 
  -6  -5   5      640.29      603.59     81.23 o 
  -5  -5   5        0.98       34.88     38.63 o 
  -4  -5   5     1557.94     1405.05    140.67 o 
  -3  -5   5     8240.50     8165.41    186.78 o 
  -2  -5   5     5364.04     4427.89    236.28 o 
  -1  -5   5      383.10      411.42     43.89 o 
   0  -5   5      362.11      398.21     57.88 o 
   1  -5   5     5627.29     5374.67     87.89 o 
   2  -5   5     4216.19     3933.34     76.08 o 
   3  -5   5      813.40      850.15     38.77 o 
   4  -5   5      161.53      194.99     37.36 o 
   5  -5   5      389.15      391.28     38.75 o 
   6  -5   5     1133.17     1194.91     93.90 o 
   7  -5   5      272.39      349.44     38.49 o 
   8  -5   5       87.11      127.66     37.75 o 
   9  -5   5       29.29       28.26     49.11 o 
  10  -5   5       59.49       68.23     37.11 o 
  11  -5   5       13.28      -31.51     34.53 o 
  12  -5   5       15.15       58.85     35.75 o 
  13  -5   5        3.19      -17.69     47.65 o 
 -13  -4   5       15.82      102.48     50.91 o 
 -12  -4   5        7.36      -12.17     46.27 o 
 -11  -4   5       16.37      -43.87     45.71 o 
 -10  -4   5      340.18      402.26     60.30 o 
  -9  -4   5        5.35      -28.73     39.87 o 
  -8  -4   5      782.26      836.30     60.32 o 
  -7  -4   5       69.33       80.93     38.74 o 
  -6  -4   5     2060.97     1857.96    100.28 o 
  -5  -4   5        1.33      -16.14     65.65 o 
  -4  -4   5     1920.56     1400.87    178.68 o 
  -3  -4   5       89.46       84.45     37.44 o 
  -2  -4   5     1838.97     1446.51    185.05 o 
  -1  -4   5     1258.05     1287.99    122.67 o 
   0  -4   5    11472.19    10624.21    109.99 o 
   1  -4   5      385.95      351.02     45.54 o 
   2  -4   5      506.13      520.66     42.81 o 
   3  -4   5       11.92       26.63     36.14 o 
   4  -4   5     2157.01     2043.10     67.19 o 
   5  -4   5      377.15      306.61     37.95 o 
   6  -4   5      744.86      828.98     39.88 o 
   7  -4   5       29.40        8.04     69.54 o 
   8  -4   5      264.29      246.69     39.45 o 
   9  -4   5       66.40       20.94     60.30 o 
  10  -4   5      110.91      103.20     39.40 o 
  11  -4   5        1.30      -22.90     39.02 o 
  12  -4   5        4.83      -33.16     37.71 o 
  13  -4   5        3.56       25.60     35.58 o 
 -14  -3   5        8.08       -6.55     68.08 o 
 -13  -3   5        1.05       17.65    103.58 o 
 -12  -3   5       31.68       10.91     44.85 o 
 -11  -3   5      340.46      308.30     42.49 o 
 -10  -3   5      107.92      182.41     40.83 o 
  -9  -3   5        4.88      -36.97     45.22 o 
  -8  -3   5      325.62      328.70     46.69 o 
  -7  -3   5     3131.23     3083.62     42.94 o 
  -6  -3   5     1209.66     1182.75     39.35 o 
  -5  -3   5      877.37      916.39    108.49 o 
  -4  -3   5     7541.10     7472.57   1098.25 o 
  -3  -3   5    21123.64    22366.00   1250.29 o 
  -2  -3   5    10406.13     9594.27   1220.28 o 
  -1  -3   5     2388.70     2190.37    146.69 o 
   0  -3   5     3765.33     3728.04    157.14 o 
   1  -3   5     6486.08     6617.19    146.23 o 
   2  -3   5     5286.41     5388.79     52.26 o 
   3  -3   5     3479.19     3431.28     94.08 o 
   4  -3   5     1025.32     1162.16     55.96 o 
   5  -3   5     1033.59     1104.61     40.21 o 
   6  -3   5      584.81      531.00     57.40 o 
   7  -3   5      142.42      213.93     38.44 o 
   8  -3   5       23.51       21.38     47.65 o 
   9  -3   5        1.61      -41.34     41.34 o 
  10  -3   5        4.32       14.59     57.38 o 
  11  -3   5      116.90      170.80     74.40 o 
  12  -3   5        0.06      -13.12     41.51 o 
  13  -3   5        2.32      -48.63     48.63 o 
 -14  -2   5        6.63      -38.80     53.98 o 
 -13  -2   5       16.61       39.40     58.35 o 
 -12  -2   5      172.10      295.48     75.38 o 
 -11  -2   5       54.88        4.14     58.84 o 
 -10  -2   5      140.87       64.64     48.63 o 
  -9  -2   5      548.23      485.52     40.02 o 
  -8  -2   5     1656.69     1612.83     34.73 o 
  -7  -2   5       21.61      -12.21     34.04 o 
  -6  -2   5      316.46      305.95     37.07 o 
  -5  -2   5     2458.37     2139.47    168.02 o 
  -4  -2   5     3215.66     3042.55    501.02 o 
  -3  -2   5       87.92      144.87     37.81 o 
  -2  -2   5      145.13      129.31     37.80 o 
  -1  -2   5     2215.96     2046.61     90.65 o 
   0  -2   5     4695.29     4313.17    223.79 o 
   1  -2   5     1760.46     1767.28     47.74 o 
   2  -2   5      213.01      342.27     39.26 o 
   3  -2   5     3526.45     3447.65    224.75 o 
   4  -2   5      373.07      368.67     31.13 o 
   5  -2   5     2031.89     2131.06     41.31 o 
   6  -2   5       12.93       61.40     39.54 o 
   7  -2   5       42.27       54.77     39.18 o 
   8  -2   5      293.31      330.21     40.12 o 
   9  -2   5      228.26      164.26     65.17 o 
  10  -2   5      123.79      216.97     40.83 o 
  11  -2   5        1.92      -14.45    141.50 o 
  12  -2   5       14.58      -38.28     71.48 o 
  13  -2   5       11.21      -33.02     47.87 o 
 -14  -1   5        5.47       38.51     61.27 o 
 -13  -1   5       10.35       59.23     78.78 o 
 -12  -1   5      104.03       74.20     44.57 o 
 -11  -1   5       14.98      -30.66     48.63 o 
 -10  -1   5       45.69       40.43     40.30 o 
  -9  -1   5      358.71      349.90     38.64 o 
  -8  -1   5      692.75      720.02     39.44 o 
  -7  -1   5      866.92      825.29     43.30 o 
  -6  -1   5      146.73      120.97     36.06 o 
  -5  -1   5     1581.50     1483.74     92.97 o 
  -4  -1   5     1167.54     1149.08    146.00 o 
  -3  -1   5       40.54       54.86     29.32 o 
  -2  -1   5     3865.79     3360.48    378.29 o 
  -1  -1   5      168.82      141.75     36.38 o 
   0  -1   5     3564.75     3644.32    185.01 o 
   1  -1   5     3269.28     3622.42     45.82 o 
   2  -1   5      735.07      689.69     33.24 o 
   3  -1   5      174.02      183.17     33.56 o 
   4  -1   5     6326.16     6846.48    270.49 o 
   5  -1   5      401.83      462.92     74.42 o 
   6  -1   5     2078.62     2204.84     62.31 o 
   7  -1   5      120.11       85.10     39.20 o 
   8  -1   5      102.31       88.50     57.38 o 
   9  -1   5        7.28       36.23     41.60 o 
  10  -1   5      205.06      225.37    108.45 o 
  11  -1   5        4.76       33.67     38.66 o 
  12  -1   5       19.70       -8.64     46.32 o 
  13  -1   5        5.20       43.48     50.83 o 
 -14   0   5        1.12       72.30     56.89 o 
 -13   0   5      136.49       69.22     46.20 o 
 -12   0   5        3.33       -7.95     42.78 o 
 -11   0   5       33.68       58.26     41.40 o 
 -10   0   5       75.22       66.97     66.13 o 
  -9   0   5       51.96       17.62     37.25 o 
  -8   0   5       91.32       95.76     37.48 o 
  -7   0   5      592.58      582.28     37.45 o 
  -6   0   5      104.51       77.52     35.37 o 
  -5   0   5       29.30       11.39     36.06 o 
  -4   0   5       17.37       16.98     37.36 o 
  -3   0   5     2162.81     2195.43    133.00 o 
  -2   0   5        1.87      -26.16     35.17 o 
  -1   0   5    29609.58    28910.40   1092.19 o 
   0   0   5      171.84      161.92     40.51 o 
   1   0   5      938.34      755.75     41.84 o 
   2   0   5      129.89      151.63     37.25 o 
   3   0   5       45.62      107.62     32.99 o 
   4   0   5      310.06      316.60     37.48 o 
   5   0   5      315.07      338.99     37.12 o 
   6   0   5       54.75      125.74     37.48 o 
   7   0   5      363.15      304.92     39.19 o 
   8   0   5       93.19       61.38     33.87 o 
   9   0   5      478.57      480.66     65.66 o 
  10   0   5       10.64       47.36     45.14 o 
  11   0   5       22.99      -46.72     46.72 o 
  12   0   5        9.46      -13.33     49.68 o 
  13   0   5        6.81      187.10     56.98 o 
 -14   1   5        5.47       44.38     48.70 o 
 -13   1   5        8.76      -42.99     42.99 o 
 -12   1   5      102.72       99.98     62.24 o 
 -11   1   5       16.22      -42.26     72.45 o 
 -10   1   5       35.56       39.52     38.42 o 
  -9   1   5      400.70      365.21     37.53 o 
  -8   1   5      750.23      801.49     52.05 o 
  -7   1   5      875.75      833.00     60.32 o 
  -6   1   5       72.04       -7.40     34.68 o 
  -5   1   5     1624.00     1537.91    152.84 o 
  -4   1   5     1009.93     1017.42    157.18 o 
  -3   1   5       50.38      102.93     35.68 o 
  -2   1   5     4064.65     3563.24    455.98 o 
  -1   1   5      195.60      166.25     28.24 o 
   0   1   5     3346.94     3440.75    156.66 o 
   1   1   5     3340.80     3551.54     47.24 o 
   2   1   5      721.07      680.81     38.24 o 
   3   1   5      232.72      254.62     32.31 o 
   4   1   5     6157.52     6515.94    167.94 o 
   5   1   5      402.44      391.97     36.11 o 
   6   1   5     2089.57     2183.75    129.48 o 
   7   1   5      172.79      227.03     37.75 o 
   8   1   5      104.51      160.32     77.81 o 
   9   1   5        4.30       12.78     45.71 o 
  10   1   5      210.62      202.85     44.13 o 
  11   1   5        6.38       55.12     45.26 o 
  12   1   5       22.86       42.79     52.87 o 
  13   1   5        5.43      -45.28     57.30 o 
 -14   2   5        6.80      101.57     47.32 o 
 -13   2   5       13.91       50.72     82.18 o 
 -12   2   5      167.33      119.73     68.57 o 
 -11   2   5       53.35       58.77     37.79 o 
 -10   2   5      138.90      118.15     47.66 o 
  -9   2   5      559.74      614.50     37.07 o 
  -8   2   5     1663.02     1717.23     77.37 o 
  -7   2   5       15.09       29.12     33.68 o 
  -6   2   5      282.11      299.71     33.35 o 
  -5   2   5     2443.06     2231.65    183.11 o 
  -4   2   5     3274.77     3015.24    422.09 o 
  -3   2   5       93.00       94.44     35.29 o 
  -2   2   5      269.26      240.41     41.83 o 
  -1   2   5     1961.90     1862.58     90.14 o 
   0   2   5     4897.89     4488.24    101.16 o 
   1   2   5     1789.83     1630.94     69.66 o 
   2   2   5      200.09      335.28     35.59 o 
   3   2   5     3767.95     3659.69    199.92 o 
   4   2   5      386.67      342.46     54.48 o 
   5   2   5     2055.93     2035.95     36.79 o 
   6   2   5       34.25       15.74     34.99 o 
   7   2   5       31.75       29.15     28.40 o 
   8   2   5      287.98      343.65    110.40 o 
   9   2   5      230.88      254.06     88.02 o 
  10   2   5      128.79      207.10     44.80 o 
  11   2   5        1.12       -9.00     50.57 o 
  12   2   5       15.91       37.03     59.81 o 
  13   2   5       10.47       28.03     56.81 o 
 -14   3   5       10.08        3.34     55.92 o 
 -13   3   5        0.14       61.68     53.49 o 
 -12   3   5       32.01       82.46     73.91 o 
 -11   3   5      355.63      344.79     45.23 o 
 -10   3   5      138.89       92.83     37.06 o 
  -9   3   5        4.08       20.70     43.28 o 
  -8   3   5      324.66      289.06     36.96 o 
  -7   3   5     3162.59     3129.81    108.60 o 
  -6   3   5     1332.19     1324.49     49.63 o 
  -5   3   5      855.93      846.33     55.95 o 
  -4   3   5     7687.06     7718.44   1045.56 o 
  -3   3   5    21608.07    23502.82    772.20 o 
  -2   3   5    10685.79     9879.32   1181.31 o 
  -1   3   5     2464.07     2259.08     70.18 o 
   0   3   5     3919.81     4174.07     47.79 o 
   1   3   5     6657.96     6300.81    105.17 o 
   2   3   5     5397.48     5329.31    105.00 o 
   3   3   5     3637.78     3521.27    176.48 o 
   4   3   5     1168.35     1279.70     33.37 o 
   5   3   5     1074.22     1051.17     34.38 o 
   6   3   5      578.96      570.06     75.88 o 
   7   3   5      120.66      119.16     34.30 o 
   8   3   5       32.60      -14.99     37.84 o 
   9   3   5        1.66       -6.63     39.94 o 
  10   3   5        5.62       -2.16     42.86 o 
  11   3   5      125.38      174.50     50.77 o 
  12   3   5        0.08     -102.20    161.44 o 
  13   3   5        1.80       33.25    190.13 o 
 -13   4   5       16.48      112.30     39.04 o 
 -12   4   5        5.35       36.47     39.87 o 
 -11   4   5       19.76      -34.53     35.29 o 
 -10   4   5      342.74      334.02     47.66 o 
  -9   4   5       12.67       13.35     42.79 o 
  -8   4   5      766.24      858.96     33.23 o 
  -7   4   5       86.50      115.56     32.23 o 
  -6   4   5     2089.44     1887.00    190.33 o 
  -5   4   5        0.79       16.82     74.40 o 
  -4   4   5     1876.41     1491.08    161.15 o 
  -3   4   5      104.95      105.59     31.24 o 
  -2   4   5     1888.18     1511.29    168.99 o 
  -1   4   5     1253.64     1332.11     88.11 o 
   0   4   5    11566.49    11364.07     66.30 o 
   1   4   5      366.44      298.49     32.13 o 
   2   4   5      502.60      553.58     41.83 o 
   3   4   5       15.18       19.45     49.60 o 
   4   4   5     2184.87     2015.66     91.05 o 
   5   4   5      387.75      356.37     35.02 o 
   6   4   5      774.05      813.22     57.89 o 
   7   4   5       27.64       28.22     35.98 o 
   8   4   5      267.84      372.05     93.86 o 
   9   4   5       65.70      111.30     40.62 o 
  10   4   5      109.58       34.32     45.01 o 
  11   4   5        0.75       60.06     87.04 o 
  12   4   5        1.83       11.32    149.28 o 
  13   4   5        3.48       12.51     94.34 o 
 -13   5   5       13.87      -39.73     39.73 o 
 -12   5   5       45.52       89.75     36.27 o 
 -11   5   5       72.56      150.10     99.69 o 
 -10   5   5       51.78       79.42     33.79 o 
  -9   5   5       62.45       11.98     38.42 o 
  -8   5   5      572.49      535.65     49.12 o 
  -7   5   5     1068.03      972.76     78.33 o 
  -6   5   5      655.84      661.13     49.13 o 
  -5   5   5        1.30       55.83     30.85 o 
  -4   5   5     1579.40     1459.66     73.01 o 
  -3   5   5     8181.90     8045.31     49.87 o 
  -2   5   5     5355.82     4715.70    274.84 o 
  -1   5   5      374.44      415.81     35.06 o 
   0   5   5      368.58      440.13     36.38 o 
   1   5   5     5608.69     4966.21     45.89 o 
   2   5   5     4153.76     3878.82     52.67 o 
   3   5   5      797.33      835.25     30.61 o 
   4   5   5      149.74      208.44     40.36 o 
   5   5   5      384.66      412.74     34.05 o 
   6   5   5     1128.66     1177.62     69.09 o 
   7   5   5      254.12      192.90     33.36 o 
   8   5   5       86.13       36.74     40.85 o 
   9   5   5       25.13        4.91     39.62 o 
  10   5   5       53.83      136.33     44.19 o 
  11   5   5       10.51       65.65     78.78 o 
  12   5   5       14.81      104.53    130.32 o 
  13   5   5        2.56     -185.27    185.27 o 
 -13   6   5       50.36      123.87     39.04 o 
 -12   6   5        2.79       14.83     38.44 o 
 -11   6   5       97.12      139.96     49.11 o 
 -10   6   5       28.17       78.51     31.43 o 
  -9   6   5      605.89      600.34     67.61 o 
  -8   6   5       18.00      -15.15     30.55 o 
  -7   6   5      177.90      131.66     30.17 o 
  -6   6   5       67.38       63.39     29.48 o 
  -5   6   5     3802.23     3388.01    457.51 o 
  -4   6   5      172.80      207.01     30.46 o 
  -3   6   5      291.54      335.02     30.38 o 
  -2   6   5      391.25      368.94     30.27 o 
  -1   6   5     8955.43     8399.48     65.08 o 
   0   6   5      307.70      324.27     36.76 o 
   1   6   5     6211.57     6136.54    104.99 o 
   2   6   5      289.78      262.63     41.83 o 
   3   6   5     1472.03     1463.92     93.44 o 
   4   6   5        8.27        0.66     27.85 o 
   5   6   5     3427.41     3427.54     54.07 o 
   6   6   5       21.58       15.92     32.58 o 
   7   6   5       81.90       42.48     32.13 o 
   8   6   5       26.30       22.15     34.80 o 
   9   6   5      586.54      643.86    144.94 o 
  10   6   5        0.57      -48.14     48.14 o 
  11   6   5        1.83        6.17     44.02 o 
  12   6   5        1.72      -51.64     51.64 o 
 -13   7   5        3.46      -49.11     49.11 o 
 -12   7   5       92.07       79.65     33.87 o 
 -11   7   5      109.99      113.98     74.89 o 
 -10   7   5      103.90       45.41     31.55 o 
  -9   7   5       51.06       58.30     32.23 o 
  -8   7   5      402.11      348.54     31.13 o 
  -7   7   5     1543.59     1377.97    210.69 o 
  -6   7   5      705.83      706.90     58.86 o 
  -5   7   5       35.03       19.85     28.93 o 
  -4   7   5      565.06      576.38     32.67 o 
  -3   7   5     5135.38     5173.77    172.65 o 
  -2   7   5     2775.61     2878.35    103.75 o 
  -1   7   5      327.26      338.88     36.68 o 
   0   7   5        3.97       63.45     36.37 o 
   1   7   5     6337.32     6145.12    100.56 o 
   2   7   5     3240.76     3353.15    143.23 o 
   3   7   5      727.35      743.74     29.92 o 
   4   7   5      147.58      197.08     30.46 o 
   5   7   5      501.77      470.82     29.58 o 
   6   7   5     1079.13     1072.38     31.30 o 
   7   7   5      317.03      325.02     32.53 o 
   8   7   5      138.29      189.93     38.42 o 
   9   7   5       78.20        8.96     35.63 o 
  10   7   5       43.31      129.35     43.76 o 
  11   7   5       14.61      -13.01     51.18 o 
  12   7   5       23.44      -15.52     52.46 o 
 -13   8   5        9.87      -30.77     38.79 o 
 -12   8   5       29.77       28.50     33.99 o 
 -11   8   5       11.31      -10.75     75.37 o 
 -10   8   5      113.18      166.81     31.55 o 
  -9   8   5       55.45       26.93     29.48 o 
  -8   8   5      442.88      423.72     45.23 o 
  -7   8   5       51.29       52.23     28.17 o 
  -6   8   5     1488.45     1409.77    201.93 o 
  -5   8   5       46.85       35.98     29.89 o 
  -4   8   5     3797.96     4117.53     62.85 o 
  -3   8   5      303.86      345.65     31.93 o 
  -2   8   5     1449.71     1511.37    131.40 o 
  -1   8   5      402.85      356.97     60.80 o 
   0   8   5     4472.07     4362.19    131.63 o 
   1   8   5      524.50      516.57     41.83 o 
   2   8   5      305.38      313.94     43.29 o 
   3   8   5       57.51       62.49     33.35 o 
   4   8   5     2167.98     2137.43     33.04 o 
   5   8   5      290.44      298.28     31.02 o 
   6   8   5       37.40       45.06     29.22 o 
   7   8   5       56.21       11.59     31.54 o 
   8   8   5       46.04       35.58     36.37 o 
   9   8   5       15.84       13.13    100.66 o 
  10   8   5       31.82       94.49     47.04 o 
  11   8   5       15.53       18.72     47.00 o 
  12   8   5        5.73      -26.34     52.90 o 
 -12   9   5        1.07      -49.11     49.11 o 
 -11   9   5      279.77      333.56     74.89 o 
 -10   9   5       45.82       30.80     30.60 o 
  -9   9   5      101.55       69.56     55.44 o 
  -8   9   5       79.27       75.99     31.31 o 
  -7   9   5     1029.02      962.15    118.70 o 
  -6   9   5       89.00       61.59     39.39 o 
  -5   9   5      676.29      747.99     33.65 o 
  -4   9   5      868.72      903.28     62.27 o 
  -3   9   5     3303.39     3660.68    171.94 o 
  -2   9   5      283.15      323.37     36.68 o 
  -1   9   5     1279.63     1227.37     39.90 o 
   0   9   5      361.97      385.70     37.14 o 
   1   9   5     1090.89     1101.54     51.57 o 
   2   9   5     1005.36     1071.70     54.98 o 
   3   9   5      440.89      471.78     33.68 o 
   4   9   5       77.10       55.45     30.14 o 
   5   9   5      833.59      800.47     31.72 o 
   6   9   5       31.13       68.33     30.32 o 
   7   9   5      250.22      293.33     31.29 o 
   8   9   5       26.52       40.13     35.50 o 
   9   9   5        3.41        6.91     45.22 o 
  10   9   5       22.05       58.35     42.51 o 
  11   9   5       31.04        4.59     84.61 o 
  12   9   5        0.97       -5.39     48.52 o 
 -12  10   5       16.19       51.96     97.74 o 
 -11  10   5       37.13       51.51     31.43 o 
 -10  10   5       17.20       37.67     29.47 o 
  -9  10   5       30.68       42.19     31.01 o 
  -8  10   5      349.62      374.27     82.68 o 
  -7  10   5       13.82       25.80     34.89 o 
  -6  10   5       54.36       90.26     39.87 o 
  -5  10   5     1173.35     1358.42     64.22 o 
  -4  10   5     1003.51     1119.50     38.77 o 
  -3  10   5       48.92       77.07     32.46 o 
  -2  10   5      186.87      250.51     38.05 o 
  -1  10   5      582.46      649.04     93.88 o 
   0  10   5      718.14      709.23     63.24 o 
   1  10   5       40.78       67.53     32.23 o 
   2  10   5      243.28      274.92     29.55 o 
   3  10   5      472.71      417.70     32.31 o 
   4  10   5       12.40       -3.91     31.84 o 
   5  10   5      116.34      149.88     28.10 o 
   6  10   5      135.22      116.00     28.17 o 
   7  10   5       46.11       29.27     28.79 o 
   8  10   5       17.30      -26.25     45.22 o 
   9  10   5       38.36       -1.74     52.03 o 
  10  10   5        2.95       67.76     37.49 o 
  11  10   5        3.30      -45.57    161.44 o 
 -12  11   5       31.71       85.85     34.30 o 
 -11  11   5        2.87        5.70     31.08 o 
 -10  11   5        3.90       48.00     31.93 o 
  -9  11   5       15.72       31.14     30.92 o 
  -8  11   5       23.23       59.16     46.68 o 
  -7  11   5       37.90       54.68     32.66 o 
  -6  11   5       38.92       60.94     33.42 o 
  -5  11   5       15.65       20.91     31.05 o 
  -4  11   5        8.75       25.04     35.72 o 
  -3  11   5     1016.69     1086.19    110.43 o 
  -2  11   5       97.98      138.15     34.04 o 
  -1  11   5      282.55      358.18     43.28 o 
   0  11   5      286.04      351.13     63.22 o 
   1  11   5       58.67       60.69     34.20 o 
   2  11   5       64.03       78.23     32.99 o 
   3  11   5      486.37      431.98     30.17 o 
   4  11   5        5.35       28.27     31.61 o 
   5  11   5       57.92       68.74     28.38 o 
   6  11   5       44.67       67.20     30.60 o 
   7  11   5      297.78      226.97     27.48 o 
   8  11   5        7.78       29.87     28.48 o 
   9  11   5        9.95       29.01     30.14 o 
  10  11   5        8.82       23.83     35.16 o 
  11  11   5       38.32       13.14     40.17 o 
 -11  12   5        0.91       10.45     34.99 o 
 -10  12   5       35.25       59.35     30.32 o 
  -9  12   5       12.58       25.74     30.85 o 
  -8  12   5      153.68      153.71     47.17 o 
  -7  12   5       13.77       23.38     32.62 o 
  -6  12   5       36.02       25.85     33.87 o 
  -5  12   5        9.93       13.08     30.63 o 
  -4  12   5       39.49       47.79     34.58 o 
  -3  12   5      165.09      187.29     31.93 o 
  -2  12   5      269.40      262.96     37.44 o 
  -1  12   5       97.91       81.70     56.41 o 
   0  12   5       43.61       23.30     45.47 o 
   1  12   5      304.10      356.50     40.12 o 
   2  12   5      475.20      504.64     34.73 o 
   3  12   5       38.18       44.81     29.55 o 
   4  12   5       46.79       23.00     30.32 o 
   5  12   5       80.97      101.63     29.57 o 
   6  12   5       27.54       19.00     27.97 o 
   7  12   5        0.86      -24.92     28.38 o 
   8  12   5       10.83       -3.89     46.68 o 
   9  12   5       12.05      -28.53     28.53 o 
  10  12   5       24.96       46.26     31.71 o 
  11  12   5        0.25       13.77     40.12 o 
 -11  13   5       18.81       23.67     32.66 o 
 -10  13   5       31.94       31.21     34.72 o 
  -9  13   5        9.56       49.60     31.01 o 
  -8  13   5       89.83      105.12     37.93 o 
  -7  13   5       20.74       13.85     28.78 o 
  -6  13   5      214.10      265.27     32.53 o 
  -5  13   5      133.52      144.95     33.07 o 
  -4  13   5       75.82       58.38     32.23 o 
  -3  13   5        2.21       31.26     37.25 o 
  -2  13   5      344.38      462.99     56.41 o 
  -1  13   5       33.39       45.71     64.19 o 
   0  13   5      171.86      183.82     54.33 o 
   1  13   5      230.24      238.18     47.77 o 
   2  13   5      341.32      364.36     39.87 o 
   3  13   5       17.64       19.83     34.36 o 
   4  13   5       30.40       32.95     32.67 o 
   5  13   5        8.55       10.04     38.90 o 
   6  13   5       71.65       93.37     30.95 o 
   7  13   5        6.17       13.13     33.55 o 
   8  13   5       17.54       33.89     31.97 o 
   9  13   5        3.35       27.36     52.03 o 
  10  13   5        4.31       11.50     32.23 o 
 -10  14   5        1.03      -19.77     36.10 o 
  -9  14   5       11.69       28.20     34.38 o 
  -8  14   5       28.27       39.65     31.01 o 
  -7  14   5       24.99        2.03     31.61 o 
  -6  14   5        1.93       22.78     33.31 o 
  -5  14   5      408.46      565.46     82.19 o 
  -4  14   5      126.09      148.21     39.13 o 
  -3  14   5       14.25       27.23     57.38 o 
  -2  14   5       23.64       36.96     76.83 o 
   2  14   5        5.23        8.24     55.33 o 
   3  14   5       99.52      123.93     41.57 o 
   4  14   5       16.59       29.67     35.74 o 
   5  14   5      111.05      144.14     33.68 o 
   6  14   5        3.85      -10.41     31.61 o 
   7  14   5        4.17        7.64     32.99 o 
   8  14   5        8.92       24.59     33.35 o 
   9  14   5       18.55       43.28     35.76 o 
  10  14   5        4.39        6.33     38.16 o 
 -10  15   5        4.06      -15.25     63.70 o 
  -9  15   5        0.63        2.96     36.96 o 
  -8  15   5       52.81       32.58     34.38 o 
  -7  15   5      162.84      245.68     35.50 o 
  -6  15   5       40.00       72.98     35.37 o 
  -5  15   5        9.18       11.69     38.91 o 
  -4  15   5      126.60      239.25     61.27 o 
  -3  15   5      306.68      506.75     76.84 o 
   4  15   5        5.15       23.40     42.09 o 
   5  15   5       24.64       47.69     37.12 o 
   6  15   5       29.85        7.73     36.75 o 
   7  15   5       32.22       86.68     33.68 o 
   8  15   5        3.19       17.45     48.14 o 
   9  15   5        1.96       -6.81     37.14 o 
  -9  16   5        0.43       -6.83     38.16 o 
  -8  16   5       29.83       96.21     37.06 o 
  -7  16   5        3.98      -21.96     36.27 o 
  -6  16   5      115.46      155.55     41.19 o 
  -5  16   5        3.06       22.37     54.46 o 
  -4  16   5      264.22      485.34     70.03 o 
   5  16   5        7.83        1.75     45.01 o 
   6  16   5        8.78        8.75     39.20 o 
   7  16   5        0.18       -1.98     37.06 o 
   8  16   5       27.26       41.21     36.75 o 
  -8  17   5       17.68       34.42     35.60 o 
  -7  17   5       39.69       78.84     37.16 o 
  -6  17   5        0.99       -4.86     57.38 o 
   6  17   5       36.25       62.14     48.48 o 
   7  17   5       14.49       -4.15     43.95 o 
   7  18   5        8.88        5.92     59.41 o 
  -7 -18   6        8.54       -3.89     53.49 o 
  -6 -18   6        3.49       -6.81     57.38 o 
   6 -18   6        6.33       -8.40     39.73 o 
  -8 -17   6       11.72      -34.04     43.76 o 
  -7 -17   6        4.34        1.95     40.85 o 
  -6 -17   6        8.62       -3.89     44.74 o 
  -5 -17   6       24.04       -5.84     48.63 o 
   4 -17   6        4.50       -5.43     43.63 o 
   5 -17   6        0.79       -4.91     35.29 o 
   6 -17   6        2.75       11.20     31.28 o 
   7 -17   6        4.65        8.18     33.61 o 
  -9 -16   6       14.89        4.11     31.93 o 
  -8 -16   6        8.79       26.74     30.95 o 
  -7 -16   6        6.56       11.05     30.16 o 
  -6 -16   6       52.51       13.36     29.19 o 
  -5 -16   6       25.01       -9.73     39.87 o 
  -4 -16   6        7.03       -8.75     45.71 o 
   3 -16   6        2.53       -7.29     41.26 o 
   4 -16   6       13.62        1.02     30.60 o 
   5 -16   6       26.29        6.81     28.38 o 
   6 -16   6        6.20      -15.15     27.28 o 
   7 -16   6        4.59       -0.64     27.85 o 
   8 -16   6        3.84      -15.56     30.95 o 
 -10 -15   6        2.35       10.70     62.24 o 
  -9 -15   6       13.43        2.92     36.37 o 
  -8 -15   6       26.42       -9.44     85.10 o 
  -7 -15   6        2.42       -5.78     38.36 o 
  -6 -15   6       36.36       18.29     36.26 o 
  -5 -15   6       64.75       15.34     32.93 o 
  -4 -15   6       40.39       -2.83     30.41 o 
  -3 -15   6       44.40        1.95     43.76 o 
   2 -15   6      128.69       25.23     37.75 o 
   3 -15   6       33.78        6.53     29.77 o 
   4 -15   6        4.06      -10.41     24.50 o 
   5 -15   6       20.50       -3.97     25.70 o 
   6 -15   6       59.76       18.50     27.11 o 
   7 -15   6       10.22        6.98     26.15 o 
   8 -15   6        0.43       19.81     29.55 o 
   9 -15   6        1.04      -30.14     30.14 o 
 -10 -14   6       19.30      -33.27     43.03 o 
  -9 -14   6       35.89       21.80     49.20 o 
  -8 -14   6        6.64      -11.57     58.84 o 
  -7 -14   6       88.92       20.01     45.80 o 
  -6 -14   6       19.43       28.22     60.30 o 
  -5 -14   6      128.64       53.75     39.10 o 
  -4 -14   6       99.35       63.83     37.77 o 
  -3 -14   6       61.53       20.96     28.96 o 
  -2 -14   6      103.65        2.92     40.85 o 
   1 -14   6       17.54        7.77     54.34 o 
   2 -14   6       27.97       30.69     29.22 o 
   3 -14   6      285.84       65.07     27.10 o 
   4 -14   6       44.38       35.50     25.04 o 
   5 -14   6       22.96       36.19     26.38 o 
   6 -14   6        1.80        9.81     26.71 o 
   7 -14   6       71.10       37.91     29.48 o 
   8 -14   6        6.32       -9.24     43.28 o 
   9 -14   6        6.21       -8.71     30.83 o 
 -11 -13   6       26.27      -88.30     93.57 o 
 -10 -13   6        4.02      -37.18     88.50 o 
  -9 -13   6       10.06       65.45     78.04 o 
  -8 -13   6       43.63       -0.32     72.65 o 
  -7 -13   6      203.09      201.68     72.43 o 
  -6 -13   6       14.14      102.70     98.71 o 
  -5 -13   6      198.98      156.47     74.05 o 
  -4 -13   6      415.70      403.30     76.72 o 
  -3 -13   6      616.04      527.30    101.17 o 
  -2 -13   6       36.70       32.43     56.13 o 
  -1 -13   6       87.35       33.92     31.32 o 
   0 -13   6      381.49      221.22    109.91 o 
   1 -13   6      400.06      279.77    123.05 o 
   2 -13   6      289.38      165.16     46.12 o 
   3 -13   6       45.67       14.60     30.63 o 
   4 -13   6       86.09       22.93     28.08 o 
   5 -13   6       76.73       30.80     29.64 o 
   6 -13   6       58.40       -1.76     31.15 o 
   7 -13   6        6.36       36.38     31.25 o 
   8 -13   6        8.51       27.18     50.09 o 
   9 -13   6        2.92       91.09     34.98 o 
  10 -13   6       10.13      -26.07     41.67 o 
 -11 -12   6        1.43        4.09     92.74 o 
 -10 -12   6      107.54      168.83     91.73 o 
  -9 -12   6       43.65       75.93     83.94 o 
  -8 -12   6        2.95      -91.79     91.79 o 
  -7 -12   6       14.79       65.55     82.94 o 
  -6 -12   6      549.83      658.87     83.01 o 
  -5 -12   6       32.39      -48.91     82.31 o 
  -4 -12   6       61.14       65.61     82.70 o 
  -3 -12   6       71.49       45.60     93.72 o 
  -2 -12   6     1695.12     1738.79    490.99 o 
  -1 -12   6      165.70       78.82     74.31 o 
   0 -12   6      339.58      240.63     76.14 o 
   1 -12   6       15.29        9.67     65.79 o 
   2 -12   6      534.37      295.90     60.24 o 
   3 -12   6        3.97       42.92     50.43 o 
   4 -12   6      423.35      203.92     47.86 o 
   5 -12   6      131.26       95.12     41.82 o 
   6 -12   6       60.91       52.98     47.66 o 
   7 -12   6      138.38      138.10     48.14 o 
   8 -12   6       42.37       15.93     41.33 o 
   9 -12   6        0.08      -26.45     84.12 o 
  10 -12   6        0.68      -14.92     58.84 o 
 -12 -11   6       10.37       15.31     89.42 o 
 -11 -11   6       26.50       53.25     79.77 o 
 -10 -11   6       41.39      -71.26     73.84 o 
  -9 -11   6       76.45       74.30     74.60 o 
  -8 -11   6      116.12      192.25     70.62 o 
  -7 -11   6       66.37      112.43     72.70 o 
  -6 -11   6       48.38       10.66     74.31 o 
  -5 -11   6       96.70       49.81     75.61 o 
  -4 -11   6      107.45      148.28     76.49 o 
  -3 -11   6      129.36      149.78     85.97 o 
  -2 -11   6      172.87      223.53     93.24 o 
  -1 -11   6      137.03      140.79     87.21 o 
   0 -11   6      132.77      137.79     80.15 o 
   1 -11   6      406.77      310.87     72.82 o 
   2 -11   6      298.15      280.71     66.70 o 
   3 -11   6       54.65       37.27     60.63 o 
   4 -11   6       25.53       14.23     60.72 o 
   5 -11   6       30.30      -51.78     51.78 o 
   6 -11   6      301.39      300.41     47.14 o 
   7 -11   6      160.98       39.58     39.47 o 
   8 -11   6        0.15       47.33     32.90 o 
   9 -11   6       14.29       23.93     34.75 o 
  10 -11   6       29.87       15.79     37.67 o 
  11 -11   6       12.35      -31.16     71.48 o 
 -12 -10   6        2.02        9.66     98.23 o 
 -11 -10   6       95.55       20.25     68.89 o 
 -10 -10   6        3.44      168.53     66.56 o 
  -9 -10   6      153.49      122.55     61.86 o 
  -8 -10   6        2.39      -32.10     63.78 o 
  -7 -10   6      540.87      578.32    157.10 o 
  -6 -10   6      104.40       37.91     96.77 o 
  -5 -10   6     2457.66     2830.99    108.55 o 
  -4 -10   6       25.68       66.06     65.22 o 
  -3 -10   6     2665.70     2662.30    330.58 o 
  -2 -10   6      489.69      425.38     76.00 o 
  -1 -10   6     5466.86     5502.54    303.73 o 
   0 -10   6       10.65      -14.59     72.90 o 
   1 -10   6      132.86      134.53     68.61 o 
   2 -10   6      107.17       78.28     65.61 o 
   3 -10   6     2586.39     2632.99     89.09 o 
   4 -10   6        2.83       41.27     56.89 o 
   5 -10   6       16.06       79.11     56.32 o 
   6 -10   6       21.32       50.36     44.91 o 
   7 -10   6      185.18      217.20     45.22 o 
   8 -10   6       15.67        6.31     56.41 o 
   9 -10   6       14.20       22.90     34.55 o 
  10 -10   6        0.39      -16.08     36.56 o 
  11 -10   6        9.80       33.64     39.37 o 
 -12  -9   6       27.69      -65.61     65.61 o 
 -11  -9   6        8.25       11.35     60.72 o 
 -10  -9   6        0.46        7.34     55.65 o 
  -9  -9   6       63.90       35.97     60.78 o 
  -8  -9   6      767.15      692.46    174.62 o 
  -7  -9   6      236.35      238.56     53.86 o 
  -6  -9   6      160.47      252.16     49.50 o 
  -5  -9   6     1119.23     1054.31     74.44 o 
  -4  -9   6      871.09      964.48    118.21 o 
  -3  -9   6      107.98      129.17     56.63 o 
  -2  -9   6     1275.29     1357.06    199.98 o 
  -1  -9   6       84.32      129.48    104.55 o 
   0  -9   6     1663.48     1733.81    172.77 o 
   1  -9   6     2064.46     1975.22     76.40 o 
   2  -9   6     1757.07     1674.31    149.41 o 
   3  -9   6      379.01      362.15     54.92 o 
   4  -9   6      326.14      395.06     65.66 o 
   5  -9   6      212.30      249.04     71.49 o 
   6  -9   6      874.07      829.56     48.60 o 
   7  -9   6      188.26      158.34     40.64 o 
   8  -9   6        4.28      -10.32     66.13 o 
   9  -9   6       65.22       98.87     34.05 o 
  10  -9   6       80.87       -8.47     44.74 o 
  11  -9   6        3.73       -7.15     53.98 o 
 -13  -8   6       13.22       92.48     66.92 o 
 -12  -8   6        7.19      -75.86     75.86 o 
 -11  -8   6       34.80       84.59     51.20 o 
 -10  -8   6      107.39      149.93     52.90 o 
  -9  -8   6      161.24      156.84     50.67 o 
  -8  -8   6      170.59      142.99     46.02 o 
  -7  -8   6       36.40       -5.59     44.64 o 
  -6  -8   6      213.57      291.51     52.26 o 
  -5  -8   6      147.20      186.96     45.01 o 
  -4  -8   6       41.60       91.38     48.88 o 
  -3  -8   6      457.74      484.31     46.77 o 
  -2  -8   6     4700.02     4603.42    465.07 o 
  -1  -8   6     1001.60      976.59     67.17 o 
   0  -8   6      614.77      721.16     71.75 o 
   1  -8   6      953.96      920.04     61.19 o 
   2  -8   6      159.43      103.89     62.10 o 
   3  -8   6      123.04      141.28     47.08 o 
   4  -8   6     1194.88     1186.91     50.86 o 
   5  -8   6      306.79      323.52     51.55 o 
   6  -8   6       82.39       36.34    102.61 o 
   7  -8   6      329.02      336.09     44.56 o 
   8  -8   6      112.77      -10.39     38.03 o 
   9  -8   6       58.58       46.27     36.07 o 
  10  -8   6       53.51        7.62     35.24 o 
  11  -8   6        8.41       15.54     36.95 o 
  12  -8   6       12.44       -1.53    150.74 o 
 -13  -7   6       10.46      -58.03     58.03 o 
 -12  -7   6       17.73        3.53     67.11 o 
 -11  -7   6       86.90      161.04     65.16 o 
 -10  -7   6       23.16       62.29     47.01 o 
  -9  -7   6       80.35      117.12     55.92 o 
  -8  -7   6      218.07      211.53     42.29 o 
  -7  -7   6     1250.93     1082.06    150.82 o 
  -6  -7   6      265.85      249.38     43.18 o 
  -5  -7   6       49.72       68.53     41.50 o 
  -4  -7   6      843.40      873.52     42.96 o 
  -3  -7   6     1027.91     1112.17     81.74 o 
  -2  -7   6      588.98      589.76     52.23 o 
  -1  -7   6      120.81      129.02     52.84 o 
   0  -7   6     3487.31     4138.40    160.80 o 
   1  -7   6     1337.50     1369.31     57.91 o 
   2  -7   6      427.90      448.79     51.90 o 
   3  -7   6      100.00      101.19     46.39 o 
   4  -7   6      259.95      294.35     43.18 o 
   5  -7   6      150.19      147.98     41.58 o 
   6  -7   6       50.24      122.77     40.39 o 
   7  -7   6      133.08      122.39     87.05 o 
   8  -7   6       12.87       49.03     57.38 o 
   9  -7   6       21.10       -6.67     34.77 o 
  10  -7   6       43.72       50.85     74.40 o 
  11  -7   6        5.70       13.93     35.83 o 
  12  -7   6        0.66      -32.34     38.36 o 
 -13  -6   6        1.32      -49.87     50.82 o 
 -12  -6   6       10.98       -1.76    107.95 o 
 -11  -6   6        5.20       23.65     46.80 o 
 -10  -6   6      187.10      216.87     68.08 o 
  -9  -6   6      122.42       96.36     43.47 o 
  -8  -6   6      431.35      396.61     42.49 o 
  -7  -6   6      131.69      103.39     41.68 o 
  -6  -6   6      275.16      249.23     41.11 o 
  -5  -6   6      281.86      277.75     44.26 o 
  -4  -6   6     1552.31     1581.74     43.30 o 
  -3  -6   6      677.37      708.08     41.62 o 
  -2  -6   6       40.77       99.87     42.48 o 
  -1  -6   6      690.13      669.30     49.45 o 
   0  -6   6      793.43      897.95     58.44 o 
   1  -6   6      926.36      904.61     59.85 o 
   2  -6   6        0.47       36.91     83.15 o 
   3  -6   6      223.24      200.15     41.57 o 
   4  -6   6      414.35      402.34     39.03 o 
   5  -6   6      167.36      153.35     39.49 o 
   6  -6   6        6.83      -17.06     41.09 o 
   7  -6   6       17.62      -30.83     39.89 o 
   8  -6   6       59.47       59.82     49.60 o 
   9  -6   6       12.71      -39.16     39.16 o 
  10  -6   6        6.35      -73.88    114.76 o 
  11  -6   6        7.21      -18.86     34.01 o 
  12  -6   6        7.73      -37.29     37.29 o 
 -13  -5   6       21.84      126.34     78.29 o 
 -12  -5   6       14.14       54.01     47.61 o 
 -11  -5   6       89.07      122.87     55.92 o 
 -10  -5   6        8.85      -21.12     48.14 o 
  -9  -5   6       34.73       -3.50     42.37 o 
  -8  -5   6       68.42      -38.91     38.91 o 
  -7  -5   6     1070.75      977.97    175.63 o 
  -6  -5   6      170.15      112.99     38.75 o 
  -5  -5   6      100.57       97.92     42.31 o 
  -4  -5   6     1196.89     1275.75     42.60 o 
  -3  -5   6     1904.81     1977.32     43.03 o 
  -2  -5   6      493.65      395.50     43.48 o 
  -1  -5   6       93.09      140.71     45.27 o 
   0  -5   6     2512.97     2645.37     56.76 o 
   1  -5   6      524.71      556.86     48.38 o 
   2  -5   6      514.58      542.85     44.34 o 
   3  -5   6       12.48       46.76     38.79 o 
   4  -5   6      491.24      536.70     39.26 o 
   5  -5   6       70.82       80.12     39.00 o 
   6  -5   6       50.21        7.71     38.63 o 
   7  -5   6       76.88      123.11     38.91 o 
   8  -5   6       54.31       31.68     39.68 o 
   9  -5   6        7.64      -41.51     41.51 o 
  10  -5   6       16.89      -62.24     62.24 o 
  11  -5   6       29.97      -39.74     39.74 o 
  12  -5   6       10.83       90.71     64.67 o 
 -13  -4   6       17.81        0.14    133.24 o 
 -12  -4   6        9.16       -2.62     92.39 o 
 -11  -4   6       88.62       30.72     44.64 o 
 -10  -4   6       67.55       88.84     43.57 o 
  -9  -4   6      149.21      110.46     41.80 o 
  -8  -4   6       86.96        8.63     53.98 o 
  -7  -4   6       35.93       71.23     40.36 o 
  -6  -4   6      305.45      234.78     56.42 o 
  -5  -4   6      469.48      407.98     67.61 o 
  -4  -4   6       23.90      -12.09     36.67 o 
  -3  -4   6     1741.64     1803.60     64.26 o 
  -2  -4   6     1367.89     1199.73     89.08 o 
  -1  -4   6        9.91        6.01     39.18 o 
   0  -4   6      191.03      206.58     44.95 o 
   1  -4   6     2871.07     2861.45     54.76 o 
   2  -4   6       75.73       30.20     39.89 o 
   3  -4   6      284.69      226.21     50.58 o 
   4  -4   6      245.49      237.55     36.91 o 
   5  -4   6      485.86      480.25     37.66 o 
   6  -4   6        7.00       62.75     39.04 o 
   7  -4   6      178.19      196.96     38.74 o 
   8  -4   6       56.11       64.49     40.30 o 
   9  -4   6      189.08      140.38     40.39 o 
  10  -4   6       21.44       60.11     80.23 o 
  11  -4   6       27.76      141.21     75.37 o 
  12  -4   6        4.03      -18.82     38.58 o 
 -14  -3   6        1.63      -58.35     64.19 o 
 -13  -3   6       23.43       68.79     49.68 o 
 -12  -3   6      103.64       64.12     46.02 o 
 -11  -3   6        5.08      -43.34     43.34 o 
 -10  -3   6       19.30       53.55     40.71 o 
  -9  -3   6       65.55      117.49    100.17 o 
  -8  -3   6      719.70      643.45     53.02 o 
  -7  -3   6      278.60      237.21     59.33 o 
  -6  -3   6      536.17      516.92    104.58 o 
  -5  -3   6     1880.68     1690.03    237.55 o 
  -4  -3   6     1162.13     1128.48     34.84 o 
  -3  -3   6      231.51      222.89     38.17 o 
  -2  -3   6     3852.57     3413.31    184.36 o 
  -1  -3   6      521.68      443.81     40.24 o 
   0  -3   6     2031.88     1843.47     88.16 o 
   1  -3   6      176.73      125.66     44.63 o 
   2  -3   6     4766.93     4546.78    250.31 o 
   3  -3   6      159.25      140.26     36.97 o 
   4  -3   6       29.88       60.05     62.24 o 
   5  -3   6      283.85      250.30     39.13 o 
   6  -3   6     1743.68     1821.68     46.72 o 
   7  -3   6       25.27       75.04     34.09 o 
   8  -3   6       17.41      -21.80     39.82 o 
   9  -3   6       18.76       88.19     47.17 o 
  10  -3   6       22.28       37.61     40.83 o 
  11  -3   6       12.93      -43.69     43.69 o 
  12  -3   6        7.72      -36.06     43.64 o 
  13  -3   6        1.55       41.09     64.19 o 
 -14  -2   6       18.75      -13.17     55.34 o 
 -13  -2   6        4.14      -48.36     48.36 o 
 -12  -2   6        5.66      -35.90     92.88 o 
 -11  -2   6      120.34       58.25     95.80 o 
 -10  -2   6      213.93      217.45    134.22 o 
  -9  -2   6      564.66      564.91     35.51 o 
  -8  -2   6      300.53      275.97     38.82 o 
  -7  -2   6     2300.24     2197.06    252.65 o 
  -6  -2   6      195.31      216.56     45.23 o 
  -5  -2   6     4799.81     4383.59    583.70 o 
  -4  -2   6      907.37      885.14     63.74 o 
  -3  -2   6      157.14      191.64     38.17 o 
  -2  -2   6      595.73      539.59     39.05 o 
  -1  -2   6     6372.73     5592.65    280.19 o 
   0  -2   6     1316.00     1341.48    117.33 o 
   1  -2   6      393.69      338.98     44.84 o 
   2  -2   6      353.31      462.53     41.81 o 
   3  -2   6    18445.70    17656.19    399.20 o 
   4  -2   6       53.40      -28.03     36.10 o 
   5  -2   6      950.62      911.72     54.00 o 
   6  -2   6       64.20       99.86     37.81 o 
   7  -2   6      803.19      821.01     75.88 o 
   8  -2   6      185.64      181.46     34.80 o 
   9  -2   6       96.12       83.35     62.73 o 
  10  -2   6       32.39      103.56     42.88 o 
  11  -2   6      183.11      118.57     41.09 o 
  12  -2   6       19.41        0.31     68.08 o 
  13  -2   6        4.90       22.09     50.94 o 
 -14  -1   6        3.44      -33.81    125.46 o 
 -13  -1   6       51.21       26.52     48.30 o 
 -12  -1   6      120.66       13.32     53.01 o 
 -11  -1   6       80.50      147.89     69.05 o 
 -10  -1   6      161.91      198.25     46.68 o 
  -9  -1   6      107.33      112.75     39.13 o 
  -8  -1   6      196.32      160.79     37.06 o 
  -7  -1   6      183.12      192.58     37.36 o 
  -6  -1   6      146.49      113.65     59.33 o 
  -5  -1   6     1970.02     1979.12    314.99 o 
  -4  -1   6     8649.69     8712.84    559.55 o 
  -3  -1   6     7551.61     6970.34    461.21 o 
  -2  -1   6      794.27      715.87     38.77 o 
  -1  -1   6      254.24      260.18     50.58 o 
   0  -1   6     7516.37     7217.34    434.29 o 
   1  -1   6     3021.19     2623.78     44.75 o 
   2  -1   6     4234.45     4069.26    144.90 o 
   3  -1   6     2843.14     3143.78    186.12 o 
   4  -1   6      324.32      296.10     37.83 o 
   5  -1   6      994.85      964.51     59.84 o 
   6  -1   6     1178.87     1187.63     39.89 o 
   7  -1   6      267.05      274.53     77.33 o 
   8  -1   6       23.61      -15.85     72.94 o 
   9  -1   6       13.67       75.51     34.18 o 
  10  -1   6      151.41      181.04     44.32 o 
  11  -1   6      125.42      126.92     46.20 o 
  12  -1   6       30.44      130.60     48.01 o 
  13  -1   6        1.57      -50.87     50.87 o 
 -14   0   6       41.19      108.54     54.21 o 
 -13   0   6        0.12      -16.49     48.63 o 
 -12   0   6       27.75       42.13     43.47 o 
 -11   0   6        4.87      -19.05     67.59 o 
 -10   0   6     2198.98     2147.58    165.46 o 
  -9   0   6       58.16       32.28     38.49 o 
  -8   0   6      258.53      248.13     47.66 o 
  -7   0   6       32.51       62.70     36.75 o 
  -6   0   6    15177.43    13360.58   1692.11 o 
  -5   0   6       27.08       55.39     29.45 o 
  -4   0   6      170.02       86.61     46.20 o 
  -3   0   6        1.99        3.44     34.68 o 
  -2   0   6    41711.60    38558.36    869.74 o 
  -1   0   6       52.68       30.01     33.35 o 
   0   0   6     1089.08      910.26     41.86 o 
   1   0   6       78.49       33.28     33.26 o 
   2   0   6    35680.71    37508.49    366.27 o 
   3   0   6      106.43      120.11     34.73 o 
   4   0   6       59.35       38.91     35.37 o 
   5   0   6       30.59       21.34     35.41 o 
   6   0   6      473.72      554.03     38.86 o 
   7   0   6       25.13       74.68     39.87 o 
   8   0   6      609.96      630.36     46.21 o 
   9   0   6        0.61       36.87     74.89 o 
  10   0   6       10.55       27.11     44.74 o 
  11   0   6        0.54       -5.62     46.38 o 
  12   0   6        1.03      -14.53     70.51 o 
  13   0   6        1.16       -6.37     77.80 o 
 -14   1   6        3.61      137.85     98.23 o 
 -13   1   6       52.71       56.35    118.65 o 
 -12   1   6      111.84       36.81    115.74 o 
 -11   1   6       73.34       72.34    145.40 o 
 -10   1   6      184.25      107.92     38.05 o 
  -9   1   6      106.23      129.52     38.74 o 
  -8   1   6      198.28      256.15     36.75 o 
  -7   1   6      221.16      214.52     36.06 o 
  -6   1   6      158.88       70.16     55.44 o 
  -5   1   6     1888.00     1876.32    254.12 o 
  -4   1   6     8542.15     8536.92    386.86 o 
  -3   1   6     7446.34     6985.03    249.42 o 
  -2   1   6      790.89      696.24     63.26 o 
  -1   1   6      388.55      363.45     28.23 o 
   0   1   6     7467.60     7156.16    248.72 o 
   1   1   6     2938.58     2623.12     45.25 o 
   2   1   6     4320.97     4241.46     47.77 o 
   3   1   6     3020.22     3305.27    240.23 o 
   4   1   6      303.50      304.74     34.69 o 
   5   1   6      947.11     1035.80     80.76 o 
   6   1   6     1221.93     1270.48     40.87 o 
   7   1   6      279.51      334.61     32.25 o 
   8   1   6       22.11      -12.17     42.79 o 
   9   1   6        4.81        0.68     40.65 o 
  10   1   6      157.89      129.58     36.91 o 
  11   1   6      127.81      126.88     47.20 o 
  12   1   6       28.36       48.75    189.16 o 
  13   1   6        1.74      117.30     67.59 o 
 -14   2   6       18.61       18.48     68.08 o 
 -13   2   6        7.01       12.36     45.00 o 
 -12   2   6        5.31      -39.33     40.19 o 
 -11   2   6      119.87      150.98     37.36 o 
 -10   2   6      196.84      136.86     37.10 o 
  -9   2   6      569.43      618.70     36.11 o 
  -8   2   6      301.93      267.84     66.14 o 
  -7   2   6     2258.96     2012.95    213.70 o 
  -6   2   6      204.34      228.81     34.60 o 
  -5   2   6     4773.70     4325.73    505.19 o 
  -4   2   6      925.77      929.74     78.82 o 
  -3   2   6      417.63      403.13     35.42 o 
  -2   2   6      514.47      438.71     42.32 o 
  -1   2   6     6256.85     5676.69    263.54 o 
   0   2   6     1352.19     1363.18     56.96 o 
   1   2   6      297.29      252.77     37.80 o 
   2   2   6      437.34      534.11     37.11 o 
   3   2   6    18149.22    17814.68    649.62 o 
   4   2   6       24.48       17.07     33.35 o 
   5   2   6      947.63      902.67     35.07 o 
   6   2   6       59.58       78.12     30.15 o 
   7   2   6      755.80      662.54     42.81 o 
   8   2   6      199.83      310.26     38.22 o 
   9   2   6       88.36      148.80     42.04 o 
  10   2   6       31.10      -22.73     42.99 o 
  11   2   6      186.65      246.13     47.72 o 
  12   2   6       23.71       72.96     54.80 o 
  13   2   6        4.06       32.83     62.73 o 
 -14   3   6        4.81      -13.62     70.02 o 
 -13   3   6       19.95      -40.42     40.42 o 
 -12   3   6      103.42       57.55     44.25 o 
 -11   3   6        5.68       19.14     47.17 o 
 -10   3   6       20.25      -34.92     53.98 o 
  -9   3   6       65.50       46.44     34.99 o 
  -8   3   6      734.53      622.24     97.77 o 
  -7   3   6      221.29      181.27     33.31 o 
  -6   3   6      532.95      542.01    113.33 o 
  -5   3   6     1904.96     1780.85    168.92 o 
  -4   3   6     1163.96     1141.36     37.47 o 
  -3   3   6      173.76      195.06     32.66 o 
  -2   3   6     3800.60     3374.28    184.84 o 
  -1   3   6      430.89      335.74     52.05 o 
   0   3   6     1896.60     1827.73     41.74 o 
   1   3   6      231.18      207.93     34.90 o 
   2   3   6     4741.78     4302.82     43.21 o 
   3   3   6      121.35      131.34     51.06 o 
   4   3   6       56.86       75.86     31.63 o 
   5   3   6      288.81      319.20     37.93 o 
   6   3   6     1782.92     1717.87     44.29 o 
   7   3   6       30.43       25.97     34.20 o 
   8   3   6       16.02      -37.10     37.10 o 
   9   3   6       22.26      111.81     40.09 o 
  10   3   6       23.50       25.95     44.91 o 
  11   3   6       11.24      -91.37    124.49 o 
  12   3   6        7.50      -70.02     70.02 o 
  13   3   6        1.92      -16.53     65.16 o 
 -13   4   6       19.06      -22.68     42.57 o 
 -12   4   6        6.73       37.60     71.97 o 
 -11   4   6       91.58       69.36     49.11 o 
 -10   4   6       63.54      100.72     33.61 o 
  -9   4   6      138.16      115.31     33.22 o 
  -8   4   6       70.43       24.20     31.97 o 
  -7   4   6       34.71       79.25     32.12 o 
  -6   4   6      293.58      315.22     35.02 o 
  -5   4   6      464.56      395.84     44.75 o 
  -4   4   6        9.38      -14.35     31.84 o 
  -3   4   6     1741.78     1872.86     42.36 o 
  -2   4   6     1382.02     1231.76     96.87 o 
  -1   4   6        0.20        0.56     34.80 o 
   0   4   6      234.63      245.65     35.45 o 
   1   4   6     2866.91     2650.20    124.75 o 
   2   4   6      134.55       61.02     30.74 o 
   3   4   6      273.11      233.94     30.60 o 
   4   4   6      282.95      316.47     31.29 o 
   5   4   6      492.67      487.52     35.02 o 
   6   4   6       19.22        8.22     31.61 o 
   7   4   6      180.35      172.65     62.73 o 
   8   4   6       63.48       40.52     35.28 o 
   9   4   6      189.17      186.92     54.47 o 
  10   4   6       23.60       47.12     43.88 o 
  11   4   6       28.87       20.50     69.54 o 
  12   4   6        3.50       63.49    135.67 o 
 -13   5   6       21.05       44.75     39.87 o 
 -12   5   6        6.25       27.51     80.72 o 
 -11   5   6       99.12       76.83     34.39 o 
 -10   5   6        7.96       31.40     32.62 o 
  -9   5   6       33.20       24.05     32.99 o 
  -8   5   6       52.22       -8.63     35.50 o 
  -7   5   6     1083.85      945.13     93.89 o 
  -6   5   6      175.75      146.69     30.86 o 
  -5   5   6       69.18       87.23     41.82 o 
  -4   5   6     1080.84     1113.13     40.87 o 
  -3   5   6     1921.78     1924.80    110.52 o 
  -2   5   6      495.44      453.51     31.98 o 
  -1   5   6       52.42      101.97     32.53 o 
   0   5   6     2373.97     2552.87     39.51 o 
   1   5   6      549.20      488.98     32.25 o 
   2   5   6      491.14      481.56     40.86 o 
   3   5   6       13.89       35.01     30.26 o 
   4   5   6      475.21      499.25     30.27 o 
   5   5   6       83.28       34.04     29.57 o 
   6   5   6       51.13       11.87     29.66 o 
   7   5   6       68.19       83.79     32.53 o 
   8   5   6       59.75       55.83     35.28 o 
   9   5   6        7.90       45.43     59.81 o 
  10   5   6       16.61       -6.84    107.95 o 
  11   5   6       26.64      -12.20    142.48 o 
  12   5   6       12.42      -53.12    122.54 o 
 -13   6   6        0.62      -16.44     37.36 o 
 -12   6   6       12.39       18.46     35.58 o 
 -11   6   6        2.66       32.04     34.36 o 
 -10   6   6      188.30      196.42     66.62 o 
  -9   6   6       92.78      115.94     30.46 o 
  -8   6   6      428.77      390.86    112.83 o 
  -7   6   6       98.00       59.33     30.55 o 
  -6   6   6      280.39      248.28     73.92 o 
  -5   6   6      202.20      212.12     30.05 o 
  -4   6   6     1588.63     1600.11     32.64 o 
  -3   6   6      535.49      522.89     32.83 o 
  -2   6   6       38.13      134.37     32.93 o 
  -1   6   6      501.62      544.35     36.70 o 
   0   6   6      823.92      965.35     38.53 o 
   1   6   6      746.31      745.36     31.85 o 
   2   6   6        1.12       35.01     37.93 o 
   3   6   6      163.02      166.22     29.22 o 
   4   6   6      418.03      413.59     29.23 o 
   5   6   6      148.85      167.13     28.53 o 
   6   6   6        4.63       13.05     35.01 o 
   7   6   6       17.59       55.00     43.76 o 
   8   6   6       63.29       72.58     75.37 o 
   9   6   6       13.22       62.69     36.08 o 
  10   6   6        5.94       46.70    122.05 o 
  11   6   6        7.86       17.47     47.09 o 
  12   6   6        7.33       54.68    107.95 o 
 -13   7   6       11.31      126.36     39.18 o 
 -12   7   6       15.62       29.67     48.14 o 
 -11   7   6       85.86       42.14     31.97 o 
 -10   7   6       22.68       33.29     31.24 o 
  -9   7   6       73.13       89.34     29.91 o 
  -8   7   6      255.39      236.60     75.38 o 
  -7   7   6     1243.52      999.43    170.28 o 
  -6   7   6      271.23      242.21     34.04 o 
  -5   7   6       45.38       43.95     29.36 o 
  -4   7   6      830.17      887.89     30.18 o 
  -3   7   6     1030.73     1141.00     33.89 o 
  -2   7   6      578.84      580.21     34.13 o 
  -1   7   6      120.50      143.31     40.85 o 
   0   7   6     3629.96     4081.38     51.66 o 
   1   7   6     1373.10     1363.62     41.85 o 
   2   7   6      436.14      397.86     40.86 o 
   3   7   6       54.35       45.57     30.32 o 
   4   7   6      272.02      305.91     30.46 o 
   5   7   6      137.23      154.80     28.88 o 
   6   7   6       51.39       37.16     49.11 o 
   7   7   6      122.08      110.26     30.17 o 
   8   7   6       12.72        6.67     33.36 o 
   9   7   6       21.58       61.85     37.23 o 
  10   7   6       43.85       88.89     58.84 o 
  11   7   6        3.54        9.29     88.01 o 
  12   7   6        0.37      -33.64    162.41 o 
 -13   8   6       12.37       53.17     40.99 o 
 -12   8   6        7.15        7.42     35.58 o 
 -11   8   6       34.31      114.56     34.32 o 
 -10   8   6      102.23       77.48     31.61 o 
  -9   8   6      153.45      148.32     50.57 o 
  -8   8   6      197.48      155.27     29.86 o 
  -7   8   6       33.61       20.32     28.48 o 
  -6   8   6      171.29      230.85     35.50 o 
  -5   8   6      145.79      208.67     29.48 o 
  -4   8   6       44.70       67.69     29.17 o 
  -3   8   6      460.44      492.06     32.72 o 
  -2   8   6     4723.89     5043.94    107.25 o 
  -1   8   6     1042.32     1002.07    118.23 o 
   0   8   6      618.15      696.78     38.51 o 
   1   8   6      960.21      932.21     36.98 o 
   2   8   6      154.81      183.32     31.31 o 
   3   8   6      127.90      152.26     28.53 o 
   4   8   6     1251.07     1279.79     33.38 o 
   5   8   6      316.92      282.24     42.31 o 
   6   8   6       90.32       97.29     32.99 o 
   7   8   6      330.53      313.48     30.60 o 
   8   8   6      118.32      101.63     35.07 o 
   9   8   6       60.44       55.03     35.61 o 
  10   8   6       49.31       10.43    130.32 o 
  11   8   6       10.22       18.37     44.77 o 
  12   8   6       14.42       91.50     70.51 o 
 -12   9   6       31.17       88.16     63.70 o 
 -11   9   6        7.85       10.34     33.31 o 
 -10   9   6        1.07        6.50     58.84 o 
  -9   9   6       55.12       93.71     36.47 o 
  -8   9   6      806.18      817.77    115.77 o 
  -7   9   6      231.50      248.19     32.02 o 
  -6   9   6      155.27      180.08     32.17 o 
  -5   9   6     1088.28     1138.18     37.46 o 
  -4   9   6      876.35     1027.87     32.14 o 
  -3   9   6      133.65      197.14     33.39 o 
  -2   9   6     1254.93     1365.15     92.94 o 
  -1   9   6      169.57      181.27     31.29 o 
   0   9   6     1747.05     1808.96     40.26 o 
   1   9   6     2076.88     2142.79     52.57 o 
   2   9   6     1731.26     1726.52    171.80 o 
   3   9   6      320.99      279.18     30.84 o 
   4   9   6      350.92      375.62     34.04 o 
   5   9   6      199.31      175.45     30.32 o 
   6   9   6      883.87      892.78     29.56 o 
   7   9   6      198.46      203.74     49.12 o 
   8   9   6        4.85       38.34     47.65 o 
   9   9   6       72.76      117.47     35.98 o 
  10   9   6       73.11      113.70     52.52 o 
  11   9   6        3.75       25.42    185.75 o 
 -12  10   6        1.35      -11.39     34.68 o 
 -11  10   6       98.37      114.06     32.53 o 
 -10  10   6        4.17        3.03     55.43 o 
  -9  10   6      167.74      212.25     54.47 o 
  -8  10   6        4.03       13.32     64.67 o 
  -7  10   6      562.82      606.57     34.58 o 
  -6  10   6      112.47      162.08     37.93 o 
  -5  10   6     2543.45     3073.65    101.74 o 
  -4  10   6       41.49       78.57     36.56 o 
  -3  10   6     2752.73     2931.35    161.16 o 
  -2  10   6      364.05      379.23     40.37 o 
  -1  10   6     5525.95     5494.75    118.96 o 
   0  10   6       17.64        1.38     36.40 o 
   1  10   6      164.41      180.91     44.74 o 
   2  10   6      111.19      101.85     29.22 o 
   3  10   6     2590.52     2594.47     44.30 o 
   4  10   6        4.53       33.36     27.79 o 
   5  10   6       49.29       71.90     29.86 o 
   6  10   6       18.03       11.82     27.48 o 
   7  10   6      182.33      205.01     31.24 o 
   8  10   6       14.61        7.29     30.95 o 
   9  10   6       18.11       23.58     32.24 o 
  10  10   6        0.34      -37.15     38.88 o 
  11  10   6       10.71       50.86     42.91 o 
 -12  11   6        9.33       67.50     65.65 o 
 -11  11   6       23.51       36.58     33.79 o 
 -10  11   6       38.78       70.98     31.97 o 
  -9  11   6       67.77      139.19     30.32 o 
  -8  11   6      108.77      119.32     34.06 o 
  -7  11   6       55.74      113.87     34.12 o 
  -6  11   6       43.16       17.91     34.90 o 
  -5  11   6       60.85       78.30     35.74 o 
  -4  11   6       43.28       92.15     37.94 o 
  -3  11   6       55.57      114.54     36.10 o 
  -2  11   6      173.80      200.96     36.56 o 
  -1  11   6      115.26      115.57     33.80 o 
   0  11   6       90.47      129.35     53.49 o 
   1  11   6      295.42      348.25     31.84 o 
   2  11   6      305.01      345.36     30.26 o 
   3  11   6       44.29       74.78     29.22 o 
   4  11   6       15.96       26.19     30.60 o 
   5  11   6        2.24       12.91     28.69 o 
   6  11   6      301.11      282.27     28.79 o 
   7  11   6      153.16      176.90     27.85 o 
   8  11   6        0.14       -2.10     52.03 o 
   9  11   6       10.43       13.58     34.48 o 
  10  11   6       30.46       44.74     51.06 o 
  11  11   6       13.32       35.87     47.17 o 
 -11  12   6        1.71       -7.93     32.95 o 
 -10  12   6      106.24      153.33     31.97 o 
  -9  12   6       26.81      -13.66     47.65 o 
  -8  12   6        1.40      -27.83     33.51 o 
  -7  12   6       11.29      -16.09     31.53 o 
  -6  12   6      532.27      789.53     37.96 o 
  -5  12   6       23.61      -19.17     35.28 o 
  -4  12   6       63.26       81.69     33.35 o 
  -3  12   6       71.54       74.55     32.23 o 
  -2  12   6     1694.18     1895.39    354.74 o 
  -1  12   6      165.90      220.04     51.06 o 
   0  12   6      343.00      398.80     63.22 o 
   1  12   6       18.76       28.60     29.91 o 
   2  12   6      513.22      552.45     34.37 o 
   3  12   6        2.74       25.33     29.55 o 
   4  12   6      412.98      470.93     30.24 o 
   5  12   6      121.12      127.10     27.10 o 
   6  12   6       56.79       50.44     28.24 o 
   7  12   6      147.66      127.11     28.93 o 
   8  12   6       44.95      109.04     29.63 o 
   9  12   6        0.40      -34.53     34.53 o 
  10  12   6        1.53       36.09     30.92 o 
 -11  13   6       25.60       37.87     32.30 o 
 -10  13   6        5.87       17.00     31.54 o 
  -9  13   6       14.42        6.75     53.00 o 
  -8  13   6       43.15       51.88     32.30 o 
  -7  13   6      209.12      219.71     32.32 o 
  -6  13   6       13.45       43.46     32.66 o 
  -5  13   6      185.54      203.85     53.98 o 
  -4  13   6      417.89      526.88     50.09 o 
  -3  13   6      612.56      784.83     85.12 o 
  -2  13   6       36.58       53.32     36.06 o 
  -1  13   6      100.09      126.43     55.44 o 
   0  13   6      387.46      532.70     40.88 o 
   1  13   6      418.68      492.08     98.73 o 
   2  13   6      297.04      388.55     36.10 o 
   3  13   6       31.03       27.15     32.30 o 
   4  13   6       89.55      141.54     33.01 o 
   5  13   6       83.43       98.71     30.60 o 
   6  13   6       58.83       66.34     27.80 o 
   7  13   6        4.43       -2.86     27.48 o 
   8  13   6        9.69       -6.81     28.88 o 
   9  13   6        3.37      -15.37     32.12 o 
  10  13   6       10.48       44.74     31.63 o 
 -10  14   6       20.38       35.34     36.10 o 
  -9  14   6       37.23       52.27     32.48 o 
  -8  14   6        6.30       14.86     33.35 o 
  -7  14   6       87.46      121.34     33.31 o 
  -6  14   6       18.73       21.58     31.97 o 
  -5  14   6      127.23      217.23     39.39 o 
  -4  14   6      105.04      150.31     35.29 o 
  -3  14   6       61.93       86.36     39.60 o 
  -2  14   6       74.46       73.91     62.24 o 
  -1  14   6      485.29      712.03     71.01 o 
   0  14   6       83.31      142.48     53.64 o 
   1  14   6       12.25       27.22     47.44 o 
   2  14   6       25.46       57.38     39.89 o 
   3  14   6      294.14      461.17     38.64 o 
   4  14   6       51.73       66.62     33.61 o 
   5  14   6       22.38        6.21     32.99 o 
   6  14   6        0.81       -1.69     31.97 o 
   7  14   6       72.20      134.13     30.74 o 
   8  14   6        5.39      -18.71     34.53 o 
   9  14   6        6.02       15.07     35.76 o 
 -10  15   6        2.32       10.70     52.52 o 
  -9  15   6       12.24       56.15     35.74 o 
  -8  15   6       26.58       47.94     38.42 o 
  -7  15   6        1.67       22.73     34.04 o 
  -6  15   6       35.74       30.74     34.99 o 
  -5  15   6       63.85       83.98     34.99 o 
  -4  15   6       39.02       39.58     43.43 o 
  -3  15   6       43.21       43.76     64.19 o 
   3  15   6       29.07       54.46     45.39 o 
   4  15   6        3.33       34.09     38.35 o 
   5  15   6       19.29       40.87     34.60 o 
   6  15   6       55.08       98.40     33.61 o 
   7  15   6       12.24       -5.64     34.04 o 
   8  15   6        0.52       -6.48     35.41 o 
   9  15   6        0.97       -1.16     34.48 o 
  -9  16   6       14.55       10.70     39.89 o 
  -8  16   6       10.83       18.32     37.44 o 
  -7  16   6        6.38       -0.84     38.12 o 
  -6  16   6       47.87       34.59     40.88 o 
  -5  16   6       24.16       72.85     45.48 o 
  -4  16   6        7.50       22.37     66.13 o 
   4  16   6       18.15        2.95     49.85 o 
   5  16   6       27.82       35.71     41.19 o 
   6  16   6        5.56       51.14     39.18 o 
   7  16   6        4.81      -12.50     45.71 o 
   8  16   6        5.66       -4.45     37.44 o 
  -8  17   6       15.26       22.85     41.95 o 
  -7  17   6        6.00       31.04     42.06 o 
  -6  17   6        8.89       26.26     58.35 o 
  -5  17   6       27.90       61.27     68.08 o 
   5  17   6        1.39       -6.32     60.17 o 
   6  17   6        2.60        1.25     46.42 o 
   7  17   6        4.05        5.84     46.08 o 
  -7 -18   7        6.23        6.81     54.46 o 
  -6 -18   7        1.21       -2.92     55.43 o 
   5 -18   7        0.07        0.95     45.73 o 
   6 -18   7        0.17        3.89     55.43 o 
  -8 -17   7        0.88       -5.33     35.17 o 
  -7 -17   7        3.05        3.63     32.95 o 
  -6 -17   7       20.74        0.00     47.65 o 
  -5 -17   7       46.27       -0.97     45.71 o 
  -4 -17   7        5.73        6.81     65.16 o 
   4 -17   7       50.04       -4.38     37.14 o 
   5 -17   7       17.45      -13.93     33.68 o 
   6 -17   7        8.23        4.86     32.32 o 
   7 -17   7        0.96       -2.08     30.60 o 
  -9 -16   7        2.17        7.78     31.63 o 
  -8 -16   7       34.97       36.85     31.15 o 
  -7 -16   7        3.68       14.00     29.63 o 
  -6 -16   7      103.94       18.92     29.89 o 
  -5 -16   7        6.18        2.33     32.17 o 
  -4 -16   7       67.09      -13.62     40.85 o 
  -3 -16   7        1.68       -6.81     47.65 o 
   3 -16   7       11.38       -3.96     31.97 o 
   4 -16   7        9.39        6.17     29.22 o 
   5 -16   7        0.07       -7.49     29.08 o 
   6 -16   7       54.21        7.23     28.48 o 
   7 -16   7        3.04       -8.75     28.88 o 
   8 -16   7        5.35      -12.64     37.93 o 
  -9 -15   7       39.03       35.97     38.54 o 
  -8 -15   7       17.50       -8.41     35.39 o 
  -7 -15   7        9.46        0.54     37.49 o 
  -6 -15   7       80.91      -21.25     37.66 o 
  -5 -15   7      175.12       27.23     32.72 o 
  -4 -15   7       85.55       24.87     28.93 o 
  -3 -15   7       44.34        8.75     32.37 o 
  -2 -15   7       92.93        5.84     41.82 o 
   1 -15   7      107.90       17.55     40.81 o 
   2 -15   7        7.80      -22.22     31.28 o 
   3 -15   7       49.06        7.16     28.86 o 
   4 -15   7       32.31       -9.86     26.47 o 
   5 -15   7       48.58       17.99     25.44 o 
   6 -15   7        1.10        2.00     25.78 o 
   7 -15   7        1.40        6.81     28.20 o 
   8 -15   7        1.60      -19.98     30.60 o 
 -10 -14   7       21.30      -54.39     54.39 o 
  -9 -14   7        4.27      -20.35     56.80 o 
  -8 -14   7        3.97       27.39     50.64 o 
  -7 -14   7       57.67        8.50     69.05 o 
  -6 -14   7       61.88       23.59     51.18 o 
  -5 -14   7        5.94       19.46     48.55 o 
  -4 -14   7       12.80       16.62     50.22 o 
  -3 -14   7      348.56      107.55     62.25 o 
  -2 -14   7       40.18        2.34     35.24 o 
  -1 -14   7       65.00       16.53     27.14 o 
   0 -14   7       31.72       18.42     43.81 o 
   1 -14   7       91.04       30.93     35.35 o 
   2 -14   7       11.19       -3.48     27.16 o 
   3 -14   7      180.83       35.83     26.03 o 
   4 -14   7       12.90       -1.61     23.95 o 
   5 -14   7        3.91       -4.14     23.03 o 
   6 -14   7        0.66        7.74     26.10 o 
   7 -14   7       23.35      -13.62     28.88 o 
   8 -14   7        5.94      -24.54     28.38 o 
   9 -14   7        4.64       34.49     31.43 o 
 -11 -13   7        6.28      -42.36     99.83 o 
 -10 -13   7       16.30       49.52    124.00 o 
  -9 -13   7       18.71      -24.17     89.99 o 
  -8 -13   7      123.71       70.69     84.85 o 
  -7 -13   7       42.32       71.51     84.22 o 
  -6 -13   7       37.12       59.14     99.20 o 
  -5 -13   7       68.44       74.77     83.99 o 
  -4 -13   7      161.79      135.82     88.82 o 
  -3 -13   7       74.06       34.84     81.31 o 
  -2 -13   7       90.09       52.76     63.22 o 
  -1 -13   7        2.44        3.70     36.85 o 
   0 -13   7      274.84      129.72     77.81 o 
   1 -13   7       26.19      -21.85     54.93 o 
   2 -13   7        7.36      -10.89     38.09 o 
   3 -13   7       81.70       -0.48     30.07 o 
   4 -13   7       66.05       33.03     30.64 o 
   5 -13   7       42.84       38.47     30.53 o 
   6 -13   7       42.69      -18.53     32.88 o 
   7 -13   7       16.56       27.56     45.71 o 
   8 -13   7       11.12      -34.08     94.34 o 
   9 -13   7        4.62       21.03     40.57 o 
 -11 -12   7        2.44       95.87     93.70 o 
 -10 -12   7        1.11      -17.40     88.29 o 
  -9 -12   7       34.21       80.04     89.33 o 
  -8 -12   7       12.92       57.03     96.21 o 
  -7 -12   7        3.90       25.32     90.53 o 
  -6 -12   7      238.09       86.38     86.83 o 
  -5 -12   7      117.33      237.82     84.87 o 
  -4 -12   7       56.99       30.86     91.80 o 
  -3 -12   7      175.70      134.15     85.99 o 
  -2 -12   7      201.47      148.39     84.87 o 
  -1 -12   7      414.20      370.56    178.00 o 
   0 -12   7        5.23       20.72     45.78 o 
   1 -12   7       97.68       47.78     63.68 o 
   2 -12   7      343.20      231.52     56.39 o 
   3 -12   7      152.52       64.93     47.81 o 
   4 -12   7      121.29       92.53     41.75 o 
   5 -12   7       30.39      -39.24     41.05 o 
   6 -12   7       31.19       -9.78     58.35 o 
   7 -12   7       23.83       32.76     63.22 o 
   8 -12   7        9.29       15.41     49.60 o 
   9 -12   7        0.82       -6.99     35.60 o 
  10 -12   7       48.06       22.13     38.48 o 
 -11 -11   7        9.80       -7.31     83.81 o 
 -10 -11   7        5.82       45.06     86.53 o 
  -9 -11   7        6.49      -75.71     75.71 o 
  -8 -11   7        3.23      -55.59     94.82 o 
  -7 -11   7       40.13      128.06     73.52 o 
  -6 -11   7       77.50       91.65     75.25 o 
  -5 -11   7        2.22       -6.69     90.43 o 
  -4 -11   7      188.07      202.69    155.13 o 
  -3 -11   7       66.81       96.87     87.65 o 
  -2 -11   7      118.64      101.43     86.36 o 
  -1 -11   7     1474.22     1438.27    253.51 o 
   0 -11   7      109.08      101.77     77.56 o 
   1 -11   7      323.04      290.48     69.30 o 
   2 -11   7      285.23      171.42     66.02 o 
   3 -11   7        2.86      -53.21     62.30 o 
   4 -11   7        4.89       38.40     50.24 o 
   5 -11   7      117.99      114.97     53.25 o 
   6 -11   7        2.03       23.69     50.66 o 
   7 -11   7      145.11      154.56     48.02 o 
   8 -11   7        0.15       55.53     35.47 o 
   9 -11   7       77.14        5.12     38.52 o 
  10 -11   7       24.88        9.97     40.85 o 
 -12 -10   7        0.51      134.53    139.56 o 
 -11 -10   7        8.80       21.44     73.37 o 
 -10 -10   7      120.23      147.46     71.06 o 
  -9 -10   7       15.62      -12.12     69.41 o 
  -8 -10   7       18.57       27.30     66.34 o 
  -7 -10   7       59.48      152.90     61.41 o 
  -6 -10   7      445.68      468.34     66.37 o 
  -5 -10   7       61.87        4.21     73.91 o 
  -4 -10   7      386.59      523.82     73.92 o 
  -3 -10   7      740.52      888.26    201.38 o 
  -2 -10   7      595.50      785.60    113.33 o 
  -1 -10   7       14.61       25.28     69.98 o 
   0 -10   7      172.72      163.48     70.98 o 
   1 -10   7      336.56      395.20     95.67 o 
   2 -10   7       41.21       18.03     66.98 o 
   3 -10   7        6.47       58.50     56.07 o 
   4 -10   7      314.11      378.88     68.57 o 
   5 -10   7      152.34       55.65     50.14 o 
   6 -10   7        9.65      -21.90     48.92 o 
   7 -10   7       92.14      138.65     43.49 o 
   8 -10   7       17.60      -33.76     82.18 o 
   9 -10   7       44.17       12.56     37.97 o 
  10 -10   7        6.37       -3.29     36.67 o 
  11 -10   7        0.62      -34.60     51.54 o 
 -12  -9   7        6.44       67.72    133.72 o 
 -11  -9   7       44.09      -11.51     61.41 o 
 -10  -9   7        2.70      -60.30     60.30 o 
  -9  -9   7      415.95      462.72    111.37 o 
  -8  -9   7       43.07       94.50     53.95 o 
  -7  -9   7      502.18      495.70     95.33 o 
  -6  -9   7      781.33      786.27     61.78 o 
  -5  -9   7     1129.35     1296.78     92.44 o 
  -4  -9   7      253.59      260.92    102.13 o 
  -3  -9   7     1237.11     1376.08    123.10 o 
  -2  -9   7      523.49      559.89     75.88 o 
  -1  -9   7     1420.82     1528.60     77.87 o 
   0  -9   7      491.43      486.25     76.59 o 
   1  -9   7     1075.15      970.04     75.60 o 
   2  -9   7      305.30      278.81     61.46 o 
   3  -9   7      285.91      307.42     55.60 o 
   4  -9   7      320.61      385.51     49.07 o 
   5  -9   7      193.73      222.22     52.03 o 
   6  -9   7        9.76      -20.06     45.33 o 
   7  -9   7      188.64      156.76     46.11 o 
   8  -9   7        5.00       75.54     40.85 o 
   9  -9   7       63.62       76.94     89.48 o 
  10  -9   7       17.52       47.10     51.54 o 
  11  -9   7        0.15      132.87    165.82 o 
 -13  -8   7        1.60      -69.05     87.53 o 
 -12  -8   7       25.36      -32.94     60.47 o 
 -11  -8   7        5.24      -11.74     84.61 o 
 -10  -8   7      115.02       87.62     62.24 o 
  -9  -8   7       33.47       81.77     58.84 o 
  -8  -8   7      241.85      215.37     50.39 o 
  -7  -8   7       54.54       64.20     68.08 o 
  -6  -8   7     1435.90     1450.43     49.20 o 
  -5  -8   7      294.94      289.13     49.58 o 
  -4  -8   7      892.99      925.41     52.36 o 
  -3  -8   7      532.85      487.07     53.32 o 
  -2  -8   7     2415.97     2184.13     90.56 o 
  -1  -8   7      345.26      318.95     62.71 o 
   0  -8   7      186.43      286.43     60.47 o 
   1  -8   7       73.19       84.60     59.13 o 
   2  -8   7     3251.01     3130.65    193.36 o 
   3  -8   7      494.20      388.52     63.72 o 
   4  -8   7       34.78       95.59     88.50 o 
   5  -8   7      285.65      260.16     46.37 o 
   6  -8   7       99.75       35.99     43.18 o 
   7  -8   7       52.51       17.15     41.19 o 
   8  -8   7       68.58      147.44     81.21 o 
   9  -8   7        9.72       47.65    102.12 o 
  10  -8   7       15.87       67.39    113.79 o 
  11  -8   7        6.55      -53.12     82.18 o 
 -13  -7   7       12.08      -41.86     73.91 o 
 -12  -7   7       36.14       63.60    127.89 o 
 -11  -7   7       10.56       86.50     48.48 o 
 -10  -7   7      105.28      105.82     48.45 o 
  -9  -7   7      498.39      371.80     65.17 o 
  -8  -7   7      369.20      290.00     44.95 o 
  -7  -7   7       21.13       82.87     69.05 o 
  -6  -7   7      253.78      280.60     43.57 o 
  -5  -7   7     1926.66     1830.45     46.10 o 
  -4  -7   7     1605.29     1596.31     45.76 o 
  -3  -7   7      122.75      148.07     42.95 o 
  -2  -7   7       46.68       51.97     52.61 o 
  -1  -7   7     5035.97     5147.94    617.84 o 
   0  -7   7     1988.72     2151.17     67.10 o 
   1  -7   7      644.01      740.49     57.62 o 
   2  -7   7      253.35      292.45     49.55 o 
   3  -7   7      790.79      776.16     45.82 o 
   4  -7   7      671.62      699.55     71.02 o 
   5  -7   7      581.41      586.68     42.73 o 
   6  -7   7      198.78      180.74     59.33 o 
   7  -7   7       93.16      128.53     42.10 o 
   8  -7   7      105.45       67.32     40.05 o 
   9  -7   7       48.69       64.47     38.90 o 
  10  -7   7       65.03       61.50     37.49 o 
  11  -7   7        1.58      -11.71     36.22 o 
  12  -7   7        0.27       77.59    110.87 o 
 -13  -6   7        8.78       50.28     55.08 o 
 -12  -6   7        4.55       89.44    145.39 o 
 -11  -6   7      168.38       46.57     86.56 o 
 -10  -6   7        1.47      -44.32     44.32 o 
  -9  -6   7       56.18       12.95     43.47 o 
  -8  -6   7       27.88        3.26     72.45 o 
  -7  -6   7     1152.90     1113.26     46.74 o 
  -6  -6   7       42.98       49.55     49.11 o 
  -5  -6   7      114.75      130.93     39.82 o 
  -4  -6   7      246.82      281.46     43.76 o 
  -3  -6   7     3912.13     3597.01    163.74 o 
  -2  -6   7      224.91      230.33     43.95 o 
  -1  -6   7     2859.82     3002.36    387.74 o 
   0  -6   7      278.41      276.65     51.76 o 
   1  -6   7     1329.58     1312.52     65.45 o 
   2  -6   7       30.75       12.53     47.09 o 
   3  -6   7     4669.78     4765.36    304.17 o 
   4  -6   7       59.36       55.21     39.47 o 
   5  -6   7       98.10       66.60     42.88 o 
   6  -6   7        6.05      -15.25     38.85 o 
   7  -6   7      837.79      738.43     41.52 o 
   8  -6   7        6.60      -40.36     40.36 o 
   9  -6   7        1.88       15.68     41.35 o 
  10  -6   7        1.92       42.87     53.49 o 
  11  -6   7       62.69       -1.40     76.35 o 
  12  -6   7        1.03       87.29     84.12 o 
 -13  -5   7       17.42       -2.94     51.15 o 
 -12  -5   7       26.28       69.33     49.00 o 
 -11  -5   7       14.98      -40.11     45.33 o 
 -10  -5   7      109.18       54.30     46.50 o 
  -9  -5   7      285.56      343.60     42.88 o 
  -8  -5   7      199.59      199.96     40.88 o 
  -7  -5   7       11.11       50.02     38.49 o 
  -6  -5   7      255.99      194.63     40.57 o 
  -5  -5   7     2344.84     2257.24     42.99 o 
  -4  -5   7     2242.61     2202.73     44.41 o 
  -3  -5   7      132.71       85.19     43.18 o 
  -2  -5   7      174.54      154.82     41.50 o 
  -1  -5   7     3978.40     3505.51    445.11 o 
   0  -5   7     3587.42     3471.20     58.49 o 
   1  -5   7      513.85      548.07     55.99 o 
   2  -5   7      123.30       95.68     45.87 o 
   3  -5   7      540.88      522.30     40.44 o 
   4  -5   7      805.65      862.95     67.13 o 
   5  -5   7      366.82      386.22     40.40 o 
   6  -5   7      119.37      106.29     58.84 o 
   7  -5   7        9.26       13.99     40.19 o 
   8  -5   7       68.12      102.33     71.00 o 
   9  -5   7       24.09       50.35     70.02 o 
  10  -5   7       19.78      -42.08     42.08 o 
  11  -5   7       19.28       29.38     39.90 o 
  12  -5   7        0.70       47.50     37.65 o 
 -13  -4   7        8.00      -51.85     51.85 o 
 -12  -4   7       51.58      -44.85     47.20 o 
 -11  -4   7       17.93       38.66     44.57 o 
 -10  -4   7       82.15      -12.37     44.26 o 
  -9  -4   7       45.61       15.05     41.57 o 
  -8  -4   7      636.78      560.94    117.22 o 
  -7  -4   7        8.02       11.25     38.35 o 
  -6  -4   7     1774.27     1634.15    227.28 o 
  -5  -4   7      113.81       59.92     39.33 o 
  -4  -4   7      989.57      872.56     62.28 o 
  -3  -4   7      641.72      664.10     40.21 o 
  -2  -4   7     3148.73     2508.25     44.95 o 
  -1  -4   7      152.79      108.04     40.88 o 
   0  -4   7      132.46       77.45     46.33 o 
   1  -4   7      466.73      521.04     47.88 o 
   2  -4   7     2517.94     2449.60    138.32 o 
   3  -4   7      354.37      342.95     37.95 o 
   4  -4   7      342.51      308.90     37.25 o 
   5  -4   7       44.61       57.41     38.35 o 
   6  -4   7      203.71      248.47     37.94 o 
   7  -4   7       72.73      126.88     39.88 o 
   8  -4   7      404.92      277.23     50.09 o 
   9  -4   7       20.05      -26.93     63.70 o 
  10  -4   7        7.06      161.41    136.64 o 
  11  -4   7        5.46      -40.94     40.94 o 
  12  -4   7       31.53       37.69     40.03 o 
 -13  -3   7      116.37      180.21     64.19 o 
 -12  -3   7       59.72      102.17     46.01 o 
 -11  -3   7       72.76       66.68     44.64 o 
 -10  -3   7       88.16       51.72     40.71 o 
  -9  -3   7      575.30      449.00    128.89 o 
  -8  -3   7      132.06      174.58     59.81 o 
  -7  -3   7      186.17      149.62     31.78 o 
  -6  -3   7     1438.39     1313.64    158.64 o 
  -5  -3   7     5998.81     5992.98    326.37 o 
  -4  -3   7     4243.22     4763.37     47.56 o 
  -3  -3   7     2053.61     1891.94     74.50 o 
  -2  -3   7     5739.90     5736.23    266.09 o 
  -1  -3   7     7026.00     6911.92    665.22 o 
   0  -3   7     5025.36     5152.24    288.93 o 
   1  -3   7     2579.92     2582.29     85.25 o 
   2  -3   7      535.47      602.15     59.35 o 
   3  -3   7     1018.17     1067.27     39.06 o 
   4  -3   7     1912.03     1846.93     51.60 o 
   5  -3   7      704.93      831.29     40.37 o 
   6  -3   7      273.64      364.02     31.97 o 
   7  -3   7        2.98        5.27     41.24 o 
   8  -3   7       47.16       78.97     67.11 o 
   9  -3   7       75.22      134.62     41.26 o 
  10  -3   7        1.78      -43.87     43.87 o 
  11  -3   7        1.69       58.51     67.59 o 
  12  -3   7        2.15      -46.58     46.58 o 
 -13  -2   7       24.43       62.72     50.57 o 
 -12  -2   7       28.93      137.06     46.32 o 
 -11  -2   7       29.49      -34.78     42.78 o 
 -10  -2   7      679.31      545.09    144.46 o 
  -9  -2   7        2.52       50.14     73.91 o 
  -8  -2   7       90.44        9.69     39.18 o 
  -7  -2   7     1888.37     1591.33    272.06 o 
  -6  -2   7     1557.00     1422.73    181.52 o 
  -5  -2   7       72.13       71.98     38.63 o 
  -4  -2   7      852.40      875.93     55.95 o 
  -3  -2   7      935.41      857.53     51.09 o 
  -2  -2   7     5479.70     5463.43    177.23 o 
  -1  -2   7     2224.16     2019.77    159.77 o 
   0  -2   7     1334.43     1402.00     78.86 o 
   1  -2   7     3131.05     3143.34     51.46 o 
   2  -2   7       15.71       34.94     43.76 o 
   3  -2   7     1055.56     1060.75     51.58 o 
   4  -2   7        7.60       11.27     39.39 o 
   5  -2   7       16.53      -21.16     37.47 o 
   6  -2   7      706.66      759.20     43.78 o 
   7  -2   7      502.30      556.83    150.29 o 
   8  -2   7       42.90      102.45     68.56 o 
   9  -2   7        4.34       51.29     41.60 o 
  10  -2   7        4.02      -34.20     42.79 o 
  11  -2   7       16.54       -3.96     44.64 o 
  12  -2   7       13.08      -29.01     45.52 o 
 -14  -1   7       12.61        8.75     85.58 o 
 -13  -1   7       10.93       30.62     48.88 o 
 -12  -1   7       48.79       -2.76     45.54 o 
 -11  -1   7       81.42       45.55     41.93 o 
 -10  -1   7      242.85      202.49     83.65 o 
  -9  -1   7       35.94       47.22     39.82 o 
  -8  -1   7      160.25       97.89     71.00 o 
  -7  -1   7      780.02      653.25     99.72 o 
  -6  -1   7      586.99      602.45     90.47 o 
  -5  -1   7      155.87      113.40     27.28 o 
  -4  -1   7      367.28      341.45     39.13 o 
  -3  -1   7      927.37      776.50     84.18 o 
  -2  -1   7     1066.48      968.90     51.10 o 
  -1  -1   7      903.65      809.33     57.91 o 
   0  -1   7     1928.44     1912.18    150.97 o 
   1  -1   7      149.05      174.31     42.74 o 
   2  -1   7     8181.43     8763.21    224.95 o 
   3  -1   7      274.12      349.20     51.55 o 
   4  -1   7      974.38      900.26     36.77 o 
   5  -1   7       50.50       69.05     66.13 o 
   6  -1   7     1108.05     1191.05     39.91 o 
   7  -1   7      251.52      230.32     93.86 o 
   8  -1   7      293.26      368.69     36.64 o 
   9  -1   7        5.66      -27.35     46.20 o 
  10  -1   7       27.24       56.62     55.44 o 
  11  -1   7       16.92       44.78    107.47 o 
  12  -1   7       19.13       -7.82     48.70 o 
 -14   0   7        0.89      -52.74     52.74 o 
 -13   0   7        0.07       12.88     44.45 o 
 -12   0   7        9.99      -43.75     43.75 o 
 -11   0   7       69.17       88.58     42.79 o 
 -10   0   7       18.50      102.87     49.11 o 
  -9   0   7      611.46      575.13     40.20 o 
  -8   0   7      103.28       80.70     38.13 o 
  -7   0   7       18.74       43.33     36.67 o 
  -6   0   7       39.82        0.90     35.68 o 
  -5   0   7     2189.09     2151.61    119.28 o 
  -4   0   7       21.72      -26.91     37.75 o 
  -3   0   7     4892.62     5116.00    618.71 o 
  -2   0   7       77.21       40.24     35.05 o 
  -1   0   7     1956.25     1606.81    131.50 o 
   0   0   7       32.03       53.11     38.35 o 
   1   0   7     7676.29     7797.03    184.39 o 
   2   0   7      346.07      480.02     98.74 o 
   3   0   7      139.32       96.29     51.55 o 
   4   0   7       42.23      104.32     69.54 o 
   5   0   7      530.24      522.56     36.44 o 
   6   0   7      133.65      122.38     36.96 o 
   7   0   7       55.60       49.21     48.14 o 
   8   0   7        5.75      -32.95     32.95 o 
   9   0   7      209.66      187.99     42.88 o 
  10   0   7       13.27       87.72     43.61 o 
  11   0   7      128.48       96.40     73.43 o 
  12   0   7        1.27      -50.37     50.37 o 
 -14   1   7       13.32      -57.94     61.27 o 
 -13   1   7       12.55       21.12     75.37 o 
 -12   1   7       47.76      193.49     85.10 o 
 -11   1   7       84.95       41.80     39.50 o 
 -10   1   7      261.82      219.08     37.48 o 
  -9   1   7       32.68        7.28     38.13 o 
  -8   1   7      131.32      120.87     37.12 o 
  -7   1   7      812.36      760.49    114.80 o 
  -6   1   7      513.81      568.24    127.44 o 
  -5   1   7      170.81      171.32     52.52 o 
  -4   1   7      304.67      301.38     36.11 o 
  -3   1   7      933.08      820.28     61.31 o 
  -2   1   7     1093.00     1041.37     37.78 o 
  -1   1   7      885.39      828.12     37.50 o 
   0   1   7     2032.45     1856.90     85.72 o 
   1   1   7      223.64      209.40     33.92 o 
   2   1   7     7949.36     8516.61     56.34 o 
   3   1   7      241.22      285.97     50.58 o 
   4   1   7     1002.17      959.58     40.87 o 
   5   1   7       70.27       82.00     34.72 o 
   6   1   7     1082.64     1144.21     52.06 o 
   7   1   7      257.97      173.69     38.42 o 
   8   1   7      286.30      210.60     44.26 o 
   9   1   7       13.39        4.16     41.50 o 
  10   1   7       29.17       32.30     52.03 o 
  11   1   7       13.87       58.51     46.38 o 
  12   1   7       19.64      123.25     54.18 o 
 -14   2   7        8.01      -42.79     61.27 o 
 -13   2   7       24.15      -45.42     45.42 o 
 -12   2   7       27.45      -11.24     40.56 o 
 -11   2   7       18.88      -38.81     38.81 o 
 -10   2   7      673.21      603.71     38.82 o 
  -9   2   7        1.97        4.05     35.41 o 
  -8   2   7       84.80       89.65     29.91 o 
  -7   2   7     1982.37     1841.52    322.69 o 
  -6   2   7     1572.32     1507.13    223.86 o 
  -5   2   7       74.00       56.02     34.60 o 
  -4   2   7      839.28      813.23     30.96 o 
  -3   2   7      574.66      516.67     36.44 o 
  -2   2   7     5674.41     5550.71    117.68 o 
  -1   2   7     2218.11     1955.97     40.43 o 
   0   2   7     1288.04     1386.41     40.46 o 
   1   2   7     3405.36     3294.91     73.61 o 
   2   2   7        5.34      -10.96     37.85 o 
   3   2   7     1059.25     1004.31     48.66 o 
   4   2   7       39.43       31.44     32.66 o 
   5   2   7        5.87       69.90     36.47 o 
   6   2   7      697.12      725.76     76.37 o 
   7   2   7      514.64      481.63     37.44 o 
   8   2   7       56.60       71.63     45.71 o 
   9   2   7        3.55      122.77     39.95 o 
  10   2   7        5.33      -23.67     41.71 o 
  11   2   7       11.91       26.17     47.26 o 
  12   2   7       15.38      -52.67     52.67 o 
 -13   3   7      120.80      174.54     74.40 o 
 -12   3   7       75.01      -11.20     58.35 o 
 -11   3   7       68.90       82.09    130.32 o 
 -10   3   7       82.96      172.06     61.76 o 
  -9   3   7      583.30      555.88     99.71 o 
  -8   3   7      158.87      105.35     35.05 o 
  -7   3   7      185.04      206.38     80.73 o 
  -6   3   7     1458.36     1359.86    141.61 o 
  -5   3   7     6129.13     6226.75    250.77 o 
  -4   3   7     4417.60     4985.85     42.37 o 
  -3   3   7     2077.00     1861.19    126.60 o 
  -2   3   7     5912.75     5820.43     89.36 o 
  -1   3   7     7269.56     7356.50    351.98 o 
   0   3   7     5138.00     5259.79    112.26 o 
   1   3   7     2717.22     2378.28    101.34 o 
   2   3   7      576.97      599.04     36.23 o 
   3   3   7     1081.90     1065.61     36.01 o 
   4   3   7     1920.38     1754.00     83.72 o 
   5   3   7      742.17      745.44     44.27 o 
   6   3   7      310.52      333.22     35.99 o 
   7   3   7        3.03      -34.30     34.30 o 
   8   3   7       43.36       56.55     37.65 o 
   9   3   7       79.51      101.31     39.44 o 
  10   3   7        2.09       -3.11     50.57 o 
  11   3   7        0.16       17.83    115.73 o 
  12   3   7        1.84        2.10     53.92 o 
 -13   4   7       10.17      -11.22     39.87 o 
 -12   4   7       53.75       32.70     60.78 o 
 -11   4   7       18.09      -13.20     50.57 o 
 -10   4   7       72.95       66.50     38.42 o 
  -9   4   7       54.84        5.56     34.30 o 
  -8   4   7      645.99      570.24    113.82 o 
  -7   4   7        7.19        6.87     35.01 o 
  -6   4   7     1743.28     1686.80    153.30 o 
  -5   4   7      133.86      138.81     38.90 o 
  -4   4   7      995.71      878.27     33.70 o 
  -3   4   7      645.52      646.19     33.00 o 
  -2   4   7     3082.09     2445.93     95.02 o 
  -1   4   7      133.91      112.96     33.31 o 
   0   4   7      153.01      179.57     35.02 o 
   1   4   7      471.21      489.05     35.62 o 
   2   4   7     2507.95     2257.24     56.98 o 
   3   4   7      355.27      355.78     46.20 o 
   4   4   7      355.99      373.51     31.29 o 
   5   4   7       42.89        4.26     33.07 o 
   6   4   7      199.50      195.97     31.29 o 
   7   4   7       63.69      116.37     32.62 o 
   8   4   7      415.36      430.80     55.44 o 
   9   4   7       17.49      126.17     37.95 o 
  10   4   7        4.26      -42.12     42.12 o 
  11   4   7        6.24        0.38     53.92 o 
  12   4   7       31.26      101.52     89.47 o 
 -13   5   7       17.40       -3.18     53.00 o 
 -12   5   7       27.72       46.94     41.33 o 
 -11   5   7       15.36        9.22     64.19 o 
 -10   5   7      105.64      147.58     33.22 o 
  -9   5   7      289.23      288.65     52.04 o 
  -8   5   7      207.56      268.62     92.88 o 
  -7   5   7        9.76      -30.74     30.74 o 
  -6   5   7      250.65      205.77     31.24 o 
  -5   5   7     2362.86     2286.70    100.29 o 
  -4   5   7     2255.66     2250.88     38.95 o 
  -3   5   7      116.59      103.32     32.30 o 
  -2   5   7      186.14      217.01     32.53 o 
  -1   5   7     3966.55     3704.22    114.08 o 
   0   5   7     3587.65     3715.95    114.05 o 
   1   5   7      477.90      444.16     33.88 o 
   2   5   7      107.37       71.54     31.97 o 
   3   5   7      538.98      591.31     31.55 o 
   4   5   7      769.51      811.72     32.59 o 
   5   5   7      348.79      366.15     29.91 o 
   6   5   7      111.93      119.66     30.26 o 
   7   5   7        7.73       10.12     42.31 o 
   8   5   7       64.50      170.47     50.57 o 
   9   5   7       19.15      -38.05     38.05 o 
  10   5   7       18.87       49.83     40.77 o 
  11   5   7       18.26      160.84     89.96 o 
  12   5   7        0.14      -42.91     53.69 o 
 -13   6   7        8.87       31.17     39.04 o 
 -12   6   7        4.87       68.41     44.74 o 
 -11   6   7      171.31      152.52     56.90 o 
 -10   6   7        2.21       27.43     30.92 o 
  -9   6   7       47.44       57.00     31.61 o 
  -8   6   7       18.52      101.57     32.24 o 
  -7   6   7     1147.74     1139.80     94.38 o 
  -6   6   7       53.53       29.63     31.12 o 
  -5   6   7      115.23      163.00     55.92 o 
  -4   6   7      218.79      238.18     30.24 o 
  -3   6   7     3961.50     3727.06     39.81 o 
  -2   6   7      194.47      172.43     35.45 o 
  -1   6   7     2797.94     3103.34     42.83 o 
   0   6   7      220.94      243.91     33.37 o 
   1   6   7     1314.91     1327.61     34.78 o 
   2   6   7       24.43       45.90     30.05 o 
   3   6   7     4582.41     4838.27    375.32 o 
   4   6   7       66.60       47.01     30.46 o 
   5   6   7       88.68       75.04     29.91 o 
   6   6   7        7.20       57.65     30.15 o 
   7   6   7      807.58      838.52     31.98 o 
   8   6   7        3.67       87.45     34.60 o 
   9   6   7        1.70       17.50     35.75 o 
  10   6   7        2.03      -41.67     41.67 o 
  11   6   7       61.45       33.38     47.08 o 
  12   6   7        0.82      -54.03     54.03 o 
 -13   7   7       11.09        5.49     39.44 o 
 -12   7   7       38.18       44.88     45.22 o 
 -11   7   7        9.11      -31.24     31.24 o 
 -10   7   7      109.41      108.11     32.23 o 
  -9   7   7      494.45      426.76    103.11 o 
  -8   7   7      376.09      327.53     31.24 o 
  -7   7   7       23.12       72.64     30.05 o 
  -6   7   7      248.48      244.73     42.80 o 
  -5   7   7     1898.01     1851.41     44.78 o 
  -4   7   7     1602.74     1651.84     48.18 o 
  -3   7   7      121.29      141.42     32.48 o 
  -2   7   7       50.20       45.63     32.30 o 
  -1   7   7     5073.61     5479.32     48.62 o 
   0   7   7     1977.05     2285.11     40.62 o 
   1   7   7      627.44      686.28     32.14 o 
   2   7   7      249.63      194.53     39.88 o 
   3   7   7      764.68      769.81     47.19 o 
   4   7   7      676.34      737.74     78.31 o 
   5   7   7      562.62      546.39     29.92 o 
   6   7   7      204.57      238.66     28.86 o 
   7   7   7       91.25       93.29     54.46 o 
   8   7   7       97.62      181.09     32.32 o 
   9   7   7       47.11        5.73     39.32 o 
  10   7   7       65.01      159.74    142.97 o 
  11   7   7        1.47       -4.69     47.52 o 
  12   7   7        0.58      -55.25     55.25 o 
 -13   8   7        1.72      127.40     53.49 o 
 -12   8   7       26.34      -13.94     34.57 o 
 -11   8   7        1.86       17.64     33.61 o 
 -10   8   7      109.53      112.09     46.20 o 
  -9   8   7       29.94       42.86     45.22 o 
  -8   8   7      235.33      205.72     30.74 o 
  -7   8   7       56.25       69.32     47.66 o 
  -6   8   7     1439.61     1543.50     36.85 o 
  -5   8   7      280.85      314.05     29.86 o 
  -4   8   7      877.80      872.78     30.87 o 
  -3   8   7      517.83      507.48     31.25 o 
  -2   8   7     2412.09     2253.96     96.89 o 
  -1   8   7      344.93      371.19     37.62 o 
   0   8   7      176.27      236.53     32.24 o 
   1   8   7       82.85       93.51     32.62 o 
   2   8   7     3217.64     2896.91     53.57 o 
   3   8   7      467.02      471.39     32.02 o 
   4   8   7       33.10       36.96     28.88 o 
   5   8   7      286.39      290.85     29.57 o 
   6   8   7      115.87      185.27     31.55 o 
   7   8   7       47.73       16.22     29.91 o 
   8   8   7       70.07      154.11     32.62 o 
   9   8   7        7.65      -36.37     36.37 o 
  10   8   7       15.17      -16.75     41.74 o 
  11   8   7        6.01       26.87     51.54 o 
 -12   9   7        4.45        6.12     37.79 o 
 -11   9   7       48.15       67.43     32.67 o 
 -10   9   7        6.25      -35.98     35.98 o 
  -9   9   7      404.62      359.95     35.02 o 
  -8   9   7       49.98       57.26     30.32 o 
  -7   9   7      508.70      508.97     54.96 o 
  -6   9   7      744.10      790.46     48.64 o 
  -5   9   7     1094.69     1182.42     36.97 o 
  -4   9   7      236.69      267.95     32.68 o 
  -3   9   7     1277.24     1412.91     82.23 o 
  -2   9   7      535.93      575.55     39.33 o 
  -1   9   7     1338.13     1258.54    108.02 o 
   0   9   7      499.60      534.55     33.52 o 
   1   9   7     1093.22     1090.26     34.32 o 
   2   9   7      282.81      288.90     28.93 o 
   3   9   7      269.81      275.12     30.05 o 
   4   9   7      315.37      362.13     33.35 o 
   5   9   7      207.98      260.66     28.86 o 
   6   9   7       14.32       50.26     31.28 o 
   7   9   7      188.65      201.11     30.60 o 
   8   9   7        2.02       14.80     31.97 o 
   9   9   7       68.69      108.06     33.42 o 
  10   9   7       19.37       -6.21     54.46 o 
  11   9   7        1.14       31.68     53.00 o 
 -12  10   7        0.64       74.24     37.75 o 
 -11  10   7       17.60       -5.01     34.72 o 
 -10  10   7      120.91       77.63     34.48 o 
  -9  10   7       13.33        9.23     34.75 o 
  -8  10   7       13.48       66.07     31.93 o 
  -7  10   7      105.30      132.65     35.37 o 
  -6  10   7      445.39      447.31     38.31 o 
  -5  10   7       46.47       61.27     34.18 o 
  -4  10   7      361.01      493.18     38.22 o 
  -3  10   7     1012.74     1162.89    146.43 o 
  -2  10   7      601.29      751.15     54.96 o 
  -1  10   7        6.88       26.33     34.99 o 
   0  10   7       90.14       94.56     31.01 o 
   1  10   7      481.06      411.47     37.94 o 
   2  10   7       43.98       37.91     29.66 o 
   3  10   7       13.91       -2.92     30.26 o 
   4  10   7      323.80      317.05     30.24 o 
   5  10   7      179.19      155.56     30.55 o 
   6  10   7        8.64       17.90     27.79 o 
   7  10   7       92.63       82.20     29.86 o 
   8  10   7       13.92       -3.36     30.16 o 
   9  10   7       41.78      -19.32     68.56 o 
  10  10   7        4.81      -51.06     51.06 o 
  11  10   7        0.72      -44.36     44.36 o 
 -12  11   7       25.85      -41.82     48.63 o 
 -11  11   7       13.21      -49.11     49.11 o 
 -10  11   7        4.83       30.00     35.44 o 
  -9  11   7        5.92       -6.33     31.71 o 
  -8  11   7       12.72       31.32     83.15 o 
  -7  11   7       47.77       84.20     33.68 o 
  -6  11   7       79.64      169.08     37.93 o 
  -5  11   7        2.19       30.33     41.09 o 
  -4  11   7      176.51      219.38     39.82 o 
  -3  11   7       53.09       32.02     36.37 o 
  -2  11   7       98.97      113.70     34.57 o 
  -1  11   7     1448.22     1494.14    129.43 o 
   0  11   7      151.96      102.62     35.41 o 
   1  11   7      354.75      378.37     43.77 o 
   2  11   7      283.95      295.54     29.22 o 
   3  11   7        8.39        9.13     30.64 o 
   4  11   7       13.42       24.56     27.28 o 
   5  11   7      133.91       97.13     28.04 o 
   6  11   7        0.48       31.06     28.38 o 
   7  11   7      140.44      132.48     29.36 o 
   8  11   7        1.26       29.66     47.17 o 
   9  11   7       89.56       58.43     50.57 o 
  10  11   7       23.86       23.51     33.59 o 
 -11  12   7        0.19       71.78     36.96 o 
 -10  12   7        0.71      -21.78     34.99 o 
  -9  12   7       35.61       44.68     32.46 o 
  -8  12   7        9.15       21.44     32.66 o 
  -7  12   7        2.42       25.12     49.11 o 
  -6  12   7      232.38      258.11     33.65 o 
  -5  12   7      117.13      172.43     35.01 o 
  -4  12   7       58.53       33.47     35.74 o 
  -3  12   7      173.27      175.23     67.60 o 
  -2  12   7      221.02      229.18     53.49 o 
  -1  12   7      414.30      481.23     74.41 o 
   0  12   7        3.31       17.51     51.54 o 
   1  12   7       99.59      112.82     30.26 o 
   2  12   7      256.73      291.76     42.31 o 
   3  12   7      160.46      185.23     27.41 o 
   4  12   7      133.15      119.18     27.10 o 
   5  12   7       31.10       36.76     30.92 o 
   6  12   7       32.88        6.97     28.38 o 
   7  12   7       19.33      -13.33     29.08 o 
   8  12   7        5.01       15.07     35.50 o 
   9  12   7        1.01      -14.46     31.43 o 
  10  12   7       42.05       53.61     53.00 o 
 -11  13   7        7.48      -19.38     35.05 o 
 -10  13   7       17.83        3.40     34.38 o 
  -9  13   7       15.38        0.69     67.11 o 
  -8  13   7      135.25      123.08     30.05 o 
  -7  13   7       39.83       57.19     74.40 o 
  -6  13   7       36.55       69.05     31.63 o 
  -5  13   7       68.90       94.57     32.23 o 
  -4  13   7      172.85      210.82     40.36 o 
  -3  13   7       75.45       93.91     32.23 o 
  -2  13   7      101.88      114.82     36.06 o 
  -1  13   7        0.97       18.48     50.57 o 
   0  13   7      284.76      254.83     44.74 o 
   1  13   7       15.88       11.16     32.53 o 
   2  13   7       25.19       41.09     31.28 o 
   3  13   7       82.42       92.96     31.97 o 
   4  13   7       69.01       93.94     30.60 o 
   5  13   7       29.22       -6.20     30.55 o 
   6  13   7       40.39       56.26     30.92 o 
   7  13   7       16.03       36.41     50.57 o 
   8  13   7       12.59       44.64     31.15 o 
   9  13   7        3.54       38.92     32.12 o 
  10  13   7        1.03      -40.85     45.71 o 
 -10  14   7       20.09       36.96     51.54 o 
  -9  14   7        4.13       35.98     35.07 o 
  -8  14   7        4.08        6.33     33.68 o 
  -7  14   7       43.66       62.24     32.32 o 
  -6  14   7       57.94       44.50     31.08 o 
  -5  14   7        5.68       -4.86     33.01 o 
  -4  14   7       12.34       45.54     33.31 o 
  -3  14   7      355.96      484.56     36.68 o 
  -2  14   7       37.57       44.74     56.41 o 
  -1  14   7       68.16      109.90     52.52 o 
   0  14   7       29.91       50.57     39.89 o 
   1  14   7       82.40      122.52     36.06 o 
   2  14   7       11.10       31.80     38.13 o 
   3  14   7      182.28      230.96     34.20 o 
   4  14   7       12.71       24.75     33.68 o 
   5  14   7        2.38       11.08     34.36 o 
   6  14   7        0.39       57.86     32.30 o 
   7  14   7       22.10       55.34     33.68 o 
   8  14   7        5.70       10.13     34.04 o 
   9  14   7        4.96       -7.29     35.76 o 
  -9  15   7       41.26       56.07     34.75 o 
  -8  15   7       19.55       -1.00     35.41 o 
  -7  15   7        9.14       23.28     35.05 o 
  -6  15   7       80.16      142.33     43.77 o 
  -5  15   7      178.98      233.62     35.37 o 
  -4  15   7       86.44      109.65     40.14 o 
  -3  15   7       42.99      122.54     60.30 o 
  -2  15   7       87.67      147.83     60.30 o 
  -1  15   7      164.07      213.48     52.95 o 
   0  15   7      156.38      200.82     55.36 o 
   1  15   7      108.07      200.23     51.84 o 
   2  15   7        7.28       18.48     42.64 o 
   3  15   7       51.44       89.60     39.50 o 
   4  15   7       31.82       15.28     37.12 o 
   5  15   7       50.17      113.28     37.12 o 
   6  15   7        1.56       15.00     34.48 o 
   7  15   7        1.42       48.95     34.04 o 
   8  15   7        1.52       14.77     36.10 o 
  -9  16   7        2.03      -31.15     38.16 o 
  -8  16   7       34.47       82.49     36.79 o 
  -7  16   7        3.36      -32.79     36.37 o 
  -6  16   7      104.31      213.31     38.85 o 
  -5  16   7        6.03       31.81     43.93 o 
  -4  16   7       66.67       72.94     59.33 o 
  -3  16   7        1.67       10.70     71.97 o 
   3  16   7        7.51       23.72     51.89 o 
   4  16   7        9.53       17.37     42.98 o 
   5  16   7        0.04       -4.57     41.11 o 
   6  16   7       56.51       84.59     37.36 o 
   7  16   7        1.95        1.72     38.44 o 
   8  16   7        4.99       -2.43     37.82 o 
  -8  17   7        0.37        7.42     42.29 o 
  -7  17   7        4.03       38.86     44.00 o 
  -6  17   7       19.96        9.11     48.91 o 
  -5  17   7       52.68       34.04     63.22 o 
  -4  17   7        5.03       32.09     83.64 o 
   5  17   7       13.85       30.64     48.83 o 
   6  17   7        9.36       17.85     43.31 o 
   7  17   7        0.87      -14.22     44.35 o 
  -7  18   7        5.13       55.43     68.08 o 
  -6  18   7        1.14        7.78     72.94 o 
   6  18   7        0.39       -6.71     63.22 o 
  -6 -18   8        9.98      -18.48     54.46 o 
  -5 -18   8        8.36      -12.64     66.13 o 
   5 -18   8        2.10        2.43     41.95 o 
  -7 -17   8       10.77        8.86     33.41 o 
  -6 -17   8       14.93       -8.10     33.41 o 
  -5 -17   8        0.74        7.78     46.68 o 
  -4 -17   8       15.41        1.95     48.63 o 
   3 -17   8        6.36       -5.90     40.56 o 
   4 -17   8        4.91      -11.18     33.70 o 
   5 -17   8        5.74      -18.40     32.66 o 
   6 -17   8        0.88        0.35     33.31 o 
  -8 -16   8       10.19        3.36     31.12 o 
  -7 -16   8       15.00       21.23     29.19 o 
  -6 -16   8        7.57       -3.19     30.14 o 
  -5 -16   8       66.61       10.11     30.74 o 
  -4 -16   8       58.80       -1.95     31.48 o 
  -3 -16   8        7.45       -0.97     40.85 o 
   2 -16   8       12.45        8.69     34.04 o 
   3 -16   8       49.27        8.08     30.92 o 
   4 -16   8        9.05       12.80     29.91 o 
   5 -16   8        1.20      -13.28     28.17 o 
   6 -16   8        4.12      -28.09     28.09 o 
   7 -16   8        5.53       12.64     30.26 o 
  -9 -15   8        0.11       10.54     38.78 o 
  -8 -15   8       19.81       21.77     40.91 o 
  -7 -15   8       28.80       12.50     39.29 o 
  -6 -15   8        9.57       16.54     37.04 o 
  -5 -15   8        1.32       -5.78     27.69 o 
  -4 -15   8       89.43       23.21     28.24 o 
  -3 -15   8      122.90       13.49     28.93 o 
  -2 -15   8       16.56        5.47     26.14 o 
  -1 -15   8       66.22       -1.09     35.37 o 
   0 -15   8       93.20       24.47     34.30 o 
   1 -15   8       49.53       13.13     30.26 o 
   2 -15   8        7.61        4.26     28.78 o 
   3 -15   8       21.31      -11.67     28.20 o 
   4 -15   8       67.81       11.97     26.47 o 
   5 -15   8        8.74       15.05     25.73 o 
   6 -15   8        0.48       27.40     26.47 o 
   7 -15   8        5.37      -29.22     29.22 o 
   8 -15   8       17.82       18.41     32.09 o 
 -10 -14   8        2.37      -71.94     71.94 o 
  -9 -14   8       27.73       25.71     71.06 o 
  -8 -14   8       10.67      -18.78     63.75 o 
  -7 -14   8       93.97       80.87     62.86 o 
  -6 -14   8       42.40       26.97     55.92 o 
  -5 -14   8       67.49       29.86     62.68 o 
  -4 -14   8       34.53       38.04     64.85 o 
  -3 -14   8      179.05       81.41     66.14 o 
  -2 -14   8       77.59       16.10     34.61 o 
  -1 -14   8        8.69        2.57     25.92 o 
   0 -14   8       43.18        6.54     34.11 o 
   1 -14   8      274.88       77.11     31.61 o 
   2 -14   8       24.38       16.97     24.64 o 
   3 -14   8        2.32       -2.81     24.04 o 
   4 -14   8       10.35        7.10     24.35 o 
   5 -14   8       65.23       23.67     24.35 o 
   6 -14   8       18.55       -9.88     25.73 o 
   7 -14   8       24.39       31.97     26.42 o 
   8 -14   8        0.36        9.97     32.09 o 
 -10 -13   8        0.54      -94.97     94.97 o 
  -9 -13   8       48.58       90.75     98.45 o 
  -8 -13   8       20.56       69.86     94.71 o 
  -7 -13   8       36.25       20.18     90.53 o 
  -6 -13   8      169.32      162.03     85.48 o 
  -5 -13   8      305.28      270.00     93.33 o 
  -4 -13   8        4.05      -28.42     91.87 o 
  -3 -13   8       67.47        4.52     88.34 o 
  -2 -13   8      224.51      117.11     63.13 o 
  -1 -13   8      236.49      120.45    127.41 o 
   0 -13   8       63.80       41.23     40.77 o 
   1 -13   8       63.51       34.60     41.82 o 
   2 -13   8      237.24       96.09     35.71 o 
   3 -13   8       96.70       24.10     28.23 o 
   4 -13   8      160.53       39.27     25.13 o 
   5 -13   8       12.60       -4.52     29.52 o 
   6 -13   8        0.13       11.99     29.58 o 
   7 -13   8        1.34       15.91     35.99 o 
   8 -13   8        6.74       71.21     33.38 o 
   9 -13   8       11.86       20.64     60.30 o 
 -11 -12   8       13.95      -54.77     91.74 o 
 -10 -12   8        0.27       66.46     91.57 o 
  -9 -12   8        2.13      -30.79     92.06 o 
  -8 -12   8      141.35      222.14    101.67 o 
  -7 -12   8       27.98       98.39    116.22 o 
  -6 -12   8       44.26       61.89     95.89 o 
  -5 -12   8        9.25       -4.35     89.80 o 
  -4 -12   8      610.17      642.50    171.69 o 
  -3 -12   8       80.63       42.30     84.83 o 
  -2 -12   8      232.47      226.70     87.44 o 
  -1 -12   8        6.90       46.38     98.71 o 
   0 -12   8      516.06      368.75    175.09 o 
   1 -12   8       16.92      -15.58     55.14 o 
   2 -12   8      422.44      216.57     52.59 o 
   3 -12   8       10.42       -7.20     50.22 o 
   4 -12   8       42.71       -8.88     44.16 o 
   5 -12   8      109.28       32.50     39.78 o 
   6 -12   8      114.01       45.04     39.39 o 
   7 -12   8       43.37       21.15     87.04 o 
   8 -12   8        1.66      -28.26     37.66 o 
   9 -12   8       12.68      -31.96     37.10 o 
  10 -12   8        3.66      -11.57     47.17 o 
 -11 -11   8        0.69      102.23    173.11 o 
 -10 -11   8       60.56       89.31     83.17 o 
  -9 -11   8       10.97       21.44     82.67 o 
  -8 -11   8       40.19       15.93    107.47 o 
  -7 -11   8       71.73      101.04    112.82 o 
  -6 -11   8       90.44       47.41    106.50 o 
  -5 -11   8       63.56      162.18     84.82 o 
  -4 -11   8       20.62       73.06     81.76 o 
  -3 -11   8       41.67      -29.84     87.34 o 
  -2 -11   8      119.46      147.13     86.65 o 
  -1 -11   8      225.29      210.06     88.28 o 
   0 -11   8      322.17      299.83     89.00 o 
   1 -11   8       12.26       26.09     46.89 o 
   2 -11   8       90.04       48.19     66.36 o 
   3 -11   8       54.56       -5.50     63.09 o 
   4 -11   8       78.51       76.63     61.67 o 
   5 -11   8      180.87      201.33     54.95 o 
   6 -11   8        0.38       17.16     48.44 o 
   7 -11   8       33.33       41.61     44.77 o 
   8 -11   8       45.44      123.78     50.57 o 
   9 -11   8       41.31       -2.40     60.78 o 
  10 -11   8       15.13       55.92     69.05 o 
 -12 -10   8       21.83       35.98     83.53 o 
 -11 -10   8      135.68      228.74     75.40 o 
 -10 -10   8        2.56      -34.47     69.87 o 
  -9 -10   8      156.03      211.96     67.29 o 
  -8 -10   8        9.50      -12.11    102.12 o 
  -7 -10   8      341.59      349.02     63.56 o 
  -6 -10   8       12.60       81.85     75.31 o 
  -5 -10   8      649.68      626.68     84.63 o 
  -4 -10   8      119.49      195.07     70.78 o 
  -3 -10   8     3268.38     3898.91    595.53 o 
  -2 -10   8       26.67      -24.71     72.97 o 
  -1 -10   8      947.11      837.33     74.57 o 
   0 -10   8      207.05      213.27     71.44 o 
   1 -10   8     2084.14     2006.02    269.15 o 
   2 -10   8       11.91      -57.86     64.96 o 
   3 -10   8       16.60       28.43     55.10 o 
   4 -10   8       14.67       28.38     59.09 o 
   5 -10   8      460.94      487.74     97.27 o 
   6 -10   8       26.42       50.35    108.44 o 
   7 -10   8        0.77        5.74     46.41 o 
   8 -10   8        4.40      -21.92     67.11 o 
   9 -10   8        4.51      -39.00     39.00 o 
  10 -10   8       21.35       60.59    217.36 o 
 -12  -9   8        2.12      -52.52     67.24 o 
 -11  -9   8       10.84      -14.32     66.70 o 
 -10  -9   8       31.49      -11.79     61.16 o 
  -9  -9   8        0.96        7.62     56.63 o 
  -8  -9   8       55.01        2.94     56.28 o 
  -7  -9   8      490.84      441.35     54.82 o 
  -6  -9   8      828.89      935.89     72.48 o 
  -5  -9   8      399.67      509.19     52.59 o 
  -4  -9   8      712.44      783.20    121.12 o 
  -3  -9   8       59.58       13.45     55.00 o 
  -2  -9   8      152.56      159.73     66.92 o 
  -1  -9   8      207.85      244.72     68.23 o 
   0  -9   8     1652.08     1906.94    202.44 o 
   1  -9   8       97.81       43.25     74.50 o 
   2  -9   8      703.06      801.68     71.02 o 
   3  -9   8      863.84      820.53     57.67 o 
   4  -9   8      867.48      868.94     51.66 o 
   5  -9   8       78.98      107.42     46.96 o 
   6  -9   8        4.04      -52.11     52.11 o 
   7  -9   8       29.51      -11.48     50.09 o 
   8  -9   8      184.04      193.33     75.38 o 
   9  -9   8       33.53       87.98    109.41 o 
  10  -9   8        8.64       40.73    105.03 o 
  11  -9   8       31.27       16.51     40.57 o 
 -12  -8   8       57.38      -24.31     84.61 o 
 -11  -8   8       38.60       72.62     60.15 o 
 -10  -8   8        6.58      -16.05     52.26 o 
  -9  -8   8        7.91        5.84     51.58 o 
  -8  -8   8       25.71       23.70     51.35 o 
  -7  -8   8       75.47      155.90     46.70 o 
  -6  -8   8        4.24       -8.36     46.38 o 
  -5  -8   8      732.63      732.93     47.81 o 
  -4  -8   8      959.70     1087.48     83.19 o 
  -3  -8   8      178.53      177.27     53.31 o 
  -2  -8   8      277.38      271.38     60.15 o 
  -1  -8   8      892.83     1071.88     90.00 o 
   0  -8   8      523.86      563.97     95.82 o 
   1  -8   8       72.82       59.65     70.72 o 
   2  -8   8      893.53      890.24     60.84 o 
   3  -8   8      650.32      681.84     60.80 o 
   4  -8   8      132.48      122.76     53.78 o 
   5  -8   8      226.31      261.89     45.47 o 
   6  -8   8      310.93      322.85     75.38 o 
   7  -8   8      132.21      155.70    106.98 o 
   8  -8   8        3.44       10.70     46.93 o 
   9  -8   8       30.53       34.57     42.31 o 
  10  -8   8       11.68      -34.57     38.68 o 
  11  -8   8       15.04      -38.20     38.20 o 
 -13  -7   8       28.85      128.29    156.09 o 
 -12  -7   8       21.96       39.73     73.91 o 
 -11  -7   8        4.96      -59.22     62.24 o 
 -10  -7   8       29.02       47.41     49.08 o 
  -9  -7   8      496.44      521.40     48.40 o 
  -8  -7   8      103.94      134.92     49.50 o 
  -7  -7   8       25.30      -34.64     43.63 o 
  -6  -7   8      591.28      585.78     44.33 o 
  -5  -7   8     1089.46     1097.04     45.06 o 
  -4  -7   8      529.72      578.34     44.36 o 
  -3  -7   8      147.13       96.57     44.64 o 
  -2  -7   8     2154.27     1905.22     55.20 o 
  -1  -7   8      492.73      514.40     87.55 o 
   0  -7   8      353.01      423.38     61.68 o 
   1  -7   8      153.01      207.77     56.99 o 
   2  -7   8     1127.11     1199.52     98.28 o 
   3  -7   8      158.53      231.86     67.60 o 
   4  -7   8      200.72      312.94     47.61 o 
   5  -7   8       61.76      -14.38     72.94 o 
   6  -7   8       70.54       67.92     65.16 o 
   7  -7   8       27.97       40.58     43.18 o 
   8  -7   8       22.39       55.01     76.34 o 
   9  -7   8       39.33       44.24     69.05 o 
  10  -7   8        2.57      -53.49     53.49 o 
  11  -7   8        1.32      -40.56    139.56 o 
 -13  -6   8        1.56      -58.35     58.35 o 
 -12  -6   8       55.81      151.12     53.03 o 
 -11  -6   8       15.02       11.36     49.85 o 
 -10  -6   8      196.47       94.67     45.57 o 
  -9  -6   8       31.67       15.34     69.05 o 
  -8  -6   8       97.51      109.98     42.88 o 
  -7  -6   8      191.85      104.41     43.47 o 
  -6  -6   8     1087.92     1115.93     43.97 o 
  -5  -6   8      275.25      252.87     86.57 o 
  -4  -6   8       19.74       44.39     40.56 o 
  -3  -6   8      372.71      362.33     43.67 o 
  -2  -6   8     1125.27     1037.78     47.64 o 
  -1  -6   8      560.86      594.57    120.15 o 
   0  -6   8      212.50      253.66     59.04 o 
   1  -6   8      242.98      233.29     53.28 o 
   2  -6   8      292.15      319.35     48.40 o 
   3  -6   8      282.55      272.46     44.74 o 
   4  -6   8      100.51       72.27     64.68 o 
   5  -6   8       22.16       25.22     53.98 o 
   6  -6   8       76.80       27.66     49.11 o 
   7  -6   8       17.07       21.80     43.43 o 
   8  -6   8       26.40       34.27    102.12 o 
   9  -6   8        9.82       12.61     42.24 o 
  10  -6   8        6.27        3.39     85.10 o 
  11  -6   8        2.59       19.26     39.93 o 
  12  -6   8        5.62       96.28     92.39 o 
 -13  -5   8       30.04       95.31     51.88 o 
 -12  -5   8        3.04       51.33     51.08 o 
 -11  -5   8       11.78      -66.13     66.13 o 
 -10  -5   8       29.30       17.62     52.03 o 
  -9  -5   8      306.30      273.65     51.55 o 
  -8  -5   8      124.12      130.57     40.42 o 
  -7  -5   8       53.71       51.78     89.48 o 
  -6  -5   8      362.42      430.36     67.60 o 
  -5  -5   8      996.63     1078.36     40.93 o 
  -4  -5   8      416.94      383.32     47.18 o 
  -3  -5   8      216.27      181.20     52.52 o 
  -2  -5   8     1692.09     1623.61     72.04 o 
  -1  -5   8      677.45      630.90    108.00 o 
   0  -5   8      194.45      223.30     55.38 o 
   1  -5   8       55.06       49.71     51.64 o 
   2  -5   8      977.80     1012.03    108.50 o 
   3  -5   8       66.83       75.66     39.73 o 
   4  -5   8       74.68       66.16     43.77 o 
   5  -5   8      111.26       33.14     38.05 o 
   6  -5   8      146.87      162.21     39.49 o 
   7  -5   8        3.21        2.56    139.07 o 
   8  -5   8        2.45       -3.16     44.16 o 
   9  -5   8       31.69      -22.49     42.63 o 
  10  -5   8       22.53        4.17    115.73 o 
  11  -5   8        2.15      -53.36     61.27 o 
  12  -5   8        1.42       30.20     40.22 o 
 -13  -4   8       32.25      -36.42     55.44 o 
 -12  -4   8        3.45        6.01     49.43 o 
 -11  -4   8       78.32      151.38     46.63 o 
 -10  -4   8       25.58       -2.96     42.22 o 
  -9  -4   8       10.69      -10.54     72.45 o 
  -8  -4   8      200.34      228.70     40.02 o 
  -7  -4   8      314.18      288.73     70.03 o 
  -6  -4   8       49.94       44.53     39.18 o 
  -5  -4   8      827.04      846.28     40.24 o 
  -4  -4   8      542.21      546.48     39.88 o 
  -3  -4   8       50.99       44.06     40.42 o 
  -2  -4   8       31.79       21.85     40.99 o 
  -1  -4   8     3440.30     3297.46    377.67 o 
   0  -4   8      180.64      117.58     48.01 o 
   1  -4   8        2.00       21.99     46.18 o 
   2  -4   8      258.73      289.59     44.98 o 
   3  -4   8     1037.29      998.37     52.55 o 
   4  -4   8       14.14       46.71     40.36 o 
   5  -4   8       18.91       49.01     37.61 o 
   6  -4   8       54.45       85.75     32.84 o 
   7  -4   8      170.65      179.79     33.99 o 
   8  -4   8       63.02       92.78     42.92 o 
   9  -4   8       44.08       34.43     45.33 o 
  10  -4   8        1.29      113.95     92.39 o 
  11  -4   8       24.87      -52.52     52.52 o 
  12  -4   8        6.55       67.33     61.27 o 
 -13  -3   8        0.06      -52.47     52.47 o 
 -12  -3   8       17.59       -2.75     93.36 o 
 -11  -3   8       50.96       91.95     44.00 o 
 -10  -3   8      298.81      350.04     79.76 o 
  -9  -3   8       26.68        5.94     35.50 o 
  -8  -3   8      186.87      231.88     40.12 o 
  -7  -3   8      549.14      538.70    120.62 o 
  -6  -3   8       49.34       59.49     36.96 o 
  -5  -3   8       59.20       61.80     70.51 o 
  -4  -3   8     1755.49     1680.21     35.32 o 
  -3  -3   8     1787.71     1532.62    150.42 o 
  -2  -3   8     1574.24     1508.95    149.92 o 
  -1  -3   8      532.57      468.51     42.89 o 
   0  -3   8     2900.52     2757.89    125.21 o 
   1  -3   8      155.02      153.83     45.06 o 
   2  -3   8      204.02      203.02     42.81 o 
   3  -3   8      158.76      146.87     50.58 o 
   4  -3   8     2144.52     2012.55     41.44 o 
   5  -3   8       67.28       65.09     37.66 o 
   6  -3   8        9.86      -40.36     40.36 o 
   7  -3   8       26.48        4.09     40.19 o 
   8  -3   8      142.01      204.22     42.62 o 
   9  -3   8        7.04       65.48     55.92 o 
  10  -3   8       29.63      -39.10     53.00 o 
  11  -3   8        5.60      -44.16     44.16 o 
  12  -3   8        1.03       24.10    116.70 o 
 -13  -2   8       59.40       -6.96    169.22 o 
 -12  -2   8       68.08      -51.06     51.06 o 
 -11  -2   8        4.17      -12.60     42.78 o 
 -10  -2   8       85.52      111.68     40.91 o 
  -9  -2   8      160.67       65.64     63.71 o 
  -8  -2   8       40.06       39.89     73.91 o 
  -7  -2   8     2307.76     2366.24    198.60 o 
  -6  -2   8      683.69      713.37     40.43 o 
  -5  -2   8     1133.97     1133.75     39.75 o 
  -4  -2   8      264.09      247.73     39.20 o 
  -3  -2   8     1894.81     1595.76    150.92 o 
  -2  -2   8     1085.97     1046.77     42.91 o 
  -1  -2   8     2747.45     2704.85    233.36 o 
   0  -2   8      851.36      941.22     52.55 o 
   1  -2   8    13777.51    13575.46     79.98 o 
   2  -2   8      256.12      284.79     82.19 o 
   3  -2   8       59.64       57.05     41.19 o 
   4  -2   8       53.33      -12.73     36.75 o 
   5  -2   8     1491.36     1443.00     72.99 o 
   6  -2   8       46.93      -37.80     37.80 o 
   7  -2   8      453.15      486.39    141.53 o 
   8  -2   8        2.56       25.85     40.42 o 
   9  -2   8      319.44      178.28     82.67 o 
  10  -2   8       48.34      -47.17     47.17 o 
  11  -2   8        0.31      -85.04    124.48 o 
  12  -2   8        6.17       36.17     67.59 o 
 -13  -1   8       69.20       -5.19     46.11 o 
 -12  -1   8       14.24       19.11     44.03 o 
 -11  -1   8        7.69      -10.34     42.19 o 
 -10  -1   8      290.09      225.48     53.01 o 
  -9  -1   8      121.88      179.57    108.93 o 
  -8  -1   8      227.71      206.56     39.13 o 
  -7  -1   8      192.40      152.63     38.35 o 
  -6  -1   8       68.07       39.81     40.85 o 
  -5  -1   8     1883.08     1931.75     40.16 o 
  -4  -1   8       32.53       75.67     37.93 o 
  -3  -1   8      227.44      223.65     39.39 o 
  -2  -1   8    13493.14    12987.00    599.65 o 
  -1  -1   8     2716.38     2202.82    131.06 o 
   0  -1   8     1578.75     1579.68    177.20 o 
   1  -1   8      420.34      479.93     49.61 o 
   2  -1   8      292.98      333.84     49.12 o 
   3  -1   8     1177.41     1125.74     41.74 o 
   4  -1   8     2106.98     1966.10    128.03 o 
   5  -1   8     1289.93     1273.22     63.25 o 
   6  -1   8      235.02      311.19     38.50 o 
   7  -1   8       20.15       44.26     38.16 o 
   8  -1   8      225.83      267.38     60.30 o 
   9  -1   8      134.33      130.64     43.67 o 
  10  -1   8       70.35       71.71     42.29 o 
  11  -1   8        3.58        5.05     45.70 o 
  12  -1   8       30.48      -38.42     53.98 o 
 -13   0   8        1.37      -47.61     48.14 o 
 -12   0   8      203.37      243.17     43.76 o 
 -11   0   8        7.82      -17.87     72.45 o 
 -10   0   8        8.09      -27.67     55.92 o 
  -9   0   8       17.10       28.05     39.13 o 
  -8   0   8     7266.91     6453.97    846.67 o 
  -7   0   8       61.82       56.69     37.36 o 
  -6   0   8      848.94      769.55     78.32 o 
  -5   0   8        7.34       50.70     36.27 o 
  -4   0   8    17626.62    17603.78    169.50 o 
  -3   0   8        7.26       11.88     31.26 o 
  -2   0   8     1376.12     1288.75     76.90 o 
  -1   0   8       18.49        0.82     31.84 o 
   0   0   8    16465.12    17166.76    880.97 o 
   1   0   8      110.20      172.35     55.44 o 
   2   0   8       29.62       15.47     35.05 o 
   3   0   8       32.80       37.43     37.93 o 
   4   0   8     2302.07     2585.71    221.03 o 
   5   0   8       25.18        6.05     34.04 o 
   6   0   8      301.36      305.10     46.69 o 
   7   0   8        3.33       28.68     52.03 o 
   8   0   8       18.19       55.48     40.50 o 
   9   0   8        2.72      -26.31    164.36 o 
  10   0   8        1.30      -23.95     41.88 o 
  11   0   8        1.28      -10.10     66.62 o 
  12   0   8        1.65      -25.74     85.58 o 
 -13   1   8       65.03        0.18     47.08 o 
 -12   1   8       16.87      -11.86     41.53 o 
 -11   1   8       12.25      -48.63     48.63 o 
 -10   1   8      276.27      270.32     69.06 o 
  -9   1   8      119.55       85.90     38.13 o 
  -8   1   8      258.92      247.35     36.75 o 
  -7   1   8      201.00      241.04     60.79 o 
  -6   1   8      112.38       95.41     28.87 o 
  -5   1   8     1875.04     2057.76     38.78 o 
  -4   1   8       29.95       75.97     46.20 o 
  -3   1   8      283.19      296.74     48.15 o 
  -2   1   8    13341.30    13007.27    700.18 o 
  -1   1   8     2666.55     2240.36    134.46 o 
   0   1   8     1579.31     1573.96     63.28 o 
   1   1   8      484.12      566.69     41.60 o 
   2   1   8      350.83      350.99     40.66 o 
   3   1   8     1103.68     1162.21     77.85 o 
   4   1   8     2159.82     2030.33     74.48 o 
   5   1   8     1313.69     1221.85     71.53 o 
   6   1   8      235.14      246.85     36.10 o 
   7   1   8        8.80       63.22     51.54 o 
   8   1   8      237.81      274.33     28.49 o 
   9   1   8      137.33      148.47     41.40 o 
  10   1   8       66.05       95.49     42.29 o 
  11   1   8        3.20      -26.51     46.89 o 
  12   1   8       30.78      -22.81    125.94 o 
 -13   2   8       56.88       -0.45     43.76 o 
 -12   2   8       66.62       19.14     38.91 o 
 -11   2   8       17.76        8.26     93.36 o 
 -10   2   8       85.92      124.97     37.14 o 
  -9   2   8      166.14       91.58     36.10 o 
  -8   2   8       38.40       -7.29     36.37 o 
  -7   2   8     2285.67     2305.05    196.16 o 
  -6   2   8      690.22      716.22     36.57 o 
  -5   2   8     1096.73     1050.74     35.01 o 
  -4   2   8      252.65      270.16     34.37 o 
  -3   2   8     1942.05     1716.15    230.77 o 
  -2   2   8     1110.72     1062.39     66.67 o 
  -1   2   8     3011.33     3103.52    168.11 o 
   0   2   8      974.97     1057.33     50.61 o 
   1   2   8    13471.50    13263.51    318.86 o 
   2   2   8      273.55      287.81     38.10 o 
   3   2   8       27.71      138.10     44.74 o 
   4   2   8       53.60       74.32     27.89 o 
   5   2   8     1433.04     1351.00     35.78 o 
   6   2   8       40.52       75.27     33.99 o 
   7   2   8      443.34      429.10     36.07 o 
   8   2   8        4.07       -3.89     55.43 o 
   9   2   8      320.09      302.01     54.47 o 
  10   2   8       54.35       12.03     71.00 o 
  11   2   8        1.25       -2.23    112.81 o 
  12   2   8        6.01       66.31     56.48 o 
 -13   3   8        0.34      -43.31     43.31 o 
 -12   3   8       19.86      -10.89     41.19 o 
 -11   3   8       47.68       94.82     41.82 o 
 -10   3   8      296.00      288.55    131.79 o 
  -9   3   8       21.23       -6.93     35.74 o 
  -8   3   8      180.54      144.90     39.39 o 
  -7   3   8      547.77      503.58     35.87 o 
  -6   3   8      116.41      167.79     82.67 o 
  -5   3   8       37.93       34.01     32.99 o 
  -4   3   8     1718.38     1693.35     36.13 o 
  -3   3   8     1818.98     1633.54    167.46 o 
  -2   3   8     1408.50     1347.37     74.47 o 
  -1   3   8      544.10      475.62     36.76 o 
   0   3   8     2860.22     2749.96     61.39 o 
   1   3   8       98.03       84.27     36.21 o 
   2   3   8      250.47      280.85     35.99 o 
   3   3   8      194.80      187.72     43.77 o 
   4   3   8     2171.81     2006.43     36.14 o 
   5   3   8       77.62       76.83     32.32 o 
   6   3   8        5.37       35.43     27.50 o 
   7   3   8       30.55      -10.74    102.12 o 
   8   3   8      161.39      105.44     36.75 o 
   9   3   8        6.14       -8.16     40.14 o 
  10   3   8       30.40        7.47     50.57 o 
  11   3   8        7.58       -5.52     49.83 o 
  12   3   8        0.49       37.51     54.04 o 
 -13   4   8       32.78       -0.16    105.52 o 
 -12   4   8        3.41      -13.59    121.08 o 
 -11   4   8       78.73       50.57     66.13 o 
 -10   4   8       18.62      -35.68     35.68 o 
  -9   4   8        8.93      -39.87     39.87 o 
  -8   4   8      189.23      152.75     65.65 o 
  -7   4   8      305.41      326.56     32.93 o 
  -6   4   8       46.93       43.18     32.23 o 
  -5   4   8      823.56      832.96     33.36 o 
  -4   4   8      557.09      502.81     33.02 o 
  -3   4   8       45.30       24.25     33.31 o 
  -2   4   8       58.08       62.79     34.30 o 
  -1   4   8     3463.34     3404.94    124.27 o 
   0   4   8      233.90      188.48     35.02 o 
   1   4   8        5.95       40.50     36.96 o 
   2   4   8      285.81      272.09     34.36 o 
   3   4   8     1044.50      957.51     44.76 o 
   4   4   8       33.07       38.69     35.98 o 
   5   4   8       18.28       23.63     31.97 o 
   6   4   8       68.70      104.42     34.53 o 
   7   4   8      173.73      189.31     37.45 o 
   8   4   8       67.42       13.27     36.10 o 
   9   4   8       43.61       22.00     37.61 o 
  10   4   8        1.58       39.70     40.09 o 
  11   4   8       28.12       77.04     48.21 o 
  12   4   8        6.80     -124.97    124.97 o 
 -13   5   8       33.00       60.84     43.76 o 
 -12   5   8        2.04       44.81     39.87 o 
 -11   5   8        9.60       -5.84     35.07 o 
 -10   5   8       21.90      131.10     35.05 o 
  -9   5   8      326.82      276.62     55.44 o 
  -8   5   8      123.34      148.31     31.61 o 
  -7   5   8       39.02        4.52     41.33 o 
  -6   5   8      328.77      370.22     47.18 o 
  -5   5   8     1003.31     1033.13     32.68 o 
  -4   5   8      415.82      484.28     34.21 o 
  -3   5   8      199.58      181.58     33.31 o 
  -2   5   8     1621.21     1600.88     38.16 o 
  -1   5   8      673.00      703.77     36.69 o 
   0   5   8      181.18      227.41     38.50 o 
   1   5   8       36.41       57.13     33.87 o 
   2   5   8      968.55      927.18     34.13 o 
   3   5   8       80.81       44.74     39.88 o 
   4   5   8       72.40      119.07     31.15 o 
   5   5   8      101.18      147.08     33.55 o 
   6   5   8      156.64      199.86     31.29 o 
   7   5   8        5.44       -1.21     31.61 o 
   8   5   8        2.21       38.93     36.47 o 
   9   5   8       26.54        8.48     77.32 o 
  10   5   8       26.88       25.56     53.49 o 
  11   5   8        2.57      -45.23     45.23 o 
  12   5   8        1.81       59.25     56.01 o 
 -13   6   8        1.19      -41.11     41.11 o 
 -12   6   8       58.06       -5.55     48.14 o 
 -11   6   8        9.18       -4.50     37.10 o 
 -10   6   8      194.35      121.32     52.03 o 
  -9   6   8       22.05       26.87     32.62 o 
  -8   6   8      102.87       51.62     38.90 o 
  -7   6   8      136.66      167.49     31.84 o 
  -6   6   8     1119.90     1123.86     33.32 o 
  -5   6   8      226.63      234.77     30.24 o 
  -4   6   8       20.09       77.40     31.71 o 
  -3   6   8      264.65      279.29     31.98 o 
  -2   6   8     1166.54     1091.54     38.44 o 
  -1   6   8      439.13      498.50     36.28 o 
   0   6   8      206.38      279.32     38.17 o 
   1   6   8      176.96      164.55     32.02 o 
   2   6   8      307.89      315.82     30.84 o 
   3   6   8      241.84      229.77     33.62 o 
   4   6   8       92.31      101.52     28.79 o 
   5   6   8       19.41       67.73     30.55 o 
   6   6   8       81.40       84.28     29.86 o 
   7   6   8       17.53       55.43     32.09 o 
   8   6   8       23.14       68.75     42.79 o 
   9   6   8       10.61      -34.31     52.03 o 
  10   6   8        5.36       36.79     80.72 o 
  11   6   8        2.62      -29.75     66.62 o 
  12   6   8        4.27       11.98     95.80 o 
 -13   7   8       27.67        4.95     77.32 o 
 -12   7   8       20.62      -27.00     55.92 o 
 -11   7   8        3.49       18.02     34.48 o 
 -10   7   8       38.99       20.37     33.31 o 
  -9   7   8      493.83      428.61     51.55 o 
  -8   7   8      102.96      120.64     31.55 o 
  -7   7   8       31.06       58.01     30.46 o 
  -6   7   8      619.71      551.26     30.56 o 
  -5   7   8     1101.54     1078.82     35.03 o 
  -4   7   8      521.67      548.09     71.50 o 
  -3   7   8      150.61      191.42     33.87 o 
  -2   7   8     2237.87     2085.08    199.60 o 
  -1   7   8      490.95      581.79     35.18 o 
   0   7   8      346.34      423.33     33.63 o 
   1   7   8      144.12      164.68     31.28 o 
   2   7   8     1180.68     1169.67     41.84 o 
   3   7   8      166.52      188.83     30.58 o 
   4   7   8      204.80      232.61     32.66 o 
   5   7   8       37.63       16.37     29.86 o 
   6   7   8       73.03       54.23     29.86 o 
   7   7   8       16.98       -0.17     31.24 o 
   8   7   8       24.28      -10.08     81.21 o 
   9   7   8       34.28       47.04     37.10 o 
  10   7   8        2.21      -23.50     44.63 o 
  11   7   8        1.86      -44.57     44.57 o 
 -12   8   8       58.11       15.57     47.17 o 
 -11   8   8       37.45       23.14     34.60 o 
 -10   8   8        9.48      -33.09     33.09 o 
  -9   8   8        9.26       -3.33     32.12 o 
  -8   8   8       10.28       72.94     53.49 o 
  -7   8   8       68.58       67.67     29.55 o 
  -6   8   8        6.59       15.92     29.55 o 
  -5   8   8      708.56      697.16     32.72 o 
  -4   8   8      934.63     1115.14     42.81 o 
  -3   8   8      182.60      239.78     40.85 o 
  -2   8   8      291.07      301.86     54.96 o 
  -1   8   8      883.50      967.14     61.78 o 
   0   8   8      540.23      614.27     36.11 o 
   1   8   8       79.41       90.94     33.01 o 
   2   8   8      923.34      843.55     47.67 o 
   3   8   8      666.98      772.77     98.74 o 
   4   8   8      122.01      138.63     29.86 o 
   5   8   8      232.14      252.26     28.86 o 
   6   8   8      332.56      335.94     31.78 o 
   7   8   8      133.38      121.77     30.55 o 
   8   8   8        3.35      -32.30     32.30 o 
   9   8   8       31.19       77.26     36.96 o 
  10   8   8       12.01      -37.53     40.60 o 
  11   8   8       17.32       24.26     50.57 o 
 -12   9   8        1.97      -38.49     38.49 o 
 -11   9   8        6.70      -17.90     34.60 o 
 -10   9   8       34.19      -24.68     35.98 o 
  -9   9   8        1.21      -24.78     45.71 o 
  -8   9   8       53.32        0.21     31.84 o 
  -7   9   8      471.62      503.17     38.42 o 
  -6   9   8      880.04     1003.52     38.91 o 
  -5   9   8      401.35      400.81     33.17 o 
  -4   9   8      702.19      790.58     31.55 o 
  -3   9   8      125.40      140.55     34.60 o 
  -2   9   8       99.59      114.74     47.17 o 
  -1   9   8      200.52      237.04     38.44 o 
   0   9   8     1638.68     1754.79     34.33 o 
   1   9   8       97.45      111.17     30.55 o 
   2   9   8      758.33      739.38     38.91 o 
   3   9   8      873.95      901.56     44.27 o 
   4   9   8      856.77      861.48     68.10 o 
   5   9   8       81.99       62.57     29.63 o 
   6   9   8        3.17       -8.27     34.38 o 
   7   9   8       23.60      -11.67     47.17 o 
   8   9   8      184.61      197.52     72.46 o 
   9   9   8       35.47       18.07     33.91 o 
  10   9   8        8.42       60.96     40.39 o 
  11   9   8       34.87       89.11     50.09 o 
 -12  10   8       20.24       66.48     38.16 o 
 -11  10   8      147.13      128.33     36.27 o 
 -10  10   8        2.16       30.49     33.68 o 
  -9  10   8      154.22      171.11     46.20 o 
  -8  10   8        8.64       36.63     33.99 o 
  -7  10   8      356.09      438.12     33.91 o 
  -6  10   8       27.36       73.08     57.38 o 
  -5  10   8      682.07      719.70     66.64 o 
  -4  10   8      129.99      159.23     45.23 o 
  -3  10   8     3320.70     3639.99    219.13 o 
  -2  10   8       39.68       46.49     30.92 o 
  -1  10   8     1015.73      906.90    134.76 o 
   0  10   8      167.14      200.75     28.53 o 
   1  10   8     2109.03     2191.18     42.83 o 
   2  10   8       14.23       12.64     29.89 o 
   3  10   8       43.76       52.11     26.11 o 
   4  10   8       12.53       19.75     29.17 o 
   5  10   8      456.07      520.87     32.13 o 
   6  10   8       33.66        4.15     28.17 o 
   7  10   8       10.57      -32.58     32.58 o 
   8  10   8        4.71       17.81     29.86 o 
   9  10   8        6.79       23.20    108.92 o 
  10  10   8       19.71       31.34     63.22 o 
 -11  11   8        0.55      -63.90     67.59 o 
 -10  11   8       62.00       41.07     44.25 o 
  -9  11   8        9.84       15.44     32.82 o 
  -8  11   8       38.55       58.45     42.79 o 
  -7  11   8       68.23       56.79     66.13 o 
  -6  11   8       69.60      132.37     38.85 o 
  -5  11   8       38.06       91.45     38.14 o 
  -4  11   8       18.83       22.88     54.46 o 
  -3  11   8       17.03       15.95     35.17 o 
  -2  11   8       89.17      117.31     35.44 o 
  -1  11   8      156.79      158.01     29.86 o 
   0  11   8      315.74      342.11     31.98 o 
   1  11   8        6.14       20.42     41.82 o 
   2  11   8       82.51       82.87     26.64 o 
   3  11   8        9.68       21.53     26.40 o 
   4  11   8       99.08       79.75     30.26 o 
   5  11   8      172.93      142.66     30.55 o 
   6  11   8        0.15      -27.66     29.36 o 
   7  11   8       27.00       36.27     27.16 o 
   8  11   8       45.93       53.00     30.95 o 
   9  11   8       39.42       40.68     60.78 o 
  10  11   8       16.06       30.66     34.35 o 
 -11  12   8        8.01      -41.78     42.31 o 
 -10  12   8        0.69       43.53     33.38 o 
  -9  12   8        2.67      -32.53     32.53 o 
  -8  12   8      137.93      225.79     36.56 o 
  -7  12   8       25.09       17.54     40.91 o 
  -6  12   8       50.37      100.57     38.81 o 
  -5  12   8        4.68      -40.50     40.50 o 
  -4  12   8      617.28      752.84    155.16 o 
  -3  12   8       73.78      121.09     48.63 o 
  -2  12   8      233.59      284.86     54.47 o 
  -1  12   8        5.38       -2.19     32.01 o 
   0  12   8      518.55      409.52     44.75 o 
   1  12   8       18.97       45.40     29.22 o 
   2  12   8      413.12      440.01     30.24 o 
   3  12   8       11.78      -18.48     32.09 o 
   4  12   8       36.98       22.83     29.91 o 
   5  12   8      120.35      162.94     75.37 o 
   6  12   8      114.80       97.56     30.92 o 
   7  12   8       43.36       14.81     27.16 o 
   8  12   8        2.95       16.56     30.16 o 
   9  12   8       14.46      -36.96     36.96 o 
  10  12   8        2.15      -34.68     34.68 o 
 -10  13   8        1.82       17.19     32.95 o 
  -9  13   8       48.95       90.19     30.74 o 
  -8  13   8       22.55      -12.75     30.38 o 
  -7  13   8       39.52        4.86     32.32 o 
  -6  13   8      161.74      205.52     31.64 o 
  -5  13   8      313.83      356.60     90.94 o 
  -4  13   8        3.67       -3.53     30.46 o 
  -3  13   8       69.56       72.40     34.04 o 
  -2  13   8      239.33      331.33     32.58 o 
  -1  13   8      248.24      337.24     36.96 o 
   0  13   8       67.69       92.39     41.82 o 
   1  13   8       72.03       67.59     32.92 o 
   2  13   8      232.95      278.24     31.93 o 
   3  13   8      105.59      152.03     32.32 o 
   4  13   8      167.14      266.67     31.93 o 
   5  13   8        5.03      -19.45     30.95 o 
   6  13   8        1.49       20.08     29.08 o 
   7  13   8        0.71       17.33     54.46 o 
   8  13   8        7.55       54.54     54.46 o 
   9  13   8       11.46        4.00     36.47 o 
 -10  14   8        2.89      -36.10     36.10 o 
  -9  14   8       25.55       70.56     38.90 o 
  -8  14   8        9.43        7.02     31.54 o 
  -7  14   8       93.68      137.90     32.66 o 
  -6  14   8       43.74       23.97     32.62 o 
  -5  14   8       59.69       84.57     31.97 o 
  -4  14   8       31.64       40.51     33.68 o 
  -3  14   8      171.79      267.76     34.30 o 
  -2  14   8       82.58      144.47     45.71 o 
  -1  14   8        7.02       29.18     50.57 o 
   0  14   8       25.03       35.01     35.76 o 
   1  14   8      279.05      383.11     83.65 o 
   2  14   8       26.47       45.71     32.32 o 
   3  14   8        0.32      -19.92     33.91 o 
   4  14   8        9.51       36.47     33.01 o 
   5  14   8       66.91      145.18     31.97 o 
   6  14   8       23.42       35.27     35.01 o 
   7  14   8       25.03       32.09     33.70 o 
   8  14   8        0.02      -32.67     32.67 o 
   9  14   8        5.30       25.89     35.17 o 
  -9  15   8        0.23       31.42     33.36 o 
  -8  15   8       18.63       16.27     36.75 o 
  -7  15   8       30.54       47.98     34.99 o 
  -6  15   8        9.72       31.12     33.70 o 
  -5  15   8        1.20       10.71     34.20 o 
  -4  15   8       87.81      151.44     38.81 o 
  -3  15   8      121.94      154.71     39.13 o 
  -2  15   8       11.40        0.00     57.38 o 
  -1  15   8       63.28       78.78     58.35 o 
   0  15   8       88.51      189.73     41.60 o 
   1  15   8       49.67       87.19     41.24 o 
   2  15   8        9.57       13.38     38.05 o 
   3  15   8       21.36       25.82     36.10 o 
   4  15   8       63.24      103.47     35.37 o 
   5  15   8        8.61       45.75     33.31 o 
   6  15   8        0.16      -18.08     34.72 o 
   7  15   8        4.88       -8.76     35.41 o 
   8  15   8       16.23       18.96     36.79 o 
  -8  16   8        9.81       12.20     34.48 o 
  -7  16   8       14.92      -14.48     37.47 o 
  -6  16   8        9.01       25.27     36.27 o 
  -5  16   8       65.45       70.53     41.50 o 
  -4  16   8       55.54       60.66     45.26 o 
  -3  16   8        7.77       21.40     61.27 o 
  -2  16   8        3.70       17.51     71.00 o 
  -1  16   8      111.57      162.19     61.52 o 
   1  16   8        2.30        9.03     58.77 o 
   2  16   8       15.88       19.89     46.92 o 
   3  16   8       49.07       71.74     42.98 o 
   4  16   8        8.91       18.04     39.54 o 
   5  16   8        1.32        1.01     37.65 o 
   6  16   8        6.28       27.23     37.14 o 
   7  16   8        6.13      -18.48     39.89 o 
  -8  17   8        4.96       -4.86     61.27 o 
  -7  17   8       11.20       30.84     43.18 o 
  -6  17   8       22.89       49.07     43.33 o 
  -5  17   8        3.23       11.67     63.21 o 
  -4  17   8       16.77       28.20     68.08 o 
   4  17   8        5.39        9.29     50.46 o 
   5  17   8        5.33        2.41     45.73 o 
   6  17   8        0.28        2.80     44.56 o 
  -7  18   8        5.31      -14.59     64.19 o 
  -6  18   8        9.93       31.12     68.08 o 
  -5  18   8        8.38       34.04     82.67 o 
  -6 -18   9        3.87       -9.73     54.46 o 
  -5 -18   9       13.02       -4.86     61.27 o 
   4 -18   9        0.06        7.44     45.70 o 
   5 -18   9        6.30        5.84     56.41 o 
  -7 -17   9       16.14        9.72     34.75 o 
  -6 -17   9        4.11       -3.27     34.20 o 
  -5 -17   9       11.68        2.92     35.61 o 
  -4 -17   9        7.19        4.86     50.57 o 
  -3 -17   9       38.66        6.81     52.52 o 
   2 -17   9       37.72        8.75     44.70 o 
   3 -17   9       13.28        3.40     37.14 o 
   4 -17   9        7.42       13.78     33.22 o 
   5 -17   9        0.16        1.41     32.99 o 
   6 -17   9        4.23       -3.36     33.35 o 
  -8 -16   9       30.61        9.66     28.74 o 
  -7 -16   9        5.16       -0.25     28.38 o 
  -6 -16   9       25.36        3.41     30.46 o 
  -5 -16   9        4.05      -21.62     31.01 o 
  -4 -16   9      164.54       30.73     30.14 o 
  -3 -16   9        4.04       -1.32     31.12 o 
  -2 -16   9       10.75        0.31     29.02 o 
  -1 -16   9        1.32       -1.86     41.24 o 
   0 -16   9      216.33       11.68     37.48 o 
   1 -16   9        6.14      -11.81     33.68 o 
   2 -16   9        9.45       -1.71     31.61 o 
   3 -16   9        0.97        6.22     31.24 o 
   4 -16   9       63.30       21.67     28.10 o 
   5 -16   9        4.53        4.14     26.79 o 
   6 -16   9        8.44        6.87     29.63 o 
   7 -16   9        0.50       -2.43     30.95 o 
  -9 -15   9        6.48       11.80     40.26 o 
  -8 -15   9       31.34       26.79     38.25 o 
  -7 -15   9       69.74        9.54     38.02 o 
  -6 -15   9       29.12        5.02     34.96 o 
  -5 -15   9       26.69       16.86     30.38 o 
  -4 -15   9       96.89       35.45     26.15 o 
  -3 -15   9       82.98        1.36     25.62 o 
  -2 -15   9       87.52        8.85     27.28 o 
  -1 -15   9       62.43       18.87     27.79 o 
   0 -15   9       15.81       20.91     27.51 o 
   1 -15   9       49.61        2.89     27.16 o 
   2 -15   9       30.12       -7.70     24.73 o 
   3 -15   9       48.62       -8.25     26.79 o 
   4 -15   9        0.56       11.93     25.62 o 
   5 -15   9        0.73       -6.17     25.04 o 
   6 -15   9        1.25        9.33     25.33 o 
   7 -15   9        8.33       32.89     29.91 o 
 -10 -14   9        2.09     -100.17    105.03 o 
  -9 -14   9       15.95       59.87     73.88 o 
  -8 -14   9       25.94      -52.63     72.50 o 
  -7 -14   9        9.22      -24.90     67.83 o 
  -6 -14   9       16.27        6.10     67.88 o 
  -5 -14   9       69.22        6.61     73.17 o 
  -4 -14   9       23.40      -16.74     72.42 o 
  -3 -14   9       17.75       13.71     42.14 o 
  -2 -14   9       21.73       14.11     33.64 o 
  -1 -14   9       86.23       42.00     57.87 o 
   0 -14   9       11.40      -22.40     31.81 o 
   1 -14   9       65.19       17.02     24.76 o 
   2 -14   9       17.39        4.86     24.07 o 
   3 -14   9        9.54        4.39     24.73 o 
   4 -14   9        6.01       -4.82     23.35 o 
   5 -14   9       35.75        2.46     27.23 o 
   6 -14   9        4.34      -28.76     43.76 o 
   7 -14   9        5.48      -10.90     26.42 o 
   8 -14   9        0.22       -8.84     29.63 o 
 -10 -13   9        2.61       19.53    135.18 o 
  -9 -13   9       10.90       32.37    102.31 o 
  -8 -13   9        6.80      -41.55     97.04 o 
  -7 -13   9       68.30       91.52    111.36 o 
  -6 -13   9      105.80      163.13     92.77 o 
  -5 -13   9       26.36       25.57     91.43 o 
  -4 -13   9       76.12       75.11     90.39 o 
  -3 -13   9        4.88      -43.69     87.37 o 
  -2 -13   9       49.00       72.46     68.62 o 
  -1 -13   9       15.11       16.06     53.98 o 
   0 -13   9      113.17       41.93     26.54 o 
   1 -13   9      116.57       31.94     34.80 o 
   2 -13   9       28.66       15.79     30.61 o 
   3 -13   9       21.00       16.81     35.01 o 
   4 -13   9       22.12       25.63     28.99 o 
   5 -13   9        3.13        8.56     30.77 o 
   6 -13   9        9.26       -6.96     29.49 o 
   7 -13   9       14.12       15.39     31.91 o 
   8 -13   9       18.94       -6.81     39.14 o 
   9 -13   9        2.58      -12.73     41.85 o 
 -11 -12   9       22.84      -14.46     98.26 o 
 -10 -12   9       22.27      110.29     98.10 o 
  -9 -12   9        1.73       80.00    101.33 o 
  -8 -12   9       20.08      102.51     90.77 o 
  -7 -12   9      106.33      143.79     99.71 o 
  -6 -12   9       43.48      125.81     87.57 o 
  -5 -12   9      140.02      -51.55     84.12 o 
  -4 -12   9       17.97       16.13     81.48 o 
  -3 -12   9      283.57      231.19     90.94 o 
  -2 -12   9      244.00      326.15     86.58 o 
  -1 -12   9      228.07      216.51    130.82 o 
   0 -12   9       50.86       64.00     65.26 o 
   1 -12   9      222.93      165.96     50.94 o 
   2 -12   9      110.59       98.88     42.98 o 
   3 -12   9       45.86       11.82     51.40 o 
   4 -12   9       43.19       -3.98     48.76 o 
   5 -12   9       44.78       15.99     46.04 o 
   6 -12   9       11.13       21.40     37.49 o 
   7 -12   9       16.39       -5.12     34.46 o 
   8 -12   9       17.66       16.67     89.96 o 
   9 -12   9        1.17       22.81    114.27 o 
 -11 -11   9        1.29       82.16    110.38 o 
 -10 -11   9       41.52      130.01     99.69 o 
  -9 -11   9        5.60      -36.57     83.99 o 
  -8 -11   9       37.80       -1.02     85.83 o 
  -7 -11   9       82.75       13.37     81.40 o 
  -6 -11   9       38.91      146.26     86.62 o 
  -5 -11   9       71.89      246.58     92.86 o 
  -4 -11   9      167.52      108.63     91.34 o 
  -3 -11   9      593.36      478.42     75.33 o 
  -2 -11   9       81.86       68.46     90.50 o 
  -1 -11   9      178.86      188.11     79.48 o 
   0 -11   9      101.55      153.13     67.35 o 
   1 -11   9      117.59      124.48     64.80 o 
   2 -11   9       17.20       17.26     58.43 o 
   3 -11   9      101.37      110.14     80.24 o 
   4 -11   9       99.44       96.19     63.22 o 
   5 -11   9       51.10       13.55     56.98 o 
   6 -11   9        2.81      -51.32    107.47 o 
   7 -11   9       19.65       56.41     47.95 o 
   8 -11   9        0.22       28.75     43.67 o 
   9 -11   9        4.29       19.89     38.66 o 
  10 -11   9        0.49       16.00     41.58 o 
 -11 -10   9       25.64       96.83     83.32 o 
 -10 -10   9       19.95      105.42     75.56 o 
  -9 -10   9       21.91      -64.17    144.42 o 
  -8 -10   9      163.47      117.57     69.08 o 
  -7 -10   9       15.26      -70.12     70.12 o 
  -6 -10   9      234.96      290.14     77.68 o 
  -5 -10   9      145.84      185.00     67.53 o 
  -4 -10   9      131.21      209.27     80.01 o 
  -3 -10   9       16.45       61.63     91.91 o 
  -2 -10   9      310.01      277.67     73.05 o 
  -1 -10   9      335.84      379.82     67.31 o 
   0 -10   9       13.59       86.27     71.22 o 
   1 -10   9        3.59      -30.03     68.89 o 
   2 -10   9       90.03       41.98     68.40 o 
   3 -10   9       95.26       97.79     58.35 o 
   4 -10   9       10.73      -49.38     56.30 o 
   5 -10   9        6.39       13.69     68.56 o 
   6 -10   9      109.99       98.34     51.23 o 
   7 -10   9       70.42       78.30     75.37 o 
   8 -10   9        9.23       23.89     76.34 o 
   9 -10   9        1.08       21.59     41.63 o 
  10 -10   9        1.73       41.29     51.54 o 
 -12  -9   9        0.02      137.62     72.86 o 
 -11  -9   9      129.15      331.96     67.02 o 
 -10  -9   9       12.37      -31.06     62.37 o 
  -9  -9   9      138.82      141.09     59.64 o 
  -8  -9   9      225.93      229.76     60.79 o 
  -7  -9   9      129.42      130.04     55.25 o 
  -6  -9   9       77.90       69.48     51.65 o 
  -5  -9   9      532.88      548.36     55.29 o 
  -4  -9   9      523.68      557.92     59.78 o 
  -3  -9   9      702.00      743.07     76.37 o 
  -2  -9   9      252.97      190.82     58.41 o 
  -1  -9   9     1043.81     1102.86     78.33 o 
   0  -9   9      678.94      728.63     66.21 o 
   1  -9   9       51.60       87.04     68.77 o 
   2  -9   9      777.40      811.36     62.13 o 
   3  -9   9      238.26      223.17     53.17 o 
   4  -9   9       14.80      -19.58     56.41 o 
   5  -9   9      102.00      -36.39     85.59 o 
   6  -9   9       11.23       48.63     82.67 o 
   7  -9   9       46.08       70.44     88.50 o 
   8  -9   9       10.71      -32.74     65.16 o 
   9  -9   9        7.24       30.41     46.36 o 
  10  -9   9       12.00      -40.94     40.94 o 
 -12  -8   9       11.45      -12.38     64.30 o 
 -11  -8   9       37.08       66.97     60.15 o 
 -10  -8   9       22.43       16.44     56.73 o 
  -9  -8   9        9.08      -14.55     51.15 o 
  -8  -8   9      242.80      269.05     50.19 o 
  -7  -8   9      169.48      198.97     64.19 o 
  -6  -8   9      310.76      278.14     46.75 o 
  -5  -8   9       96.28      112.91     47.76 o 
  -4  -8   9     1057.63     1151.13     95.84 o 
  -3  -8   9      362.22      307.00     50.20 o 
  -2  -8   9       67.62       49.58     53.63 o 
  -1  -8   9      562.02      572.21    113.82 o 
   0  -8   9     1173.40     1346.78     67.56 o 
   1  -8   9      161.70      161.81     66.14 o 
   2  -8   9       14.63       31.95     56.02 o 
   3  -8   9       45.64       16.91     59.81 o 
   4  -8   9      348.18      476.55     47.61 o 
   5  -8   9      156.35      153.49     50.24 o 
   6  -8   9       93.95       92.88     45.15 o 
   7  -8   9      157.38      159.43     45.36 o 
   8  -8   9        1.48       -5.18     46.66 o 
   9  -8   9        7.01       92.52     44.25 o 
  10  -8   9       36.32       -5.19     44.19 o 
  11  -8   9        2.95       26.58     37.13 o 
 -12  -7   9       24.11       57.41     74.89 o 
 -11  -7   9       71.98      -57.18     57.42 o 
 -10  -7   9      143.75      172.26     51.46 o 
  -9  -7   9        7.40       -8.52     51.20 o 
  -8  -7   9       59.84       52.04     49.60 o 
  -7  -7   9      730.75      716.55     48.75 o 
  -6  -7   9      807.78      844.73     45.40 o 
  -5  -7   9        1.53       24.99     46.38 o 
  -4  -7   9       23.63      -48.12     48.12 o 
  -3  -7   9     2566.77     2336.17     90.56 o 
  -2  -7   9     1397.67     1156.41     86.62 o 
  -1  -7   9      501.88      516.48    101.66 o 
   0  -7   9      392.39      384.46     63.55 o 
   1  -7   9     1100.02     1163.80     59.85 o 
   2  -7   9      559.79      559.13     53.79 o 
   3  -7   9      331.33      394.87     47.18 o 
   4  -7   9      163.69      181.22     44.24 o 
   5  -7   9       62.90       52.35     45.22 o 
   6  -7   9       71.20       93.47     44.42 o 
   7  -7   9      185.46      188.53     45.34 o 
   8  -7   9       52.02       50.78     49.60 o 
   9  -7   9        1.79       10.11     44.42 o 
  10  -7   9        0.14       50.90     42.62 o 
  11  -7   9        2.29       34.71     69.05 o 
 -13  -6   9       34.70      -56.30     56.30 o 
 -12  -6   9        0.10      -62.34     74.40 o 
 -11  -6   9        5.42        2.71    101.63 o 
 -10  -6   9        9.22      -11.73     47.01 o 
  -9  -6   9      286.17      384.99     48.31 o 
  -8  -6   9        6.71      -15.98     43.63 o 
  -7  -6   9       25.11       52.68     43.47 o 
  -6  -6   9       88.44      120.91    102.12 o 
  -5  -6   9     1097.05     1120.67     43.65 o 
  -4  -6   9       61.80      102.54     44.95 o 
  -3  -6   9     1001.27      983.51     48.39 o 
  -2  -6   9      233.00      267.07     47.08 o 
  -1  -6   9     1520.72     1488.94    182.98 o 
   0  -6   9       58.29       38.09     53.03 o 
   1  -6   9     2958.31     3368.78     60.61 o 
   2  -6   9       70.00      108.43     52.52 o 
   3  -6   9       56.30      135.91     42.51 o 
   4  -6   9        2.44       38.92     41.19 o 
   5  -6   9     1297.21     1315.52     41.58 o 
   6  -6   9        2.70       -9.08     73.91 o 
   7  -6   9        3.36      -23.05     44.43 o 
   8  -6   9        3.24       20.48     60.30 o 
   9  -6   9       88.22       29.18     45.64 o 
  10  -6   9        5.38       72.33     68.08 o 
  11  -6   9        1.55       50.20     74.89 o 
 -13  -5   9        1.79      105.85     52.81 o 
 -12  -5   9       10.84      -49.99     49.99 o 
 -11  -5   9       63.13       62.16     61.76 o 
 -10  -5   9       86.31       -0.81     47.61 o 
  -9  -5   9        3.75      -35.00     58.84 o 
  -8  -5   9       60.71       30.05     83.64 o 
  -7  -5   9      650.83      589.77     42.50 o 
  -6  -5   9      332.36      359.93     92.89 o 
  -5  -5   9       69.48       55.86     40.19 o 
  -4  -5   9       35.75       75.61     41.57 o 
  -3  -5   9     2586.31     2123.89    140.72 o 
  -2  -5   9     2026.79     2003.71    231.72 o 
  -1  -5   9      295.06      257.58     60.79 o 
   0  -5   9      106.89       42.09     49.83 o 
   1  -5   9      686.11      666.15     52.35 o 
   2  -5   9      817.61      811.35     47.88 o 
   3  -5   9      210.70      212.03     51.55 o 
   4  -5   9      234.40      214.14     38.27 o 
   5  -5   9        2.56      -52.61     88.99 o 
   6  -5   9       74.07       28.58     41.36 o 
   7  -5   9       43.60       55.80     42.22 o 
   8  -5   9       23.16       23.94     42.51 o 
   9  -5   9       20.59       63.34     47.17 o 
  10  -5   9        1.90       24.65     75.37 o 
  11  -5   9        1.77      -45.43     47.83 o 
 -13  -4   9       11.40      -49.76     49.76 o 
 -12  -4   9        8.83     -112.81    112.81 o 
 -11  -4   9       10.40      -10.90     46.70 o 
 -10  -4   9       87.90       58.59     53.00 o 
  -9  -4   9        7.95       83.68     48.14 o 
  -8  -4   9      478.36      524.80     90.95 o 
  -7  -4   9      125.66      131.12     54.46 o 
  -6  -4   9      667.17      680.44     40.52 o 
  -5  -4   9       33.90       81.69     39.89 o 
  -4  -4   9     1779.34     1660.17     43.30 o 
  -3  -4   9      249.46      241.13     41.20 o 
  -2  -4   9       12.44      -29.64     43.47 o 
  -1  -4   9      640.44      621.14     47.09 o 
   0  -4   9     1610.34     1551.08    121.68 o 
   1  -4   9      207.49      228.57     47.91 o 
   2  -4   9      124.44      129.94     43.45 o 
   3  -4   9       44.69       59.88     41.97 o 
   4  -4   9      192.61      221.54     38.32 o 
   5  -4   9       80.81      104.87     76.83 o 
   6  -4   9      418.00      390.21     40.65 o 
   7  -4   9       12.60       83.70     66.62 o 
   8  -4   9        9.91       20.10     43.87 o 
   9  -4   9       12.63       -6.34     46.47 o 
  10  -4   9       61.90       31.62     58.84 o 
  11  -4   9        8.83       23.77     46.68 o 
  12  -4   9        1.11      -28.39     59.81 o 
 -13  -3   9       15.39       39.47    123.03 o 
 -12  -3   9       21.40      -50.12     50.12 o 
 -11  -3   9      147.46      125.74     45.08 o 
 -10  -3   9       63.27      136.13     44.26 o 
  -9  -3   9      159.76      145.97     43.34 o 
  -8  -3   9      321.01      244.56     41.68 o 
  -7  -3   9      990.71      938.01     60.32 o 
  -6  -3   9      277.19      278.54     77.33 o 
  -5  -3   9      661.31      717.03     40.57 o 
  -4  -3   9     1924.98     1883.48     43.35 o 
  -3  -3   9     2169.76     1958.97    203.02 o 
  -2  -3   9     3016.68     3043.16    220.18 o 
  -1  -3   9      680.38      661.03     71.02 o 
   0  -3   9     1389.65     1497.58     53.53 o 
   1  -3   9     1597.58     1742.33     49.58 o 
   2  -3   9     1206.26     1200.81     62.28 o 
   3  -3   9     1008.90     1129.19     45.25 o 
   4  -3   9       40.05       41.28     37.25 o 
   5  -3   9       58.64      103.19     57.38 o 
   6  -3   9      208.68      158.59     40.12 o 
   7  -3   9       42.67       24.53     40.91 o 
   8  -3   9       31.40       -9.04     42.37 o 
   9  -3   9        4.51      -56.89     56.89 o 
  10  -3   9        4.46      -87.89    150.26 o 
  11  -3   9       18.72      -20.25     77.32 o 
  12  -3   9        0.46       -8.60     95.79 o 
 -13  -2   9        8.47       28.01     50.47 o 
 -12  -2   9       66.51      105.48     55.44 o 
 -11  -2   9       39.22      -43.32     43.32 o 
 -10  -2   9        9.00       -8.09     41.26 o 
  -9  -2   9      148.78      119.15     99.20 o 
  -8  -2   9      429.61      386.49     77.33 o 
  -7  -2   9       31.54        9.40     92.39 o 
  -6  -2   9     1296.34     1209.95     40.14 o 
  -5  -2   9     1469.35     1523.94     75.43 o 
  -4  -2   9      814.61      833.82     34.01 o 
  -3  -2   9      464.71      388.80     40.82 o 
  -2  -2   9      446.38      369.84     34.00 o 
  -1  -2   9      506.37      525.31     43.32 o 
   0  -2   9       12.45       65.91     44.64 o 
   1  -2   9     1769.54     1750.12     88.11 o 
   2  -2   9     1413.87     1483.91     46.23 o 
   3  -2   9      358.19      379.47     33.31 o 
   4  -2   9        6.23       45.22     35.76 o 
   5  -2   9      227.31      198.49     37.12 o 
   6  -2   9       14.63      -22.30     32.71 o 
   7  -2   9      129.91      193.04     41.25 o 
   8  -2   9       22.28       14.28     42.29 o 
   9  -2   9       59.56       52.31     43.66 o 
  10  -2   9       36.30       -5.66     44.85 o 
  11  -2   9        2.50      -23.83     47.45 o 
  12  -2   9        2.58      -17.23     98.23 o 
 -13  -1   9        8.79      -44.39     49.46 o 
 -12  -1   9       13.52      -50.57     50.57 o 
 -11  -1   9       30.35       25.00     47.65 o 
 -10  -1   9      300.73      266.58     42.49 o 
  -9  -1   9      189.93       56.89     40.30 o 
  -8  -1   9       62.56       35.76     93.85 o 
  -7  -1   9       47.50       -3.28     67.59 o 
  -6  -1   9      110.10      156.42     30.49 o 
  -5  -1   9      443.08      390.93     39.40 o 
  -4  -1   9     2123.72     2015.10     93.96 o 
  -3  -1   9     2613.10     2473.18    209.42 o 
  -2  -1   9     2021.45     1974.18    175.76 o 
  -1  -1   9       44.18       23.80     41.25 o 
   0  -1   9     2138.21     2003.06     94.46 o 
   1  -1   9       91.29       45.44     43.47 o 
   2  -1   9      311.75      301.71     97.27 o 
   3  -1   9      148.77      134.21     40.09 o 
   4  -1   9     2499.73     2446.94    164.07 o 
   5  -1   9      495.70      454.63     37.14 o 
   6  -1   9      781.07      727.50     50.59 o 
   7  -1   9        3.50       10.10     70.02 o 
   8  -1   9      120.55      -42.98     42.98 o 
   9  -1   9        8.43      -42.62     42.62 o 
  10  -1   9        0.14       44.74     46.08 o 
  11  -1   9        0.14      -26.30     64.19 o 
  12  -1   9        2.26      116.21     51.06 o 
 -13   0   9       49.24       41.38     48.39 o 
 -12   0   9        0.46       49.15     44.85 o 
 -11   0   9      281.74      203.45     51.06 o 
 -10   0   9       45.26      156.09     41.50 o 
  -9   0   9        8.74      124.56     40.50 o 
  -8   0   9       21.17       -3.28     39.04 o 
  -7   0   9     1978.98     2117.75     41.30 o 
  -6   0   9       55.54       48.56     51.55 o 
  -5   0   9      114.47      167.28     30.34 o 
  -4   0   9       14.06        1.25     36.79 o 
  -3   0   9     2534.39     2234.92    289.76 o 
  -2   0   9        0.44       27.84     38.81 o 
  -1   0   9     7069.68     7124.91    452.30 o 
   0   0   9      228.08      224.31     45.23 o 
   1   0   9     1857.15     1624.65     45.13 o 
   2   0   9       31.89       90.71     41.31 o 
   3   0   9     1557.49     1635.58     57.91 o 
   4   0   9      191.55      141.03     28.79 o 
   5   0   9      107.04       73.33     44.25 o 
   6   0   9        3.99       28.20     37.82 o 
   7   0   9      329.80      278.50     38.75 o 
   8   0   9       23.83        8.49     40.01 o 
   9   0   9      101.67      117.11     65.16 o 
  10   0   9        0.10      -22.68     84.61 o 
  11   0   9       61.96       46.87     48.30 o 
  12   0   9        1.83        5.40    113.30 o 
 -13   1   9        6.03       90.60     48.73 o 
 -12   1   9       15.05      -42.57     42.57 o 
 -11   1   9       35.71       59.33     53.49 o 
 -10   1   9      306.71      318.63     71.98 o 
  -9   1   9      195.42      196.53     41.82 o 
  -8   1   9       58.23       53.13     51.55 o 
  -7   1   9       48.30       64.07     37.25 o 
  -6   1   9       59.06       45.80     29.45 o 
  -5   1   9      442.40      467.26     36.07 o 
  -4   1   9     2001.94     1925.71     95.90 o 
  -3   1   9     2618.22     2479.15    322.40 o 
  -2   1   9     2163.61     2146.22    135.36 o 
  -1   1   9       96.32      133.09     37.81 o 
   0   1   9     2060.83     2044.97    106.63 o 
   1   1   9       51.01       71.46     31.15 o 
   2   1   9      330.03      327.00     39.69 o 
   3   1   9      200.24      199.94     38.27 o 
   4   1   9     2459.20     2482.50    146.06 o 
   5   1   9      497.61      444.07     71.01 o 
   6   1   9      781.12      770.72     36.48 o 
   7   1   9        7.94       53.58     42.31 o 
   8   1   9      115.08       94.04     41.82 o 
   9   1   9        6.06      -21.19     40.12 o 
  10   1   9        0.38      -61.54    147.34 o 
  11   1   9        0.61       78.30    102.12 o 
  12   1   9        2.24      -53.86     53.86 o 
 -13   2   9        7.94       41.04     45.33 o 
 -12   2   9       59.86      111.09     43.47 o 
 -11   2   9       38.43       19.91     40.71 o 
 -10   2   9       11.45       70.81     37.25 o 
  -9   2   9      140.06      115.87     37.53 o 
  -8   2   9      429.04      425.41     36.97 o 
  -7   2   9       31.04       73.02     35.44 o 
  -6   2   9     1254.57     1177.16     74.93 o 
  -5   2   9     1547.56     1642.72     37.83 o 
  -4   2   9      847.81      897.08     71.51 o 
  -3   2   9      467.93      419.64     81.72 o 
  -2   2   9      501.79      457.68     36.38 o 
  -1   2   9      251.04      228.41     37.44 o 
   0   2   9       16.10       -5.12     38.49 o 
   1   2   9     1755.16     1642.72     41.40 o 
   2   2   9     1382.27     1417.42     39.98 o 
   3   2   9      409.66      436.02     77.33 o 
   4   2   9        4.61        2.43     34.04 o 
   5   2   9      233.73      275.71     33.70 o 
   6   2   9       35.04       10.86     34.72 o 
   7   2   9      131.00      106.08     45.23 o 
   8   2   9       17.93       58.91     50.57 o 
   9   2   9       57.92       22.85     40.30 o 
  10   2   9       39.88      120.69     55.92 o 
  11   2   9        1.57      -48.73     48.73 o 
  12   2   9        2.92       -9.90     56.11 o 
 -13   3   9       15.77       54.32     48.14 o 
 -12   3   9       20.72      -33.47     40.83 o 
 -11   3   9      151.00       70.16     38.49 o 
 -10   3   9       84.45       67.95     52.03 o 
  -9   3   9      158.89      172.02     44.74 o 
  -8   3   9      318.31      268.62     90.94 o 
  -7   3   9      990.73      981.56     44.27 o 
  -6   3   9      287.65      256.69     27.80 o 
  -5   3   9      665.88      694.69     34.31 o 
  -4   3   9     1946.27     1907.13     37.15 o 
  -3   3   9     2250.94     2060.45    210.33 o 
  -2   3   9     3091.19     3072.23     95.97 o 
  -1   3   9      731.77      653.16     36.76 o 
   0   3   9     1461.36     1607.42     44.29 o 
   1   3   9     1709.04     1868.08     69.61 o 
   2   3   9     1242.79     1108.96     52.55 o 
   3   3   9     1078.59      991.59     69.09 o 
   4   3   9       53.23       52.37     33.31 o 
   5   3   9       55.56      130.02     33.35 o 
   6   3   9      201.54      205.12     33.07 o 
   7   3   9       43.42       32.23     34.36 o 
   8   3   9       30.19      -13.49     66.13 o 
   9   3   9        3.21       26.95     99.69 o 
  10   3   9        4.08        1.57     42.51 o 
  11   3   9       21.25       50.39     65.65 o 
  12   3   9        0.70        6.37    118.65 o 
 -13   4   9       10.82       67.99     43.57 o 
 -12   4   9        3.20      -47.56     90.93 o 
 -11   4   9       14.06       49.97     39.13 o 
 -10   4   9       91.83       14.70     53.49 o 
  -9   4   9        7.54      -34.60     34.60 o 
  -8   4   9      460.71      491.41     28.61 o 
  -7   4   9      135.98      155.37     33.91 o 
  -6   4   9      664.89      623.19     32.24 o 
  -5   4   9       32.36       22.29     32.62 o 
  -4   4   9     1731.76     1677.55     61.81 o 
  -3   4   9      257.82      219.22     33.68 o 
  -2   4   9       36.50       51.61     42.31 o 
  -1   4   9      636.80      631.98     36.98 o 
   0   4   9     1581.84     1497.58     39.53 o 
   1   4   9      199.84      186.84     39.39 o 
   2   4   9      129.96      120.67     33.60 o 
   3   4   9       43.60        1.95     40.85 o 
   4   4   9      169.63      173.40     33.22 o 
   5   4   9       73.00      102.49     32.30 o 
   6   4   9      426.40      386.42     46.20 o 
   7   4   9       11.06      -30.15     46.68 o 
   8   4   9        5.30      -26.23     36.79 o 
   9   4   9       12.48       23.01     78.29 o 
  10   4   9       63.20       67.85     43.69 o 
  11   4   9        7.48      -49.11     49.11 o 
  12   4   9        1.38      -56.30     56.30 o 
 -13   5   9        1.94       95.92     42.65 o 
 -12   5   9        8.26      -39.73     39.73 o 
 -11   5   9       62.91       98.58     35.96 o 
 -10   5   9       87.70      144.14     75.37 o 
  -9   5   9        2.80       73.43     54.46 o 
  -8   5   9       58.60       90.79     31.54 o 
  -7   5   9      655.06      665.03     71.99 o 
  -6   5   9      354.92      373.89     31.84 o 
  -5   5   9       62.51       74.89     30.95 o 
  -4   5   9       39.23       59.69     34.04 o 
  -3   5   9     2552.23     2217.52    160.68 o 
  -2   5   9     2026.94     2014.70     38.86 o 
  -1   5   9      255.79      223.68     36.28 o 
   0   5   9       99.04      136.13     35.28 o 
   1   5   9      693.22      717.54     53.51 o 
   2   5   9      801.44      771.13     34.11 o 
   3   5   9      178.37      123.52     41.82 o 
   4   5   9      226.92      247.04     32.40 o 
   5   5   9        2.19        7.76     30.85 o 
   6   5   9       74.19       50.64     31.93 o 
   7   5   9       35.94        3.77     31.61 o 
   8   5   9       23.73       40.89     34.30 o 
   9   5   9       20.52      -39.60     39.60 o 
  10   5   9        0.46       42.31     94.82 o 
  11   5   9        0.53      -79.26     79.26 o 
 -13   6   9       36.35        0.94     39.95 o 
 -12   6   9        0.07       42.68     36.45 o 
 -11   6   9        3.96       73.84     35.44 o 
 -10   6   9        6.87      -51.45     91.42 o 
  -9   6   9      285.15      302.61     47.17 o 
  -8   6   9       10.53      -31.28     31.28 o 
  -7   6   9       27.68       85.68     30.60 o 
  -6   6   9       69.75       77.90     30.55 o 
  -5   6   9     1121.65     1147.19     33.00 o 
  -4   6   9       66.21      110.02     30.95 o 
  -3   6   9      998.28      983.17     34.05 o 
  -2   6   9      197.30      205.24     34.73 o 
  -1   6   9     1516.15     1574.46     38.52 o 
   0   6   9       47.26       57.90     34.35 o 
   1   6   9     2913.33     3110.58    190.41 o 
   2   6   9       59.70       84.15     30.84 o 
   3   6   9       49.13       35.98     40.85 o 
   4   6   9        3.75      -22.74     31.97 o 
   5   6   9     1268.65     1332.37    129.41 o 
   6   6   9        1.96      -31.15     31.15 o 
   7   6   9        3.71       10.45     35.01 o 
   8   6   9        4.82        6.53     54.46 o 
   9   6   9       88.76      127.37     37.66 o 
  10   6   9        4.65       66.68     40.80 o 
  11   6   9        1.10       20.97     45.80 o 
 -12   7   9       22.52       37.26     36.21 o 
 -11   7   9       71.16      133.43     39.87 o 
 -10   7   9      150.34      173.66     79.27 o 
  -9   7   9        7.80       22.97     51.54 o 
  -8   7   9       64.26       49.09     31.24 o 
  -7   7   9      725.89      667.55     30.75 o 
  -6   7   9      821.52      865.45     31.62 o 
  -5   7   9        1.90       32.46     29.22 o 
  -4   7   9       16.97       56.36     31.28 o 
  -3   7   9     2577.01     2409.22     83.25 o 
  -2   7   9     1382.90     1305.37    102.19 o 
  -1   7   9      480.89      503.85     41.35 o 
   0   7   9      386.19      453.91     34.82 o 
   1   7   9     1087.73     1133.37     34.13 o 
   2   7   9      556.70      579.17     42.32 o 
   3   7   9      324.43      394.33     60.31 o 
   4   7   9      170.48      196.00     30.84 o 
   5   7   9       58.82       44.28     31.15 o 
   6   7   9       72.85      124.01     31.15 o 
   7   7   9      172.93      238.66     66.62 o 
   8   7   9       53.78       58.54     32.92 o 
   9   7   9        1.29       19.51     37.62 o 
  10   7   9        0.35      -42.47     42.53 o 
  11   7   9        3.37       29.34     49.76 o 
 -12   8   9        9.78       33.65     37.65 o 
 -11   8   9       40.19       -9.24     63.22 o 
 -10   8   9       26.84      -14.75     35.51 o 
  -9   8   9        8.05      -11.38     32.12 o 
  -8   8   9      238.90      235.06     32.99 o 
  -7   8   9      166.73      185.38     30.86 o 
  -6   8   9      289.94      288.46     32.10 o 
  -5   8   9       96.93       72.97     30.17 o 
  -4   8   9     1042.51     1182.85     52.54 o 
  -3   8   9      347.40      381.37     35.30 o 
  -2   8   9       81.63       91.74     36.96 o 
  -1   8   9      566.82      581.82     37.56 o 
   0   8   9     1182.60     1337.52     35.03 o 
   1   8   9      165.56      173.53     36.21 o 
   2   8   9       13.73       29.18     37.93 o 
   3   8   9       49.04       80.45     32.84 o 
   4   8   9      342.16      384.66     35.02 o 
   5   8   9      140.90      146.09     31.93 o 
   6   8   9       92.44      102.12     30.17 o 
   7   8   9      160.26      142.58     33.18 o 
   8   8   9        3.28       30.88     39.39 o 
   9   8   9        5.91      -35.17     58.84 o 
  10   8   9       33.34       28.03     40.71 o 
  11   8   9        1.24      -15.54     49.28 o 
 -12   9   9        0.30       22.11     44.74 o 
 -11   9   9      118.85      120.17     34.20 o 
 -10   9   9       11.47       21.12     34.30 o 
  -9   9   9      145.30      178.78     32.66 o 
  -8   9   9      216.60      250.99     32.24 o 
  -7   9   9      140.45      227.04     54.46 o 
  -6   9   9       67.54       84.69     31.01 o 
  -5   9   9      541.96      613.68     37.53 o 
  -4   9   9      507.34      590.26     34.31 o 
  -3   9   9      633.02      701.00     46.21 o 
  -2   9   9      263.81      275.56     34.51 o 
  -1   9   9     1069.37     1069.54     37.77 o 
   0   9   9      632.38      724.20     34.04 o 
   1   9   9       60.70       62.24     30.95 o 
   2   9   9      771.35      785.09     37.94 o 
   3   9   9      251.40      282.31     39.39 o 
   4   9   9       15.57       16.21     29.47 o 
   5   9   9       94.04       82.05     34.04 o 
   6   9   9        7.06       22.50     31.61 o 
   7   9   9       47.97       51.65     31.24 o 
   8   9   9       11.91       16.14     32.66 o 
   9   9   9        9.55      -53.15    105.03 o 
  10   9   9       12.43      -26.81     44.25 o 
  11   9   9       10.78       47.65     52.52 o 
 -11  10   9       24.14       54.20     42.79 o 
 -10  10   9       18.88      -24.81     33.99 o 
  -9  10   9       27.37      -11.80     34.53 o 
  -8  10   9      158.07       93.83     38.35 o 
  -7  10   9       14.23       -0.49     36.47 o 
  -6  10   9      232.05      267.36     36.64 o 
  -5  10   9      222.33      261.04     38.42 o 
  -4  10   9      134.29      208.49     33.36 o 
  -3  10   9        3.93        3.76     56.89 o 
  -2  10   9      246.85      215.13     36.56 o 
  -1  10   9      468.88      401.16     54.96 o 
   0  10   9       14.14       38.35     27.48 o 
   1  10   9        5.21       34.02     28.41 o 
   2  10   9       62.43       36.96     35.01 o 
   3  10   9      126.93       90.25     29.42 o 
   4  10   9       10.92      -20.03     29.63 o 
   5  10   9        9.95       13.55     29.44 o 
   6  10   9      114.57      109.16     30.32 o 
   7  10   9       69.60       27.36     30.74 o 
   8  10   9        8.76       28.89     30.23 o 
   9  10   9        1.71       -3.48     32.53 o 
  10  10   9        0.98       11.62     37.39 o 
 -11  11   9        0.29       18.79     32.56 o 
 -10  11   9       42.08       22.18     35.98 o 
  -9  11   9        7.69       19.93     51.54 o 
  -8  11   9       34.12       -3.65     35.41 o 
  -7  11   9       85.74      176.45     36.83 o 
  -6  11   9       42.30        1.61     35.71 o 
  -5  11   9       71.18       87.90     35.27 o 
  -4  11   9      160.78      235.93     40.71 o 
  -3  11   9      584.48      648.57     43.77 o 
  -2  11   9       74.61      134.30     35.37 o 
  -1  11   9      190.32      155.91     32.30 o 
   0  11   9       96.08      105.51     30.60 o 
   1  11   9      120.15      163.39     40.85 o 
   2  11   9       27.73       31.12     30.15 o 
   3  11   9      116.12      127.62     25.09 o 
   4  11   9       96.91      103.86     27.28 o 
   5  11   9       50.18       54.87     51.55 o 
   6  11   9        5.23       28.35     28.17 o 
   7  11   9       26.41       26.58     65.65 o 
   8  11   9        0.46       23.90     34.04 o 
   9  11   9        4.84       16.26     30.23 o 
  10  11   9        0.16       74.38     34.81 o 
 -11  12   9       24.31       41.01     35.61 o 
 -10  12   9       25.47       -9.81     33.39 o 
  -9  12   9        1.48       33.73     35.93 o 
  -8  12   9       19.33       57.52     36.79 o 
  -7  12   9      107.66      220.25     43.28 o 
  -6  12   9       32.33       86.22     38.79 o 
  -5  12   9      135.92       94.29     61.76 o 
  -4  12   9       17.26      -15.21     36.96 o 
  -3  12   9      275.09      345.24     94.83 o 
  -2  12   9      240.87      257.97     44.25 o 
  -1  12   9      225.18      201.44     30.17 o 
   0  12   9       36.03       11.56     26.71 o 
   1  12   9      227.11      293.73     42.80 o 
   2  12   9      121.13      151.86     39.39 o 
   3  12   9       42.71       15.01     27.28 o 
   4  12   9       27.25       20.68     27.97 o 
   5  12   9       42.67       78.62     28.04 o 
   6  12   9        5.68      -28.38     28.38 o 
   7  12   9       17.23       18.04     30.32 o 
   8  12   9       13.98      -11.18     33.01 o 
   9  12   9        0.16      -34.38     34.38 o 
 -10  13   9        1.89        1.19     35.98 o 
  -9  13   9       13.45       33.77     33.22 o 
  -8  13   9        7.68       44.83     54.95 o 
  -7  13   9       71.58       83.61     31.28 o 
  -6  13   9      117.47      151.67     46.68 o 
  -5  13   9       27.47       20.94     31.78 o 
  -4  13   9       83.56       99.08     31.78 o 
  -3  13   9        7.93       -1.29     32.99 o 
  -2  13   9       48.77       95.97     31.93 o 
  -1  13   9       13.45        3.82     30.23 o 
   0  13   9      115.99      128.38     43.77 o 
   1  13   9      116.52      124.65     32.53 o 
   2  13   9       26.48       57.87     32.32 o 
   3  13   9       12.56       -1.70     31.61 o 
   4  13   9       21.87       37.57     28.24 o 
   5  13   9        3.66       -4.33     28.49 o 
   6  13   9       10.83       48.57     27.85 o 
   7  13   9       10.76       -0.95     33.35 o 
   8  13   9       17.21       -1.20     34.04 o 
   9  13   9        2.59       31.78     32.62 o 
 -10  14   9        2.09      -10.98     36.06 o 
  -9  14   9       10.40      -23.61     32.82 o 
  -8  14   9       22.01       14.56     34.04 o 
  -7  14   9        7.33        4.18     34.04 o 
  -6  14   9       17.55       97.84     32.92 o 
  -5  14   9       48.56       89.11     31.24 o 
  -4  14   9       21.63        3.46     31.84 o 
  -3  14   9       15.44       29.47     33.99 o 
  -2  14   9       22.56       45.61     34.72 o 
  -1  14   9       82.60      141.02     45.71 o 
   0  14   9       11.51       13.62     48.63 o 
   1  14   9       69.31       68.25     51.55 o 
   2  14   9       17.11       16.53     31.63 o 
   3  14   9        5.68        9.66     32.30 o 
   4  14   9        5.38       -3.06     32.30 o 
   5  14   9       35.01       82.58     31.97 o 
   6  14   9        4.70       -3.17     30.58 o 
   7  14   9        6.19      -10.11     30.60 o 
   8  14   9        0.25       -6.46     34.20 o 
  -9  15   9        5.81       -2.46     36.43 o 
  -8  15   9       31.00       12.78     35.05 o 
  -7  15   9       73.65       82.95     34.72 o 
  -6  15   9       30.30       53.27     32.92 o 
  -5  15   9       25.91       35.89     33.35 o 
  -4  15   9       93.07      139.47     34.60 o 
  -3  15   9       84.31      120.29     37.48 o 
  -2  15   9       84.38      134.21     51.55 o 
  -1  15   9       61.02       93.37     52.52 o 
   0  15   9       13.87       20.42     36.45 o 
   1  15   9       51.15       53.17     35.74 o 
   2  15   9       27.74       42.00     35.29 o 
   3  15   9       49.76       93.99     36.27 o 
   4  15   9        1.12        5.60     34.36 o 
   5  15   9        1.39       15.19     34.72 o 
   6  15   9        1.13       12.16     33.70 o 
   7  15   9        8.65       60.30     33.22 o 
   8  15   9        0.88       75.86     52.52 o 
  -8  16   9       31.31       33.21     43.76 o 
  -7  16   9        5.42      -14.29     36.10 o 
  -6  16   9       25.10       51.87     37.36 o 
  -5  16   9        3.27       -9.73     38.51 o 
  -4  16   9      166.68      271.31     40.42 o 
  -3  16   9        3.77       18.48     53.49 o 
  -2  16   9       12.76      -20.42     58.35 o 
  -1  16   9        0.94       13.92     44.26 o 
   0  16   9      218.25      353.44     47.45 o 
   1  16   9        4.93       -0.93     43.87 o 
   2  16   9        9.14       33.91     41.50 o 
   3  16   9        0.61        0.97     39.89 o 
   4  16   9       64.81       59.88     38.05 o 
   5  16   9        2.68       37.81     37.80 o 
   6  16   9        8.30        1.99     37.12 o 
   7  16   9        0.27        0.06     38.81 o 
  -7  17   9       17.40       39.62     43.57 o 
  -6  17   9        3.79        9.00     42.99 o 
  -5  17   9       11.18      -25.57     46.50 o 
  -4  17   9        6.93       26.26     64.19 o 
  -3  17   9       44.22       51.55     68.08 o 
  -2  17   9       12.19       25.78     61.55 o 
   2  17   9       38.62       60.80     62.57 o 
   3  17   9       11.33       11.12     47.44 o 
   4  17   9        9.44       18.35     45.73 o 
   5  17   9        0.19       -7.09     44.26 o 
   6  17   9        5.02       30.07     43.26 o 
  -6  18   9        3.55       49.60     68.08 o 
  -5  18   9       10.82       39.87     73.91 o 
   5  18   9        6.32       29.14     57.75 o 
  -5 -18  10        6.02       -5.84     55.43 o 
  -4 -18  10        8.47       17.51     58.35 o 
   3 -18  10        2.07        8.95     48.08 o 
   4 -18  10        1.72        4.05     41.50 o 
  -7 -17  10        3.15       18.91     36.14 o 
  -6 -17  10        9.18        7.13     34.11 o 
  -5 -17  10       20.62       10.27     33.41 o 
  -4 -17  10        5.45        6.26     37.62 o 
  -3 -17  10        2.73        3.89     45.71 o 
   1 -17  10       10.83       -8.21     41.60 o 
   2 -17  10        2.95       -1.06     36.79 o 
   3 -17  10        7.30       15.48     33.68 o 
   4 -17  10        0.94      -11.67     33.01 o 
   5 -17  10        1.57      -10.20     34.36 o 
  -8 -16  10        3.22        7.81     29.44 o 
  -7 -16  10       33.02      -25.78     30.24 o 
  -6 -16  10       21.30       21.08     30.05 o 
  -5 -16  10        2.51       -5.64     29.91 o 
  -4 -16  10        1.75      -11.45     29.17 o 
  -3 -16  10      110.59       23.75     31.53 o 
  -2 -16  10       29.27       -6.03     24.82 o 
  -1 -16  10        0.84       -7.78     33.70 o 
   0 -16  10        8.10       -5.84     30.95 o 
   1 -16  10       61.07       16.05     30.26 o 
   2 -16  10       13.60       20.40     29.55 o 
   3 -16  10        1.48       18.03     28.09 o 
   4 -16  10        6.17        1.95     29.55 o 
   5 -16  10       13.74      -24.22     29.91 o 
   6 -16  10        0.06       12.63     30.60 o 
  -9 -15  10       11.69     -109.90    119.62 o 
  -8 -15  10        6.05      -14.59     39.77 o 
  -7 -15  10        0.14      -14.07     38.65 o 
  -6 -15  10       58.09       -4.39     37.32 o 
  -5 -15  10       44.83        6.85     26.47 o 
  -4 -15  10       11.97      -10.03     25.04 o 
  -3 -15  10       35.92        2.43     26.82 o 
  -2 -15  10       70.88        0.76     25.33 o 
  -1 -15  10       61.07        1.90     21.88 o 
   0 -15  10       10.09      -14.84     26.71 o 
   1 -15  10       29.28       13.50     27.11 o 
   2 -15  10       54.93       14.62     27.79 o 
   3 -15  10        6.70        7.60     27.85 o 
   4 -15  10        1.08        4.94     34.04 o 
   5 -15  10       21.06        2.97     26.42 o 
   6 -15  10       15.29      -10.21     28.20 o 
   7 -15  10        0.80        1.60     30.23 o 
  -9 -14  10       18.40       -4.41     75.62 o 
  -8 -14  10       12.69      -56.65     79.97 o 
  -7 -14  10       24.03       29.03     82.90 o 
  -6 -14  10       21.27      -45.79     82.69 o 
  -5 -14  10      106.56       88.09     82.80 o 
  -4 -14  10       28.20      -32.21     70.19 o 
  -3 -14  10       10.10       -8.30     49.92 o 
  -2 -14  10       46.30        8.90     34.71 o 
  -1 -14  10      145.94       62.87     30.85 o 
   0 -14  10       12.50       11.02     26.16 o 
   1 -14  10        3.43      -14.84     25.04 o 
   2 -14  10       30.18        6.30     23.72 o 
   3 -14  10       60.32       40.45     24.41 o 
   4 -14  10        6.31        7.97     24.04 o 
   5 -14  10        4.11      -15.80     22.34 o 
   6 -14  10        4.21        1.66     33.55 o 
   7 -14  10        5.86       14.39     25.73 o 
   8 -14  10        0.43       11.67     46.68 o 
 -10 -13  10        3.10        1.40    106.32 o 
  -9 -13  10        6.77      146.57    111.75 o 
  -8 -13  10       16.08      -47.76     97.62 o 
  -7 -13  10       50.56      -44.38    152.69 o 
  -6 -13  10       14.11      -46.48     97.85 o 
  -5 -13  10       50.88       42.15     89.89 o 
  -4 -13  10       51.24       58.12    117.19 o 
  -3 -13  10       99.89      133.56     83.39 o 
  -2 -13  10        4.15        6.15     62.34 o 
  -1 -13  10       62.84       65.29     54.05 o 
   0 -13  10      159.02       54.63     38.90 o 
   1 -13  10       37.53       15.69     30.22 o 
   2 -13  10       56.82       12.01     28.27 o 
   3 -13  10       49.45       19.22     26.38 o 
   4 -13  10        1.95        9.02     29.14 o 
   5 -13  10        4.28      -30.34     30.34 o 
   6 -13  10       13.05       -4.86     30.92 o 
   7 -13  10        5.23        3.76     62.24 o 
   8 -13  10        0.21      -11.49     39.02 o 
 -10 -12  10       57.11       31.33     93.88 o 
  -9 -12  10       13.41      -25.69     96.51 o 
  -8 -12  10       14.07       36.69     94.71 o 
  -7 -12  10       23.93       33.69     85.27 o 
  -6 -12  10      163.23      124.74     97.30 o 
  -5 -12  10       21.61        2.70     84.82 o 
  -4 -12  10      143.74      112.69     95.80 o 
  -3 -12  10       75.62       89.16     81.05 o 
  -2 -12  10      325.66      322.44    104.07 o 
  -1 -12  10       31.27       41.70     79.45 o 
   0 -12  10      258.38      136.55     68.69 o 
   1 -12  10       60.08       43.05     45.54 o 
   2 -12  10       45.98       38.32     48.39 o 
   3 -12  10        4.41       -7.78     46.38 o 
   4 -12  10      162.69       66.03     49.82 o 
   5 -12  10       34.18        3.20     40.77 o 
   6 -12  10        5.89       52.08     39.98 o 
   7 -12  10       32.18      -13.87     37.29 o 
   8 -12  10       13.42       96.47    110.38 o 
   9 -12  10        0.59      -30.64     38.41 o 
 -11 -11  10        0.48     -132.75    132.75 o 
 -10 -11  10       18.20       81.31    170.19 o 
  -9 -11  10        5.58      -56.96     85.40 o 
  -8 -11  10       31.80      -29.94     80.38 o 
  -7 -11  10       59.12       42.38     82.39 o 
  -6 -11  10       32.13      107.95     88.76 o 
  -5 -11  10       46.94       -8.75     79.63 o 
  -4 -11  10      217.92      246.24     90.40 o 
  -3 -11  10      164.20      346.16     90.28 o 
  -2 -11  10      135.95      211.36     80.38 o 
  -1 -11  10       20.09       75.37     84.59 o 
   0 -11  10       31.67       33.90     80.54 o 
   1 -11  10       53.24      -21.74     66.48 o 
   2 -11  10      131.50       92.67     61.32 o 
   3 -11  10       27.19        6.66     65.16 o 
   4 -11  10        6.91       92.92     56.73 o 
   5 -11  10       12.84      -58.38     58.38 o 
   6 -11  10       14.50      -50.65     57.02 o 
   7 -11  10      117.74       90.47     83.64 o 
   8 -11  10        2.75       38.48     46.95 o 
   9 -11  10       28.70       58.12     47.17 o 
 -11 -10  10       31.29       69.36     74.61 o 
 -10 -10  10        4.57      -36.17     74.26 o 
  -9 -10  10      177.59      164.27     90.45 o 
  -8 -10  10       10.73       17.85     72.32 o 
  -7 -10  10      143.12       45.28     67.42 o 
  -6 -10  10      148.53      270.34     72.64 o 
  -5 -10  10      448.97      637.05    120.13 o 
  -4 -10  10       11.67        6.22     74.52 o 
  -3 -10  10      386.79      404.55    168.76 o 
  -2 -10  10      107.49      -27.22     70.74 o 
  -1 -10  10     1543.75     1739.59    210.20 o 
   0 -10  10       23.14      -21.26     72.90 o 
   1 -10  10      114.16      100.02     72.46 o 
   2 -10  10       32.16       -0.70    134.70 o 
   3 -10  10      309.89      391.66     60.80 o 
   4 -10  10       12.07       10.43     54.39 o 
   5 -10  10        8.28       23.22     55.01 o 
   6 -10  10       10.17       -9.05     52.84 o 
   7 -10  10       16.79       15.34     55.92 o 
   8 -10  10        3.25      -29.51     66.62 o 
   9 -10  10        0.36        9.39    125.94 o 
  10 -10  10        0.33      -27.96     43.20 o 
 -12  -9  10        1.10     -121.57    121.57 o 
 -11  -9  10       25.10       45.37     69.07 o 
 -10  -9  10        0.60       -5.59     63.68 o 
  -9  -9  10       41.18      -34.19     69.05 o 
  -8  -9  10       66.91       87.87     57.74 o 
  -7  -9  10      178.89      170.73     66.14 o 
  -6  -9  10      159.39      162.11     66.62 o 
  -5  -9  10      452.17      469.85     54.52 o 
  -4  -9  10       93.35       87.19     61.67 o 
  -3  -9  10       47.44       71.01     61.33 o 
  -2  -9  10      634.73      619.34     65.66 o 
  -1  -9  10      134.24      225.55     69.21 o 
   0  -9  10       56.92      112.67     68.70 o 
   1  -9  10      643.92      637.18     69.46 o 
   2  -9  10      821.05      901.46     65.18 o 
   3  -9  10       36.23       34.69     57.87 o 
   4  -9  10        4.05      -14.96     52.33 o 
   5  -9  10       25.04       -4.52     52.87 o 
   6  -9  10      133.95      247.52     50.50 o 
   7  -9  10       78.07      137.73     48.67 o 
   8  -9  10        8.02       -5.14     50.57 o 
   9  -9  10       38.44      -10.77     45.82 o 
  10  -9  10       16.75       37.46     42.36 o 
 -12  -8  10        4.15      -65.67     65.67 o 
 -11  -8  10        0.28        4.80     60.51 o 
 -10  -8  10      121.93       66.06     98.23 o 
  -9  -8  10       28.73      -33.60     57.46 o 
  -8  -8  10        0.72       27.63     52.03 o 
  -7  -8  10      377.79      445.28    149.79 o 
  -6  -8  10       22.70       25.15     55.92 o 
  -5  -8  10        5.22      -23.83     47.45 o 
  -4  -8  10      110.13      116.66     50.84 o 
  -3  -8  10      755.78      714.86     56.55 o 
  -2  -8  10     1323.03     1217.37     73.96 o 
  -1  -8  10        8.62      -51.21     58.72 o 
   0  -8  10      262.94      369.19     69.54 o 
   1  -8  10      756.73      848.99    106.04 o 
   2  -8  10      114.78       83.54     64.11 o 
   3  -8  10        2.56       -6.70     63.70 o 
   4  -8  10      425.58      366.28     48.21 o 
   5  -8  10      203.72      144.28     46.89 o 
   6  -8  10        0.03      -24.97     78.78 o 
   7  -8  10       64.90       20.08     47.86 o 
   8  -8  10       20.51       18.48    109.41 o 
   9  -8  10       31.95      -11.82     47.38 o 
  10  -8  10       33.71      109.60     45.71 o 
 -12  -7  10        3.09      164.58     62.23 o 
 -11  -7  10       87.50       32.42     55.50 o 
 -10  -7  10       80.65      100.15     52.21 o 
  -9  -7  10       20.59      -46.02    111.36 o 
  -8  -7  10      229.32      268.88     46.42 o 
  -7  -7  10      816.39      778.14     49.70 o 
  -6  -7  10      219.38      176.13     63.22 o 
  -5  -7  10       65.01       45.30     45.33 o 
  -4  -7  10     1223.37     1250.43    123.09 o 
  -3  -7  10      400.35      406.30     77.33 o 
  -2  -7  10      222.86      229.39     55.70 o 
  -1  -7  10      338.46      381.10     63.55 o 
   0  -7  10      706.90      813.42     83.18 o 
   1  -7  10      107.57      147.57     58.18 o 
   2  -7  10      174.03      172.45     54.69 o 
   3  -7  10       37.69       52.26     46.25 o 
   4  -7  10      289.42      303.50    106.99 o 
   5  -7  10       30.07      -44.96     45.91 o 
   6  -7  10       13.08       71.09     44.98 o 
   7  -7  10       39.45        4.21     45.95 o 
   8  -7  10        6.60       12.03     45.80 o 
   9  -7  10        8.50      -23.25     46.98 o 
  10  -7  10       14.80       86.03     43.11 o 
  11  -7  10        1.78       20.63     57.38 o 
 -12  -6  10       58.03       58.93     69.05 o 
 -11  -6  10        6.28      -58.35     73.91 o 
 -10  -6  10       23.34       34.87     47.42 o 
  -9  -6  10       62.55       88.23     48.39 o 
  -8  -6  10      504.70      559.46     44.69 o 
  -7  -6  10       80.19      119.80     45.94 o 
  -6  -6  10       29.39       71.00     42.64 o 
  -5  -6  10      214.93      144.64     72.46 o 
  -4  -6  10      993.45      961.57     44.75 o 
  -3  -6  10      307.36      289.07     52.45 o 
  -2  -6  10      736.74      657.22     59.83 o 
  -1  -6  10      141.39      172.47     50.88 o 
   0  -6  10      255.04      265.77     53.72 o 
   1  -6  10      170.46      169.34    104.07 o 
   2  -6  10      222.72      298.14    109.91 o 
   3  -6  10       78.40      148.80     55.44 o 
   4  -6  10       62.07       50.02     42.86 o 
   5  -6  10       66.41       20.42     64.19 o 
   6  -6  10       51.60      112.57     43.53 o 
   7  -6  10        8.67      -44.42     44.42 o 
   8  -6  10        8.35      -46.95     46.95 o 
   9  -6  10        0.59      -21.53     47.83 o 
  10  -6  10       12.70       -5.02     42.91 o 
  11  -6  10        2.09      -43.13     43.13 o 
 -13  -5  10        3.99      -54.44     54.44 o 
 -12  -5  10        9.82      -23.64     68.08 o 
 -11  -5  10       94.08      174.19     59.33 o 
 -10  -5  10       57.35       57.59     47.35 o 
  -9  -5  10       31.46       41.76     43.76 o 
  -8  -5  10       71.19       -3.94     50.57 o 
  -7  -5  10      370.59      356.54     42.29 o 
  -6  -5  10      277.23      222.51     45.71 o 
  -5  -5  10      230.42      278.96     41.61 o 
  -4  -5  10      891.35      939.84     44.34 o 
  -3  -5  10      222.91      183.32     44.73 o 
  -2  -5  10      190.72      290.31     47.08 o 
  -1  -5  10      246.15      234.45     48.82 o 
   0  -5  10      852.27      828.88     87.08 o 
   1  -5  10       83.70       96.74     50.22 o 
   2  -5  10       64.76      118.80     51.76 o 
   3  -5  10      105.76      102.54     44.16 o 
   4  -5  10      153.25      200.80     38.97 o 
   5  -5  10       53.70      114.61     39.25 o 
   6  -5  10        0.06       19.01     42.04 o 
   7  -5  10       90.26       15.94     97.74 o 
   8  -5  10       38.22       54.48     46.96 o 
   9  -5  10        2.43       56.05     50.09 o 
  10  -5  10        0.20      -25.38     44.97 o 
  11  -5  10        6.70      -18.20    129.35 o 
 -13  -4  10       20.76       57.28    100.17 o 
 -12  -4  10        3.29      111.54     47.61 o 
 -11  -4  10        2.95       37.63     48.73 o 
 -10  -4  10       43.33        5.45     46.68 o 
  -9  -4  10      127.08      191.70     42.49 o 
  -8  -4  10       41.56      -27.75     55.44 o 
  -7  -4  10      394.59      434.69     40.82 o 
  -6  -4  10      189.97      216.58     40.56 o 
  -5  -4  10      138.73      176.09     39.89 o 
  -4  -4  10       69.14      125.51     44.40 o 
  -3  -4  10     1447.58     1345.14    120.68 o 
  -2  -4  10      430.82      410.44     64.69 o 
  -1  -4  10       15.84       22.49     46.63 o 
   0  -4  10      134.90       95.21     46.33 o 
   1  -4  10     1541.45     1575.45     86.62 o 
   2  -4  10       28.38       50.28     43.59 o 
   3  -4  10        4.71       -9.67     42.91 o 
   4  -4  10      141.87      166.56     37.15 o 
   5  -4  10      147.74      149.40     38.75 o 
   6  -4  10       18.63       53.36     67.11 o 
   7  -4  10        2.79       13.96     43.61 o 
   8  -4  10        0.87      -36.50     71.97 o 
   9  -4  10       18.45       41.35     43.68 o 
  10  -4  10       15.87      -49.77     49.77 o 
  11  -4  10        2.85       18.02     50.01 o 
 -13  -3  10        8.53      124.39     55.59 o 
 -12  -3  10       39.54      -42.93     51.51 o 
 -11  -3  10       12.76      -51.70    117.68 o 
 -10  -3  10       88.16       63.52     58.35 o 
  -9  -3  10      163.67      242.70     54.95 o 
  -8  -3  10       26.99        2.82     40.40 o 
  -7  -3  10       12.23       26.94     33.87 o 
  -6  -3  10      464.43      505.33     53.99 o 
  -5  -3  10     1023.28     1077.12     55.46 o 
  -4  -3  10       84.25       63.70     40.58 o 
  -3  -3  10      713.55      608.88     43.58 o 
  -2  -3  10     1605.27     1540.23     66.68 o 
  -1  -3  10      658.15      662.88     66.64 o 
   0  -3  10       72.17      134.91     46.63 o 
   1  -3  10      898.01      870.17     83.68 o 
   2  -3  10      486.30      501.11     45.16 o 
   3  -3  10       37.62      -39.03     42.71 o 
   4  -3  10       77.41      131.05     84.13 o 
   5  -3  10       28.07       46.83     37.25 o 
   6  -3  10      423.27      472.73     33.63 o 
   7  -3  10       33.72      106.46     42.26 o 
   8  -3  10       20.80       73.68     43.57 o 
   9  -3  10        9.97        7.08     47.21 o 
  10  -3  10        5.13      -46.47     46.47 o 
  11  -3  10        3.51       23.67     46.72 o 
 -13  -2  10        1.39       23.28     51.40 o 
 -12  -2  10        8.61      -46.38     46.38 o 
 -11  -2  10        3.68      -43.54     46.52 o 
 -10  -2  10       43.27      107.78     36.91 o 
  -9  -2  10       17.45       76.56     42.88 o 
  -8  -2  10      250.60      279.91     72.46 o 
  -7  -2  10      643.00      645.91     40.82 o 
  -6  -2  10      163.47      140.78     37.12 o 
  -5  -2  10     1889.56     2005.29     54.02 o 
  -4  -2  10      442.91      411.76     49.12 o 
  -3  -2  10      533.55      473.42     62.75 o 
  -2  -2  10      325.04      342.04     41.51 o 
  -1  -2  10     1008.18     1016.27    102.17 o 
   0  -2  10      439.79      475.77     44.96 o 
   1  -2  10      639.39      703.36     38.14 o 
   2  -2  10      946.56      929.92     39.89 o 
   3  -2  10     2945.12     2965.87    105.18 o 
   4  -2  10       24.27       -0.33     58.84 o 
   5  -2  10      196.17      217.02     37.06 o 
   6  -2  10       11.08      -49.15     51.54 o 
   7  -2  10       42.84       55.65     39.87 o 
   8  -2  10       17.48       -5.53     30.92 o 
   9  -2  10       29.93      -68.17     83.64 o 
  10  -2  10       15.92      -13.13     57.87 o 
  11  -2  10       37.74        2.42     51.06 o 
 -13  -1  10        0.79       48.00    147.34 o 
 -12  -1  10       48.52       82.60     62.73 o 
 -11  -1  10      233.27      231.45     43.07 o 
 -10  -1  10       77.07       13.80     54.95 o 
  -9  -1  10       12.40       19.94     41.33 o 
  -8  -1  10        3.88      -18.11     31.96 o 
  -7  -1  10      375.81      390.29     38.64 o 
  -6  -1  10      175.59      187.16     37.75 o 
  -5  -1  10       95.35       68.12     38.49 o 
  -4  -1  10      859.02      853.60     58.38 o 
  -3  -1  10     1205.66     1038.50     67.64 o 
  -2  -1  10      224.84      236.69     32.75 o 
  -1  -1  10      107.48       71.14     33.99 o 
   0  -1  10      612.78      694.60     55.45 o 
   1  -1  10     1563.51     1560.41     57.43 o 
   2  -1  10      849.04      801.59     42.83 o 
   3  -1  10     1151.17     1210.22     90.01 o 
   4  -1  10      197.16      216.77     30.64 o 
   5  -1  10       28.25       59.33     37.14 o 
   6  -1  10      458.70      506.28     37.81 o 
   7  -1  10      204.21      192.46     40.88 o 
   8  -1  10        7.87       31.62     40.56 o 
   9  -1  10        1.39      -42.19     42.19 o 
  10  -1  10       23.10      -43.95     43.95 o 
  11  -1  10       33.65       81.03     48.08 o 
 -13   0  10        1.64       -8.13     49.28 o 
 -12   0  10        9.50       38.89     52.03 o 
 -11   0  10        1.14      -37.44     37.44 o 
 -10   0  10     1004.53      988.75     56.91 o 
  -9   0  10       35.82      -29.64     39.43 o 
  -8   0  10      591.19      546.60     38.92 o 
  -7   0  10        3.58       31.80     64.67 o 
  -6   0  10    10192.72    10150.08     79.62 o 
  -5   0  10        2.92      -36.37     36.37 o 
  -4   0  10     1027.29      973.40     71.03 o 
  -3   0  10        0.01        4.98     30.91 o 
  -2   0  10    12419.90    11842.37    874.54 o 
  -1   0  10       49.16       73.61     39.18 o 
   0   0  10     1355.05     1372.97     63.75 o 
   1   0  10       14.93       15.49     38.79 o 
   2   0  10     3280.05     3439.96     47.74 o 
   3   0  10       49.28       98.61     40.48 o 
   4   0  10       10.93        7.78     76.83 o 
   5   0  10        5.65        5.84     36.45 o 
   6   0  10       42.34       91.78     37.47 o 
   7   0  10        3.27       11.53     39.54 o 
   8   0  10       22.33       72.94     39.20 o 
   9   0  10        0.47      -60.93     64.67 o 
  10   0  10       11.43      -45.33     45.33 o 
  11   0  10        0.19       34.59     47.77 o 
 -13   1  10        2.69       32.32     49.26 o 
 -12   1  10       46.68      -45.22     45.22 o 
 -11   1  10      226.48      162.81     43.28 o 
 -10   1  10       91.89       47.03     40.12 o 
  -9   1  10       26.52      -21.83     39.50 o 
  -8   1  10       20.84       48.69     31.28 o 
  -7   1  10      383.69      395.32     37.25 o 
  -6   1  10      195.30      194.10     35.41 o 
  -5   1  10      172.55      186.27     36.79 o 
  -4   1  10      867.07      897.38     89.03 o 
  -3   1  10     1190.87     1021.24    142.08 o 
  -2   1  10      193.00      217.02     38.13 o 
  -1   1  10      103.78       87.06     39.88 o 
   0   1  10      616.46      644.61     41.00 o 
   1   1  10     1486.20     1503.87     50.61 o 
   2   1  10      848.08      766.72     40.11 o 
   3   1  10     1176.71     1249.50     41.53 o 
   4   1  10      192.65      159.80     35.08 o 
   5   1  10       19.84       53.65     35.41 o 
   6   1  10      479.24      472.67     91.44 o 
   7   1  10      208.04      216.23     46.69 o 
   8   1  10        8.26      -37.82     37.82 o 
   9   1  10        1.95      -48.14     48.14 o 
  10   1  10       23.22       29.46     44.85 o 
  11   1  10       33.75       44.73     46.80 o 
 -13   2  10        5.15       52.35     92.39 o 
 -12   2  10        9.18       23.69     91.42 o 
 -11   2  10        4.41       61.34     42.22 o 
 -10   2  10       39.30       24.11     39.04 o 
  -9   2  10       39.21       47.61     39.32 o 
  -8   2  10      248.35      284.09     56.41 o 
  -7   2  10      604.15      642.06     40.86 o 
  -6   2  10      197.98      222.58     34.20 o 
  -5   2  10     1863.40     1890.20     38.20 o 
  -4   2  10      437.67      408.04     43.77 o 
  -3   2  10      646.31      617.91     68.10 o 
  -2   2  10      325.84      318.37     29.91 o 
  -1   2  10      980.45     1037.74     39.15 o 
   0   2  10      468.76      498.22     55.45 o 
   1   2  10      673.03      750.07     37.85 o 
   2   2  10      997.52      942.68     83.68 o 
   3   2  10     2859.66     2875.76     42.12 o 
   4   2  10       20.47      -32.30     32.30 o 
   5   2  10      199.52      183.82     46.69 o 
   6   2  10       10.20       43.13     34.72 o 
   7   2  10       33.37      -28.37     30.22 o 
   8   2  10       19.21      -19.45     38.90 o 
   9   2  10       28.90       10.78     40.81 o 
  10   2  10       14.33       37.37     43.06 o 
  11   2  10       38.90       83.78     48.88 o 
 -13   3  10        8.35       37.98    150.26 o 
 -12   3  10       36.12       11.81     40.57 o 
 -11   3  10       15.15       59.47     40.19 o 
 -10   3  10       86.19      124.36     37.25 o 
  -9   3  10      160.97      145.21     44.25 o 
  -8   3  10       38.95       85.98     35.05 o 
  -7   3  10       11.51        4.63     34.20 o 
  -6   3  10      444.78      467.71     70.04 o 
  -5   3  10     1038.07     1058.66     29.65 o 
  -4   3  10      109.44      103.76     40.36 o 
  -3   3  10      713.66      683.06    123.56 o 
  -2   3  10     1568.27     1508.29    119.72 o 
  -1   3  10      667.58      625.69     38.06 o 
   0   3  10       54.77       57.61     37.15 o 
   1   3  10      901.59      907.60     37.41 o 
   2   3  10      506.63      483.31     78.80 o 
   3   3  10       33.99       35.13     28.01 o 
   4   3  10       80.29       99.69     32.93 o 
   5   3  10       37.86      104.51     85.10 o 
   6   3  10      442.52      438.15     62.74 o 
   7   3  10       39.42        2.33     45.22 o 
   8   3  10       22.04       63.70     45.22 o 
   9   3  10        9.93       16.20     77.32 o 
  10   3  10        6.14      -45.00     45.00 o 
  11   3  10        3.34      -83.64     83.64 o 
 -13   4  10       20.57      -14.24     51.54 o 
 -12   4  10        2.21       62.64     41.40 o 
 -11   4  10        0.60      -15.06     39.32 o 
 -10   4  10       40.08       49.62     38.05 o 
  -9   4  10      121.01       51.94     86.56 o 
  -8   4  10       43.43       18.12     33.68 o 
  -7   4  10      399.82      458.84     48.15 o 
  -6   4  10      194.51      244.38     35.99 o 
  -5   4  10      140.94      133.22     32.66 o 
  -4   4  10       76.92       84.01     33.31 o 
  -3   4  10     1464.46     1312.02    110.95 o 
  -2   4  10      452.27      396.97     35.77 o 
  -1   4  10       18.65      -11.46     36.14 o 
   0   4  10      160.30      169.85     36.21 o 
   1   4  10     1557.42     1517.35    127.50 o 
   2   4  10       55.61       39.57     33.59 o 
   3   4  10        5.08      -16.65     29.47 o 
   4   4  10      138.59       98.78     32.48 o 
   5   4  10      153.27      117.39     32.13 o 
   6   4  10       18.96       14.49     32.62 o 
   7   4  10        2.30       43.61     35.37 o 
   8   4  10        4.27      -36.37     36.37 o 
   9   4  10       20.27       -7.29     39.20 o 
  10   4  10       16.77       96.96     42.76 o 
  11   4  10        2.39       55.58     47.32 o 
 -13   5  10        2.85      -12.23     43.61 o 
 -12   5  10        6.57       -8.58     39.18 o 
 -11   5  10      103.38      132.68     37.10 o 
 -10   5  10       55.19       44.16     36.67 o 
  -9   5  10       28.89      -34.72     34.72 o 
  -8   5  10       68.38       89.75     57.87 o 
  -7   5  10      381.52      393.82     59.82 o 
  -6   5  10      274.64      274.75     31.98 o 
  -5   5  10      217.76      219.04     31.98 o 
  -4   5  10      860.99      907.95     54.48 o 
  -3   5  10      230.20      211.66     34.31 o 
  -2   5  10      179.31      232.11     56.41 o 
  -1   5  10      233.76      308.90     62.74 o 
   0   5  10      855.13      848.82     37.36 o 
   1   5  10       73.41       74.95     33.99 o 
   2   5  10       55.68       58.96     36.21 o 
   3   5  10       93.40      101.15     41.82 o 
   4   5  10      163.62      178.24     34.04 o 
   5   5  10       60.77       64.15     32.23 o 
   6   5  10        0.98       39.29     31.97 o 
   7   5  10       82.13      131.90     34.60 o 
   8   5  10       45.28      -10.37     34.99 o 
   9   5  10        2.20      -38.63     38.63 o 
  10   5  10        0.10       33.90     43.68 o 
  11   5  10        5.83       84.04     69.54 o 
 -12   6  10       61.18       -4.10     66.62 o 
 -11   6  10        4.76      -36.27     36.27 o 
 -10   6  10       25.99        9.62     35.74 o 
  -9   6  10       43.67       10.18     45.22 o 
  -8   6  10      512.59      516.63     98.24 o 
  -7   6  10       59.37       53.85     30.86 o 
  -6   6  10       29.15       43.32     46.68 o 
  -5   6  10      151.06      149.47     40.36 o 
  -4   6  10     1024.74     1081.95     51.08 o 
  -3   6  10      231.95      179.07     34.04 o 
  -2   6  10      729.78      689.13     35.38 o 
  -1   6  10      102.02       57.03     34.60 o 
   0   6  10      280.00      306.63     33.80 o 
   1   6  10      137.07      136.00     37.93 o 
   2   6  10      215.35      277.73     32.18 o 
   3   6  10       67.59       64.19     40.85 o 
   4   6  10       68.96       78.86     33.39 o 
   5   6  10       62.77        4.98     31.97 o 
   6   6  10       47.16       68.25     31.54 o 
   7   6  10        9.30      -21.65     33.91 o 
   8   6  10        9.26      -19.33     34.20 o 
   9   6  10        0.52      -86.07     86.07 o 
  10   6  10       10.28      -44.03     44.03 o 
  11   6  10        2.41      -26.52     48.80 o 
 -12   7  10        4.22       82.06     39.87 o 
 -11   7  10       86.03       52.23     36.21 o 
 -10   7  10       76.79       47.61     42.31 o 
  -9   7  10       22.08       33.93     87.04 o 
  -8   7  10      244.33      262.23     31.64 o 
  -7   7  10      818.88      828.02     36.97 o 
  -6   7  10      213.98      201.04     30.60 o 
  -5   7  10       71.82       73.27     30.92 o 
  -4   7  10     1268.71     1364.10     34.05 o 
  -3   7  10      416.41      419.30     34.04 o 
  -2   7  10      212.12      238.78     35.74 o 
  -1   7  10      346.68      442.29     36.14 o 
   0   7  10      726.23      855.69     35.29 o 
   1   7  10      121.58      158.96     32.68 o 
   2   7  10      173.07      212.92     31.76 o 
   3   7  10       19.53       24.31     38.90 o 
   4   7  10      299.61      306.85     33.60 o 
   5   7  10       21.41       65.70     45.22 o 
   6   7  10       13.29       67.77     69.05 o 
   7   7  10       31.65      -22.15     33.09 o 
   8   7  10        6.35       64.90     35.37 o 
   9   7  10        6.82      144.57     91.90 o 
  10   7  10       14.49      -26.63     43.34 o 
  11   7  10        0.64      -51.25     51.25 o 
 -12   8  10        3.06       48.53     36.79 o 
 -11   8  10        1.55      -34.06     34.06 o 
 -10   8  10      126.07      156.99     32.40 o 
  -9   8  10       27.19       71.00     31.63 o 
  -8   8  10        0.87       52.33     30.85 o 
  -7   8  10      366.56      379.78     32.66 o 
  -6   8  10        0.22       52.76     30.46 o 
  -5   8  10        7.19       33.03     41.33 o 
  -4   8  10      115.75      131.67     31.55 o 
  -3   8  10      739.97      697.83     33.62 o 
  -2   8  10     1343.68     1307.35    137.21 o 
  -1   8  10       11.07       44.31     40.29 o 
   0   8  10      261.31      306.23     32.72 o 
   1   8  10      749.58      819.00    101.18 o 
   2   8  10      107.26      146.01     29.91 o 
   3   8  10        1.25       63.40     31.96 o 
   4   8  10      458.23      506.26     37.94 o 
   5   8  10      205.72      225.76     32.89 o 
   6   8  10        0.65       -2.62     40.36 o 
   7   8  10       65.90       83.62     33.68 o 
   8   8  10       21.45       87.27     39.04 o 
   9   8  10       33.13      -12.77     39.39 o 
  10   8  10       31.87       22.04     43.21 o 
 -12   9  10        0.10       72.62     44.74 o 
 -11   9  10       23.10       81.32     63.22 o 
 -10   9  10        0.77       27.78     34.30 o 
  -9   9  10       38.48        4.74     38.90 o 
  -8   9  10       70.90       58.34     32.62 o 
  -7   9  10      182.60      163.45     34.39 o 
  -6   9  10      162.27      257.35     31.97 o 
  -5   9  10      434.22      404.50     47.66 o 
  -4   9  10       89.89      171.15     33.35 o 
  -3   9  10       39.29       41.82     49.60 o 
  -2   9  10      624.84      569.45    110.90 o 
  -1   9  10      205.54      175.27     34.31 o 
   0   9  10       46.08       66.66     31.61 o 
   1   9  10      642.21      698.09     33.00 o 
   2   9  10      799.00      808.44     44.75 o 
   3   9  10       30.64       29.91     33.87 o 
   4   9  10        7.49       25.39     30.83 o 
   5   9  10       13.95      -13.29     67.11 o 
   6   9  10      133.87      164.62     31.15 o 
   7   9  10       81.97      117.73     56.89 o 
   8   9  10        7.21       -3.25     83.64 o 
   9   9  10       42.52        6.63     57.87 o 
  10   9  10       14.82       -7.68     42.09 o 
 -11  10  10       30.13       35.03     37.80 o 
 -10  10  10        4.79       11.41     34.36 o 
  -9  10  10      191.69      273.26     35.99 o 
  -8  10  10       13.45       19.97     33.91 o
[truncated: 279,352 more chars]
