# Supplementary material for: Peculiar orientational disorder in 4-bromo-4′-nitrobiphenyl (BNBP) and 4-bromo-4′-cyanobiphenyl (BCNBP) leading to bipolar crystals
Source: IUCrJ. 2016 Apr 28;3(Pt 3):219–25. doi: 10.1107/S2052252516006709 (PMC4856144; doi:10.1107/S2052252516006709)
Supplement: Supplementary file 5 [file m-03-00219-BCNBP_topsup5.hkl]

# 
# h,k,l, Fc-squared, Fo-squared, sigma(Fo-squared) and status flag 
# 
data_shelxl 
_shelx_title ' BCNBP_top' 
_shelx_refln_list_code          4 
_shelx_F_calc_maximum      505.52 
_exptl_crystal_F_000      1024.00 
_reflns_d_resolution_high  0.6699 
 
loop_ 
 _symmetry_equiv_pos_as_xyz 
 'x, y, z' 
 '-x, y+1/2, -z' 
 
_cell_length_a     9.5964 
_cell_length_b    14.6438 
_cell_length_c    15.5585 
_cell_angle_alpha  90.000 
_cell_angle_beta   97.429 
_cell_angle_gamma  90.000 
 
_shelx_F_squared_multiplier     1.000 
 
loop_ 
 _refln_index_h 
 _refln_index_k 
 _refln_index_l 
 _refln_F_squared_calc 
 _refln_F_squared_meas 
 _refln_F_squared_sigma 
 _refln_observed_status 
   7 -18   0        6.10       21.99     51.32 o 
   6 -17   0       48.81       43.60     45.98 o 
   7 -17   0        0.57       -5.29     44.18 o 
   8 -17   0        1.20       -0.86     41.80 o 
   5 -16   0        6.96        0.43     46.21 o 
   6 -16   0       11.62       17.10     41.80 o 
   7 -16   0        1.80       23.12     38.05 o 
   8 -16   0       11.84       68.84     36.25 o 
   9 -16   0       15.83       15.74     37.68 o 
   4 -15   0        5.21       21.71     53.33 o 
   5 -15   0       50.20       32.68     36.03 o 
   6 -15   0       86.14      105.12     36.69 o 
   7 -15   0       23.74       42.68     33.66 o 
   8 -15   0       18.77      -21.21     72.58 o 
   9 -15   0        0.85      -22.49     34.65 o 
  10 -15   0       16.73        5.54     36.69 o 
   4 -14   0       29.13       39.41     39.05 o 
   5 -14   0      264.26      344.37     34.67 o 
   6 -14   0        5.18       22.00     35.00 o 
   7 -14   0       37.74       63.98     33.12 o 
   8 -14   0       31.64       42.46     33.22 o 
   9 -14   0       48.24       55.04     34.28 o 
  10 -14   0       13.45       26.92     33.91 o 
   3 -13   0      678.94      706.68     45.89 o 
   4 -13   0       75.73       72.95     32.96 o 
   5 -13   0      153.85      129.97     31.07 o 
   6 -13   0       70.91       73.06     41.34 o 
   7 -13   0       89.06      111.51     46.14 o 
   8 -13   0       23.84      -22.11     43.26 o 
   9 -13   0       14.53        2.88     44.22 o 
  10 -13   0        4.70       -4.81     46.14 o 
  11 -13   0       13.37       35.89     34.96 o 
   3 -12   0      119.16       86.52     38.75 o 
   4 -12   0     1820.05     1922.63     84.16 o 
   5 -12   0       28.45       30.76     45.18 o 
   6 -12   0      265.27      290.34     49.03 o 
   7 -12   0       52.61      135.55     50.95 o 
   8 -12   0      271.73      355.71     52.88 o 
   9 -12   0        2.39      -56.72     56.72 o 
  10 -12   0       48.34      140.35     61.52 o 
  11 -12   0        5.61      -30.76     61.52 o 
   2 -11   0     1509.80     1737.67     93.78 o 
   3 -11   0      984.39     1115.28     45.12 o 
   4 -11   0      294.75      305.73     49.03 o 
   5 -11   0        2.83       71.14     60.56 o 
   6 -11   0      154.13      224.57     34.86 o 
   7 -11   0      349.72      445.88     35.99 o 
   8 -11   0      246.11      209.41     37.62 o 
   9 -11   0        7.97      -13.94     33.31 o 
  10 -11   0       11.14      -37.82     37.82 o 
  11 -11   0       10.26      -74.02     74.02 o 
  12 -11   0        1.44      -70.18     70.18 o 
   2 -10   0       24.24       34.14     47.24 o 
   3 -10   0     3115.29     3285.77     73.15 o 
   4 -10   0     1472.64     1477.79     44.45 o 
   5 -10   0     3803.79     4105.14     45.91 o 
   6 -10   0       54.78       20.52     36.93 o 
   7 -10   0      203.80      252.64     37.22 o 
   8 -10   0        0.14      -38.79     38.79 o 
   9 -10   0      239.32      302.87     39.49 o 
  10 -10   0        3.10      -34.32     34.65 o 
  11 -10   0        3.58      -43.02     43.02 o 
  12 -10   0       26.52       34.61     79.79 o 
   2  -9   0     2486.64     2581.01     83.72 o 
   3  -9   0     2089.31     2184.78     80.82 o 
   4  -9   0      957.25     1021.32     39.37 o 
   5  -9   0       66.48      115.06     58.16 o 
   6  -9   0      119.03      202.09     35.79 o 
   7  -9   0      373.98      430.84     38.05 o 
   8  -9   0      282.77      275.02     39.27 o 
   9  -9   0        9.15      -34.65     40.19 o 
  10  -9   0       84.82       16.88     40.65 o 
  11  -9   0       39.57      101.88     42.73 o 
  12  -9   0       42.83       41.58     58.16 o 
   1  -8   0       17.74       24.56     63.55 o 
   2  -8   0      294.96      381.69     61.53 o 
   3  -8   0      298.16      293.81     39.73 o 
   4  -8   0     5219.35     5576.31    104.04 o 
   5  -8   0        6.77       30.94     36.93 o 
   6  -8   0      287.09      321.05     37.09 o 
   7  -8   0       12.72      -13.61     32.71 o 
   8  -8   0      263.33      256.15     38.55 o 
   9  -8   0      215.70      271.35     68.74 o 
  10  -8   0      265.02      246.75     54.80 o 
  11  -8   0       13.29       56.42     43.87 o 
  12  -8   0        3.86      -13.50     45.72 o 
  13  -8   0       23.75       62.58     47.12 o 
   1  -7   0     6685.64     6848.73    273.57 o 
   2  -7   0     2679.62     2949.42     53.45 o 
   3  -7   0     2916.27     3002.83    134.78 o 
   4  -7   0       93.82      128.52     37.22 o 
   5  -7   0      757.82      888.44     40.35 o 
   6  -7   0       68.29       86.67     39.41 o 
   7  -7   0      900.91      888.25     36.14 o 
   8  -7   0        0.73       61.33     51.91 o 
   9  -7   0      113.03       30.40     35.57 o 
  10  -7   0       13.09       30.40     36.69 o 
  11  -7   0       79.93      105.76     96.61 o 
  12  -7   0       14.97       -0.21     70.18 o 
  13  -7   0        1.92      -45.44     51.50 o 
   1  -6   0     2227.12     2640.72     99.16 o 
   2  -6   0       49.48       51.18     40.24 o 
   3  -6   0      821.93      961.54     41.04 o 
   4  -6   0     1045.38     1056.97     40.65 o 
   5  -6   0       49.15       88.41     31.88 o 
   6  -6   0       33.38        7.27     31.74 o 
   7  -6   0      249.22      270.37     41.61 o 
   8  -6   0      380.38      382.14     31.86 o 
   9  -6   0       21.30       19.68     47.59 o 
  10  -6   0       50.74      123.46     62.01 o 
  11  -6   0       44.65      -29.67     93.73 o 
  12  -6   0       39.11       35.72     40.30 o 
  13  -6   0        3.62      113.80     46.26 o 
   1  -5   0     2189.65     2481.94     71.13 o 
   2  -5   0     1751.50     2031.35     50.83 o 
   3  -5   0     1500.97     1544.52     42.80 o 
   4  -5   0       31.71       -0.45     40.86 o 
   5  -5   0      597.49      692.01     42.69 o 
   6  -5   0       85.03       95.08     35.17 o 
   7  -5   0      425.87      509.21     41.56 o 
   8  -5   0       46.98       98.61     43.11 o 
   9  -5   0       22.86      -15.30     84.60 o 
  10  -5   0        4.70      -23.18     51.43 o 
  11  -5   0      103.51       95.31     46.14 o 
  12  -5   0       12.80        4.92     38.31 o 
  13  -5   0        7.05      -38.42     52.64 o 
   1  -4   0       12.53       29.83     48.25 o 
   2  -4   0      202.04      179.64     40.04 o 
   3  -4   0      352.20      396.95     39.67 o 
   4  -4   0     1462.95     1410.35     43.56 o 
   5  -4   0      950.47      974.44     33.14 o 
   6  -4   0      256.75      279.02     43.11 o 
   7  -4   0       15.28      -42.93     42.93 o 
   8  -4   0      421.22      436.96     44.81 o 
   9  -4   0      177.70      164.67     46.80 o 
  10  -4   0       56.51       83.08     47.81 o 
  11  -4   0        3.40      -45.18     45.18 o 
  12  -4   0        2.05       23.79    100.46 o 
  13  -4   0       52.89       97.42     57.07 o 
   1  -3   0     2187.69     2077.47     63.38 o 
   2  -3   0     1289.02     1095.64     47.95 o 
   3  -3   0     8067.30     8266.64     65.60 o 
   4  -3   0      327.92      359.07     37.36 o 
   5  -3   0      878.49      996.52     45.60 o 
   6  -3   0     1306.03     1304.11     46.56 o 
   7  -3   0      439.93      508.62     45.01 o 
   8  -3   0      452.92      503.71     45.67 o 
   9  -3   0       11.02       25.62     52.87 o 
  10  -3   0      103.01       94.39     35.55 o 
  11  -3   0        7.58      117.20     49.43 o 
  12  -3   0       71.85      141.65     75.46 o 
  13  -3   0       14.91       -7.46     44.24 o 
  14  -3   0        0.37      187.46    112.47 o 
   1  -2   0     5010.50     4866.84    221.89 o 
   2  -2   0        7.98       12.91     45.17 o 
   3  -2   0      549.89      783.99     38.36 o 
   4  -2   0      214.96      208.50     44.05 o 
   5  -2   0     6013.25     6101.76     57.08 o 
   6  -2   0      201.81      261.10     37.62 o 
   7  -2   0      506.97      532.47     38.88 o 
   8  -2   0       64.66       28.08     35.74 o 
   9  -2   0      725.01      739.64     40.31 o 
  10  -2   0       73.93       88.54     50.26 o 
  11  -2   0        7.68       14.90     52.87 o 
  12  -2   0       11.70      132.50     85.56 o 
  13  -2   0       57.02       40.98     61.49 o 
  14  -2   0       12.81       78.04     60.64 o 
   1  -1   0      842.29      451.28     26.89 o 
   2  -1   0      773.09      862.07     45.08 o 
   3  -1   0    30936.48    30992.97    310.72 o 
   4  -1   0     1312.75     1301.30     42.19 o 
   5  -1   0     6879.65     6998.40    355.52 o 
   6  -1   0      792.70      765.99    115.88 o 
   7  -1   0     2313.76     2167.47    114.98 o 
   8  -1   0     1643.38     1628.37     49.15 o 
   9  -1   0       67.32      100.89     41.77 o 
  10  -1   0       68.81      115.06     42.54 o 
  11  -1   0      491.07      563.85    145.66 o 
  12  -1   0       99.04      103.39     65.37 o 
  13  -1   0        1.15      -59.40     59.40 o 
  14  -1   0        0.74      -51.98    137.95 o 
   1   0   0        8.38        4.92     19.36 o 
   2   0   0       55.44      197.04     41.79 o 
   3   0   0        3.47       41.05     45.53 o 
   4   0   0    44227.34    45669.58    230.42 o 
   5   0   0        1.37       63.57     39.96 o 
   6   0   0     1141.85     1096.39     40.64 o 
   7   0   0       26.17      -14.18     37.22 o 
   8   0   0    11292.05    11239.95    134.62 o 
   9   0   0        3.97       18.60     48.07 o 
  10   0   0       18.21       56.55     77.87 o 
  11   0   0        0.12       49.64     84.60 o 
  12   0   0       95.25       91.38     49.57 o 
  13   0   0       11.59      -51.60     51.60 o 
  14   0   0       15.98       34.06     74.98 o 
   1   1   0      614.37      275.79     25.18 o 
   2   1   0      685.66      642.75     45.54 o 
   3   1   0    31281.30    31089.89    331.52 o 
   4   1   0     1266.36     1275.80     43.66 o 
   5   1   0     6976.23     7336.86    136.52 o 
   6   1   0      808.60      752.61     61.55 o 
   7   1   0     2244.26     2092.04     69.27 o 
   8   1   0     1548.91     1467.72     57.23 o 
   9   1   0       65.48       69.10     43.93 o 
  10   1   0       59.88       72.84     42.99 o 
  11   1   0      468.79      435.55     54.74 o 
  12   1   0       96.72      120.17     73.54 o 
  13   1   0        2.61      154.66     83.15 o 
  14   1   0        1.42      -63.90     63.90 o 
   1   2   0     5098.71     4832.17    101.27 o 
   2   2   0        8.68       36.04     49.93 o 
   3   2   0      309.51      517.11     41.11 o 
   4   2   0      198.05      244.49     48.52 o 
   5   2   0     6335.95     6087.44    111.39 o 
   6   2   0      192.10      211.41     40.66 o 
   7   2   0      476.49      450.79     43.19 o 
   8   2   0       79.14       84.75     73.06 o 
   9   2   0      796.99      733.25     45.13 o 
  10   2   0       64.18      139.63     53.57 o 
  11   2   0        6.20       98.93     51.61 o 
  12   2   0       13.48       38.05     60.59 o 
  13   2   0       59.16      135.74     63.93 o 
  14   2   0        9.69      259.01     74.14 o 
   1   3   0     2190.80     2048.45     72.00 o 
   2   3   0     1242.42     1035.32     54.07 o 
   3   3   0     8046.10     8268.19     73.76 o 
   4   3   0      323.06      346.07    103.36 o 
   5   3   0      821.13      921.48     46.16 o 
   6   3   0     1315.73     1170.68     44.65 o 
   7   3   0      475.21      467.59    103.36 o 
   8   3   0      456.23      519.85     96.63 o 
   9   3   0       12.84      -46.37     46.37 o 
  10   3   0      101.63       91.80    153.81 o 
  11   3   0        7.02       -6.33     59.08 o 
  12   3   0       77.19      137.83     61.90 o 
  13   3   0       14.58       69.26     74.50 o 
  14   3   0        0.07     -119.20    119.20 o 
   1   4   0       12.74       29.40     58.85 o 
   2   4   0      198.57      176.09     53.07 o 
   3   4   0      325.91      381.55     48.22 o 
   4   4   0     1426.50     1398.76     53.01 o 
   5   4   0      939.09      977.40     53.03 o 
   6   4   0      242.94      246.28     37.32 o 
   7   4   0       21.38       34.84     42.22 o 
   8   4   0      398.70      413.24     92.78 o 
   9   4   0      165.73      146.31     45.68 o 
  10   4   0       53.88       81.67     49.27 o 
  11   4   0        1.63       63.67     62.14 o 
  12   4   0        0.93      143.22     64.90 o 
  13   4   0       52.62      180.14     59.10 o 
   1   5   0     2195.30     2434.17     80.33 o 
   2   5   0     1930.09     2231.92     59.89 o 
   3   5   0     1502.66     1642.76     69.28 o 
   4   5   0       38.53       -4.44     49.79 o 
   5   5   0      578.48      532.47     61.54 o 
   6   5   0      112.63      123.15     53.59 o 
   7   5   0      424.35      381.02     40.41 o 
   8   5   0       50.48        8.87     39.73 o 
   9   5   0       16.70       64.54     60.08 o 
  10   5   0        6.52        1.28     45.58 o 
  11   5   0      105.33      172.83    111.51 o 
  12   5   0       13.82      143.05     69.65 o 
  13   5   0        7.74       33.52     73.03 o 
   1   6   0     2681.95     2969.73    174.74 o 
   2   6   0       42.69       35.16     52.45 o 
   3   6   0     1005.36     1193.11     55.46 o 
   4   6   0     1054.47     1089.66     53.91 o 
   5   6   0       87.01       53.96     45.02 o 
   6   6   0       32.03       89.45     43.03 o 
   7   6   0      275.38      283.46     66.34 o 
   8   6   0      382.67      366.34     57.08 o 
   9   6   0       26.43        1.48     85.08 o 
  10   6   0       47.25       55.00     46.67 o 
  11   6   0       45.20       22.48     62.82 o 
  12   6   0       42.58      118.80     71.83 o 
  13   6   0        3.79      -79.91     79.91 o 
   2   7   0     2575.18     2860.05     76.27 o 
   3   7   0     2793.68     2967.21     63.72 o 
   4   7   0       79.84       76.11     53.32 o 
   5   7   0      784.07      837.72     57.09 o 
   6   7   0       63.05       79.94     46.14 o 
   7   7   0      894.41      856.40     72.60 o 
   8   7   0        0.57      -19.83     55.28 o 
   9   7   0      129.43      125.23     61.08 o 
  10   7   0       11.95       95.83     63.91 o 
  11   7   0       74.85      155.16    186.02 o 
  12   7   0       15.08      125.00     81.71 o 
  13   7   0        4.47       25.35    128.82 o 
   2   8   0      296.40      317.96     59.63 o 
   3   8   0      281.42      277.86     60.46 o 
   4   8   0     5141.85     5480.09     73.65 o 
   5   8   0        0.44       49.10     56.08 o 
   6   8   0      256.61      305.23     58.42 o 
   7   8   0        8.84       36.80     58.72 o 
   8   8   0      229.95      196.32     62.13 o 
   9   8   0      199.49      254.29     61.53 o 
  10   8   0      246.86      150.32    105.75 o 
  11   8   0       11.41       17.89     63.78 o 
  12   8   0        3.87       -1.50     70.84 o 
  13   8   0       19.75       51.74     86.99 o 
   2   9   0     2550.00     2593.75    139.01 o 
   3   9   0     2035.60     2230.50     92.84 o 
   4   9   0      966.34      954.84     63.98 o 
   5   9   0       44.07      113.36     66.25 o 
   6   9   0      169.54      154.32     58.31 o 
   7   9   0      403.72      378.41     63.90 o 
   8   9   0      300.91      387.96     88.45 o 
   9   9   0        8.26       36.13     81.71 o 
  10   9   0       93.30      106.42     72.20 o 
  11   9   0       35.78       28.10     78.06 o 
  12   9   0       51.18        3.03     73.37 o 
   3  10   0     2987.36     2995.77    109.03 o 
   4  10   0     1390.91     1471.20     74.19 o 
   5  10   0     3806.88     4036.30     77.20 o 
   6  10   0       52.60      -23.64     66.29 o 
   7  10   0      191.80      234.80     67.90 o 
   8  10   0        0.52       53.29     72.27 o 
   9  10   0      253.72      250.81     73.34 o 
  10  10   0        2.67      -67.80     77.17 o 
  11  10   0        1.46     -101.90    101.90 o 
  12  10   0       27.75     -100.56    100.56 o 
   3  11   0     1076.02      972.73    142.46 o 
   4  11   0      275.72      208.78     89.16 o 
   5  11   0       22.34       46.46     72.06 o 
   6  11   0      209.29      250.82     71.28 o 
   7  11   0      368.69      436.28    101.91 o 
   8  11   0      244.87      207.51     75.14 o 
   9  11   0        8.47      -70.12    111.03 o 
  10  11   0        6.90      -48.57    131.70 o 
  11  11   0       11.87       17.18     95.17 o 
  12  11   0        3.66     -100.94    155.73 o 
   3  12   0      108.88       52.50    153.74 o 
   4  12   0     1827.17     1419.18    111.52 o 
   5  12   0       34.26       -0.08     55.26 o 
   6  12   0      252.33      149.22     49.90 o 
   7  12   0       45.33       23.71     66.83 o 
   8  12   0      269.43      261.60     68.65 o 
   9  12   0        3.42       89.61     72.58 o 
  10  12   0       45.70       17.01     89.40 o 
  11  12   0        5.28        6.91     43.74 o 
   4  13   0       83.16        7.21     70.41 o 
   5  13   0      147.48       21.23     50.85 o 
   6  13   0       78.29       50.03     28.96 o 
   7  13   0       92.54       42.44     33.27 o 
   8  13   0       23.03       42.89     31.54 o 
   9  13   0       11.43        4.28     32.00 o 
  10  13   0        5.07       40.80     36.03 o 
  11  13   0       11.31       -0.34     35.36 o 
   5  14   0      239.95       12.75     25.72 o 
   6  14   0        4.91       -4.38     25.48 o 
   7  14   0       37.32       11.69     25.16 o 
   8  14   0       31.81       -0.49     26.11 o 
   9  14   0       53.49        1.97     29.21 o 
  10  14   0       12.81       15.27     31.25 o 
   5  15   0       43.93        4.78     36.32 o 
   6  15   0       84.77      -10.40     27.47 o 
   7  15   0       25.42        8.18     29.56 o 
   8  15   0       18.56       -5.42     29.82 o 
   9  15   0        0.82        0.77     30.11 o 
  10  15   0       14.74       -4.20     34.20 o 
   6  16   0       10.72        6.18     36.36 o 
   7  16   0        1.82       -7.79     33.29 o 
   8  16   0       12.81       13.54     31.60 o 
   9  16   0       15.11      -10.07     34.32 o 
   7  17   0        1.43       -5.43     43.13 o 
   8  17   0        1.59       -2.40     38.75 o 
  -8 -18   1        2.33       -4.41     45.79 o 
  -7 -18   1        3.24      -18.64     53.36 o 
   7 -18   1       39.04       59.85     50.08 o 
  -8 -17   1       32.48       92.99     41.12 o 
  -7 -17   1       19.68       72.42     42.00 o 
  -6 -17   1        0.95        4.81     48.26 o 
   6 -17   1       78.74      127.40     46.77 o 
   7 -17   1       19.37       36.18     41.09 o 
   8 -17   1        3.93       45.28     41.80 o 
  -9 -16   1        0.37      -28.78     39.08 o 
  -8 -16   1        5.40       -2.02     40.09 o 
  -7 -16   1        6.13       13.42     37.72 o 
  -6 -16   1      254.59      363.53     40.34 o 
  -5 -16   1        2.66       29.41     46.56 o 
   5 -16   1       12.91       -1.92     46.22 o 
   6 -16   1        5.79        7.26     41.12 o 
   7 -16   1        0.52        3.85     38.07 o 
   8 -16   1       79.81      138.32     40.38 o 
   9 -16   1        2.18       13.94     36.03 o 
 -10 -15   1        0.23       -2.51     39.08 o 
  -9 -15   1       13.18       29.32     34.67 o 
  -8 -15   1       44.09       46.62     38.07 o 
  -7 -15   1      129.29      166.24     33.52 o 
  -6 -15   1       10.10        6.29     35.68 o 
  -5 -15   1       25.34       36.75     37.61 o 
  -4 -15   1      154.01      221.53     55.01 o 
   4 -15   1       24.28       27.40     48.26 o 
   5 -15   1      184.06      280.02     40.11 o 
   6 -15   1       83.86      123.53     36.03 o 
   7 -15   1       37.84       52.87     33.65 o 
   8 -15   1        0.84        5.41     35.30 o 
   9 -15   1       33.10       63.01     35.64 o 
  10 -15   1        1.79       38.40     38.29 o 
 -10 -14   1        1.30       -0.96     48.07 o 
  -9 -14   1        6.09       12.50     46.14 o 
  -8 -14   1        4.02        5.77     45.18 o 
  -7 -14   1       59.02       36.53     43.26 o 
  -6 -14   1       13.19       30.76     49.03 o 
  -5 -14   1      312.76      502.64     50.47 o 
  -4 -14   1       93.60       88.75     38.73 o 
   4 -14   1       25.00       25.71     36.93 o 
   5 -14   1      106.64      124.01     33.99 o 
   6 -14   1        8.25       18.66     32.03 o 
   7 -14   1        0.52       -5.85     30.24 o 
   8 -14   1        9.01       23.45     35.00 o 
   9 -14   1       41.44       16.30     33.29 o 
  10 -14   1        0.45      -10.69     36.69 o 
 -11 -13   1        0.62      -49.99     50.95 o 
 -10 -13   1        9.09       54.79     47.10 o 
  -9 -13   1        0.03      -43.26     44.22 o 
  -8 -13   1      158.74      192.27     43.26 o 
  -7 -13   1       10.42       21.15     45.18 o 
  -6 -13   1       10.94       -8.65     40.38 o 
  -5 -13   1       91.95      159.58     46.14 o 
  -4 -13   1       91.93       82.67     33.31 o 
  -3 -13   1      231.64      240.70     46.56 o 
   3 -13   1        2.39       15.86     41.46 o 
   4 -13   1       20.90       32.68     33.31 o 
   5 -13   1       30.70       27.88     30.66 o 
   6 -13   1      105.80      145.21     30.79 o 
   7 -13   1       16.74       20.45     28.88 o 
   8 -13   1        0.34        6.76     30.24 o 
   9 -13   1        7.08      -30.50     30.50 o 
  10 -13   1       26.26       64.83     34.28 o 
  11 -13   1        1.06        7.33     64.41 o 
 -11 -12   1        8.11      -24.80     36.61 o 
 -10 -12   1        7.06      -24.89     36.03 o 
  -9 -12   1       41.83       18.77     35.09 o 
  -8 -12   1       19.26       27.03     33.95 o 
  -7 -12   1       17.28       46.02     41.82 o 
  -6 -12   1       78.30      142.96     35.72 o 
  -5 -12   1       96.05      168.63     29.70 o 
  -4 -12   1      291.52      297.07     53.84 o 
  -3 -12   1        1.40        4.66     41.31 o 
   3 -12   1       10.91       25.19     37.17 o 
   4 -12   1      210.00      201.83     35.95 o 
   5 -12   1       23.28       36.29     31.29 o 
   6 -12   1      143.17      118.31     31.18 o 
   7 -12   1       71.45      106.71     50.95 o 
   8 -12   1       43.11       92.29     61.52 o 
   9 -12   1       25.06       25.96     54.80 o 
  10 -12   1       22.16       20.84     34.30 o 
  11 -12   1        2.72       45.13     62.00 o 
 -12 -11   1       41.66       89.13     86.52 o 
 -11 -11   1        8.21        6.46     41.26 o 
 -10 -11   1        1.30      -21.45     38.77 o 
  -9 -11   1       16.54      -37.51     37.51 o 
  -8 -11   1       15.94       -9.98     35.71 o 
  -7 -11   1        4.11       -7.84     35.03 o 
  -6 -11   1      313.01      302.14     37.19 o 
  -5 -11   1      248.01      231.07     34.35 o 
  -4 -11   1      559.52      533.88     40.52 o 
  -3 -11   1       41.77       35.57     55.76 o 
  -2 -11   1      340.40      365.37     57.68 o 
   2 -11   1      243.12      236.27     50.07 o 
   3 -11   1      371.72      361.03     40.11 o 
   4 -11   1      720.53      743.71     42.98 o 
   5 -11   1       23.77       49.03     60.56 o 
   6 -11   1      222.71      252.84     55.76 o 
   7 -11   1      255.89      281.68     53.84 o 
   8 -11   1        2.00        7.69     55.76 o 
   9 -11   1        1.15      -41.34     64.41 o 
  10 -11   1       33.62       60.56     63.45 o 
  11 -11   1       33.82      -32.68     71.14 o 
  12 -11   1        6.46       -9.38     90.36 o 
 -12 -10   1        9.08       25.89     42.83 o 
 -11 -10   1        3.24        4.08     40.71 o 
 -10 -10   1       52.52       98.97     53.35 o 
  -9 -10   1       77.56       96.84     39.01 o 
  -8 -10   1      104.39      136.94     36.96 o 
  -7 -10   1       43.20       58.94     35.30 o 
  -6 -10   1        0.52      -36.82     36.82 o 
  -5 -10   1      454.70      505.54     36.64 o 
  -4 -10   1      214.55      185.91     37.91 o 
  -3 -10   1        4.89       46.64     41.09 o 
  -2 -10   1       50.90      139.39     66.33 o 
   2 -10   1      106.17       81.16     42.16 o 
   3 -10   1      219.99      286.43     56.24 o 
   4 -10   1       37.77      118.24     53.83 o 
   5 -10   1       95.18      160.54     62.49 o 
   6 -10   1       47.13        3.85     58.64 o 
   7 -10   1       41.49       86.83     37.22 o 
   8 -10   1       85.47      125.79     38.31 o 
   9 -10   1       24.97       28.79     34.28 o 
  10 -10   1        7.18      120.16     69.21 o 
  11 -10   1        0.80      -74.02     74.02 o 
  12 -10   1        2.72      112.47     79.79 o 
 -12  -9   1        5.09      -43.67     43.67 o 
 -11  -9   1       70.54      125.04     55.28 o 
 -10  -9   1        3.27      -11.02     76.42 o 
  -9  -9   1       45.81       68.41     39.71 o 
  -8  -9   1        8.94       14.43     43.74 o 
  -7  -9   1      543.68      622.61     37.10 o 
  -6  -9   1      228.33      198.50    124.98 o 
  -5  -9   1       27.11       25.67     36.01 o 
  -4  -9   1     1143.90     1119.54     50.97 o 
  -3  -9   1     1863.39     1911.32     60.13 o 
  -2  -9   1      354.37      434.53     46.78 o 
   2  -9   1     1048.54     1120.22     49.59 o 
   3  -9   1      190.76      194.86     37.82 o 
   4  -9   1      464.78      457.66     56.73 o 
   5  -9   1     1015.33     1072.26     39.96 o 
   6  -9   1      186.07      158.51     37.78 o 
   7  -9   1      224.99      268.27     37.87 o 
   8  -9   1       53.82       63.67     39.41 o 
   9  -9   1       18.03       61.33     39.49 o 
  10  -9   1        9.46      -30.67     84.60 o 
  11  -9   1       37.25      102.39     41.23 o 
  12  -9   1        4.19      -60.56     60.56 o 
 -13  -8   1        8.82       48.33     46.74 o 
 -12  -8   1        2.92       29.62     41.80 o 
 -11  -8   1       46.25       66.43     63.45 o 
 -10  -8   1      163.64      178.10     40.41 o 
  -9  -8   1      145.60      135.57     56.24 o 
  -8  -8   1       10.06       -3.25     38.45 o 
  -7  -8   1       35.99       12.10     37.50 o 
  -6  -8   1     1692.29     1780.14     53.86 o 
  -5  -8   1      461.99      536.80     38.88 o 
  -4  -8   1     1559.38     1604.85     44.75 o 
  -3  -8   1       57.54       76.54     36.01 o 
  -2  -8   1     3406.01     3427.79     59.63 o 
  -1  -8   1       39.11       31.72     77.87 o 
   1  -8   1      108.31       93.22     53.69 o 
   2  -8   1     1353.47     1361.53     64.45 o 
   3  -8   1      258.56      288.43     66.34 o 
   4  -8   1     3261.78     3447.69    149.20 o 
   5  -8   1       73.90      100.72     44.22 o 
   6  -8   1       24.62       55.20     38.55 o 
   7  -8   1      154.46      150.50     38.80 o 
   8  -8   1      240.18      324.38     38.99 o 
   9  -8   1       20.11       20.34     33.91 o 
  10  -8   1       19.53       33.12     42.68 o 
  11  -8   1       55.34       53.88     35.49 o 
  12  -8   1       32.59       78.53     46.06 o 
  13  -8   1       27.13       49.03     80.75 o 
 -13  -7   1       12.55       59.94     52.87 o 
 -12  -7   1       81.32      140.80     46.41 o 
 -11  -7   1       75.04       78.57     39.08 o 
 -10  -7   1       19.91        1.82     43.65 o 
  -9  -7   1      119.80       98.44     53.84 o 
  -8  -7   1     1006.84     1025.22     42.05 o 
  -7  -7   1     1440.28     1506.70     40.64 o 
  -6  -7   1      431.88      470.00     40.52 o 
  -5  -7   1      458.82      479.67     39.36 o 
  -4  -7   1     4638.44     4951.03     49.60 o 
  -3  -7   1     5096.16     5395.06     59.27 o 
  -2  -7   1     5512.96     6058.88     67.71 o 
  -1  -7   1       52.85       84.70     53.12 o 
   1  -7   1    15705.67    16244.88   1078.85 o 
   2  -7   1     8721.36     9556.72    109.13 o 
   3  -7   1      568.79      602.17     46.64 o 
   4  -7   1      642.75      744.88     40.35 o 
   5  -7   1     1781.11     1930.08     58.68 o 
   6  -7   1     3038.26     3285.88     46.58 o 
   7  -7   1      300.60      269.03     40.87 o 
   8  -7   1       28.08      -22.19     41.11 o 
   9  -7   1      390.10      378.12     77.39 o 
  10  -7   1      241.45      276.25     52.88 o 
  11  -7   1       32.28       -4.47     40.72 o 
  12  -7   1        0.32       75.04     47.58 o 
  13  -7   1        3.25        0.00     91.32 o 
 -13  -6   1       23.06       -8.51     54.17 o 
 -12  -6   1        8.05       60.88     40.29 o 
 -11  -6   1      248.10      290.19     85.08 o 
 -10  -6   1       24.26       79.76     52.87 o 
  -9  -6   1      598.89      671.53     60.09 o 
  -8  -6   1        1.80       22.46     83.15 o 
  -7  -6   1     1389.46     1491.61     57.71 o 
  -6  -6   1       26.96       35.42     32.02 o 
  -5  -6   1     6452.43     6642.73    136.40 o 
  -4  -6   1      178.64      174.43     37.61 o 
  -3  -6   1      795.74      850.30     43.89 o 
  -2  -6   1      222.19      315.97     89.41 o 
  -1  -6   1    18954.08    18353.56    559.53 o 
   1  -6   1     2144.40     2280.65    137.66 o 
   2  -6   1      623.93      669.32     58.66 o 
   3  -6   1    11374.41    11424.57    395.54 o 
   4  -6   1       94.10      115.40     37.50 o 
   5  -6   1     3129.13     3252.89     41.07 o 
   6  -6   1       82.27      102.21     31.88 o 
   7  -6   1     1441.64     1578.61    101.47 o 
   8  -6   1       36.18       51.91     40.62 o 
   9  -6   1      960.34     1044.16     33.49 o 
  10  -6   1        4.87      -45.02     45.02 o 
  11  -6   1       67.38       97.19     44.54 o 
  12  -6   1        0.30      -46.41     46.41 o 
  13  -6   1       60.09      -11.92     51.51 o 
 -13  -5   1       19.83      -46.40     85.08 o 
 -12  -5   1       67.22      -17.65     40.93 o 
 -11  -5   1       26.09       73.93     48.00 o 
 -10  -5   1        7.73       42.76     58.16 o 
  -9  -5   1      172.22      182.66     52.87 o 
  -8  -5   1     1275.43     1284.45     43.20 o 
  -7  -5   1      929.49     1088.34     46.64 o 
  -6  -5   1      366.83      470.54     41.20 o 
  -5  -5   1      335.46      337.56     42.57 o 
  -4  -5   1     5310.94     5420.55     53.11 o 
  -3  -5   1    10253.76    10541.11    146.05 o 
  -2  -5   1     5068.73     5154.34     60.70 o 
  -1  -5   1        4.75       22.59     45.54 o 
   0  -5   1     5976.02     5812.19    100.76 o 
   1  -5   1    15930.13    15918.77    610.44 o 
   2  -5   1     9195.15     9235.98    206.99 o 
   3  -5   1      690.61      667.15     38.99 o 
   4  -5   1      432.47      402.82     39.56 o 
   5  -5   1     2798.59     2858.86     93.84 o 
   6  -5   1     3196.05     3298.85     47.12 o 
   7  -5   1      369.88      397.92     31.17 o 
   8  -5   1       26.72       -7.91     41.56 o 
   9  -5   1       22.62       34.25     38.59 o 
  10  -5   1      295.77      279.78     48.74 o 
  11  -5   1       50.58      105.42     47.11 o 
  12  -5   1        9.98       91.40     57.20 o 
  13  -5   1        1.26       63.15     52.16 o 
 -13  -4   1       12.39      -50.64     50.64 o 
 -12  -4   1       50.92       25.17     66.33 o 
 -11  -4   1       34.15       64.22     44.04 o 
 -10  -4   1      366.81      394.62     66.82 o 
  -9  -4   1       20.76        9.63     48.07 o 
  -8  -4   1      135.62      107.26     35.36 o 
  -7  -4   1       81.35       15.55     82.19 o 
  -6  -4   1     3668.44     3534.88     99.65 o 
  -5  -4   1      483.78      520.31     36.49 o 
  -4  -4   1      895.98      841.11     55.78 o 
  -3  -4   1       40.90       66.20     49.51 o 
  -2  -4   1    15402.58    15676.43    157.15 o 
  -1  -4   1        2.45       34.99     43.18 o 
   0  -4   1    27448.92    25755.10    214.22 o 
   1  -4   1      109.16       94.35     38.68 o 
   2  -4   1     8826.93     9143.18     73.90 o 
   3  -4   1      673.50      789.23     41.04 o 
   4  -4   1     6278.74     5667.61    196.78 o 
   5  -4   1      313.80      322.07     34.94 o 
   6  -4   1       46.74      109.43     82.67 o 
   7  -4   1       41.38       38.75     36.48 o 
   8  -4   1     1344.16     1375.98     69.24 o 
   9  -4   1       71.19       15.76     38.87 o 
  10  -4   1       25.59       23.52     89.88 o 
  11  -4   1       22.80       28.84     43.50 o 
  12  -4   1        9.66       80.60     52.11 o 
  13  -4   1       17.99      160.03    158.62 o 
 -14  -3   1        7.79       43.59     62.08 o 
 -13  -3   1       31.33        2.26     76.91 o 
 -12  -3   1       30.25       33.81     54.67 o 
 -11  -3   1      176.24      223.57     50.76 o 
 -10  -3   1       11.72        7.14     48.45 o 
  -9  -3   1      213.88      193.36     46.63 o 
  -8  -3   1      182.33      192.68     33.12 o 
  -7  -3   1     2197.68     2211.45     48.73 o 
  -6  -3   1      639.84      734.39     51.92 o 
  -5  -3   1       28.57       68.61     43.25 o 
  -4  -3   1     8595.59     9335.00    184.55 o 
  -3  -3   1    28802.65    29119.72    481.93 o 
  -2  -3   1     4142.60     4564.04    109.05 o 
  -1  -3   1      111.99      114.41     43.49 o 
   0  -3   1     1219.71     1266.07     73.18 o 
   1  -3   1     6908.12     6541.33    118.19 o 
   2  -3   1     5947.38     6223.70     66.61 o 
   3  -3   1      470.73      499.84     35.04 o 
   4  -3   1     2758.20     3048.32     49.87 o 
   5  -3   1     9191.12     9340.74    236.57 o 
   6  -3   1     1151.23     1145.16     45.32 o 
   7  -3   1      140.79      169.07     37.09 o 
   8  -3   1       24.05       14.33     44.58 o 
   9  -3   1      114.52      151.26     45.02 o 
  10  -3   1       18.69       25.56     53.35 o 
  11  -3   1      176.33      104.62     52.64 o 
  12  -3   1        1.78      -43.66    149.48 o 
  13  -3   1       10.14       17.04     56.37 o 
 -14  -2   1        8.30       64.60     70.66 o 
 -13  -2   1        0.92      -61.96     88.44 o 
 -12  -2   1        7.77       24.50     42.02 o 
 -11  -2   1       83.80       92.03     44.73 o 
 -10  -2   1       64.66       47.64     61.52 o 
  -9  -2   1      347.80      280.88     53.84 o 
  -8  -2   1       24.25      -33.25     50.47 o 
  -7  -2   1     1020.51     1022.91     67.80 o 
  -6  -2   1       55.84       34.28     44.48 o 
  -5  -2   1      704.52      666.79    127.42 o 
  -4  -2   1      156.12      262.55     42.81 o 
  -3  -2   1     1957.63     2258.17    240.23 o 
  -2  -2   1      344.50      337.29     46.23 o 
  -1  -2   1    16842.71    18656.54    889.18 o 
   0  -2   1      707.71      421.28     61.12 o 
   1  -2   1      321.75      334.69     69.25 o 
   2  -2   1      458.28      647.60     39.84 o 
   3  -2   1     3102.06     2952.16     47.57 o 
   4  -2   1      337.75      475.12     44.34 o 
   5  -2   1     4276.88     4340.11    166.66 o 
   6  -2   1      119.94      178.28    106.71 o 
   7  -2   1      150.96      157.99     90.37 o 
   8  -2   1      261.38      284.04     80.28 o 
   9  -2   1      294.80      233.99     46.20 o 
  10  -2   1       89.70       12.78     38.79 o 
  11  -2   1       22.82      -52.39     65.37 o 
  12  -2   1        4.37       75.29    158.62 o 
  13  -2   1       60.81      116.84     74.50 o 
  14  -2   1        5.43       70.18    106.71 o 
 -14  -1   1        0.08      -30.32     53.42 o 
 -13  -1   1       44.96       20.98     93.25 o 
 -12  -1   1      193.67      302.95     56.82 o 
 -11  -1   1       22.04      103.25     41.43 o 
 -10  -1   1        2.91      -51.69     51.69 o 
  -9  -1   1       54.21       51.68     42.38 o 
  -8  -1   1     3135.13     2984.97     40.56 o 
  -7  -1   1       27.82       21.47     36.82 o 
  -6  -1   1      614.08     1301.88    648.58 o 
  -5  -1   1      557.53      592.79     47.16 o 
  -4  -1   1     1079.38     1008.20     35.98 o 
  -3  -1   1     1858.77     2083.55     50.33 o 
  -2  -1   1     1749.72     1656.12     48.83 o 
  -1  -1   1       82.50       93.42     41.24 o 
   1  -1   1     3883.83     3955.30     76.00 o 
   2  -1   1     4534.76     4775.43    230.95 o 
   3  -1   1      593.16      564.30     37.67 o 
   4  -1   1      136.71      174.98     37.87 o 
   5  -1   1     1169.00     1361.74     41.06 o 
   6  -1   1     3992.64     3895.95     42.23 o 
   7  -1   1      218.46      275.08     39.42 o 
   8  -1   1      114.70       70.10     41.34 o 
   9  -1   1       14.55      112.34     48.45 o 
  10  -1   1     1182.53     1174.20     87.99 o 
  11  -1   1       37.51      -41.06     50.76 o 
  12  -1   1       13.84       17.00    129.30 o 
  13  -1   1       18.14        8.56     89.40 o 
  14  -1   1       52.82      -26.92    108.63 o 
 -14   0   1        1.23       31.05     64.18 o 
 -13   0   1      151.91       96.29     85.56 o 
 -12   0   1        2.55        7.13     55.67 o 
 -11   0   1        4.76       -5.96    187.94 o 
 -10   0   1       57.45       -0.67     51.73 o 
  -9   0   1        5.49      -43.85    127.37 o 
  -8   0   1       76.70       71.63     41.34 o 
  -7   0   1        3.77       -3.24     37.09 o 
  -6   0   1      169.36      233.29     34.49 o 
  -5   0   1     5013.14     5495.21    513.27 o 
  -4   0   1       87.78       88.96     44.62 o 
  -3   0   1      540.55      578.49     46.18 o 
  -2   0   1      123.37       44.32     49.62 o 
   2   0   1       80.61       74.80     39.83 o 
   3   0   1    22356.47    23473.04    318.21 o 
   4   0   1      195.96      190.03     44.06 o 
   5   0   1      575.95      928.67     50.96 o 
   6   0   1      110.14      139.93     45.69 o 
   7   0   1      228.62      272.16    107.68 o 
   8   0   1      162.00      131.92     39.43 o 
   9   0   1      110.84        5.99     50.12 o 
  10   0   1       33.44       93.90     47.15 o 
  11   0   1      120.54       88.90     55.76 o 
  12   0   1        6.36       18.01     57.58 o 
  13   0   1       14.62       96.18     54.27 o 
  14   0   1        1.43      141.31    122.09 o 
 -14   1   1        0.30       44.02    105.74 o 
 -13   1   1       46.02      102.99     54.64 o 
 -12   1   1      181.83      126.62     53.36 o 
 -11   1   1       14.43       42.45     43.65 o 
 -10   1   1        2.51        2.80     62.49 o 
  -9   1   1       42.33       31.61     64.41 o 
  -8   1   1     3046.73     2678.07    231.44 o 
  -7   1   1       13.73        0.99     68.25 o 
  -6   1   1      602.92     1647.18    618.29 o 
  -5   1   1      558.37      583.49     50.87 o 
  -4   1   1     1014.67     1093.01     40.68 o 
  -3   1   1     1922.65     2118.94     48.12 o 
  -2   1   1     1678.98     1612.82     46.66 o 
  -1   1   1       88.89      123.55     53.71 o 
   1   1   1     3966.40     3949.32     73.49 o 
   2   1   1     4326.48     4470.24     84.05 o 
   3   1   1      566.12      501.32     33.92 o 
   4   1   1      161.52      102.31     44.75 o 
   5   1   1     1183.67     1245.92    213.06 o 
   6   1   1     3879.08     3699.04     43.32 o 
   7   1   1      185.22      203.79     41.31 o 
   8   1   1      103.55       89.23     72.10 o 
   9   1   1        7.16       -5.96     73.06 o 
  10   1   1     1148.78     1158.84     75.97 o 
  11   1   1       40.05      143.62     54.26 o 
  12   1   1       14.40        3.39     57.44 o 
  13   1   1       15.41        5.86     93.73 o 
  14   1   1       50.75       60.56    115.36 o 
 -14   2   1       11.11      -77.87     77.87 o 
 -13   2   1        1.52      216.70     67.81 o 
 -12   2   1        8.67      110.68     58.90 o 
 -11   2   1       79.02       14.43     42.93 o 
 -10   2   1       73.91      100.48     54.61 o 
  -9   2   1      348.62      233.53     43.38 o 
  -8   2   1       42.48       70.47     48.94 o 
  -7   2   1     1018.85      967.94     54.34 o 
  -6   2   1       95.42       31.17     49.40 o 
  -5   2   1      871.25      745.81     38.31 o 
  -4   2   1      242.50      348.40     49.88 o 
  -3   2   1     1923.84     2202.28    155.01 o 
  -2   2   1      448.26      437.79     52.35 o 
  -1   2   1    16410.11    17701.47    601.45 o 
   0   2   1      688.18      360.19    143.90 o 
   1   2   1      304.28      375.27     54.39 o 
   2   2   1      552.32      724.93     42.53 o 
   3   2   1     3271.21     3050.20     55.09 o 
   4   2   1      442.91      491.42     41.83 o 
   5   2   1     4239.89     4134.98    150.28 o 
   6   2   1      140.30      180.49     86.04 o 
   7   2   1      186.85      150.09     50.23 o 
   8   2   1      274.66      288.70     42.68 o 
   9   2   1      276.87      182.87    104.31 o 
  10   2   1       85.19      -54.05     54.05 o 
  11   2   1       26.37       68.97     48.60 o 
  12   2   1        7.16      144.59     64.41 o 
  13   2   1       57.31       49.28     56.24 o 
 -14   3   1        7.26      -67.57     67.57 o 
 -13   3   1       33.92       24.89     65.60 o 
 -12   3   1       28.23      -48.64    147.08 o 
 -11   3   1      162.51      157.99     61.65 o 
 -10   3   1       12.89       62.14    113.92 o 
  -9   3   1      211.91      193.89     46.38 o 
  -8   3   1      172.64      209.82     50.56 o 
  -7   3   1     2175.65     2049.52     46.27 o 
  -6   3   1      581.24      653.24     44.23 o 
  -5   3   1       76.66      106.75     36.33 o 
  -4   3   1     8367.35     9192.78    162.31 o 
  -3   3   1    28462.04    29063.56    117.17 o 
  -2   3   1     4151.26     4489.15     84.44 o 
  -1   3   1      120.73      105.16     52.00 o 
   0   3   1     1356.49     1297.89     84.40 o 
   1   3   1     7008.78     6133.91    354.14 o 
   2   3   1     5738.28     5981.75     71.96 o 
   3   3   1      456.20      495.16     39.12 o 
   4   3   1     2619.65     2818.42     48.52 o 
   5   3   1     9052.71     9074.44    224.97 o 
   6   3   1     1096.77     1112.78     42.88 o 
   7   3   1      186.96      177.53     41.56 o 
   8   3   1       30.06       -7.75     82.19 o 
   9   3   1       98.43       82.75     58.64 o 
  10   3   1       15.92       93.16    174.48 o 
  11   3   1      180.00      228.26     96.14 o 
  12   3   1        0.78      -78.97     85.08 o 
  13   3   1        8.75      -24.56     70.16 o 
 -13   4   1       12.03       -2.12     69.91 o 
 -12   4   1       47.19       44.05     67.20 o 
 -11   4   1       32.05       63.10     60.29 o 
 -10   4   1      370.80      428.40     60.63 o 
  -9   4   1       22.92       68.54     74.50 o 
  -8   4   1      139.04       97.26     44.35 o 
  -7   4   1       85.54       72.34     42.31 o 
  -6   4   1     3504.88     3354.67     58.35 o 
  -5   4   1      483.04      485.63     53.66 o 
  -4   4   1      956.30      731.46     44.84 o 
  -3   4   1       26.36       60.63     48.93 o 
  -2   4   1    15154.61    15608.27    112.44 o 
  -1   4   1        1.64       49.24     54.95 o 
   0   4   1    27255.25    25912.21   1124.31 o 
   1   4   1      106.65       87.60     48.21 o 
   2   4   1     8854.87     9088.96     88.56 o 
   3   4   1      674.49      757.42     47.85 o 
   4   4   1     6015.88     5690.42    125.86 o 
   5   4   1      285.35      319.81     50.87 o 
   6   4   1       20.85      -24.24     61.52 o 
   7   4   1       36.77       51.81     37.78 o 
   8   4   1     1286.85     1396.66     55.56 o 
   9   4   1       78.93       82.14     45.27 o 
  10   4   1       26.75      -48.76     59.58 o 
  11   4   1       23.02      -32.87     60.96 o 
  12   4   1       14.29       60.86    148.52 o 
  13   4   1       16.23      -71.03     71.03 o 
 -13   5   1       20.83      -60.85     60.85 o 
 -12   5   1       74.90        7.11     75.94 o 
 -11   5   1       26.61       57.15     51.03 o 
 -10   5   1        8.91      -20.92    111.51 o 
  -9   5   1      185.24      133.12     48.16 o 
  -8   5   1     1256.13     1355.97     62.03 o 
  -7   5   1      990.90      925.72     55.29 o 
  -6   5   1      372.33      370.38     54.57 o 
  -5   5   1      391.88      365.65     46.43 o 
  -4   5   1     5345.83     5192.13    144.60 o 
  -3   5   1    10332.30    10769.58    232.62 o 
  -2   5   1     5058.58     5197.46    104.18 o 
  -1   5   1        5.26       29.94     65.42 o 
   0   5   1     5926.75     5880.91    203.79 o 
   1   5   1    15977.93    15519.11    152.25 o 
   2   5   1     9138.59     9193.42     84.21 o 
   3   5   1      728.27      691.52     83.67 o 
   4   5   1      428.77      433.75     49.12 o 
   5   5   1     2905.29     2913.85    125.61 o 
   6   5   1     3219.76     3255.05     57.95 o 
   7   5   1      410.04      382.68     52.91 o 
   8   5   1       28.51      101.24     55.25 o 
   9   5   1       34.27       42.91     78.35 o 
  10   5   1      295.52      341.77     87.01 o 
  11   5   1       55.63      -51.11     83.15 o 
  12   5   1       13.11       80.51    125.45 o 
  13   5   1        1.14       17.41    201.39 o 
 -13   6   1       24.43       67.88     72.76 o 
 -12   6   1        7.94       80.21     65.82 o 
 -11   6   1      254.23      258.06     64.32 o 
 -10   6   1       22.66       91.28     63.63 o 
  -9   6   1      627.17      578.10     44.43 o 
  -8   6   1        1.61       29.55    156.69 o 
  -7   6   1     1447.55     1523.91     62.04 o 
  -6   6   1       26.41       -1.85     52.52 o 
  -5   6   1     6553.13     6546.94     69.28 o 
  -4   6   1      139.73      165.27     54.37 o 
  -3   6   1      859.67      849.50     55.65 o 
  -2   6   1      197.72      207.45     57.06 o 
  -1   6   1    19025.62    18193.81   1962.82 o 
   1   6   1     2202.10     2214.59     90.64 o 
   2   6   1      529.75      523.35     51.28 o 
   3   6   1    11552.38    11258.04    124.28 o 
   4   6   1       80.37       40.56     50.61 o 
   5   6   1     3237.62     3327.55    174.23 o 
   6   6   1       71.96       70.55     52.55 o 
   7   6   1     1493.20     1541.79     65.40 o 
   8   6   1       34.77       68.64     47.54 o 
   9   6   1      990.53     1005.36     51.21 o 
  10   6   1        4.64       -3.81     66.33 o 
  11   6   1       71.47       15.52     66.36 o 
  12   6   1        0.88      -65.37     72.06 o 
  13   6   1       60.38        7.45     79.51 o 
 -13   7   1       10.64       -8.05     94.69 o 
 -12   7   1       82.04       51.75     74.59 o 
 -11   7   1       75.04       75.16     94.69 o 
 -10   7   1       17.77      -40.99     55.39 o 
  -9   7   1      117.07       75.16     61.68 o 
  -8   7   1     1016.88     1089.11     61.47 o 
  -7   7   1     1450.19     1424.05     60.24 o 
  -6   7   1      425.20      497.38     57.36 o 
  -5   7   1      450.15      405.20     58.10 o 
  -4   7   1     4670.04     4981.02    112.22 o 
  -3   7   1     5146.57     5327.19    282.85 o 
  -2   7   1     5534.17     5665.57    116.18 o 
  -1   7   1       57.18       73.09     91.97 o 
   1   7   1    15552.30    16112.39    734.04 o 
   2   7   1     8649.17     9150.06    188.31 o 
   3   7   1      558.30      593.19     53.39 o 
   4   7   1      630.68      668.25     54.19 o 
   5   7   1     1819.83     1895.27     58.61 o 
   6   7   1     3069.59     3302.50    172.26 o 
   7   7   1      292.17      283.35     56.25 o 
   8   7   1       19.98       51.61     84.60 o 
   9   7   1      399.01      304.20     61.00 o 
  10   7   1      247.53      262.43    148.53 o 
  11   7   1       23.87      -26.17     71.34 o 
  12   7   1        0.71       78.46     75.41 o 
  13   7   1        2.98      210.21     78.72 o 
 -13   8   1        6.83      114.33    153.33 o 
 -12   8   1        2.62      102.16     77.65 o 
 -11   8   1       47.29       70.86    121.13 o 
 -10   8   1      157.00      213.09     67.65 o 
  -9   8   1      130.83      180.20     53.35 o 
  -8   8   1        9.45      -54.47     60.49 o 
  -7   8   1       27.22      -23.72     58.27 o 
  -6   8   1     1650.24     1669.27     63.52 o 
  -5   8   1      426.25      448.93     58.17 o 
  -4   8   1     1597.42     1618.29     74.33 o 
  -3   8   1       65.17       49.41     61.17 o 
  -2   8   1     3399.64     3422.04    160.80 o 
  -1   8   1       35.33       31.72    125.93 o 
   2   8   1     1456.19     1387.22     86.61 o 
   3   8   1      246.64      276.92     50.29 o 
   4   8   1     3273.64     3342.69     66.19 o 
   5   8   1       56.50       84.13     57.19 o 
   6   8   1       20.24       86.98     55.15 o 
   7   8   1      136.25      201.52     58.45 o 
   8   8   1      207.54      232.86     60.20 o 
   9   8   1       15.12       61.51     52.67 o 
  10   8   1       19.61       74.59     67.44 o 
  11   8   1       53.21       38.54    138.43 o 
  12   8   1       36.14       40.11     79.35 o 
  13   8   1       27.54     -138.43    150.93 o 
 -12   9   1        4.97      -38.08     73.37 o 
 -11   9   1       76.86       51.91     74.97 o 
 -10   9   1        3.26        8.21    143.72 o 
  -9   9   1       43.03      181.48     68.34 o 
  -8   9   1        2.39      102.63     67.15 o 
  -7   9   1      593.11      554.35     64.75 o 
  -6   9   1      247.52      155.28     64.70 o 
  -5   9   1       25.98      -30.14     76.91 o 
  -4   9   1     1127.80     1198.99     78.86 o 
  -3   9   1     1884.48     1913.36    110.15 o 
  -2   9   1      371.13      415.14     85.83 o 
   2   9   1     1025.61     1008.98    109.94 o 
   3   9   1      170.71      158.91     73.76 o 
   4   9   1      488.78      439.74     65.02 o 
   5   9   1     1048.15     1086.33     62.97 o 
   6   9   1      170.60      160.76     64.18 o 
   7   9   1      215.46      217.51     62.95 o 
   8   9   1       54.84      108.82     64.05 o 
   9   9   1       27.17       -9.66     70.74 o 
  10   9   1        8.28      104.08     71.59 o 
  11   9   1       30.42      -52.88     99.98 o 
  12   9   1        3.47      101.33     70.45 o 
 -12  10   1        7.65       47.10     97.56 o 
 -11  10   1        4.06       17.74    119.20 o 
 -10  10   1       52.01      -61.73     96.13 o 
  -9  10   1       82.01      153.05     61.42 o 
  -8  10   1      107.22      182.64     96.61 o 
  -7  10   1       42.18      -69.52     69.52 o 
  -6  10   1        7.49      -32.45     69.80 o 
  -5  10   1      351.86      424.06     74.31 o 
  -4  10   1      177.10      255.99     67.67 o 
  -3  10   1        5.67       54.45     82.39 o 
  -2  10   1       36.04       94.21    115.36 o 
   2  10   1       81.17       82.22    147.33 o 
   3  10   1      106.98      208.41     98.40 o 
   4  10   1       50.85       47.77     70.33 o 
   5  10   1       86.02      129.98     43.98 o 
   6  10   1       37.79      -15.49     68.01 o 
   7  10   1       45.67      158.67     65.00 o 
   8  10   1       86.96       25.65     94.69 o 
   9  10   1       27.21       -6.12     73.26 o 
  10  10   1        8.96      -11.17     81.71 o 
  11  10   1        0.62      -74.10     74.10 o 
  12  10   1        5.91      -22.17     98.13 o 
 -12  11   1       42.85       68.88    108.70 o 
 -11  11   1        8.46       37.55    175.44 o 
 -10  11   1        1.39       11.49     82.24 o 
  -9  11   1       16.93      -20.53    127.85 o 
  -8  11   1        7.45      -19.25     75.23 o 
  -7  11   1        2.99       20.40     74.83 o 
  -6  11   1      321.61      419.00     73.66 o 
  -5  11   1      203.16      267.01     85.48 o 
  -4  11   1      598.73      667.28     90.32 o 
  -3  11   1       35.59       61.40     79.59 o 
   3  11   1      323.75      275.00    119.08 o 
   4  11   1      760.40      745.47     99.39 o 
   5  11   1       16.31      -18.45     68.27 o 
   6  11   1      223.81      208.10     93.25 o 
   7  11   1      225.54      116.93     37.70 o 
   8  11   1        2.73      -65.17    111.99 o 
   9  11   1        2.26       -3.60     77.61 o 
  10  11   1       31.67      -46.65     77.87 o 
  11  11   1       30.16        0.27     54.31 o 
  12  11   1        7.05        2.55     72.58 o 
 -11  12   1        8.31      -25.77     88.42 o 
 -10  12   1        7.37      -61.65     75.96 o 
  -9  12   1       39.87       24.18     72.37 o 
  -8  12   1       18.77       23.83     76.65 o 
  -7  12   1       18.76      -41.55     74.32 o 
  -6  12   1       79.28      112.00     69.47 o 
  -5  12   1       92.97       92.05     80.02 o 
  -4  12   1      305.77      249.46     65.99 o 
  -3  12   1        1.07        2.40    154.30 o 
   3  12   1       11.12       11.14    131.79 o 
   4  12   1      223.15      147.06    102.31 o 
   5  12   1       25.89       25.09     70.61 o 
   6  12   1      168.22      130.91     89.41 o 
   7  12   1       72.10       29.93     32.52 o 
   8  12   1       38.84       26.70     33.32 o 
   9  12   1       27.59       29.15     39.07 o 
  10  12   1       21.77      -31.76     89.40 o 
  11  12   1        1.72      -26.06     39.67 o 
 -11  13   1        0.26      -10.47     36.49 o 
 -10  13   1       10.43       45.94     68.25 o 
  -9  13   1        1.11      -37.67     52.42 o 
  -8  13   1      149.45      126.98     46.94 o 
  -7  13   1        8.06       -4.02     44.31 o 
  -6  13   1       15.64       30.67     31.67 o 
  -5  13   1       90.33       29.61     39.80 o 
  -4  13   1      107.12       54.11     69.52 o 
   4  13   1       26.73        7.30     55.26 o 
   5  13   1       27.12        5.82     54.28 o 
   6  13   1       94.88       68.83     37.68 o 
   7  13   1       18.24       -4.30     29.40 o 
   8  13   1        0.92        9.95     32.79 o 
   9  13   1        5.28      -25.76     33.75 o 
  10  13   1       24.67       26.71     33.70 o 
  11  13   1        1.62       28.23     36.63 o 
 -10  14   1        1.25       -4.26     31.47 o 
  -9  14   1       15.26       -6.63     28.88 o 
  -8  14   1        2.80       20.55     27.72 o 
  -7  14   1       64.92       11.97     27.09 o 
  -6  14   1       14.81       18.50     25.43 o 
  -5  14   1      293.51       35.00     26.85 o 
   4  14   1       25.10        5.33     40.77 o 
   5  14   1      118.26        3.31     26.84 o 
   6  14   1        6.23       -9.61     25.83 o 
   7  14   1        8.91       11.81     27.52 o 
   8  14   1        9.50       50.37     27.16 o 
   9  14   1       41.61      -11.55     30.11 o 
  10  14   1        0.34       16.68     31.47 o 
 -10  15   1        0.52        0.49     33.97 o 
  -9  15   1       15.04       13.94     31.95 o 
  -8  15   1       44.50       22.90     33.65 o 
  -7  15   1      127.40       16.46     28.16 o 
  -6  15   1       11.09      -16.94     28.84 o 
  -5  15   1       26.98       -0.96     37.39 o 
   5  15   1      189.67        0.48     33.31 o 
   6  15   1       88.97        7.79     26.48 o 
   7  15   1       39.95        7.15     28.20 o 
   8  15   1        1.39       17.79     30.92 o 
   9  15   1       33.89        6.77     30.50 o 
  10  15   1        2.62        8.90     34.35 o 
  -9  16   1        0.58       20.60     34.65 o 
  -8  16   1        6.37       -6.77     31.60 o 
  -7  16   1        5.84        1.97     30.50 o 
  -6  16   1      252.56        4.29     36.36 o 
   6  16   1        7.28       -7.30     33.64 o 
   7  16   1        0.35       -1.45     32.28 o 
   8  16   1       77.56      -20.59     32.28 o 
   9  16   1        2.42       27.94     32.44 o 
  -8  17   1       28.98        3.40     39.05 o 
  -7  17   1       21.81       -9.13     44.18 o 
   7  17   1       20.98        4.24     40.77 o 
   8  17   1        3.40        0.48     36.71 o 
  -8 -18   2        0.77       -6.31     46.38 o 
  -7 -18   2        9.03       -1.38     47.24 o 
   7 -18   2        6.72       -3.78     51.54 o 
  -8 -17   2       14.88       20.19     41.46 o 
  -7 -17   2        0.96       10.55     44.52 o 
  -6 -17   2        0.45        7.69     48.26 o 
   6 -17   2        2.82       28.77     44.12 o 
   7 -17   2        2.30       21.45     41.09 o 
   8 -17   2        4.17        0.10     41.80 o 
  -9 -16   2        6.65       24.84     37.61 o 
  -8 -16   2        6.18       29.44     35.64 o 
  -7 -16   2        6.61       29.35     38.73 o 
  -6 -16   2       38.44       25.18     39.55 o 
  -5 -16   2       10.35       23.98     46.21 o 
   5 -16   2        3.70        6.26     45.88 o 
   6 -16   2       22.28       18.75     38.40 o 
   7 -16   2       18.99      -18.94     38.40 o 
   8 -16   2        5.06        4.33     40.11 o 
   9 -16   2        0.76        7.43     38.29 o 
 -10 -15   2        2.93       -4.81     51.91 o 
  -9 -15   2       10.72        5.77     48.07 o 
  -8 -15   2       37.40       -6.73     53.83 o 
  -7 -15   2        8.31      -27.88     50.95 o 
  -6 -15   2        0.55       35.57     49.99 o 
  -5 -15   2       59.84       46.69     39.41 o 
  -4 -15   2      156.79      201.81     53.01 o 
   4 -15   2      116.07      148.34     47.83 o 
   5 -15   2       20.14       24.25     35.33 o 
   6 -15   2       44.35       53.35     36.03 o 
   7 -15   2       16.69       12.98     31.95 o 
   8 -15   2       12.33       12.47     37.31 o 
   9 -15   2        5.05       32.36     36.63 o 
  10 -15   2       14.27       42.30     48.07 o 
 -10 -14   2        9.33      -42.30     44.22 o 
  -9 -14   2       28.57       37.49     46.14 o 
  -8 -14   2        7.59       -3.85     44.22 o 
  -7 -14   2      127.73      178.81     49.99 o 
  -6 -14   2       18.29        0.00     49.03 o 
  -5 -14   2       99.73      169.20     48.07 o 
  -4 -14   2       40.63       35.86     38.73 o 
   3 -14   2      498.23      624.71     60.46 o 
   4 -14   2       13.44       11.13     36.32 o 
   5 -14   2        8.21       12.34     30.72 o 
   6 -14   2        0.75      -15.38     34.61 o 
   7 -14   2      137.64      179.52     33.12 o 
   8 -14   2       12.27      -28.61     35.00 o 
   9 -14   2        3.27      -21.66     43.26 o 
  10 -14   2        0.68      -19.75     36.93 o 
 -11 -13   2        4.09       68.25     36.71 o 
 -10 -13   2       15.77       -9.05     32.20 o 
  -9 -13   2       28.54       53.83     31.95 o 
  -8 -13   2       21.51       55.66     31.17 o 
  -7 -13   2       47.79       74.94     30.88 o 
  -6 -13   2       43.92        4.91     31.75 o 
  -5 -13   2      490.99      532.67     35.57 o 
  -4 -13   2      424.12      569.17     54.80 o 
  -3 -13   2      474.47      488.28     43.81 o 
   3 -13   2      190.14      140.79     37.72 o 
   4 -13   2      194.73      262.47     35.00 o 
   5 -13   2      330.96      394.58     33.99 o 
   6 -13   2       53.92       36.44     28.88 o 
   7 -13   2       22.13       10.35     30.79 o 
   8 -13   2        5.31       27.32     30.57 o 
   9 -13   2        8.76       49.42     72.10 o 
  10 -13   2       15.50      -11.54     31.27 o 
  11 -13   2        9.13      -37.00     37.04 o 
 -11 -12   2        4.40      -13.84     39.49 o 
 -10 -12   2      124.31      140.54     36.80 o 
  -9 -12   2        7.14      -29.01     45.18 o 
  -8 -12   2      108.00      116.95     36.82 o 
  -7 -12   2        1.48        2.05     31.18 o 
  -6 -12   2      962.23      990.96     35.01 o 
  -5 -12   2      147.72      147.42     35.04 o 
  -4 -12   2       71.85       96.50     35.04 o 
  -3 -12   2        6.05       11.54     55.76 o 
   2 -12   2     2013.44     2128.26    185.66 o 
   3 -12   2      102.64       70.18     36.71 o 
   4 -12   2      455.17      495.30     34.65 o 
   5 -12   2       19.32       10.24     33.48 o 
   6 -12   2      474.54      470.55     33.08 o 
   7 -12   2       17.00       68.99     32.10 o 
   8 -12   2      120.91      155.45     32.98 o 
   9 -12   2       21.95      -14.66     33.00 o 
  10 -12   2       40.75      -16.34     35.03 o 
  11 -12   2       17.67      -26.79     38.46 o 
 -12 -11   2        1.01      -40.54     40.54 o 
 -11 -11   2       30.32        4.92     39.16 o 
 -10 -11   2       24.01       35.39     53.35 o 
  -9 -11   2      169.64      257.71     81.71 o 
  -8 -11   2      149.87      220.39     49.99 o 
  -7 -11   2       59.78       70.62     34.61 o 
  -6 -11   2      201.61      178.84     34.49 o 
  -5 -11   2      235.47      239.37     36.93 o 
  -4 -11   2      145.63      169.77     40.34 o 
  -3 -11   2      180.97      253.86     41.47 o 
  -2 -11   2       71.07       51.91     70.18 o 
   2 -11   2      261.10      289.05     43.07 o 
   3 -11   2       26.59       90.38     39.66 o 
   4 -11   2      114.21      165.21     38.05 o 
   5 -11   2      265.23      370.53     57.20 o 
   6 -11   2      696.00      611.51     84.61 o 
   7 -11   2        1.74       -2.74     31.43 o 
   8 -11   2       63.82       39.71     33.60 o 
   9 -11   2       81.94       13.54     35.20 o 
  10 -11   2       48.84       82.38     35.66 o 
  11 -11   2       11.14       63.42     63.45 o 
  12 -11   2        6.81      -70.18     70.18 o 
 -12 -10   2        1.41      -12.78     36.20 o 
 -11 -10   2      143.19      190.06     76.91 o 
 -10 -10   2        2.71        7.50     51.91 o 
  -9 -10   2        7.13      -12.89     38.79 o 
  -8 -10   2        2.30       48.50     37.17 o 
  -7 -10   2     1019.41     1094.72     58.66 o 
  -6 -10   2      166.51      162.92     36.25 o 
  -5 -10   2     3300.05     3606.42     46.43 o 
  -4 -10   2       11.49       24.67     36.96 o 
  -3 -10   2     5876.67     6116.11     60.90 o 
  -2 -10   2      292.51      284.92     51.50 o 
   1 -10   2      896.15      859.36     71.04 o 
   2 -10   2      740.74      700.71     48.08 o 
   3 -10   2     5820.92     6471.62    225.91 o 
   4 -10   2       35.96       42.60     36.13 o 
   5 -10   2      917.99     1005.91     47.60 o 
   6 -10   2      166.56      148.05     66.33 o 
   7 -10   2      699.54      845.16     63.46 o 
   8 -10   2       23.72       15.38     63.45 o 
   9 -10   2       23.90      191.30     64.41 o 
  10 -10   2        9.99      -51.91     69.21 o 
  11 -10   2       82.22       76.55     37.11 o 
  12 -10   2        4.82      114.59     41.59 o 
 -13  -9   2       37.72       47.10     81.71 o 
 -12  -9   2       14.48       33.95     44.39 o 
 -11  -9   2        1.50       54.01     69.70 o 
 -10  -9   2       30.96       15.57     39.96 o 
  -9  -9   2       96.24       72.47     37.40 o 
  -8  -9   2      597.63      662.56     93.26 o 
  -7  -9   2       19.17       33.02     35.72 o 
  -6  -9   2      297.03      308.47     36.41 o 
  -5  -9   2     1817.86     1949.63     58.68 o 
  -4  -9   2      802.66      832.29     37.70 o 
  -3  -9   2      208.83      296.93     44.52 o 
  -2  -9   2        7.28       25.30     42.81 o 
  -1  -9   2     1490.88     1502.56     86.58 o 
   1  -9   2     2593.49     2753.27     93.83 o 
   2  -9   2      712.84      691.36     42.46 o 
   3  -9   2      631.72      683.36     41.78 o 
   4  -9   2      336.60      364.82     37.36 o 
   5  -9   2      801.64      998.12     67.31 o 
   6  -9   2     1224.61     1337.71     58.66 o 
   7  -9   2      196.32      199.00     56.72 o 
   8  -9   2       29.91       77.87     62.49 o 
   9  -9   2       51.59       -4.81     66.33 o 
  10  -9   2       94.92       -6.73     69.22 o 
  11  -9   2        1.92       -1.92     54.79 o 
  12  -9   2        0.85      -22.90     41.82 o 
 -13  -8   2        0.14       20.64     84.60 o 
 -12  -8   2       47.90       56.25     74.50 o 
 -11  -8   2       89.19       28.41     41.82 o 
 -10  -8   2       42.92       33.44     44.22 o 
  -9  -8   2       25.04       39.93     44.70 o 
  -8  -8   2      451.08      440.89     46.15 o 
  -7  -8   2      169.05      197.19     37.78 o 
  -6  -8   2     1527.06     1567.86    138.98 o 
  -5  -8   2       12.96       36.56     37.50 o 
  -4  -8   2       69.34      109.13     37.99 o 
  -3  -8   2       99.67      132.77     39.04 o 
  -2  -8   2     8275.14     8699.13    125.46 o 
  -1  -8   2      190.49      188.32     55.14 o 
   0  -8   2      185.65      197.97     63.18 o 
   1  -8   2      230.81      229.35     46.53 o 
   2  -8   2     1742.12     1882.46     46.25 o 
   3  -8   2       59.20       73.68     36.82 o 
   4  -8   2      678.75      838.49     60.58 o 
   5  -8   2      213.21      196.12     55.76 o 
   6  -8   2     1266.76     1271.99     47.12 o 
   7  -8   2      222.03      249.73     38.80 o 
   8  -8   2      297.18      349.73     40.24 o 
   9  -8   2       43.67       59.92     39.71 o 
  10  -8   2        4.09       -6.73     51.91 o 
  11  -8   2       32.84      -41.34     76.91 o 
  12  -8   2       37.62      -57.68     58.64 o 
 -13  -7   2       22.58       87.79     48.37 o 
 -12  -7   2       22.09       49.30    103.82 o 
 -11  -7   2       54.68      126.78     72.58 o 
 -10  -7   2        6.58       -1.64     35.22 o 
  -9  -7   2      268.36      301.54     41.80 o 
  -8  -7   2      143.15      121.31     35.17 o 
  -7  -7   2      612.85      665.95     33.19 o 
  -6  -7   2      102.59      113.41     39.83 o 
  -5  -7   2      802.22      785.26     60.58 o 
  -4  -7   2      194.69      244.42     38.37 o 
  -3  -7   2     2068.22     2160.96     49.56 o 
  -2  -7   2       88.81       93.25     43.44 o 
  -1  -7   2     2413.69     2511.95    146.80 o 
   0  -7   2    10687.96    11097.42     95.13 o 
   1  -7   2     7198.83     7373.97    421.74 o 
   2  -7   2       53.62       44.42     39.36 o 
   3  -7   2     1084.72     1102.91     78.87 o 
   4  -7   2      104.54      118.25     54.80 o 
   5  -7   2     1481.19     1469.08     97.63 o 
   6  -7   2        6.77       28.12     38.04 o 
   7  -7   2       27.77       39.89     39.83 o 
   8  -7   2       74.71       17.82     41.05 o 
   9  -7   2      269.55      280.58     36.25 o 
  10  -7   2       19.64       47.22     44.35 o 
  11  -7   2        5.88      -43.41     43.41 o 
  12  -7   2        2.79       18.26     77.87 o 
  13  -7   2        5.95       35.57     93.25 o 
 -13  -6   2        2.47       84.71     63.93 o 
 -12  -6   2       14.00      -48.72     48.72 o 
 -11  -6   2        1.53      -38.75     38.75 o 
 -10  -6   2      218.98      217.99     45.97 o 
  -9  -6   2      156.72      136.97     42.02 o 
  -8  -6   2       14.27       33.16     54.79 o 
  -7  -6   2       18.09       23.23     43.26 o 
  -6  -6   2      685.12      652.60     34.32 o 
  -5  -6   2      280.20      296.81     40.86 o 
  -4  -6   2      416.87      436.88     39.42 o 
  -3  -6   2      255.95      296.89     38.37 o 
  -2  -6   2      374.45      424.91     42.43 o 
  -1  -6   2     1792.77     1982.60    158.80 o 
   0  -6   2      692.85      682.36     47.60 o 
   1  -6   2     2934.08     3104.38     91.97 o 
   2  -6   2      413.21      386.23     41.35 o 
   3  -6   2      171.37      188.43     54.80 o 
   4  -6   2      392.07      363.05     38.88 o 
   5  -6   2      436.80      492.16     42.79 o 
   6  -6   2      342.96      383.46     40.34 o 
   7  -6   2        1.84      -19.36     40.86 o 
   8  -6   2      159.20      143.31     31.60 o 
   9  -6   2      129.01      210.17     45.18 o 
  10  -6   2       56.87      -35.11     44.04 o 
  11  -6   2        2.49       57.79     41.40 o 
  12  -6   2       47.01      -12.50     82.67 o 
  13  -6   2        7.84       10.57     87.48 o 
 -13  -5   2       38.77       73.09     55.58 o 
 -12  -5   2        2.59       59.35     48.90 o 
 -11  -5   2       11.73       -1.92     46.14 o 
 -10  -5   2       24.41       19.25     48.73 o 
  -9  -5   2      143.90      260.43     73.54 o 
  -8  -5   2       39.17       49.52     41.47 o 
  -7  -5   2      615.52      756.33     60.58 o 
  -6  -5   2       30.36       -7.34     40.62 o 
  -5  -5   2      595.34      627.85     43.66 o 
  -4  -5   2      490.34      548.70     40.78 o 
  -3  -5   2     2329.77     2456.96    135.25 o 
  -2  -5   2      241.56      226.59     41.06 o 
  -1  -5   2     1071.93     1105.02     79.85 o 
   0  -5   2     2122.21     2237.23     60.59 o 
   1  -5   2     1950.03     1930.10    132.85 o 
   2  -5   2      198.04      197.89     35.95 o 
   3  -5   2      462.47      543.28     54.81 o 
   4  -5   2      563.04      546.27     39.96 o 
   5  -5   2      950.09      930.27     37.63 o 
   6  -5   2       43.29       56.83     32.88 o 
   7  -5   2       10.69       23.56     33.62 o 
   8  -5   2       16.66       43.42     60.08 o 
   9  -5   2      167.72      191.22     45.49 o 
  10  -5   2       55.17      -37.52     38.93 o 
  11  -5   2       29.89       25.02     43.44 o 
  12  -5   2       12.25       23.31     53.35 o 
  13  -5   2       21.54        0.96     94.21 o 
 -14  -4   2        0.91      -44.22     98.05 o 
 -13  -4   2        3.22       35.57     52.96 o 
 -12  -4   2        2.20       52.84     45.66 o 
 -11  -4   2      152.47      178.39     49.42 o 
 -10  -4   2       91.07      117.40     87.96 o 
  -9  -4   2       16.37      111.25     46.11 o 
  -8  -4   2      153.35       99.94     42.68 o 
  -7  -4   2      191.78      214.58     42.68 o 
  -6  -4   2      760.42      772.12     43.95 o 
  -5  -4   2      331.13      340.34     36.27 o 
  -4  -4   2      101.20       57.29     33.96 o 
  -3  -4   2       17.21       16.81     38.05 o 
  -2  -4   2     5745.99     6160.22    120.21 o 
  -1  -4   2      172.24      147.58     38.75 o 
   0  -4   2      249.84      271.60     51.33 o 
   1  -4   2      251.75      254.34     42.28 o 
   2  -4   2     3607.34     3435.66     93.97 o 
   3  -4   2      933.37     1017.65     41.11 o 
   4  -4   2      302.88      274.47     34.61 o 
   5  -4   2       10.63      167.42     72.58 o 
   6  -4   2      453.41      453.24     36.24 o 
   7  -4   2      439.93      472.60     80.28 o 
   8  -4   2      232.78      280.79     44.56 o 
   9  -4   2       86.51      151.17     46.42 o 
  10  -4   2       34.30       25.59     57.68 o 
  11  -4   2       79.72      175.76     50.32 o 
  12  -4   2        5.62      -15.38     56.72 o 
  13  -4   2        1.44      -91.32     91.32 o 
 -14  -3   2        7.91      154.32     49.56 o 
 -13  -3   2        8.32       22.02     62.97 o 
 -12  -3   2       26.52       51.79    107.67 o 
 -11  -3   2        7.28      -52.66     52.66 o 
 -10  -3   2      240.53      265.47     47.11 o 
  -9  -3   2        7.58      -43.99     46.41 o 
  -8  -3   2     1324.77     1497.92     46.65 o 
  -7  -3   2       43.82       40.38     62.97 o 
  -6  -3   2       67.93       66.73     43.93 o 
  -5  -3   2     3238.24     3382.29     50.64 o 
  -4  -3   2     1751.17     1604.34     40.17 o 
  -3  -3   2     1918.79     2009.57     46.95 o 
  -2  -3   2      240.35      281.37     40.78 o 
  -1  -3   2     1789.12     1528.29     51.42 o 
   0  -3   2     4607.14     4098.78    182.15 o 
   1  -3   2     2446.97     2216.99     53.15 o 
   2  -3   2     2994.75     2991.33     62.64 o 
   3  -3   2     1563.37     1550.24     44.85 o 
   4  -3   2      147.50      121.93     34.48 o 
   5  -3   2     2932.70     3054.01     43.99 o 
   6  -3   2      851.84      885.00     38.47 o 
   7  -3   2       45.68       29.11     42.73 o 
   8  -3   2      390.32      422.78     46.12 o 
   9  -3   2       16.54       73.17     82.67 o 
  10  -3   2      169.20      236.13     73.54 o 
  11  -3   2        3.50       44.18     79.79 o 
  12  -3   2        5.26       20.88    163.42 o 
  13  -3   2        5.35       92.44     57.98 o 
 -14  -2   2       21.20       91.43     58.72 o 
 -13  -2   2        9.89      -66.09    105.26 o 
 -12  -2   2        5.31      -41.03     41.03 o 
 -11  -2   2      332.54      314.30     55.28 o 
 -10  -2   2      103.83      100.24     38.89 o 
  -9  -2   2      115.60      105.78     35.10 o 
  -8  -2   2        5.22       -6.02     43.26 o 
  -7  -2   2     3322.25     3287.90     45.36 o 
  -6  -2   2      216.20      327.00     78.35 o 
  -5  -2   2      124.13        5.89    155.74 o 
  -4  -2   2       39.85       22.32     41.80 o 
  -3  -2   2     4302.48     3966.66     53.87 o 
  -2  -2   2      581.45      454.70     45.23 o 
  -1  -2   2     2815.62     2615.46     88.77 o 
   0  -2   2      217.45      217.20     44.05 o 
   1  -2   2     3402.47     3063.95     61.43 o 
   2  -2   2      284.34      255.78     44.23 o 
   3  -2   2    15450.00    15296.62    232.31 o 
   4  -2   2       91.93      131.24     43.65 o 
   5  -2   2     2557.93     3066.93    419.65 o 
   6  -2   2       98.94       94.34     59.60 o 
   7  -2   2     1416.29     1382.40     47.13 o 
   8  -2   2      393.29      372.67     38.29 o 
   9  -2   2      111.59      188.87     54.80 o 
  10  -2   2       10.04      -48.72     48.72 o 
  11  -2   2      209.52      191.47     51.44 o 
  12  -2   2       28.77       36.59    208.13 o 
  13  -2   2       38.58      168.53     96.13 o 
 -14  -1   2       10.52      140.65     65.57 o 
 -13  -1   2      141.66       92.11     62.00 o 
 -12  -1   2       15.51      -25.50     55.43 o 
 -11  -1   2        3.74      -29.52     49.51 o 
 -10  -1   2      642.43      640.68     49.64 o 
  -9  -1   2      475.75      551.54     81.72 o 
  -8  -1   2      153.75      164.87     46.88 o 
  -7  -1   2      358.21      406.20     38.14 o 
  -6  -1   2     1122.79     1046.53     35.47 o 
  -5  -1   2    10236.28    10045.91     65.82 o 
  -4  -1   2     8663.11     8449.12    103.92 o 
  -3  -1   2    23352.41    24023.64    478.62 o 
  -2  -1   2      464.33      476.19     41.34 o 
  -1  -1   2      901.06      864.18     47.18 o 
   0  -1   2      805.26      737.39     40.47 o 
   1  -1   2     5229.99     4705.85     71.90 o 
   2  -1   2     2686.66     2732.21     57.24 o 
   3  -1   2     2066.27     2068.07     50.55 o 
   4  -1   2     1369.02     1213.47     40.74 o 
   5  -1   2     9948.85     9657.47    357.44 o 
   6  -1   2     1356.09     1309.70     52.42 o 
   7  -1   2       31.85       10.70     71.14 o 
   8  -1   2        7.04       15.30     41.31 o 
   9  -1   2      408.28      351.13     36.73 o 
  10  -1   2      531.56      506.86    103.36 o 
  11  -1   2       74.63       73.37     38.22 o 
  12  -1   2       37.50       18.87    120.16 o 
  13  -1   2      107.93      109.45     55.28 o 
 -14   0   2       16.83      176.48     63.99 o 
 -13   0   2        1.08      -72.38    116.32 o 
 -12   0   2       15.79       30.37     88.92 o 
 -11   0   2        0.68       34.32     45.79 o 
 -10   0   2     2821.71     2688.40     75.52 o 
  -9   0   2       20.84       65.65     99.98 o 
  -8   0   2       29.53       79.60     49.12 o 
  -7   0   2       23.32       20.11     37.56 o 
  -6   0   2    20336.40    19708.10     81.48 o 
  -5   0   2       39.62       25.35     47.21 o 
  -4   0   2      115.10       92.47     37.88 o 
  -3   0   2        0.26        1.00     34.86 o 
  -2   0   2   216252.02   235832.55   2740.50 o 
  -1   0   2        0.09      -19.33     40.71 o 
   0   0   2      847.70      665.29     24.26 o 
   1   0   2       23.70       27.88     40.53 o 
   2   0   2   254542.78   264230.69  13754.36 o 
   3   0   2       62.10       52.06     42.45 o 
   4   0   2     1474.26     1317.83     46.84 o 
   5   0   2       10.79       23.18     47.90 o 
   6   0   2    11606.68    11556.05     84.05 o 
   7   0   2       14.51       84.01     47.75 o 
   8   0   2      963.19     1093.44     51.20 o 
   9   0   2        4.24       51.02     43.06 o 
  10   0   2     1340.35     1019.25     89.43 o 
  11   0   2        6.96      -63.13     67.77 o 
  12   0   2        3.06      -52.37     55.86 o 
  13   0   2        1.06      -59.80     61.71 o 
 -14   1   2        9.87       22.07     65.91 o 
 -13   1   2      133.52      205.40     95.17 o 
 -12   1   2       19.06      -20.34     57.28 o 
 -11   1   2        2.54       18.90     47.75 o 
 -10   1   2      608.51      543.66     97.59 o 
  -9   1   2      444.96      521.86     44.62 o 
  -8   1   2      117.79       98.03     58.16 o 
  -7   1   2      330.03      264.37     39.44 o 
  -6   1   2     1070.22     1076.36     41.28 o 
  -5   1   2    10309.68    10508.16    133.38 o 
  -4   1   2     8693.87     8560.13     59.05 o 
  -3   1   2    23589.14    24647.23    266.55 o 
  -2   1   2      440.67      416.21     52.00 o 
  -1   1   2      656.36      535.63     55.45 o 
   0   1   2      710.72      537.74     68.83 o 
   1   1   2     5181.88     4509.10     70.05 o 
   2   1   2     2591.81     2503.42     98.31 o 
   3   1   2     2126.60     2098.97     51.37 o 
   4   1   2     1436.36     1331.38     48.25 o 
   5   1   2    10002.48     9984.67     68.35 o 
   6   1   2     1293.49     1278.59     49.43 o 
   7   1   2       35.73       40.16     67.77 o 
   8   1   2        9.08      -13.64     57.68 o 
   9   1   2      386.45      381.62     76.91 o 
  10   1   2      507.52      429.73     69.22 o 
  11   1   2       75.53       63.39     41.11 o 
  12   1   2       38.09       32.12     52.29 o 
  13   1   2      101.89       20.32    136.99 o 
 -14   2   2       21.77      118.63     96.13 o 
 -13   2   2        9.51       28.14     58.77 o 
 -12   2   2        3.60       -8.65     53.70 o 
 -11   2   2      355.67      229.94     78.35 o 
 -10   2   2      116.71      113.60     45.84 o 
  -9   2   2      119.97      126.06     42.79 o 
  -8   2   2        3.89       12.50     82.19 o 
  -7   2   2     3476.65     3394.97    128.51 o 
  -6   2   2      218.55      273.33     48.89 o 
  -5   2   2       14.59      -33.43    132.18 o 
  -4   2   2       29.35       68.76     48.89 o 
  -3   2   2     4455.56     3989.46    154.35 o 
  -2   2   2      597.86      498.85     42.15 o 
  -1   2   2     2807.95     2295.88     60.97 o 
   0   2   2      224.16      241.60     50.16 o 
   1   2   2     3353.27     3105.97    118.24 o 
   2   2   2      258.39      257.69     39.02 o 
   3   2   2    15916.19    15298.59    182.31 o 
   4   2   2       80.86       80.98     35.17 o 
   5   2   2     2455.01     2748.51     43.58 o 
   6   2   2      121.11       84.37     38.87 o 
   7   2   2     1553.96     1441.67     65.41 o 
   8   2   2      374.52      430.40     51.19 o 
   9   2   2      106.49       69.88     43.04 o 
  10   2   2       14.85      -32.24     55.90 o 
  11   2   2      213.28      249.38    118.73 o 
  12   2   2       20.01       86.52    153.81 o 
  13   2   2       37.13       -2.53     52.16 o 
 -14   3   2        6.30       33.81    107.67 o 
 -13   3   2        9.21       40.76    111.51 o 
 -12   3   2       23.71       33.28    176.88 o 
 -11   3   2        6.09       16.80     57.50 o 
 -10   3   2      239.63      312.07     55.43 o 
  -9   3   2       16.87       40.84     53.20 o 
  -8   3   2     1314.71     1332.63     99.54 o 
  -7   3   2       62.09       37.32     37.61 o 
  -6   3   2       36.94       24.96     51.84 o 
  -5   3   2     3277.87     3305.61     46.55 o 
  -4   3   2     1730.11     1479.48     50.04 o 
  -3   3   2     1857.31     1919.27     47.81 o 
  -2   3   2      226.12      198.67     55.29 o 
  -1   3   2     1870.99     1538.71     60.96 o 
   0   3   2     4702.24     3982.27    111.62 o 
   1   3   2     2466.08     2199.20     91.55 o 
   2   3   2     3069.43     2860.47     95.41 o 
   3   3   2     1530.10     1459.23     43.07 o 
   4   3   2      111.19       80.14     34.89 o 
   5   3   2     2962.87     3064.78     60.17 o 
   6   3   2      814.32      830.45     75.97 o 
   7   3   2       40.46      -19.35     49.63 o 
   8   3   2      392.72      432.57     52.29 o 
   9   3   2       21.16       81.48     52.39 o 
  10   3   2      185.59      212.78     44.89 o 
  11   3   2        3.34        6.10     62.00 o 
  12   3   2        4.96      -62.64     67.21 o 
  13   3   2        5.55     -121.86    212.93 o 
 -13   4   2        3.21     -102.50    105.26 o 
 -12   4   2        4.17      -10.62    170.15 o 
 -11   4   2      150.38       74.88     61.67 o 
 -10   4   2       80.05      167.09     44.21 o 
  -9   4   2       25.50      148.14     55.13 o 
  -8   4   2      151.73      189.44     81.72 o 
  -7   4   2      181.39      272.72     71.62 o 
  -6   4   2      766.37      763.25     53.35 o 
  -5   4   2      327.28      340.50     78.36 o 
  -4   4   2       93.96       34.93     49.61 o 
  -3   4   2       32.33       35.62     39.48 o 
  -2   4   2     5735.72     5910.77    168.01 o 
  -1   4   2      193.55      191.88     60.50 o 
   0   4   2      238.33      259.34     61.87 o 
   1   4   2      251.49      270.90     51.30 o 
   2   4   2     3521.21     3451.71    135.41 o 
   3   4   2      938.47      950.06     48.16 o 
   4   4   2      271.07      279.09     47.07 o 
   5   4   2        9.87      -35.85     35.85 o 
   6   4   2      425.99      407.53     42.97 o 
   7   4   2      428.26      489.88     74.03 o 
   8   4   2      226.57      326.16     45.67 o 
   9   4   2       89.74       -9.45     47.02 o 
  10   4   2       29.65       70.95     61.44 o 
  11   4   2       71.10       94.34     53.18 o 
  12   4   2        8.57       16.31    126.89 o 
  13   4   2        0.65      -62.34     75.94 o 
 -13   5   2       35.44       30.58     63.21 o 
 -12   5   2        3.51       74.19     86.04 o 
 -11   5   2        6.96      -64.87     64.87 o 
 -10   5   2       26.43       25.21     44.74 o 
  -9   5   2      150.87      146.06     48.16 o 
  -8   5   2       46.45       26.47     45.66 o 
  -7   5   2      593.28      602.24     72.59 o 
  -6   5   2       23.23      -55.25     55.25 o 
  -5   5   2      601.26      653.30     82.69 o 
  -4   5   2      561.15      637.29     48.06 o 
  -3   5   2     2333.42     2509.74     59.49 o 
  -2   5   2      210.35      212.23     54.05 o 
  -1   5   2     1103.17     1224.05    147.68 o 
   0   5   2     2295.35     2362.05     78.91 o 
   1   5   2     1956.78     2012.16    100.12 o 
   2   5   2      211.53      243.23     47.93 o 
   3   5   2      451.16      588.81     46.78 o 
   4   5   2      618.47      646.35     40.55 o 
   5   5   2      933.24      916.68     53.80 o 
   6   5   2       54.86       38.07     50.64 o 
   7   5   2        7.80       36.73     43.74 o 
   8   5   2       21.04      -29.10     54.95 o 
   9   5   2      174.02      200.27     47.59 o 
  10   5   2       55.67       -9.08     60.05 o 
  11   5   2       33.03       17.56     62.36 o 
  12   5   2       11.68        2.26     85.56 o 
  13   5   2       22.61       23.07    123.05 o 
 -13   6   2        2.42       49.75    120.16 o 
 -12   6   2       14.68       73.32     87.48 o 
 -11   6   2        3.44      -64.74     64.74 o 
 -10   6   2      228.93      288.99     51.40 o 
  -9   6   2      167.75      115.45     50.07 o 
  -8   6   2       16.12      -32.19     57.73 o 
  -7   6   2       37.80      107.32     57.41 o 
  -6   6   2      681.89      726.36     56.32 o 
  -5   6   2      350.88      367.02     46.95 o 
  -4   6   2      389.28      392.52     45.71 o 
  -3   6   2      386.85      467.12     54.70 o 
  -2   6   2      377.02      413.45     55.41 o 
  -1   6   2     2174.86     2431.42    119.37 o 
   0   6   2      651.69      685.63     82.15 o 
   1   6   2     3364.57     3726.39    143.05 o 
   2   6   2      423.56      406.48     57.05 o 
   3   6   2      278.76      249.82     48.14 o 
   4   6   2      394.35      350.01     50.09 o 
   5   6   2      492.69      462.46     52.56 o 
   6   6   2      339.94      365.54    115.37 o 
   7   6   2        2.85       -1.53     55.32 o 
   8   6   2      153.49      134.48     42.84 o 
   9   6   2      134.94      170.61     48.87 o 
  10   6   2       59.68       50.66     62.58 o 
  11   6   2        3.16       -7.67    154.77 o 
  12   6   2       45.04       83.22    145.64 o 
  13   6   2        7.83     -121.13    125.93 o 
 -13   7   2       20.52       -6.43     61.40 o 
 -12   7   2       25.87      131.97     73.90 o 
 -11   7   2       57.64      101.46     93.73 o 
 -10   7   2        4.92        4.15     65.85 o 
  -9   7   2      266.48      272.35    114.89 o 
  -8   7   2      122.13      139.62     48.91 o 
  -7   7   2      630.32      640.27     75.96 o 
  -6   7   2       86.69      119.41     59.24 o 
  -5   7   2      801.05      796.37     61.78 o 
  -4   7   2      234.13      285.24     57.89 o 
  -3   7   2     2050.81     2132.56     69.10 o 
  -2   7   2       74.89       91.61     68.98 o 
  -1   7   2     2348.44     2509.07    167.00 o 
   0   7   2    10302.02    10974.81    215.61 o 
   1   7   2     7059.72     7117.67    184.80 o 
   2   7   2       51.14       38.09     67.91 o 
   3   7   2     1125.67     1055.91     89.93 o 
   4   7   2      110.57      208.21     53.78 o 
   5   7   2     1433.68     1451.92    102.92 o 
   6   7   2        8.54       93.81     53.38 o 
   7   7   2       44.05      -15.64     40.51 o 
   8   7   2       65.72      100.30     59.67 o 
   9   7   2      264.59      200.83     63.37 o 
  10   7   2       18.96       65.17     57.76 o 
  11   7   2       12.94       31.14     69.91 o 
  12   7   2        4.12       27.88    120.16 o 
  13   7   2        5.62      -27.39    117.53 o 
 -13   8   2        0.37       39.40     85.07 o 
 -12   8   2       45.98      -78.23    109.59 o 
 -11   8   2       78.19      122.59     85.56 o 
 -10   8   2       39.70       83.92    106.71 o 
  -9   8   2       26.36      -77.10     92.77 o 
  -8   8   2      409.21      438.71    114.41 o 
  -7   8   2      147.07       92.30    121.61 o 
  -6   8   2     1448.75     1603.97     64.51 o 
  -5   8   2        5.86       15.98     59.94 o 
  -4   8   2       66.51      174.47     61.97 o 
  -3   8   2      117.26      131.50     61.05 o 
  -2   8   2     8226.11     8554.67    346.45 o 
  -1   8   2      191.02      175.77     94.88 o 
   0   8   2      174.40      161.51    104.01 o 
   1   8   2      234.20      255.96     86.28 o 
   2   8   2     1759.72     1778.66     84.64 o 
   3   8   2       67.97      169.24     71.52 o 
   4   8   2      670.03      742.39     68.75 o 
   5   8   2      194.25      163.32     55.76 o 
   6   8   2     1222.86     1335.02     84.63 o 
   7   8   2      212.92      292.36     75.95 o 
   8   8   2      274.44      408.04    162.95 o 
   9   8   2       41.53      -43.52     54.18 o 
  10   8   2        2.46      -13.76     68.79 o 
  11   8   2       24.18      -56.12     56.12 o 
  12   8   2       35.78      154.78    118.08 o 
 -13   9   2       34.68      327.81    146.12 o 
 -12   9   2       16.34      -67.09     84.53 o 
 -11   9   2        2.28       82.38     78.63 o 
 -10   9   2       42.19       -2.05     84.12 o 
  -9   9   2      103.69       63.67     57.94 o 
  -8   9   2      609.53      681.08     69.73 o 
  -7   9   2       15.38       47.98     65.15 o 
  -6   9   2      309.03      378.51     84.60 o 
  -5   9   2     1874.02     1952.93    149.10 o 
  -4   9   2      930.12      903.78     72.93 o 
  -3   9   2      202.73      265.31     72.50 o 
  -2   9   2        9.79        2.07     92.83 o 
  -1   9   2     1416.39     1590.04    151.02 o 
   1   9   2     2528.97     2630.37    137.52 o 
   2   9   2      747.76      689.75     97.91 o 
   3   9   2      665.40      718.20     77.13 o 
   4   9   2      369.89      460.27     62.45 o 
   5   9   2      821.28      764.04     95.68 o 
   6   9   2     1250.09     1383.76     63.39 o 
   7   9   2      182.52      205.13     52.24 o 
   8   9   2       36.15       20.15     54.14 o 
   9   9   2       56.86      120.56     59.51 o 
  10   9   2      108.64       89.40    119.21 o 
  11   9   2        1.40      -93.69     93.69 o 
  12   9   2        0.73      120.60    108.98 o 
 -12  10   2        1.48      -90.86     90.86 o 
 -11  10   2      143.30       71.20     86.88 o 
 -10  10   2        1.05       97.54     80.27 o 
  -9  10   2        8.75       74.09     73.64 o 
  -8  10   2        1.54      -30.79    119.68 o 
  -7  10   2     1002.44     1085.89    123.56 o 
  -6  10   2      158.70      100.52     72.07 o 
  -5  10   2     3169.02     3648.05    231.44 o 
  -4  10   2        6.78       24.75     78.70 o 
  -3  10   2     5824.64     6242.26    185.46 o 
  -2  10   2      280.84      252.69    117.29 o 
   2  10   2      674.80      675.25    111.59 o 
   3  10   2     5874.23     6158.10    151.25 o 
   4  10   2       35.52       61.47     71.17 o 
   5  10   2      882.54      742.75     75.00 o 
   6  10   2      162.19       66.20     63.45 o 
   7  10   2      718.79      502.50    204.32 o 
   8  10   2       23.39       43.82     59.12 o 
   9  10   2       25.14       39.14     46.04 o 
  10  10   2       10.96      -34.29     55.89 o 
  11  10   2       81.48      202.31     80.75 o 
  12  10   2        4.74       56.31    118.24 o 
 -12  11   2        0.26       21.22    108.34 o 
 -11  11   2       26.78       39.06     99.92 o 
 -10  11   2       21.06       16.81     86.98 o 
  -9  11   2      183.46       61.00    170.16 o 
  -8  11   2      155.36      139.84     77.35 o 
  -7  11   2       61.62       75.45     76.08 o 
  -6  11   2      203.46      146.52     82.63 o 
  -5  11   2      300.34      274.94     78.94 o 
  -4  11   2      307.85      191.36     79.89 o 
  -3  11   2      230.51      259.05     94.05 o 
  -2  11   2       64.25       22.11    126.90 o 
   2  11   2      251.47      248.21    157.06 o 
   3  11   2       36.40       48.66    107.58 o 
   4  11   2      161.49      149.23     92.64 o 
   5  11   2      320.39      309.23     77.96 o 
   6  11   2      685.39      449.99    133.65 o 
   7  11   2        0.99      -12.15     40.09 o 
   8  11   2       63.38       30.69     35.44 o 
   9  11   2       89.51       66.56     33.89 o 
  10  11   2       48.94       47.40     54.80 o 
  11  11   2        9.74       53.78     42.70 o 
 -11  12   2        5.29     -100.94    100.94 o 
 -10  12   2      125.77      218.99     80.19 o 
  -9  12   2        9.90      -33.65     74.41 o 
  -8  12   2      101.35      121.98     75.42 o 
  -7  12   2        1.30      -33.45     72.81 o 
  -6  12   2      959.83     1008.53    207.22 o 
  -5  12   2      133.72      128.35     79.15 o 
  -4  12   2       73.92       77.20     74.65 o 
  -3  12   2        8.10       14.04     79.71 o 
   3  12   2      114.53       55.92    100.06 o 
   4  12   2      455.21      285.41    104.32 o 
   5  12   2       15.48      -13.75     80.13 o 
   6  12   2      472.70      282.43     53.68 o 
   7  12   2       13.65       18.45     38.23 o 
   8  12   2      108.91       15.67     34.01 o 
   9  12   2       18.84       -6.14     34.39 o 
  10  12   2       41.91       29.30     53.83 o 
  11  12   2       18.48      -32.99     42.89 o 
 -11  13   2        3.95      -24.63     58.95 o 
 -10  13   2       12.69       58.18     50.70 o 
  -9  13   2       28.96       47.89     83.63 o 
  -8  13   2       21.37       -2.67     51.91 o 
  -7  13   2       37.42        1.98     52.60 o 
  -6  13   2       51.08       18.04     52.20 o 
  -5  13   2      483.47      306.24     89.41 o 
  -4  13   2      438.77      218.38     52.83 o 
   4  13   2      206.61       95.76     52.13 o 
   5  13   2      311.98      134.95     46.27 o 
   6  13   2       64.52       17.51     40.88 o 
   7  13   2       18.30        5.12     28.67 o 
   8  13   2        7.35       33.20     31.66 o 
   9  13   2       11.36      -30.61     50.95 o 
  10  13   2       13.32       39.55     36.49 o 
  11  13   2        8.85        0.51     41.82 o 
 -10  14   2        8.66      -28.54     32.10 o 
  -9  14   2       27.39        5.29     36.05 o 
  -8  14   2        5.39       -9.77     26.84 o 
  -7  14   2      124.19       28.99     25.80 o 
  -6  14   2       21.77       10.16     21.05 o 
  -5  14   2      101.83       12.85     26.41 o 
   4  14   2       15.54       -3.92     31.60 o 
   5  14   2        8.52       -1.91     25.59 o 
   6  14   2        1.79       -6.70     26.16 o 
   7  14   2      128.76       31.72     23.79 o 
   8  14   2       12.04        0.32     26.16 o 
   9  14   2        4.32       10.95     31.86 o 
  10  14   2        0.50       -2.90     32.28 o 
 -10  15   2        2.89      -10.09     31.27 o 
  -9  15   2       11.49       11.50     30.23 o 
  -8  15   2       35.38       24.77     30.24 o 
  -7  15   2        7.65        2.52     28.20 o 
  -6  15   2        0.28      -12.21     28.74 o 
  -5  15   2       62.06        4.28     37.04 o 
   5  15   2       22.08       -0.02     30.92 o 
   6  15   2       46.10       14.28     26.78 o 
   7  15   2       13.77       10.03     28.20 o 
   8  15   2       11.27       -8.45     28.60 o 
   9  15   2        5.92        1.71     30.92 o 
  10  15   2       14.66        3.85     48.07 o 
  -9  16   2        7.63       11.99     33.97 o 
  -8  16   2        5.17      -12.95     32.28 o 
  -7  16   2        5.81      -23.59     32.54 o 
  -6  16   2       40.97      -14.51     37.61 o 
   6  16   2       25.50       -5.29     31.86 o 
   7  16   2       18.73       -8.89     32.61 o 
   8  16   2        4.31        8.17     32.63 o 
   9  16   2        0.33       -3.05     34.65 o 
  -8  17   2       12.08        2.57     37.37 o 
  -7  17   2        0.29        4.84     43.49 o 
   7  17   2        2.13       11.32     39.95 o 
   8  17   2        3.80        0.22     38.73 o 
  -7 -18   3       32.36       77.87     53.02 o 
   6 -18   3        6.90        4.33     63.22 o 
   7 -18   3        4.46       59.38     48.57 o 
  -8 -17   3        1.56        5.77     41.46 o 
  -7 -17   3        1.20       12.42     39.76 o 
  -6 -17   3       60.96       96.86     44.85 o 
   5 -17   3       26.39       42.57     59.71 o 
   6 -17   3        3.95      -17.11     42.45 o 
   7 -17   3        1.48       -6.68     42.68 o 
   8 -17   3       24.50       29.82     41.80 o 
  -9 -16   3        1.35       -7.69     50.95 o 
  -8 -16   3       87.39      143.24     56.72 o 
  -7 -16   3        0.98       -3.85     52.87 o 
  -6 -16   3       84.88      164.25     39.55 o 
  -5 -16   3        6.34        4.61     43.93 o 
   5 -16   3        1.48       -7.24     41.80 o 
   6 -16   3      196.04      292.75     38.75 o 
   7 -16   3        6.97      -13.68     38.37 o 
   8 -16   3        2.96        8.27     37.50 o 
   9 -16   3        0.10      -32.81     38.37 o 
 -10 -15   3       11.50       -4.81     54.79 o 
  -9 -15   3       50.62      109.59     48.07 o 
  -8 -15   3        6.79      -43.26     47.10 o 
  -7 -15   3        9.40      -50.95     50.95 o 
  -6 -15   3      110.07      118.24     43.26 o 
  -5 -15   3      255.76      384.55     49.99 o 
  -4 -15   3       80.53       89.57     46.77 o 
   4 -15   3      114.72      159.58     40.79 o 
   5 -15   3      101.09      124.72     36.41 o 
   6 -15   3        0.95       -0.22     33.12 o 
   7 -15   3       28.91       11.94     40.38 o 
   8 -15   3       19.17        8.58     37.04 o 
   9 -15   3       24.43       -0.96     35.35 o 
 -10 -14   3        7.04      -18.87     35.33 o 
  -9 -14   3       31.10       28.99     32.96 o 
  -8 -14   3        0.03       36.11     33.97 o 
  -7 -14   3       28.91       34.61     32.15 o 
  -6 -14   3       38.57       58.44     32.29 o 
  -5 -14   3       25.66       20.19     49.99 o 
  -4 -14   3        3.46      -21.15     52.87 o 
  -3 -14   3      710.06      991.32     69.01 o 
   3 -14   3      221.00      252.37     44.19 o 
   4 -14   3        2.28       10.72     36.32 o 
   5 -14   3       61.28      140.07     32.03 o 
   6 -14   3       21.29       68.25     35.35 o 
   7 -14   3       41.73       68.24     31.34 o 
   8 -14   3        5.71        6.44     36.01 o 
   9 -14   3       16.26       30.05     31.60 o 
  10 -14   3        4.65       14.90     36.36 o 
 -11 -13   3        0.45      -25.62     35.95 o 
 -10 -13   3       63.89       28.47     35.00 o 
  -9 -13   3        1.37       27.28     30.79 o 
  -8 -13   3      125.37      157.11     31.27 o 
  -7 -13   3       45.93       25.24     30.76 o 
  -6 -13   3      114.71       84.72     31.41 o 
  -5 -13   3       63.49       73.84     34.20 o 
  -4 -13   3       60.90       76.71     36.13 o 
  -3 -13   3       68.15       70.18     55.76 o 
   2 -13   3      141.98      132.63     58.80 o 
   3 -13   3      310.86      310.57     35.45 o 
   4 -13   3      103.96       86.88     30.92 o 
   5 -13   3       10.75        0.81     32.96 o 
   6 -13   3       56.28       72.76     30.79 o 
   7 -13   3        2.13       -6.85     36.05 o 
   8 -13   3       61.64       73.25     30.92 o 
   9 -13   3        0.79        6.09     57.68 o 
  10 -13   3        1.20      -53.83     57.68 o 
 -11 -12   3        5.28       24.22     36.99 o 
 -10 -12   3       28.64       13.30     77.39 o 
  -9 -12   3        3.12      -39.41     39.41 o 
  -8 -12   3       18.92       15.12     32.71 o 
  -7 -12   3       90.18      148.36     36.24 o 
  -6 -12   3        5.11       19.38     30.23 o 
  -5 -12   3       15.74        9.13     31.95 o 
  -4 -12   3      166.34      178.81     35.10 o 
  -3 -12   3       11.83       20.82     39.93 o 
  -2 -12   3      310.28      272.08     63.45 o 
   2 -12   3       56.12       19.67     37.78 o 
   3 -12   3       98.21      112.52     34.61 o 
   4 -12   3        7.85       37.63     37.31 o 
   5 -12   3        5.49       13.33     30.39 o 
   6 -12   3      139.30      124.95     32.70 o 
   7 -12   3       29.52       21.52     32.10 o 
   8 -12   3        4.37       -3.40     31.75 o 
   9 -12   3        6.09       36.72     31.07 o 
  10 -12   3        4.35       92.77     36.71 o 
  11 -12   3        6.00       -4.19     37.31 o 
 -12 -11   3       17.78      -35.85     40.87 o 
 -11 -11   3       19.67        8.19     56.72 o 
 -10 -11   3       16.14       30.15     38.77 o 
  -9 -11   3        0.73       23.42     35.39 o 
  -8 -11   3       12.94      -34.17     34.17 o 
  -7 -11   3       21.27       36.65     45.18 o 
  -6 -11   3       24.03      -13.51     33.40 o 
  -5 -11   3       38.24      -18.27     40.86 o 
  -4 -11   3      898.77      895.69     40.05 o 
  -3 -11   3        0.60       13.99     39.08 o 
  -2 -11   3       37.95       44.50     48.43 o 
   1 -11   3      370.86      380.21     55.39 o 
   2 -11   3       11.53       30.21     42.93 o 
   3 -11   3       59.41       97.48     34.20 o 
   4 -11   3      408.93      562.76     46.15 o 
   5 -11   3      617.02      588.86     48.56 o 
   6 -11   3      116.02      134.05     33.70 o 
   7 -11   3       99.56      162.10     33.08 o 
   8 -11   3       15.49      -34.17     55.28 o 
   9 -11   3      120.63       66.74     35.01 o 
  10 -11   3        5.91      -18.52     37.17 o 
  11 -11   3        5.91       -4.94    114.40 o 
 -12 -10   3        0.66      -36.20     36.20 o 
 -11 -10   3       20.78       16.31     41.32 o 
 -10 -10   3       38.43       11.17     32.31 o 
  -9 -10   3        9.57       46.57     37.41 o 
  -8 -10   3       50.54       54.52     46.14 o 
  -7 -10   3        8.63       13.71     35.98 o 
  -6 -10   3      389.52      417.02     38.58 o 
  -5 -10   3       36.28       96.75     35.33 o 
  -4 -10   3      246.14      315.84     38.30 o 
  -3 -10   3      800.80      881.23     62.98 o 
  -2 -10   3      840.10      788.60     90.39 o 
  -1 -10   3       25.78       79.97     53.81 o 
   0 -10   3       77.35      163.85     65.01 o 
   1 -10   3      777.92      975.94     94.72 o 
   2 -10   3       60.82       80.04     40.79 o 
   3 -10   3       10.35       67.67     38.98 o 
   4 -10   3      336.42      392.61     39.49 o 
   5 -10   3      218.19      264.02     35.55 o 
   6 -10   3       12.06       25.18     35.10 o 
   7 -10   3      187.45      243.02     58.64 o 
   8 -10   3        8.68       36.60     84.60 o 
   9 -10   3       14.91       78.46     54.31 o 
  10 -10   3       17.48       25.75     37.99 o 
  11 -10   3        0.70      -35.92     38.77 o 
  12 -10   3       20.80      -28.73     43.51 o 
 -12  -9   3        0.74       90.89     45.18 o 
 -11  -9   3        3.26       -1.90     78.83 o 
 -10  -9   3        5.35       29.46     39.30 o 
  -9  -9   3      375.18      422.91     38.10 o 
  -8  -9   3       16.54       24.83     49.51 o 
  -7  -9   3       41.42       26.66     39.41 o 
  -6  -9   3      425.92      479.78    138.93 o 
  -5  -9   3     1929.17     1967.72     40.43 o 
  -4  -9   3      600.22      620.56     65.38 o 
  -3  -9   3      223.55      262.65     38.56 o 
  -2  -9   3      565.85      594.93     43.85 o 
  -1  -9   3     2282.23     2204.63    153.48 o 
   0  -9   3      303.48      386.16     50.93 o 
   1  -9   3      551.36      613.19     45.80 o 
   2  -9   3      184.92      212.25     40.04 o 
   3  -9   3     1049.90      995.09     82.23 o 
   4  -9   3      952.28     1057.66     41.12 o 
   5  -9   3      352.09      442.85     35.72 o 
   6  -9   3      117.41      128.56     35.57 o 
   7  -9   3      253.68      214.22     34.61 o 
   8  -9   3        3.52       38.95     32.28 o 
   9  -9   3      172.08      182.26     52.87 o 
  10  -9   3       24.17      -46.42     69.21 o 
  11  -9   3        0.34      -41.82     41.82 o 
  12  -9   3       18.85      -35.90     83.63 o 
 -13  -8   3       21.21      -12.24     49.64 o 
 -12  -8   3       69.74       82.36     46.66 o 
 -11  -8   3       27.83       50.73     42.68 o 
 -10  -8   3       33.87       36.15     33.88 o 
  -9  -8   3       10.38       77.34     60.56 o 
  -8  -8   3      591.00      538.26     39.73 o 
  -7  -8   3      254.81      274.22     36.93 o 
  -6  -8   3      960.60     1051.95     39.00 o 
  -5  -8   3      177.00      158.43     37.90 o 
  -4  -8   3     3785.40     3861.70     46.92 o 
  -3  -8   3       18.38       40.19     39.55 o 
  -2  -8   3     3742.19     3692.98    232.56 o 
  -1  -8   3      143.35      202.63     43.49 o 
   0  -8   3     1175.37     1126.94     48.16 o 
   1  -8   3       13.73      -16.89     41.45 o 
   2  -8   3     4906.40     4854.08    116.57 o 
   3  -8   3      366.11      395.62     41.13 o 
   4  -8   3      182.74      181.87     37.78 o 
   5  -8   3        5.08       38.14     36.05 o 
   6  -8   3      550.69      663.42     60.57 o 
   7  -8   3       17.75       78.83     61.52 o 
   8  -8   3       56.66      132.66     62.49 o 
   9  -8   3       42.39       92.29     67.29 o 
  10  -8   3       54.28      126.89     66.33 o 
  11  -8   3       27.06       79.26     50.47 o 
  12  -8   3       23.69       25.65     38.99 o 
 -13  -7   3       10.74        0.62     47.10 o 
 -12  -7   3        9.42       65.91     58.16 o 
 -11  -7   3       48.66      -10.64     43.39 o 
 -10  -7   3      273.08      317.03     44.35 o 
  -9  -7   3      763.27      798.14     52.88 o 
  -8  -7   3      245.03      307.36     45.67 o 
  -7  -7   3      181.49      138.53     31.74 o 
  -6  -7   3     1542.59     1621.63     41.72 o 
  -5  -7   3     2706.15     2881.48     72.66 o 
  -4  -7   3     1818.80     1965.18     45.82 o 
  -3  -7   3       81.36      121.44     37.31 o 
  -2  -7   3     1563.44     1399.69    204.92 o 
  -1  -7   3    15007.06    15608.97    247.09 o 
   0  -7   3     6791.09     6668.27     71.29 o 
   1  -7   3      362.89      364.24     40.52 o 
   2  -7   3      964.59     1090.52     52.42 o 
   3  -7   3     2860.34     2903.94     44.39 o 
   4  -7   3     4357.84     4460.48    182.98 o 
   5  -7   3      650.78      741.35     61.54 o 
   6  -7   3       40.09      112.47     61.52 o 
   7  -7   3      638.56      566.33     63.46 o 
   8  -7   3      705.82      727.86     63.46 o 
   9  -7   3       77.54      107.67     65.37 o 
  10  -7   3       23.40       13.46     72.10 o 
  11  -7   3       16.38      109.59     77.87 o 
  12  -7   3       18.55      -23.59     55.28 o 
 -13  -6   3       35.12       75.76     46.26 o 
 -12  -6   3        0.52      -48.54     48.54 o 
 -11  -6   3      189.00      167.57     37.47 o 
 -10  -6   3        0.46      -12.50     33.26 o 
  -9  -6   3      449.86      487.57     91.82 o 
  -8  -6   3       26.72       63.71     36.13 o 
  -7  -6   3     2441.45     2578.14     46.66 o 
  -6  -6   3       21.47       16.16     38.19 o 
  -5  -6   3      404.03      385.57     49.52 o 
  -4  -6   3      162.54      115.03     39.15 o 
  -3  -6   3    12193.36    11895.05     67.71 o 
  -2  -6   3      205.31      200.49     36.71 o 
  -1  -6   3     1091.66     1115.70     44.92 o 
   0  -6   3      203.44      197.69     39.93 o 
   1  -6   3     7821.19     7151.12    197.98 o 
   2  -6   3       77.41       92.27     38.80 o 
   3  -6   3     5932.19     6134.64    158.60 o 
   4  -6   3      184.40      191.98     38.30 o 
   5  -6   3     2332.65     2364.13     66.39 o 
   6  -6   3        4.14       -6.73     61.52 o 
   7  -6   3     2001.08     2064.93     81.76 o 
   8  -6   3       12.51       20.48     42.68 o 
   9  -6   3      111.53      108.20     35.23 o 
  10  -6   3        5.31      -74.02     74.02 o 
  11  -6   3      240.64      344.17     80.75 o 
  12  -6   3        4.03      -41.34     80.75 o 
  13  -6   3        0.97       91.02     64.89 o 
 -13  -5   3       16.12      -22.82     58.64 o 
 -12  -5   3        8.59       27.40     41.47 o 
 -11  -5   3       47.75       38.88     38.34 o 
 -10  -5   3      308.43      269.65     40.04 o 
  -9  -5   3      196.06      240.42     44.74 o 
  -8  -5   3      130.14       96.96     41.74 o 
  -7  -5   3      202.18      297.57     42.29 o 
  -6  -5   3     1958.55     1902.96     49.06 o 
  -5  -5   3     5156.37     5393.94     81.42 o 
  -4  -5   3     3494.46     3769.56     62.59 o 
  -3  -5   3       23.83       46.14     29.99 o 
  -2  -5   3     3847.01     3756.29     51.09 o 
  -1  -5   3    13449.39    12633.61    270.20 o 
   0  -5   3     8983.16     8726.42    278.60 o 
   1  -5   3      615.32      617.86     40.63 o 
   2  -5   3      764.66      825.87     39.91 o 
   3  -5   3     4850.34     4724.45     50.06 o 
   4  -5   3     3951.70     3721.43     72.23 o 
   5  -5   3      847.58      870.25     35.37 o 
   6  -5   3       24.64        9.13     41.88 o 
   7  -5   3      136.97      183.20     34.35 o 
   8  -5   3      721.62      799.93     33.67 o 
   9  -5   3       90.02       99.34     46.18 o 
  10  -5   3       57.54      136.61     55.28 o 
  11  -5   3        0.86        0.00     82.67 o 
  12  -5   3       27.36       -0.96     90.36 o 
  13  -5   3        8.32      -42.33     42.33 o 
 -14  -4   3       14.86      -74.50     74.50 o 
 -13  -4   3       19.12       89.78     45.21 o 
 -12  -4   3       73.03      101.19     74.50 o 
 -11  -4   3       20.32       -7.45     42.04 o 
 -10  -4   3       15.98       24.19     46.18 o 
  -9  -4   3       40.15      -72.01     93.73 o 
  -8  -4   3     1711.91     1635.96     73.58 o 
  -7  -4   3       23.59       -0.12     42.42 o 
  -6  -4   3      825.26      810.05    100.49 o 
  -5  -4   3       43.01       78.29     34.87 o 
  -4  -4   3     4095.93     3586.52     48.68 o 
  -3  -4   3        3.03       28.79     37.68 o 
  -2  -4   3    10163.82    10505.12    253.71 o 
  -1  -4   3      155.26      146.61     37.73 o 
   0  -4   3    10321.46    10147.53    259.33 o 
   1  -4   3       20.09       30.28     36.71 o 
   2  -4   3    14091.65    13255.16    284.82 o 
   3  -4   3      606.51      605.10     40.12 o 
   4  -4   3       21.23       49.99     60.56 o 
   5  -4   3       85.39      152.26     96.62 o 
   6  -4   3     2074.82     1860.33     39.14 o 
   7  -4   3      154.61      115.18     43.11 o 
   8  -4   3      180.13      159.89     32.79 o 
   9  -4   3        1.05       -9.45     47.11 o 
  10  -4   3       88.18      152.23     64.41 o 
  11  -4   3       41.10       28.87     41.67 o 
  12  -4   3       54.37       96.13     91.33 o 
  13  -4   3        3.08      167.27     99.02 o 
 -14  -3   3        4.79       48.23     67.77 o 
 -13  -3   3      109.25      185.74     52.00 o 
 -12  -3   3       44.01       78.42    157.66 o 
 -11  -3   3       34.35       45.43     51.44 o 
 -10  -3   3      101.67      144.63     39.43 o 
  -9  -3   3      584.34      621.34     59.13 o 
  -8  -3   3       44.90        1.22     36.93 o 
  -7  -3   3       16.14       -8.44     43.62 o 
  -6  -3   3     2590.33     2598.58     48.87 o 
  -5  -3   3    16694.69    17330.42    391.03 o 
  -4  -3   3     7220.55     7875.27    243.73 o 
  -3  -3   3     1150.19     1227.16     37.68 o 
  -2  -3   3    12062.94    12549.00     79.28 o 
  -1  -3   3    12969.41    12414.54    548.76 o 
   0  -3   3     4018.37     4077.30    138.00 o 
   1  -3   3     2889.21     2700.46     51.45 o 
   2  -3   3     1737.14     1700.79     40.01 o 
   3  -3   3    10217.03     9565.27     91.91 o 
   4  -3   3     4464.46     4446.86    254.87 o 
   5  -3   3      640.32      560.87     36.40 o 
   6  -3   3      486.51      524.42     36.69 o 
   7  -3   3      384.24      415.34     44.06 o 
   8  -3   3       31.04      105.96     91.81 o 
   9  -3   3      182.44      281.87     47.54 o 
  10  -3   3       28.32       71.78     36.48 o 
  11  -3   3       24.21       55.65     87.00 o 
  12  -3   3        6.87      -67.29     67.29 o 
  13  -3   3       21.60      163.42     76.91 o 
 -14  -2   3        5.05        7.50     52.86 o 
 -13  -2   3       62.52       78.60     49.02 o 
 -12  -2   3       32.76      -41.57     41.57 o 
 -11  -2   3       64.75       -4.91     51.03 o 
 -10  -2   3      256.90      234.25     42.68 o 
  -9  -2   3       48.30       64.94     40.34 o 
  -8  -2   3      167.07      142.88     46.19 o 
  -7  -2   3     1764.34     1738.64     53.39 o 
  -6  -2   3      749.77      808.43     76.93 o 
  -5  -2   3      929.48      977.49     87.04 o 
  -4  -2   3      467.98      498.75     63.46 o 
  -3  -2   3      974.36      856.52     44.46 o 
  -2  -2   3     3151.76     3079.24     49.08 o 
  -1  -2   3      363.12      368.93     44.54 o 
   0  -2   3      218.24      148.73     41.43 o 
   1  -2   3    22330.96    21535.64    106.17 o 
   2  -2   3       48.96       60.08     29.23 o 
   3  -2   3     2469.83     2254.14     53.92 o 
   4  -2   3       95.46      113.70     41.88 o 
   5  -2   3      101.70      161.03     72.10 o 
   6  -2   3      554.76      494.27     37.42 o 
   7  -2   3     1567.84     1458.28     57.23 o 
   8  -2   3      176.25      251.44     74.51 o 
   9  -2   3       31.53       47.73     53.83 o 
  10  -2   3        3.72      110.63     75.46 o 
  11  -2   3       64.41       80.88     50.96 o 
  12  -2   3       28.94      -21.15     94.21 o 
  13  -2   3        8.01     -102.86    102.86 o 
 -14  -1   3       24.64      115.92     99.98 o 
 -13  -1   3       10.18       52.80    123.53 o 
 -12  -1   3        2.27       33.65     57.05 o 
 -11  -1   3        2.01      -51.26     51.26 o 
 -10  -1   3     1047.97      966.25     84.62 o 
  -9  -1   3      147.35       77.86     47.56 o 
  -8  -1   3      181.14      205.01     34.40 o 
  -7  -1   3      560.99      520.97     38.40 o 
  -6  -1   3      484.72      468.54     39.04 o 
  -5  -1   3      261.14      205.41     38.95 o 
  -4  -1   3      529.11      418.96     35.58 o 
  -3  -1   3     1075.60     1037.85     38.60 o 
  -2  -1   3      485.14      444.57     56.74 o 
  -1  -1   3     1740.82     1725.36     48.36 o 
   0  -1   3     8696.41     8455.67     86.93 o 
   1  -1   3      540.55      558.16     41.34 o 
   2  -1   3    11488.84    12098.35    326.26 o 
   3  -1   3      101.97       83.64     42.30 o 
   4  -1   3     2387.02     2413.51    193.97 o 
   5  -1   3      264.08      407.81     95.18 o 
   6  -1   3       86.56       99.80     38.11 o 
   7  -1   3      384.90      312.09     47.57 o 
   8  -1   3     2179.72     2103.58     43.99 o 
   9  -1   3       25.63      102.11     38.93 o 
  10  -1   3       22.66       63.56     57.68 o 
  11  -1   3        6.69       92.47     56.24 o 
  12  -1   3      139.84      141.24     47.19 o 
  13  -1   3       28.62       39.41    107.67 o 
 -14   0   3        0.82      -69.85    136.99 o 
 -13   0   3       21.71       27.09     63.40 o 
 -12   0   3        1.47      -87.48     87.48 o 
 -11   0   3      153.34      145.11     46.47 o 
 -10   0   3       10.82      -21.65     42.79 o 
  -9   0   3      142.57      211.46     58.64 o 
  -8   0   3       74.98       77.52     34.77 o 
  -7   0   3        8.71      -37.56     37.56 o 
  -6   0   3       78.77       95.87     82.19 o 
  -5   0   3      399.20      153.41     71.15 o 
  -4   0   3       51.45       38.25     37.51 o 
  -3   0   3      148.26      175.29     35.31 o 
  -2   0   3        6.06      -10.57     32.63 o 
  -1   0   3     2436.19     2447.29     54.36 o 
   0   0   3       17.58       17.30     55.74 o 
   1   0   3      741.46      851.23     44.36 o 
   2   0   3      147.94      184.36     46.54 o 
   3   0   3      267.15      273.06     61.54 o 
   4   0   3       36.14       53.17     34.59 o 
   5   0   3     1395.65     1773.60     52.43 o 
   6   0   3      118.56       67.66     38.73 o 
   7   0   3      652.80      619.43     86.06 o 
   8   0   3       56.34       60.46     48.50 o 
   9   0   3       28.02       95.23     50.35 o 
  10   0   3       30.86      -35.25     39.03 o 
  11   0   3      141.40       94.02     53.84 o 
  12   0   3        4.50        3.32     53.35 o 
  13   0   3       14.12     -109.59    109.59 o 
 -14   1   3       21.89       52.03     98.53 o 
 -13   1   3        5.59      140.61     65.30 o 
 -12   1   3        1.01       -3.78     57.26 o 
 -11   1   3        3.09      -55.37     97.57 o 
 -10   1   3     1021.97      945.81     47.08 o 
  -9   1   3      140.65       86.57     43.65 o 
  -8   1   3      180.06      174.93     39.74 o 
  -7   1   3      537.16      521.68     36.14 o 
  -6   1   3      451.65      502.75     49.41 o 
  -5   1   3      252.17      228.41     49.99 o 
  -4   1   3      549.54      500.47     40.73 o 
  -3   1   3     1082.31     1091.54     47.56 o 
  -2   1   3      391.94      336.19     48.62 o 
  -1   1   3     1783.32     1732.15     51.61 o 
   0   1   3     8417.84     8193.61    120.05 o 
   1   1   3      473.59      855.61    328.46 o 
   2   1   3    11872.89    12445.95    423.99 o 
   3   1   3      124.61      137.48     45.19 o 
   4   1   3     2333.05     2365.42     41.45 o 
   5   1   3      217.10      395.43     74.99 o 
   6   1   3       69.36       54.80     57.20 o 
   7   1   3      373.35      341.98     49.38 o 
   8   1   3     2155.25     2053.58     74.55 o 
   9   1   3       16.84       88.45    106.23 o 
  10   1   3       19.82       -7.83     86.52 o 
  11   1   3        7.21      104.52     56.36 o 
  12   1   3      134.62       38.76     50.74 o 
  13   1   3       29.99      -75.94    113.44 o 
 -14   2   3        5.94      -99.05    107.19 o 
 -13   2   3       63.48      181.23     62.57 o 
 -12   2   3       37.99       80.26     57.98 o 
 -11   2   3       71.84      -12.63     62.49 o 
 -10   2   3      275.24      260.11     56.52 o 
  -9   2   3       53.98      -17.03     43.23 o 
  -8   2   3      178.41      230.32     62.49 o 
  -7   2   3     1758.81     1792.92     54.50 o 
  -6   2   3      770.63      747.52     41.98 o 
  -5   2   3      936.89     1209.36    125.51 o 
  -4   2   3      513.57      533.36     48.96 o 
  -3   2   3     1357.78     1278.77     50.30 o 
  -2   2   3     3022.39     3041.08     99.77 o 
  -1   2   3      368.58      375.56     43.36 o 
   0   2   3      150.36       84.62     48.16 o 
   1   2   3    21635.96    20679.17    347.73 o 
   2   2   3      133.48      138.86     37.88 o 
   3   2   3     2488.18     2380.67     48.77 o 
   4   2   3       94.99      137.13     47.89 o 
   5   2   3      221.62      298.73    112.97 o 
   6   2   3      556.49      485.74     50.24 o 
   7   2   3     1536.53     1442.23     51.35 o 
   8   2   3      167.97      138.07     66.81 o 
   9   2   3       36.53       -2.40     42.04 o 
  10   2   3        4.84       -5.09     85.56 o 
  11   2   3       64.84      146.12    100.94 o 
  12   2   3       21.97      106.54     51.32 o 
  13   2   3        7.71      -33.65    108.63 o 
 -14   3   3        4.40      -16.04    124.01 o 
 -13   3   3      105.57       21.84     84.12 o 
 -12   3   3       38.96       11.26     62.57 o 
 -11   3   3       34.49       21.34     54.31 o 
 -10   3   3      102.23        2.32     53.83 o 
  -9   3   3      553.84      642.37     73.55 o 
  -8   3   3       39.98       41.28     77.87 o 
  -7   3   3       12.88       14.78     36.93 o 
  -6   3   3     2499.90     2695.90     57.26 o 
  -5   3   3    16523.60    17573.08     84.45 o 
  -4   3   3     7007.90     7516.01    166.49 o 
  -3   3   3     1193.47     1279.98     44.28 o 
  -2   3   3    11798.85    12065.63    252.83 o 
  -1   3   3    12905.39    12641.08   1006.97 o 
   0   3   3     3976.09     3959.90    150.06 o 
   1   3   3     2739.03     2650.89     63.71 o 
   2   3   3     1738.10     1666.71     53.77 o 
   3   3   3     9925.49     9857.92    160.57 o 
   4   3   3     4315.35     4519.82     70.34 o 
   5   3   3      682.05      639.60     41.64 o 
   6   3   3      429.63      454.65     49.55 o 
   7   3   3      362.66      373.36     41.04 o 
   8   3   3       34.63       -1.16     52.38 o 
   9   3   3      184.69      232.59     57.71 o 
  10   3   3       30.26       11.92     52.39 o 
  11   3   3       22.74      -22.70     52.52 o 
  12   3   3        6.03       76.90    102.86 o 
  13   3   3       26.11      -97.18     97.18 o 
 -14   4   3       13.98       24.12     73.19 o 
 -13   4   3       17.28      -63.40     86.04 o 
 -12   4   3       72.25      193.12    122.57 o 
 -11   4   3       21.27      -17.55     60.21 o 
 -10   4   3       19.38       71.83     74.02 o 
  -9   4   3       42.05       16.14     55.13 o 
  -8   4   3     1671.98     1686.83     82.72 o 
  -7   4   3       21.03      111.84     42.79 o 
  -6   4   3      850.72      837.93     46.44 o 
  -5   4   3       30.95       70.79     52.81 o 
  -4   4   3     3944.95     3643.44     61.26 o 
  -3   4   3        3.31       -8.37     47.89 o 
  -2   4   3    10343.07    10138.61    369.47 o 
  -1   4   3      177.88      183.41     50.93 o 
   0   4   3    10288.10     9781.75    233.14 o 
   1   4   3       18.55       46.07     51.97 o 
   2   4   3    13951.58    13086.52    223.18 o 
   3   4   3      571.91      559.21     48.73 o 
   4   4   3        5.36       10.63     48.13 o 
   5   4   3       86.54       98.34     49.63 o 
   6   4   3     1938.60     1911.11     45.71 o 
   7   4   3      171.18      260.37     41.91 o 
   8   4   3      179.16      117.20     53.36 o 
   9   4   3        0.62      -25.59     49.51 o 
  10   4   3       88.79      111.37     55.76 o 
  11   4   3       39.19       71.58     64.58 o 
  12   4   3       52.52       91.33    106.71 o 
  13   4   3        3.19     -107.01    107.01 o 
 -13   5   3       17.76       61.18    164.38 o 
 -12   5   3        8.50      117.86     66.45 o 
 -11   5   3       49.02      138.81     75.46 o 
 -10   5   3      299.09      270.99     62.69 o 
  -9   5   3      207.12      298.62     56.52 o 
  -8   5   3      124.99      254.28     89.89 o 
  -7   5   3      224.05      107.94     89.41 o 
  -6   5   3     1960.92     1882.81     50.72 o 
  -5   5   3     5266.72     5375.71    121.41 o 
  -4   5   3     3472.95     3695.77     62.47 o 
  -3   5   3       27.60       47.04     48.51 o 
  -2   5   3     3777.48     3468.33     68.00 o 
  -1   5   3    13471.69    12672.90    449.21 o 
   0   5   3     8985.33     8670.33    174.61 o 
   1   5   3      619.46      607.80    100.02 o 
   2   5   3      764.75      809.86     61.55 o 
   3   5   3     4894.89     4620.99    146.02 o 
   4   5   3     3990.55     3707.28     89.09 o 
   5   5   3      895.55      880.96     67.32 o 
   6   5   3       37.02       -1.24     52.81 o 
   7   5   3      164.46      104.62     43.16 o 
   8   5   3      726.25      757.75     61.54 o 
   9   5   3      102.90       89.13     90.85 o 
  10   5   3       60.57       83.50     61.43 o 
  11   5   3        1.42      -61.98     96.61 o 
  12   5   3       29.96     -118.24    118.24 o 
  13   5   3        9.66      -42.16    120.91 o 
 -13   6   3       37.06       89.28     77.39 o 
 -12   6   3        1.11      -51.88     83.63 o 
 -11   6   3      200.11      216.21     64.99 o 
 -10   6   3        0.72      -29.49     99.50 o 
  -9   6   3      470.29      524.26     52.20 o 
  -8   6   3       28.83      108.40     49.51 o 
  -7   6   3     2492.90     2539.48     62.86 o 
  -6   6   3       15.94       38.36     55.13 o 
  -5   6   3      431.77      444.13     57.60 o 
  -4   6   3      164.63      122.14     62.49 o 
  -3   6   3    12199.22    11387.63    413.55 o 
  -2   6   3      223.87      190.68     52.97 o 
  -1   6   3     1068.15     1113.41     66.95 o 
   0   6   3      257.08      247.72     63.70 o 
   1   6   3     7918.55     6869.65    138.11 o 
   2   6   3       71.64      100.55     54.95 o 
   3   6   3     6048.14     5880.65    229.47 o 
   4   6   3      161.09      123.65     62.97 o 
   5   6   3     2448.99     2423.90     85.64 o 
   6   6   3        3.68        9.05     52.69 o 
   7   6   3     2056.46     2184.65    126.02 o 
   8   6   3       13.80      -58.83     58.83 o 
   9   6   3      115.15      155.95     62.97 o 
  10   6   3        3.73        0.11     63.06 o 
  11   6   3      243.28      312.44    115.36 o 
  12   6   3        3.94     -120.07    199.95 o 
  13   6   3        1.25      196.50    202.84 o 
 -13   7   3        9.33      -75.07     75.07 o 
 -12   7   3        8.81      153.66    204.76 o 
 -11   7   3       48.61       -0.47     74.98 o 
 -10   7   3      267.40      282.49     64.41 o 
  -9   7   3      773.29      890.46     74.52 o 
  -8   7   3      232.36      263.78     61.76 o 
  -7   7   3      187.40      122.72     51.28 o 
  -6   7   3     1578.70     1588.37     64.34 o 
  -5   7   3     2712.66     2904.16    134.25 o 
  -4   7   3     1839.84     1958.82     64.75 o 
  -3   7   3       92.88       93.38     61.90 o 
  -2   7   3     1522.11     1499.90    110.64 o 
  -1   7   3    14828.65    15177.67    848.76 o 
   0   7   3     6878.94     6867.49    114.92 o 
   1   7   3      365.38      372.34     69.52 o 
   2   7   3      935.87     1068.39     65.12 o 
   3   7   3     2958.70     2990.12     69.21 o 
   4   7   3     4355.44     4333.70    213.31 o 
   5   7   3      637.39      642.20     57.21 o 
   6   7   3       29.12      177.84     82.67 o 
   7   7   3      655.37      627.22     59.52 o 
   8   7   3      717.90      827.10     60.78 o 
   9   7   3       69.94      111.02     45.25 o 
  10   7   3       17.13        2.88     79.79 o 
  11   7   3       17.57      -62.16     98.88 o 
  12   7   3       19.59     -111.99    111.99 o 
  13   7   3        5.72     -149.00    149.00 o 
 -13   8   3       23.18       85.62     86.78 o 
 -12   8   3       74.76       48.48     78.93 o 
 -11   8   3       22.64      -43.11     61.14 o 
 -10   8   3       34.73       78.11    107.19 o 
  -9   8   3       13.81       -9.69    121.13 o 
  -8   8   3      561.60      640.32     64.71 o 
  -7   8   3      230.07      282.66     63.92 o 
  -6   8   3      978.82      860.90     62.67 o 
  -5   8   3      193.85      150.67     64.20 o 
  -4   8   3     3756.96     3638.66     74.55 o 
  -3   8   3       13.55       44.16     68.61 o 
  -2   8   3     3857.26     3576.51    278.79 o 
  -1   8   3      135.06      170.43     81.29 o 
   0   8   3     1243.38     1328.37    137.55 o 
   1   8   3        8.54       -5.49     74.94 o 
   2   8   3     4940.79     4829.35    130.55 o 
   3   8   3      385.94      335.51     64.85 o 
   4   8   3      174.55      213.32     58.36 o 
   5   8   3        3.82        3.81     50.66 o 
   6   8   3      527.37      522.14     50.64 o 
   7   8   3       12.95       -7.09     49.34 o 
   8   8   3       57.68       52.72     59.60 o 
   9   8   3       41.60       27.50     66.51 o 
  10   8   3       56.90      204.53    131.22 o 
  11   8   3       26.90       12.45     98.24 o 
  12   8   3       26.66     -114.26    114.26 o 
 -13   9   3       94.93       46.26     92.16 o 
 -12   9   3        0.95       18.44    271.57 o 
 -11   9   3        1.27       88.67    102.38 o 
 -10   9   3        3.20      -19.28     73.16 o 
  -9   9   3      394.12      454.18     71.59 o 
  -8   9   3       16.25       72.98     70.16 o 
  -7   9   3       42.19       11.08     66.24 o 
  -6   9   3      399.36      509.76     68.44 o 
  -5   9   3     2008.82     1995.35    134.68 o 
  -4   9   3      646.20      707.36     76.64 o 
  -3   9   3      225.57      202.26     85.86 o 
  -2   9   3      516.55      513.20     90.11 o 
  -1   9   3     2306.71     2185.51    110.18 o 
   0   9   3      264.77      306.69    147.10 o 
   1   9   3      541.45      532.43     91.82 o 
   2   9   3      171.43      226.52     84.95 o 
   3   9   3     1016.80     1006.47     91.84 o 
   4   9   3      932.60      984.78     70.47 o 
   5   9   3      309.79      247.59     61.17 o 
   6   9   3      113.25       45.60     50.31 o 
   7   9   3      266.13      208.91     48.47 o 
   8   9   3        0.61      -50.08     50.08 o 
   9   9   3      163.39      111.39     58.49 o 
  10   9   3       22.65       29.93     65.03 o 
  11   9   3        0.61      -21.55     72.58 o 
  12   9   3       18.32      -53.40    105.20 o 
 -12  10   3        3.12       -9.31     96.26 o 
 -11  10   3       17.92      125.20     91.84 o 
 -10  10   3       40.06      103.34     83.63 o 
  -9  10   3       11.15      -53.52     77.65 o 
  -8  10   3       46.74      117.37     76.45 o 
  -7  10   3        0.22      -29.69     79.55 o 
  -6  10   3      384.39      405.10     76.00 o 
  -5  10   3       38.11      122.10     74.59 o 
  -4  10   3      230.09      280.27     76.55 o 
  -3  10   3      579.81      704.90     83.74 o 
  -2  10   3      824.82      769.72     99.89 o 
  -1  10   3       26.01       58.64    147.08 o 
   0  10   3       84.32      124.15    122.85 o 
   1  10   3      779.60      981.68    117.76 o 
   2  10   3       56.58       60.01     88.47 o 
   3  10   3        9.64      105.21     92.58 o 
   4  10   3      309.26      361.30     83.90 o 
   5  10   3      170.69      178.44     68.57 o 
   6  10   3       23.53       36.74     56.87 o 
   7  10   3      183.58      221.57     64.89 o 
   8  10   3       16.07       -8.65     44.02 o 
   9  10   3       16.63       50.12     36.42 o 
  10  10   3       17.49       63.49    111.51 o 
  11  10   3        0.52       54.13    100.94 o 
  12  10   3       23.00       41.98     80.87 o 
 -12  11   3       17.84        6.25    132.18 o 
 -11  11   3       14.85     -100.94    100.94 o 
 -10  11   3       15.96       11.94     88.30 o 
  -9  11   3        2.83       99.04     87.00 o 
  -8  11   3        4.01      -17.05     83.60 o 
  -7  11   3       14.32        2.94     79.66 o 
  -6  11   3       28.77       29.23     80.38 o 
  -5  11   3       35.28       43.36     83.22 o 
  -4  11   3      938.82      943.59     89.45 o 
  -3  11   3        9.23       16.65     94.91 o 
  -2  11   3       78.22       28.34    106.44 o 
   2  11   3       31.14       15.56    111.96 o 
   3  11   3       62.63       66.42     95.66 o 
   4  11   3      433.13      578.24    100.08 o 
   5  11   3      558.75      592.23     82.26 o 
   6  11   3      127.25      168.53     62.09 o 
   7  11   3       98.53      109.45     58.16 o 
   8  11   3       10.37      -23.61     55.28 o 
   9  11   3      108.30       97.26     44.22 o 
  10  11   3        4.89      -16.87     39.39 o 
  11  11   3        5.93      -45.50     83.15 o 
 -11  12   3        6.65       79.48     90.59 o 
 -10  12   3       26.69       59.52     99.50 o 
  -9  12   3        3.13      104.55     79.79 o 
  -8  12   3       20.33      131.81    102.86 o 
  -7  12   3       86.46      127.25     81.71 o 
  -6  12   3        4.18      -75.84     75.84 o 
  -5  12   3        8.95      -41.63     87.18 o 
  -4  12   3      170.43      136.72     86.47 o 
  -3  12   3        9.52       10.18     83.41 o 
  -2  12   3      287.32      250.93    130.75 o 
   2  12   3      103.94       51.53    145.18 o 
   3  12   3       87.80       89.02     83.02 o 
   4  12   3       14.33        0.26     82.85 o 
   5  12   3        6.00      -40.23     79.45 o 
   6  12   3      135.86       84.57     63.51 o 
   7  12   3       42.54       42.87     44.89 o 
   8  12   3       10.86       -8.29     46.14 o 
   9  12   3        6.61       39.86     73.54 o 
  10  12   3        6.92       32.77     59.60 o 
  11  12   3        5.77      -18.40     43.66 o 
 -11  13   3        0.61       14.44     53.43 o 
 -10  13   3       57.93       46.50     54.31 o 
  -9  13   3        1.55       24.92     49.19 o 
  -8  13   3      121.96       18.16     55.64 o 
  -7  13   3       50.36      -16.09     54.46 o 
  -6  13   3      113.99       35.10     61.53 o 
  -5  13   3       60.57       42.59     53.88 o 
  -4  13   3       79.47       42.87     51.33 o 
  -3  13   3       56.09       32.69     73.06 o 
   3  13   3      296.17       79.72     62.91 o 
   4  13   3      108.50       44.31     49.20 o 
   5  13   3       17.93        7.02     51.18 o 
   6  13   3       53.23       10.74     39.93 o 
   7  13   3        2.89      -10.01     28.63 o 
   8  13   3       50.50       39.29     30.39 o 
   9  13   3        1.82      -35.09     35.09 o 
  10  13   3        4.52      -21.42     33.26 o 
 -10  14   3        7.53      -12.94     32.28 o 
  -9  14   3       31.37      -13.46     29.54 o 
  -8  14   3        0.49        6.08     26.01 o 
  -7  14   3       42.46       13.33     27.77 o 
  -6  14   3       34.54       10.40     25.85 o 
  -5  14   3       27.82       20.21     26.79 o 
  -4  14   3        4.24       -3.95     28.72 o 
   4  14   3        2.32       -8.27     30.50 o 
   5  14   3       58.40       -1.41     25.32 o 
   6  14   3       23.28       14.35     24.44 o 
   7  14   3       48.87       15.72     24.12 o 
   8  14   3        5.09       19.19     28.15 o 
   9  14   3       16.72        1.43     31.86 o 
  10  14   3        5.04        9.40     32.44 o 
 -10  15   3       13.02      -23.05     32.96 o 
  -9  15   3       49.26       20.31     35.09 o 
  -8  15   3        5.41       15.87     28.84 o 
  -7  15   3       12.19       11.81     28.45 o 
  -6  15   3      116.09        8.66     23.78 o 
  -5  15   3      259.29       15.12     35.27 o 
   5  15   3      101.14       27.53     31.93 o 
   6  15   3        1.18       25.25     27.16 o 
   7  15   3       32.33       11.65     26.54 o 
   8  15   3       19.99        6.45     30.92 o 
   9  15   3       23.79      -11.93     29.89 o 
  -9  16   3        1.47       -4.73     34.28 o 
  -8  16   3       87.24       24.75     32.92 o 
  -7  16   3        0.74        3.17     32.61 o 
  -6  16   3       89.72       -1.07     35.33 o 
   6  16   3      188.17        9.03     30.92 o 
   7  16   3        7.82      -10.57     32.15 o 
   8  16   3        3.04       20.67     32.96 o 
   9  16   3        0.19       -9.07     31.60 o 
  -8  17   3        1.78       -7.21     38.07 o 
  -7  17   3        1.04        2.28     43.13 o 
   7  17   3        1.63       -1.47     37.22 o 
   8  17   3       21.46       -1.83     38.40 o 
  -7 -18   4        2.30        0.59     47.24 o 
   6 -18   4        0.81        2.80     55.40 o 
   7 -18   4       15.01       31.31     48.57 o 
  -8 -17   4        0.80      -19.23     55.76 o 
  -7 -17   4        3.78       11.54     40.11 o 
  -6 -17   4       65.41       57.28     44.49 o 
   5 -17   4        9.39       27.04     48.60 o 
   6 -17   4        9.06       -0.50     41.70 o 
   7 -17   4        1.25       16.34     40.78 o 
   8 -17   4        0.73       43.72     63.45 o 
  -9 -16   4        1.54       55.76     57.68 o 
  -8 -16   4       11.89       18.26     55.76 o 
  -7 -16   4       19.16       61.52     51.91 o 
  -6 -16   4       13.25       14.42     52.87 o 
  -5 -16   4        6.65       18.26     64.41 o 
   4 -16   4       26.37       33.06     50.29 o 
   5 -16   4        5.46       -3.36     38.07 o 
   6 -16   4        8.84       12.50     38.07 o 
   7 -16   4        4.41      -12.02     34.67 o 
   8 -16   4        7.54       71.58     39.73 o 
 -10 -15   4       29.88       30.54     39.41 o 
  -9 -15   4        1.56       26.41     37.72 o 
  -8 -15   4        0.74      -16.14     35.55 o 
  -7 -15   4       36.32       22.78     33.92 o 
  -6 -15   4       44.41       96.44     38.46 o 
  -5 -15   4       19.85       41.34     54.79 o 
  -4 -15   4       51.58       55.76     62.49 o 
   3 -15   4       15.86       47.87     54.33 o 
   4 -15   4       83.06      109.95     40.09 o 
   5 -15   4       42.80       45.66     35.35 o 
   6 -15   4       22.44       17.87     35.00 o 
   7 -15   4        6.83        6.72     34.77 o 
   8 -15   4       35.05       66.03     36.13 o 
   9 -15   4        1.49      -30.70     34.28 o 
 -10 -14   4        2.13        2.56     32.96 o 
  -9 -14   4       46.19       34.23     33.29 o 
  -8 -14   4       60.32       82.56     33.40 o 
  -7 -14   4      127.02      177.97     32.98 o 
  -6 -14   4       23.49       36.65     32.29 o 
  -5 -14   4      136.56      194.28     35.57 o 
  -4 -14   4       18.69       31.16     39.11 o 
  -3 -14   4      251.46      411.47     63.45 o 
   3 -14   4       31.98       39.93     40.51 o 
   4 -14   4       30.19       51.83     34.28 o 
   5 -14   4      199.35      311.07     35.68 o 
   6 -14   4       19.15       49.09     31.75 o 
   7 -14   4        2.89      -24.84     32.84 o 
   8 -14   4        6.36       -6.94     51.43 o 
   9 -14   4       25.95       21.86     33.22 o 
  10 -14   4        2.31      -17.78     36.71 o 
 -11 -13   4       21.27       36.81     35.27 o 
 -10 -13   4        6.57       34.59     33.22 o 
  -9 -13   4       41.63       26.46     34.59 o 
  -8 -13   4       32.22       52.87     31.27 o 
  -7 -13   4       99.03      125.70     30.92 o 
  -6 -13   4      267.45      322.99     42.78 o 
  -5 -13   4      505.76      507.34     53.84 o 
  -4 -13   4        0.42        8.05     35.85 o 
  -3 -13   4      361.40      324.73     41.58 o 
  -2 -13   4      445.34      698.01     74.03 o 
   2 -13   4      352.62      481.29     41.40 o 
   3 -13   4      469.43      566.07     36.93 o 
   4 -13   4      203.04      217.28     32.96 o 
   5 -13   4       52.47       50.26     28.88 o 
   6 -13   4       12.01       43.41     30.66 o 
   7 -13   4       25.55       70.20     60.08 o 
   8 -13   4        9.45       22.53     30.92 o 
   9 -13   4       42.73      -11.17     32.61 o 
  10 -13   4        7.93       13.56     31.60 o 
 -11 -12   4       24.70      -12.59     52.87 o 
 -10 -12   4       20.50       30.12     37.12 o 
  -9 -12   4        1.38       44.92     36.28 o 
  -8 -12   4      323.41      431.20     46.63 o 
  -7 -12   4        9.55       18.59     38.93 o 
  -6 -12   4       36.65       27.61     30.92 o 
  -5 -12   4        8.51        2.18     30.39 o 
  -4 -12   4     1863.39     1970.13    117.35 o 
  -3 -12   4       10.71      -20.36     38.73 o 
  -2 -12   4       56.55       72.12     40.87 o 
   1 -12   4        7.34       16.82     46.22 o 
   2 -12   4      470.42      471.21     37.65 o 
   3 -12   4       31.24       15.84     34.08 o 
   4 -12   4      514.08      536.64     37.32 o 
   5 -12   4       18.08       70.53     35.17 o 
   6 -12   4      285.19      331.23     32.30 o 
   7 -12   4       15.18      -22.24     34.32 o 
   8 -12   4       60.07      100.00     31.75 o 
   9 -12   4        1.36      -17.26     32.96 o 
  10 -12   4       15.80       -6.25     50.47 o 
  11 -12   4        2.95      -10.74     37.31 o 
 -12 -11   4        7.26       43.30     41.77 o 
 -11 -11   4        7.48      -51.33     72.10 o 
 -10 -11   4       45.99       32.48     32.98 o 
  -9 -11   4        6.32       -6.53     37.32 o 
  -8 -11   4       53.68      103.50     41.34 o 
  -7 -11   4      229.75      231.19     36.69 o 
  -6 -11   4       74.31       93.85     33.40 o 
  -5 -11   4        5.40       13.36     33.52 o 
  -4 -11   4       11.72       29.19     36.93 o 
  -3 -11   4      242.99      244.74     40.64 o 
  -2 -11   4      518.48      638.31     46.57 o 
  -1 -11   4      903.35      988.17     49.14 o 
   0 -11   4      434.50      451.39     49.50 o 
   1 -11   4      208.36      205.93     43.75 o 
   2 -11   4      199.45      287.42     38.87 o 
   3 -11   4      340.04      435.04     36.54 o 
   4 -11   4      440.18      497.74     44.13 o 
   5 -11   4      144.10      162.46     34.61 o 
   6 -11   4       39.19       69.95     34.41 o 
   7 -11   4       63.97       76.11     31.80 o 
   8 -11   4      326.84      267.33     66.34 o 
   9 -11   4       16.88       34.50     33.79 o 
  10 -11   4       10.62       36.60     65.37 o 
  11 -11   4        0.04        1.68     39.92 o 
 -12 -10   4       12.25       24.59     43.39 o 
 -11 -10   4       69.46       51.06     40.38 o 
 -10 -10   4        0.65       -0.30     58.64 o 
  -9 -10   4      286.80      346.02     76.91 o 
  -8 -10   4       53.07       29.09     36.24 o 
  -7 -10   4      550.76      634.07     37.36 o 
  -6 -10   4       72.33       85.83     35.85 o 
  -5 -10   4     2877.62     2836.18     89.49 o 
  -4 -10   4      218.83      251.82     37.18 o 
  -3 -10   4     7291.64     7598.71    300.24 o 
  -2 -10   4        8.77       43.43     41.09 o 
  -1 -10   4     2265.86     2203.70     51.01 o 
   0 -10   4      201.79      418.83    116.85 o 
   1 -10   4     4953.52     4924.46     70.79 o 
   2 -10   4       16.70       48.95     35.79 o 
   3 -10   4      186.45      208.68     36.33 o 
   4 -10   4      311.08      318.57     40.09 o 
   5 -10   4     2190.28     2400.17     41.73 o 
   6 -10   4       23.23       47.85     54.31 o 
   7 -10   4       33.87       56.59     35.71 o 
   8 -10   4        1.96       10.64     34.14 o 
   9 -10   4       74.92      113.59     37.97 o 
  10 -10   4       31.08       46.27     35.66 o 
  11 -10   4       14.34      -38.43     38.43 o 
 -12  -9   4       12.75      -41.13     65.37 o 
 -11  -9   4       40.17      149.51     81.23 o 
 -10  -9   4      269.93      278.35     36.69 o 
  -9  -9   4       12.96      -33.57     74.02 o 
  -8  -9   4       16.60       -8.08     37.65 o 
  -7  -9   4      813.31      880.47     75.48 o 
  -6  -9   4     1538.57     1644.05     55.30 o 
  -5  -9   4      183.88      163.05     36.25 o 
  -4  -9   4       67.77       63.45     35.35 o 
  -3  -9   4      884.24      946.75     37.73 o 
  -2  -9   4     1576.28     1604.37     44.07 o 
  -1  -9   4      791.24      935.86     46.64 o 
   0  -9   4      862.90      898.15     44.50 o 
   1  -9   4     1556.71     1536.15     47.13 o 
   2  -9   4     3629.56     3848.65     73.65 o 
   3  -9   4     2064.72     2237.75     44.88 o 
   4  -9   4     1564.44     1573.97     50.98 o 
   5  -9   4       75.19      151.96     36.67 o 
   6  -9   4        4.45       -6.66     35.34 o 
   7  -9   4       74.43       13.97     34.81 o 
   8  -9   4      391.31      387.64     36.53 o 
   9  -9   4       30.45      109.86     31.24 o 
  10  -9   4       13.38        1.00     35.57 o 
  11  -9   4       32.81       -8.75     37.56 o 
  12  -9   4       18.11       16.69     91.32 o 
 -13  -8   4       25.84        0.50     44.80 o 
 -12  -8   4       34.46       84.15     45.93 o 
 -11  -8   4       29.15      100.08     43.42 o 
 -10  -8   4      218.07      186.18     43.41 o 
  -9  -8   4      135.18      163.97     52.39 o 
  -8  -8   4       99.28      114.51     38.57 o 
  -7  -8   4      194.02      223.24     37.50 o 
  -6  -8   4      164.26      213.30     31.60 o 
  -5  -8   4       65.58       42.21     42.78 o 
  -4  -8   4     4212.86     4414.14     47.97 o 
  -3  -8   4      268.73      301.95     39.25 o 
  -2  -8   4       85.83      123.67     38.73 o 
  -1  -8   4       93.90      202.19     85.56 o 
   0  -8   4     1858.07     1905.52     47.62 o 
   1  -8   4      265.99      277.23     39.49 o 
   2  -8   4     1471.38     1610.26     41.42 o 
   3  -8   4      597.30      552.32     41.35 o 
   4  -8   4      475.18      546.06     38.88 o 
   5  -8   4      132.55      195.64     31.07 o 
   6  -8   4      390.07      461.42     37.78 o 
   7  -8   4       82.09       92.86     28.10 o 
   8  -8   4       46.89       69.43     34.86 o 
   9  -8   4       74.49      114.93     35.49 o 
  10  -8   4      102.13       85.38     35.34 o 
  11  -8   4       27.30      -39.82     39.82 o 
  12  -8   4        7.05      -21.78     39.20 o 
 -13  -7   4        6.15       12.30     48.35 o 
 -12  -7   4        1.40      -11.27     56.24 o 
 -11  -7   4       44.47       22.39     44.63 o 
 -10  -7   4       15.71       64.06     37.00 o 
  -9  -7   4      388.74      371.47     42.50 o 
  -8  -7   4       39.54       41.93     28.87 o 
  -7  -7   4      270.17      316.55     38.73 o 
  -6  -7   4      221.65      228.06     39.27 o 
  -5  -7   4     1227.75     1305.12     54.34 o 
  -4  -7   4      470.49      426.23     39.28 o 
  -3  -7   4       76.80       87.78     36.69 o 
  -2  -7   4     2829.11     3122.60    140.55 o 
  -1  -7   4     2478.98     2443.48     46.90 o 
   0  -7   4       97.39      119.82     42.48 o 
   1  -7   4      476.45      489.79     36.72 o 
   2  -7   4     2277.19     2542.07    112.11 o 
   3  -7   4     1683.96     1718.32     51.95 o 
   4  -7   4       85.69       65.25     38.46 o 
   5  -7   4       34.65       46.97     40.86 o 
   6  -7   4       35.32       50.65     38.46 o 
   7  -7   4      286.89      308.86     62.97 o 
   8  -7   4        5.66      -21.65     36.99 o 
   9  -7   4       10.76       29.45     52.39 o 
  10  -7   4        6.38      -38.45     38.45 o 
  11  -7   4       26.65       38.80     57.20 o 
  12  -7   4       17.19      103.46     51.91 o 
 -13  -6   4        3.49        8.70    114.88 o 
 -12  -6   4       75.32      -16.21     48.55 o 
 -11  -6   4       29.93       50.87     46.55 o 
 -10  -6   4       19.39       70.43     45.72 o 
  -9  -6   4       10.97       61.89     50.95 o 
  -8  -6   4      417.47      394.79     77.40 o 
  -7  -6   4      124.83       90.09     41.40 o 
  -6  -6   4      575.21      597.06     35.11 o 
  -5  -6   4      123.01      107.67     29.42 o 
  -4  -6   4      279.18      296.29     33.92 o 
  -3  -6   4      294.26      307.16     38.37 o 
  -2  -6   4     1537.51     1631.83     46.66 o 
  -1  -6   4      899.14      882.34     40.06 o 
   0  -6   4       18.18      133.67     36.69 o 
   1  -6   4      533.47      568.34     37.73 o 
   2  -6   4     1023.60     1039.91     39.68 o 
   3  -6   4      680.43      704.02     39.42 o 
   4  -6   4        9.47       17.30     38.59 o 
   5  -6   4       18.66       35.34     40.38 o 
   6  -6   4      339.17      317.82     34.21 o 
   7  -6   4      129.34      148.05     61.53 o 
   8  -6   4       11.67      -34.61     48.07 o 
   9  -6   4       23.21       59.60     71.14 o 
  10  -6   4       76.42       58.84     49.51 o 
  11  -6   4       30.39       65.27     36.95 o 
  12  -6   4        1.81      -37.51     37.51 o 
  13  -6   4        0.40      -73.06     73.06 o 
 -13  -5   4        6.72      -47.52     47.52 o 
 -12  -5   4        5.06      -41.67     41.67 o 
 -11  -5   4       59.51      106.85     48.66 o 
 -10  -5   4       16.55       36.37    106.71 o 
  -9  -5   4      234.37      170.71     43.42 o 
  -8  -5   4        9.57       13.99     35.36 o 
  -7  -5   4      114.27      186.82     63.45 o 
  -6  -5   4      108.26      272.33    153.82 o 
  -5  -5   4     1918.17     1988.28     38.95 o 
  -4  -5   4      439.10      402.90     34.62 o 
  -3  -5   4       86.41      186.85     50.47 o 
  -2  -5   4     1595.26     1789.31     42.52 o 
  -1  -5   4     2579.40     2580.91     48.90 o 
   0  -5   4      617.33      558.90     39.06 o 
   1  -5   4      155.89      180.50     35.35 o 
   2  -5   4     1194.65     1194.36     34.63 o 
   3  -5   4      886.66      878.71     39.67 o 
   4  -5   4      182.69      148.92     41.70 o 
   5  -5   4       28.40        9.55     41.31 o 
   6  -5   4      177.89       82.68     61.53 o 
   7  -5   4      153.39      246.11     61.53 o 
   8  -5   4       50.00       49.99     68.25 o 
   9  -5   4       35.39       19.23     74.02 o 
  10  -5   4       13.09      -78.83     78.83 o 
  11  -5   4       19.93        5.93     36.01 o 
  12  -5   4        4.29       38.91     35.66 o 
  13  -5   4       21.24       94.51     43.39 o 
 -14  -4   4        2.68      168.23     99.98 o 
 -13  -4   4       99.37       92.42     56.12 o 
 -12  -4   4        1.21      -10.16     50.76 o 
 -11  -4   4       53.51       83.01     54.31 o 
 -10  -4   4       32.09       45.79     97.57 o 
  -9  -4   4       48.63       61.58     44.56 o 
  -8  -4   4      375.16      357.97     42.25 o 
  -7  -4   4      202.42      214.30    106.71 o 
  -6  -4   4       76.13      160.62     68.74 o 
  -5  -4   4       23.76       46.26     42.38 o 
  -4  -4   4      917.26      881.89     35.92 o 
  -3  -4   4      367.03      307.88     39.09 o 
  -2  -4   4        2.41       24.07     36.69 o 
  -1  -4   4     2421.85     2367.84     98.71 o 
   0  -4   4     3427.14     3228.19     49.12 o 
   1  -4   4      155.63      128.86     37.05 o 
   2  -4   4      622.44      582.04     39.74 o 
   3  -4   4      379.75      302.70     33.96 o 
   4  -4   4      205.14      163.92     41.47 o 
   5  -4   4      652.87      637.50     32.25 o 
   6  -4   4      228.02      213.43     63.45 o 
   7  -4   4      294.51      203.82     68.26 o 
   8  -4   4       27.07        6.73     69.21 o 
   9  -4   4      121.60      233.61     77.87 o 
  10  -4   4       32.95       89.40     75.94 o 
  11  -4   4       27.94        8.65     62.49 o 
  12  -4   4        2.56      -11.24     42.81 o 
  13  -4   4        6.20       50.55     40.50 o 
 -14  -3   4       10.90      116.04     51.32 o 
 -13  -3   4        1.20      128.48    102.38 o 
 -12  -3   4       19.42        5.92     64.89 o 
 -11  -3   4       18.01       60.70     44.17 o 
 -10  -3   4      540.49      470.64     48.60 o 
  -9  -3   4      118.74       63.73     37.83 o 
  -8  -3   4       48.98       12.55     37.56 o 
  -7  -3   4      362.73      367.18     37.42 o 
  -6  -3   4     1379.34     1331.08     58.19 o 
  -5  -3   4       49.66      182.42    115.36 o 
  -4  -3   4     1016.48     1039.33     52.90 o 
  -3  -3   4     3489.24     3431.53     50.75 o 
  -2  -3   4     7415.16     7030.98     80.23 o 
  -1  -3   4      339.12      269.32     33.01 o 
   0  -3   4     4393.02     4405.41     60.03 o 
   1  -3   4       88.06       68.55     31.66 o 
   2  -3   4       81.60      157.82     34.13 o 
   3  -3   4     2061.73     2083.24    152.55 o 
   4  -3   4     3358.98     3169.92     44.18 o 
   5  -3   4      254.96      220.16     46.15 o 
   6  -3   4      343.50      332.66     65.38 o 
   7  -3   4      213.81      226.89     65.37 o 
   8  -3   4      380.99      387.45     53.84 o 
   9  -3   4       12.56      -25.96     77.87 o 
  10  -3   4        3.58      -76.90     76.90 o 
  11  -3   4       10.86      273.01     87.48 o 
  12  -3   4       19.40      -40.40     49.43 o 
  13  -3   4        6.11      -46.41     46.41 o 
 -14  -2   4        5.70      -67.79     83.15 o 
 -13  -2   4      142.46       43.83    158.62 o 
 -12  -2   4       91.75      110.66     42.23 o 
 -11  -2   4       47.99      130.42     51.74 o 
 -10  -2   4       16.29       10.88     62.97 o 
  -9  -2   4      787.03      797.49     42.58 o 
  -8  -2   4      202.28      258.64     60.57 o 
  -7  -2   4     1771.22     1736.01     47.52 o 
  -6  -2   4      286.85      302.51     44.73 o 
  -5  -2   4     6065.35     6032.74    111.36 o 
  -4  -2   4      292.44      272.32     37.62 o 
  -3  -2   4     2482.42     2246.04     40.16 o 
  -2  -2   4      981.49      977.47     46.18 o 
  -1  -2   4      313.90      371.84     42.14 o 
   0  -2   4      300.11      319.10     46.54 o 
   1  -2   4    32373.75    29935.26    714.01 o 
   2  -2   4       35.83       66.33     40.38 o 
   3  -2   4      311.05      337.01     67.79 o 
   4  -2   4       94.37       83.16     64.89 o 
   5  -2   4     4777.37     4452.63     62.62 o 
   6  -2   4      304.79      302.85     70.18 o 
   7  -2   4     1147.39     1071.51     45.68 o 
   8  -2   4       20.36       27.96     47.11 o 
   9  -2   4      514.33      516.30     56.73 o 
  10  -2   4      140.93       13.46     76.91 o 
  11  -2   4       11.51       90.36     64.41 o 
  12  -2   4        9.71       39.96     60.02 o 
  13  -2   4        3.61      -53.30     53.30 o 
 -14  -1   4        7.55       55.12     62.58 o 
 -13  -1   4       15.77      -37.50     58.64 o 
 -12  -1   4       26.85       35.49     95.17 o 
 -11  -1   4      219.04      320.72     53.34 o 
 -10  -1   4      203.14      136.09     51.05 o 
  -9  -1   4       55.06       49.79     35.98 o 
  -8  -1   4      847.16      903.63     41.05 o 
  -7  -1   4     1209.93     1082.60     41.13 o 
  -6  -1   4     2006.47     1839.23     50.99 o 
  -5  -1   4     5875.56     6017.04    162.46 o 
  -4  -1   4       41.77       40.99     36.42 o 
  -3  -1   4     7359.83     6921.76     60.45 o 
  -2  -1   4    39098.83    39660.61    148.49 o 
  -1  -1   4     3710.47     3036.75     93.59 o 
   0  -1   4     1812.15     1656.36     51.14 o 
   1  -1   4     3545.47     4160.16     59.65 o 
   2  -1   4      180.64      273.43     34.68 o 
   3  -1   4    11003.27    10237.25    887.15 o 
   4  -1   4     2145.27     2134.78    113.56 o 
   5  -1   4       24.30       78.83     67.29 o 
   6  -1   4      899.11      826.72     34.09 o 
   7  -1   4      384.60      382.84    108.16 o 
   8  -1   4      726.16      665.83     54.33 o 
   9  -1   4      204.78      139.74     48.25 o 
  10  -1   4      185.39      169.20     84.60 o 
  11  -1   4      161.97       48.07     84.60 o 
  12  -1   4       57.62      115.08     65.57 o 
  13  -1   4       26.60       85.10     74.32 o 
 -14   0   4       11.26       85.36    120.16 o 
 -13   0   4        3.34      -15.90     58.16 o 
 -12   0   4       95.45      128.12     56.76 o 
 -11   0   4        8.53      -67.29     67.29 o 
 -10   0   4        6.81      -53.35     53.35 o 
  -9   0   4       29.54       -4.99     40.61 o 
  -8   0   4    12043.39    12163.56    166.02 o 
  -7   0   4       67.78       42.52     39.24 o 
  -6   0   4       17.47       22.76     39.41 o 
  -5   0   4       27.16      -48.43     48.43 o 
  -4   0   4    20657.65    21132.85    528.40 o 
  -3   0   4        4.44       19.86     41.77 o 
  -2   0   4      490.35      532.10     45.87 o 
  -1   0   4       29.64       18.56     37.34 o 
   0   0   4   255551.83   253096.81   4146.82 o 
   1   0   4      112.64       40.17     46.89 o 
   2   0   4       71.74       75.64     35.57 o 
   3   0   4       14.15       57.23     37.86 o 
   4   0   4    14034.02    15419.81   1354.44 o 
   5   0   4       44.74       53.83     67.29 o 
   6   0   4     2539.95     2531.05     63.03 o 
   7   0   4       23.08       44.07     37.96 o 
   8   0   4     1803.03     1666.27     45.69 o 
   9   0   4        3.31      -32.67     50.49 o 
  10   0   4       43.04       22.11     85.56 o 
  11   0   4        0.28       -3.85     86.52 o 
  12   0   4       13.65       25.50     61.95 o 
  13   0   4        3.41     -131.86    168.71 o 
 -14   1   4       10.74       49.07     61.38 o 
 -13   1   4       14.38       99.19     51.45 o 
 -12   1   4       26.73      156.74     87.96 o 
 -11   1   4      205.92      169.75     55.67 o 
 -10   1   4      200.59      249.85     54.51 o 
  -9   1   4       42.16       45.13     37.61 o 
  -8   1   4      794.48      722.01     49.04 o 
  -7   1   4     1224.20     1213.69     44.33 o 
  -6   1   4     1994.30     1938.25     43.78 o 
  -5   1   4     5876.43     5682.78    259.35 o 
  -4   1   4       43.52       43.78     33.23 o 
  -3   1   4     7511.31     7275.49    228.57 o 
  -2   1   4    39285.98    39987.96    301.99 o 
  -1   1   4     3515.28     2981.62     54.11 o 
   0   1   4     1787.39     1709.57     54.60 o 
   1   1   4     3192.05     3698.66     77.13 o 
   2   1   4       61.40      149.01     67.29 o 
   3   1   4    11265.78    10626.46    970.07 o 
   4   1   4     2124.99     2154.62    107.79 o 
   5   1   4       27.74      -22.11     71.14 o 
   6   1   4      936.93      896.51     75.49 o 
   7   1   4      379.83      409.04     39.70 o 
   8   1   4      682.73      676.76     56.73 o 
   9   1   4      210.39      141.30    138.92 o 
  10   1   4      185.87      296.10     87.48 o 
  11   1   4      160.50      155.74     69.22 o 
  12   1   4       58.97      -22.08    173.04 o 
  13   1   4       28.33      -48.19    199.47 o 
 -14   2   4        4.67      175.88    199.95 o 
 -13   2   4      143.56      135.12     64.55 o 
 -12   2   4       99.39      149.99     50.80 o 
 -11   2   4       47.83       -1.31     50.86 o 
 -10   2   4       15.97        0.73     40.34 o 
  -9   2   4      849.47      875.45     54.89 o 
  -8   2   4      225.98      238.09     50.86 o 
  -7   2   4     1764.62     1833.62     54.37 o 
  -6   2   4      272.94      234.34     82.20 o 
  -5   2   4     6246.61     6294.65     87.75 o 
  -4   2   4      301.52      360.05     48.04 o 
  -3   2   4     2397.19     2145.50     46.45 o 
  -2   2   4      940.49     1005.58     63.01 o 
  -1   2   4       47.92      136.95     39.48 o 
   0   2   4      273.97      260.14     54.38 o 
   1   2   4    32884.02    30476.25    203.03 o 
   2   2   4       57.24       50.95     64.41 o 
   3   2   4      350.31      395.97     79.81 o 
   4   2   4      120.68       34.75    153.34 o 
   5   2   4     4983.82     4675.60     87.67 o 
   6   2   4      294.98      319.81     40.17 o 
   7   2   4     1132.73     1110.80     43.67 o 
   8   2   4       21.05      -37.86     52.55 o 
   9   2   4      529.11      465.71     45.80 o 
  10   2   4      128.17      184.58     88.44 o 
  11   2   4        6.43      -49.99     95.17 o 
  12   2   4        9.55       50.34     97.67 o 
  13   2   4        3.19       52.46    261.00 o 
 -14   3   4       10.67     -121.13    121.13 o 
 -13   3   4        0.82       20.00     61.38 o 
 -12   3   4       13.23       -8.94     66.96 o 
 -11   3   4       21.90       32.47     55.76 o 
 -10   3   4      512.28      484.63    149.02 o 
  -9   3   4      129.50       62.53     46.26 o 
  -8   3   4       46.58       10.52     52.28 o 
  -7   3   4      389.36      332.18     53.39 o 
  -6   3   4     1348.96     1365.84     54.49 o 
  -5   3   4       80.41      178.04     52.52 o 
  -4   3   4     1024.14     1089.55     50.79 o 
  -3   3   4     3535.47     3297.07    118.99 o 
  -2   3   4     7551.66     7219.06    216.53 o 
  -1   3   4      386.00      322.62     52.89 o 
   0   3   4     4399.68     4332.77    219.50 o 
   1   3   4      218.01      143.67     50.65 o 
   2   3   4        1.47       42.30     47.10 o 
   3   3   4     2056.61     2015.72     48.08 o 
   4   3   4     3324.00     3148.10     75.59 o 
   5   3   4      247.22      249.20     53.84 o 
   6   3   4      354.76      266.32     56.73 o 
   7   3   4      232.30      172.61     90.37 o 
   8   3   4      355.93      309.79     52.64 o 
   9   3   4       14.39      -24.03     89.40 o 
  10   3   4        3.04       45.18     91.32 o 
  11   3   4        8.35       61.93     88.70 o 
  12   3   4       24.03       98.28    251.86 o 
  13   3   4        5.97        4.44    118.72 o 
 -13   4   4       97.95      137.93     58.95 o 
 -12   4   4        0.58       38.60     64.66 o 
 -11   4   4       58.45       13.08    143.72 o 
 -10   4   4       35.19      154.60     59.08 o 
  -9   4   4       49.22      113.75     55.83 o 
  -8   4   4      363.50      462.99     80.28 o 
  -7   4   4      229.55      291.18     67.30 o 
  -6   4   4       82.34      105.51     52.22 o 
  -5   4   4       43.03       -8.16     53.78 o 
  -4   4   4      974.25      839.63     90.89 o 
  -3   4   4      404.15      315.15     49.12 o 
  -2   4   4       10.53      -13.33     48.55 o 
  -1   4   4     2457.59     2384.72     83.30 o 
   0   4   4     3398.11     3138.54    105.04 o 
   1   4   4      172.03      126.43     53.03 o 
   2   4   4      601.38      612.67     50.99 o 
   3   4   4      376.29      291.87     49.01 o 
   4   4   4      147.60       -8.50     37.69 o 
   5   4   4      653.91      726.28     54.66 o 
   6   4   4      217.72      253.81     59.61 o 
   7   4   4      309.52      346.11     81.72 o 
   8   4   4       18.14      198.99     87.48 o 
   9   4   4      114.76       78.83     99.02 o 
  10   4   4       36.10      -40.38     72.10 o 
  11   4   4       26.51      -39.68     92.03 o 
  12   4   4        1.98      -80.40    175.92 o 
  13   4   4        4.07       64.01    118.13 o 
 -13   5   4        4.96      -60.35     71.23 o 
 -12   5   4        5.07       68.45    197.55 o 
 -11   5   4       58.13      -25.41     56.66 o 
 -10   5   4       18.03       62.69     70.66 o 
  -9   5   4      219.80      267.85     63.45 o 
  -8   5   4        6.24      -11.24     48.17 o 
  -7   5   4      116.74      116.74     57.20 o 
  -6   5   4      141.10      161.53     55.83 o 
  -5   5   4     1898.84     1997.58     59.17 o 
  -4   5   4      372.76      374.39     54.02 o 
  -3   5   4      111.35      151.42     50.30 o 
  -2   5   4     1711.30     1887.42    134.72 o 
  -1   5   4     2626.41     2655.79    143.48 o 
   0   5   4      621.93      605.19     63.07 o 
   1   5   4      172.14      208.63     55.38 o 
   2   5   4     1236.53     1239.47     56.12 o 
   3   5   4      859.10      815.57     76.46 o 
   4   5   4      194.55      170.02     49.51 o 
   5   5   4       38.02      275.10     74.98 o 
   6   5   4      178.00      156.46     58.16 o 
   7   5   4      143.13      188.62     61.53 o 
   8   5   4       48.88       88.44     92.29 o 
   9   5   4       43.23      -54.29     69.67 o 
  10   5   4       11.59       52.02     85.42 o 
  11   5   4       21.51      135.98    276.86 o 
  12   5   4        4.25      292.03    373.47 o 
  13   5   4       24.05      199.22    309.06 o 
 -13   6   4        3.93       67.45    123.05 o 
 -12   6   4       79.53      -14.19    120.65 o 
 -11   6   4       32.16       -2.12    133.62 o 
 -10   6   4       20.83      -52.23     52.23 o 
  -9   6   4       22.06      -60.45     60.45 o 
  -8   6   4      423.99      358.79     50.07 o 
  -7   6   4      155.07      131.92     48.77 o 
  -6   6   4      555.90      611.67     58.04 o 
  -5   6   4      175.91      253.93     56.67 o 
  -4   6   4      272.48      376.05     56.41 o 
  -3   6   4      412.39      452.99     54.34 o 
  -2   6   4     1466.10     1468.74     60.13 o 
  -1   6   4     1155.31     1212.22    154.87 o 
   0   6   4       11.07      103.55     60.02 o 
   1   6   4      733.98      819.08     73.09 o 
   2   6   4     1004.66     1087.62     59.74 o 
   3   6   4      785.73      772.07     56.07 o 
   4   6   4        7.78      -52.69     52.69 o 
   5   6   4       27.27       35.18     52.43 o 
   6   6   4      324.09      305.86     54.26 o 
   7   6   4      137.69       81.80     73.54 o 
   8   6   4       12.28       -8.39     62.13 o 
   9   6   4       23.49      126.25     79.31 o 
  10   6   4       75.13      217.22     84.29 o 
  11   6   4       31.14       -0.38     78.72 o 
  12   6   4        2.54      -80.88     99.94 o 
  13   6   4        0.32     -135.54    149.00 o 
 -13   7   4        5.44       53.18    160.54 o 
 -12   7   4        0.85      -75.04     75.04 o 
 -11   7   4       43.44      110.14     95.17 o 
 -10   7   4       11.12      -12.82     63.72 o 
  -9   7   4      387.86      373.20     51.83 o 
  -8   7   4       26.23      -49.66     62.97 o 
  -7   7   4      270.03      303.44     89.89 o 
  -6   7   4      203.28      263.10     61.58 o 
  -5   7   4     1215.53     1228.62     87.04 o 
  -4   7   4      433.98      464.94     71.63 o 
  -3   7   4       91.75      165.24     57.59 o 
  -2   7   4     2731.70     2853.15    130.91 o 
  -1   7   4     2469.70     2498.64    124.65 o 
   0   7   4       93.22      111.81     71.34 o 
   1   7   4      492.78      575.00    102.89 o 
   2   7   4     2164.23     2322.59    135.20 o 
   3   7   4     1604.86     1727.65     66.01 o 
   4   7   4       88.11       78.97     56.80 o 
   5   7   4       57.63       35.53     52.19 o 
   6   7   4       30.01       89.60     51.40 o 
   7   7   4      286.96      329.19     55.08 o 
   8   7   4        4.19      -18.95     58.65 o 
   9   7   4       17.73      155.41    132.18 o 
  10   7   4        6.21      121.91     92.29 o 
  11   7   4       24.64       26.14    125.93 o 
  12   7   4       18.41        3.91    116.29 o 
 -13   8   4       22.21      -47.37     75.09 o 
 -12   8   4       35.60       85.79     76.17 o 
 -11   8   4       31.16      178.14     62.36 o 
 -10   8   4      199.86      227.75     70.21 o 
  -9   8   4      123.77      161.38    121.13 o 
  -8   8   4      101.87      110.01     65.28 o 
  -7   8   4      206.39      290.94     65.77 o 
  -6   8   4      140.83      173.19     67.78 o 
  -5   8   4       85.33       60.91     62.77 o 
  -4   8   4     4174.85     4500.07     80.97 o 
  -3   8   4      275.58      299.34     65.84 o 
  -2   8   4       78.70       82.98     66.72 o 
  -1   8   4       99.96       64.64     76.29 o 
   0   8   4     1854.05     1924.04     87.81 o 
   1   8   4      259.30      223.05    109.60 o 
   2   8   4     1431.74     1571.78     79.64 o 
   3   8   4      571.61      567.10     68.60 o 
   4   8   4      466.36      481.71     63.56 o 
   5   8   4      121.47       94.35     56.82 o 
   6   8   4      385.43      408.44     53.89 o 
   7   8   4       78.47       23.57     50.22 o 
   8   8   4       41.08        7.67     54.94 o 
   9   8   4       71.31      145.40     65.08 o 
  10   8   4      102.99      154.16     74.54 o 
  11   8   4       25.08      170.78     94.42 o 
  12   8   4        6.97      211.17    117.19 o 
 -12   9   4       14.73       49.43    143.24 o 
 -11   9   4       41.47       41.95     81.13 o 
 -10   9   4      263.05      304.75     80.19 o 
  -9   9   4       13.50        0.19     75.12 o 
  -8   9   4       35.79      -57.56     73.34 o 
  -7   9   4      850.30      746.82    113.94 o 
  -6   9   4     1538.21     1479.06     76.23 o 
  -5   9   4      164.09      142.84     70.85 o 
  -4   9   4       75.12      103.21     72.28 o 
  -3   9   4      879.84      941.27     83.81 o 
  -2   9   4     1640.68     1628.20    135.64 o 
  -1   9   4      810.87      799.95     98.60 o 
   0   9   4      889.79     1042.46    104.18 o 
   1   9   4     1607.89     1560.39     89.13 o 
   2   9   4     3547.03     3562.71    114.08 o 
   3   9   4     2025.33     2097.18     80.78 o 
   4   9   4     1626.78     1615.73     75.44 o 
   5   9   4       67.29       17.73     61.46 o 
   6   9   4        0.42       60.57     53.99 o 
   7   9   4       95.91       93.55     50.58 o 
   8   9   4      398.49      328.35    104.31 o 
   9   9   4       25.60      -39.01     55.05 o 
  10   9   4       15.36      -53.97     66.03 o 
  11   9   4       29.85      119.01     76.79 o 
  12   9   4       22.51      258.81     99.19 o 
 -12  10   4       13.84        3.23     85.34 o 
 -11  10   4       69.81      -43.01     86.43 o 
 -10  10   4        1.50      -46.16     86.88 o 
  -9  10   4      286.51      284.09     80.18 o 
  -8  10   4       55.34       99.43     89.40 o 
  -7  10   4      533.90      512.03     78.43 o 
  -6  10   4       57.00      119.11     79.35 o 
  -5  10   4     2743.55     2964.08    153.95 o 
  -4  10   4      204.90      341.12     80.96 o 
  -3  10   4     7035.26     7230.87    178.30 o 
  -2  10   4       13.61       79.10     96.90 o 
  -1  10   4     2225.41     2123.87    256.41 o 
   0  10   4      274.67      310.54    175.94 o 
   1  10   4     4919.38     5053.40    327.46 o 
   2  10   4       14.00       31.04     88.91 o 
   3  10   4      170.26      163.71     86.77 o 
   4  10   4      288.87      336.00     91.33 o 
   5  10   4     2213.45     2332.76     79.45 o 
   6  10   4       23.15       75.05     63.48 o 
   7  10   4       34.89        4.51     53.18 o 
   8  10   4        2.12        4.87     47.34 o 
   9  10   4       72.20      -28.17     68.73 o 
  10  10   4       30.64      -48.35     53.70 o 
  11  10   4       12.03       21.66     57.39 o 
 -12  11   4        7.08       19.11    107.92 o 
 -11  11   4       13.91      -23.75     95.82 o 
 -10  11   4       38.35       77.04     89.34 o 
  -9  11   4        0.85        1.90     96.61 o 
  -8  11   4       47.22      -49.15     82.80 o 
  -7  11   4      262.35      483.80     84.30 o 
  -6  11   4      169.91      104.36     85.46 o 
  -5  11   4       49.62       16.33     97.13 o 
  -4  11   4       13.66       86.93     91.76 o 
  -3  11   4      345.31      341.10    106.70 o 
  -2  11   4      667.06      621.89    147.11 o 
  -1  11   4      986.51     1301.11    174.06 o 
   0  11   4      461.94      388.68    105.41 o 
   1  11   4      205.19      239.57    102.92 o 
   2  11   4      234.02      281.73     92.12 o 
   3  11   4      441.83      422.04     96.79 o 
   4  11   4      402.70      405.98     86.60 o 
   5  11   4      138.81      126.67     82.20 o 
   6  11   4       42.54       64.41     72.73 o 
   7  11   4       88.78      129.75     60.82 o 
   8  11   4      323.65      145.46     83.64 o 
   9  11   4       16.82       -0.43     56.72 o 
  10  11   4        9.61      -54.31     54.31 o 
  11  11   4        0.72       29.17     75.46 o 
 -11  12   4       29.80       56.16    232.16 o 
 -10  12   4       20.29       80.43     80.37 o 
  -9  12   4        1.75       91.00     84.85 o 
  -8  12   4      343.26      229.55     83.90 o 
  -7  12   4       12.57       38.16    107.67 o 
  -6  12   4       36.63       18.69     83.94 o 
  -5  12   4       11.55       20.80     82.98 o 
  -4  12   4     1831.27     1810.02    370.31 o 
  -3  12   4       19.06       12.94     87.07 o 
  -2  12   4       48.03       62.24    103.39 o 
  -1  12   4       52.36       29.80    173.04 o 
   1  12   4        6.69       20.49    134.80 o 
   2  12   4      465.57      347.88     94.00 o 
   3  12   4       30.51        1.24     78.92 o 
   4  12   4      536.59      420.10     84.66 o 
   5  12   4       13.93       20.27     70.40 o 
   6  12   4      272.65      268.84     69.72 o 
   7  12   4       14.62      -44.27     52.31 o 
   8  12   4       59.71       26.80     38.59 o 
   9  12   4        1.01      -26.06     35.89 o 
  10  12   4       17.95       20.78     37.17 o 
  11  12   4        1.98      -38.25     45.87 o 
 -11  13   4       20.85      -22.97     60.83 o 
 -10  13   4        6.73       55.00     53.04 o 
  -9  13   4       37.77       48.17     52.80 o 
  -8  13   4       29.31       -5.39     53.55 o 
  -7  13   4       92.09       70.67     58.09 o 
  -6  13   4      264.07      223.12     80.28 o 
  -5  13   4      495.60      259.85     92.78 o 
  -4  13   4        2.16        6.88     52.97 o 
  -3  13   4      359.51      132.75     84.60 o 
  -2  13   4      449.18      324.97    102.87 o 
   2  13   4      353.77      210.91    100.25 o 
   3  13   4      435.00      185.10     66.34 o 
   4  13   4      198.93       54.73     45.79 o 
   5  13   4       63.35       -0.77     47.56 o 
   6  13   4       17.50      -11.76     43.06 o 
   7  13   4       30.90       44.37     32.70 o 
   8  13   4        8.29       43.84     28.08 o 
   9  13   4       41.65       18.94     32.09 o 
  10  13   4        8.02       11.08     32.92 o 
 -10  14   4        1.26      -22.56     33.60 o 
  -9  14   4       51.26       71.10     58.64 o 
  -8  14   4       61.91       24.18     28.53 o 
  -7  14   4      124.17       37.69     26.79 o 
  -6  14   4       23.78       -0.70     25.85 o 
  -5  14   4      128.61       23.07     26.51 o 
  -4  14   4       17.32       -2.56     28.84 o 
  -3  14   4      256.48       92.29     49.03 o 
   3  14   4       34.61        2.17     36.32 o 
   4  14   4       23.54        9.16     26.84 o 
   5  14   4      183.91       24.94     28.84 o 
   6  14   4       17.74       -1.78     23.08 o 
   7  14   4        3.81        3.85     24.47 o 
   8  14   4        7.03       11.54     28.74 o 
   9  14   4       26.39        7.61     28.88 o 
  10  14   4        3.24      -32.28     32.28 o 
 -10  15   4       26.44       -0.68     32.54 o 
  -9  15   4        1.45      -16.89     30.79 o 
  -8  15   4        0.96       -8.61     28.45 o 
  -7  15   4       33.67       -3.78     29.56 o 
  -6  15   4       44.67       -4.92     26.69 o 
  -5  15   4       17.91        4.62     31.75 o 
  -4  15   4       49.24       19.23     48.07 o 
   4  15   4       83.81       18.98     34.65 o 
   5  15   4       38.74       -0.16     26.41 o 
   6  15   4       22.67       -6.51     27.09 o 
   7  15   4        7.92      -15.69     28.53 o 
   8  15   4       36.73       18.52     29.70 o 
   9  15   4        0.76      -15.74     30.57 o 
  -9  16   4        1.53       23.47     27.72 o 
  -8  16   4       12.11      -11.85     24.86 o 
  -7  16   4       20.56       -1.17     24.87 o 
  -6  16   4       11.56        0.23     26.71 o 
   5  16   4        4.93       -4.81     38.05 o 
   6  16   4        7.57        7.53     30.79 o 
   7  16   4        4.04        0.73     30.92 o 
   8  16   4        8.01       20.79     32.96 o 
  -8  17   4        1.08       13.18     37.99 o 
  -7  17   4        2.32       -1.80     42.08 o 
   6  17   4        8.51       -1.44     44.18 o 
   7  17   4        2.06       -1.27     39.27 o 
   8  17   4        0.84       -9.61     55.76 o 
  -7 -18   5        1.93        2.94     47.24 o 
  -6 -18   5        4.44       -1.80     64.57 o 
   6 -18   5        1.90       15.86     53.02 o 
  -8 -17   5       17.95        9.61     58.64 o 
  -7 -17   5       28.96      100.94     55.76 o 
  -6 -17   5        0.50       47.10     64.41 o 
  -5 -17   5        4.04       -0.40     57.73 o 
   5 -17   5        2.23       -6.10     46.09 o 
   6 -17   5       30.75       61.04     44.18 o 
   7 -17   5       14.08        3.63     41.12 o 
  -9 -16   5        0.05      -25.17     42.30 o 
  -8 -16   5       35.94       34.50     40.77 o 
  -7 -16   5        2.42        8.68     39.66 o 
  -6 -16   5      122.33      187.46     53.83 o 
  -5 -16   5        3.10      -24.03     58.64 o 
  -4 -16   5      270.36      419.16     85.56 o 
   4 -16   5      277.77      357.64     43.13 o 
   5 -16   5        6.44        4.33     37.39 o 
   6 -16   5        7.56      -28.09     37.72 o 
   7 -16   5        0.60        1.61     38.37 o 
   8 -16   5       27.09       28.01     37.68 o 
 -10 -15   5        1.12       16.99     35.95 o 
  -9 -15   5        3.52       62.81     45.18 o 
  -8 -15   5       57.25       95.80     33.29 o 
  -7 -15   5      123.88      206.90     41.34 o 
  -6 -15   5       42.81       43.75     36.32 o 
  -5 -15   5        8.90        4.52     36.96 o 
  -4 -15   5      143.62      175.93     57.68 o 
  -3 -15   5      248.92      399.93     86.52 o 
   3 -15   5      162.54      221.83     44.49 o 
   4 -15   5        2.33       -3.34     35.33 o 
   5 -15   5       21.36       47.59     32.98 o 
   6 -15   5       34.14       17.22     32.54 o 
   7 -15   5       42.77       30.71     36.36 o 
   8 -15   5        4.15       -8.42     35.57 o 
   9 -15   5        2.69      -34.96     34.96 o 
 -10 -14   5        0.06       22.84     35.68 o 
  -9 -14   5        9.41       42.49     35.00 o 
  -8 -14   5       14.24       14.37     40.86 o 
  -7 -14   5       20.77        9.81     42.78 o 
  -6 -14   5        6.17       20.10     32.44 o 
  -5 -14   5      355.81      503.60     36.01 o 
  -4 -14   5       79.03      108.87     37.50 o 
  -3 -14   5        9.21       34.40     45.52 o 
  -2 -14   5       27.79       65.37     82.67 o 
   2 -14   5       10.89       24.45     43.49 o 
   3 -14   5       76.19      161.78     37.31 o 
   4 -14   5        7.09       11.54     33.31 o 
   5 -14   5      118.12      124.33     30.57 o 
   6 -14   5       10.38      -19.04     31.86 o 
   7 -14   5        2.73       21.52     37.49 o 
   8 -14   5        8.97        0.51     32.96 o 
   9 -14   5       15.61       33.08     33.22 o 
 -11 -13   5       11.34      -35.64     35.64 o 
 -10 -13   5       34.39       13.38     49.99 o 
  -9 -13   5        6.30        5.72     32.61 o 
  -8 -13   5       97.61      108.90     31.60 o 
  -7 -13   5       35.14       17.94     30.03 o 
  -6 -13   5      239.79      245.21     32.69 o 
  -5 -13   5      125.35      142.73     32.03 o 
  -4 -13   5       45.61       44.26     34.32 o 
  -3 -13   5       15.53       46.72     36.69 o 
  -2 -13   5      346.05      382.47     44.11 o 
   1 -13   5      355.46      354.44     44.81 o 
   2 -13   5      323.41      307.34     35.86 o 
   3 -13   5       31.01       20.67     32.63 o 
   4 -13   5        8.72       14.03     32.61 o 
   5 -13   5        2.25       -8.74     31.34 o 
   6 -13   5       63.98       74.22     28.20 o 
   7 -13   5        6.12      -10.09     30.59 o 
   8 -13   5       10.86       17.66     32.44 o 
   9 -13   5        3.53      -29.99     31.56 o 
  10 -13   5        3.88       29.97     32.96 o 
 -11 -12   5        4.80       -0.87     37.83 o 
 -10 -12   5       22.97       42.16     34.61 o 
  -9 -12   5       13.77       39.62     34.17 o 
  -8 -12   5      145.44      123.10     33.72 o 
  -7 -12   5       27.44       66.24     40.38 o 
  -6 -12   5       15.88       -2.17     30.92 o 
  -5 -12   5        2.84       -6.73     30.03 o 
  -4 -12   5       62.61       86.51     30.26 o 
  -3 -12   5      159.30      176.99     36.67 o 
  -2 -12   5      291.97      302.95     36.93 o 
  -1 -12   5       57.58       50.89     37.90 o 
   0 -12   5       22.94        7.80     41.09 o 
   1 -12   5      262.39      234.51     38.00 o 
   2 -12   5      381.12      354.53     32.63 o 
   3 -12   5       24.58        8.62     30.48 o 
   4 -12   5       38.94        4.18     31.60 o 
   5 -12   5       41.42       41.40     29.89 o 
   6 -12   5       22.49       59.31     29.02 o 
   7 -12   5        0.41      -19.98     30.11 o 
   8 -12   5        7.76      -14.89     29.21 o 
   9 -12   5        7.21       -8.28     90.84 o 
  10 -12   5       19.79      -26.33     33.52 o 
  11 -12   5        0.92       19.23     48.07 o 
 -12 -11   5       23.74       40.29     51.43 o 
 -11 -11   5        1.26       26.00     41.43 o 
 -10 -11   5        4.63      -13.70     82.19 o 
  -9 -11   5        8.33       20.47     56.24 o 
  -8 -11   5       15.66        7.06     35.55 o 
  -7 -11   5       17.44       58.64     52.87 o 
  -6 -11   5       69.38       64.29     33.40 o 
  -5 -11   5       10.07       34.69     33.12 o 
  -4 -11   5        7.90      -20.48     34.08 o 
  -3 -11   5     1206.26     1226.23     79.82 o 
  -2 -11   5      108.37      104.95     39.05 o 
  -1 -11   5      270.44      309.52     42.00 o 
   0 -11   5      209.47      204.64     35.57 o 
   1 -11   5      112.37       94.25     33.91 o 
   2 -11   5       27.83       60.65     33.23 o 
   3 -11   5      442.25      411.05     34.67 o 
   4 -11   5        7.90      -19.40     46.14 o 
   5 -11   5      112.37      157.47     35.33 o 
   6 -11   5       21.25       99.34     34.20 o 
   7 -11   5      259.11      197.26     33.65 o 
   8 -11   5        1.15       12.89     56.72 o 
   9 -11   5        8.33       15.28     86.04 o 
  10 -11   5        1.97       21.25     38.31 o 
  11 -11   5       37.57       27.79     72.10 o 
 -12 -10   5       13.78       76.39     69.21 o 
 -11 -10   5       34.09        3.85     41.43 o 
 -10 -10   5        8.30       25.99     38.94 o 
  -9 -10   5       10.06      -12.02     32.63 o 
  -8 -10   5      298.32      270.28     37.09 o 
  -7 -10   5        5.54       -2.88     51.91 o 
  -6 -10   5       87.75       75.78     36.13 o 
  -5 -10   5      921.74      922.07     38.38 o 
  -4 -10   5      704.49      759.62     38.11 o 
  -3 -10   5       37.95      105.98     37.69 o 
  -2 -10   5      253.19      346.35     38.68 o 
  -1 -10   5      298.03      366.48     41.81 o 
   0 -10   5      585.25      517.34     40.11 o 
   1 -10   5        3.51       32.76     36.36 o 
   2 -10   5      300.09      348.43     32.97 o 
   3 -10   5      309.64      295.13     35.69 o 
   4 -10   5        1.25       -6.78     35.00 o 
   5 -10   5       60.08       48.45     37.00 o 
   6 -10   5      154.51      141.93     35.04 o 
   7 -10   5       41.90       30.18     49.51 o 
   8 -10   5        8.60       15.38     30.59 o 
   9 -10   5       27.64      -13.51     35.01 o 
  10 -10   5        3.68       16.70     36.80 o 
  11 -10   5        6.51      -32.10     32.10 o 
 -12  -9   5        1.89       68.78     45.44 o 
 -11  -9   5      296.81      294.69     52.88 o 
 -10  -9   5       26.08       36.13     39.82 o 
  -9  -9   5       82.50       59.83     34.96 o 
  -8  -9   5       87.15       78.81     32.92 o 
  -7  -9   5      891.60      820.97     30.40 o 
  -6  -9   5       75.38      258.11    114.88 o 
  -5  -9   5      631.75      731.38     37.32 o 
  -4  -9   5     1084.05     1063.60     40.73 o 
  -3  -9   5     2848.32     2674.34     81.80 o 
  -2  -9   5      208.68      281.53     39.66 o 
  -1  -9   5     1218.50     1249.89     43.20 o 
   0  -9   5      356.23      435.62     41.45 o 
   1  -9   5      755.97      721.49     38.88 o 
   2  -9   5     1055.53     1128.18     40.94 o 
   3  -9   5      520.66      547.25     63.46 o 
   4  -9   5       90.83       77.83     36.63 o 
   5  -9   5      762.84      795.00     38.19 o 
   6  -9   5       24.93       41.48     36.67 o 
   7  -9   5      273.15      270.86     37.88 o 
   8  -9   5       44.08       -4.24     35.01 o 
   9  -9   5        5.46       51.30     62.00 o 
  10  -9   5       16.43       68.43    128.82 o 
  11  -9   5       40.74       15.06     42.30 o 
  12  -9   5        4.40       47.13     87.96 o 
 -13  -8   5       10.20      -44.54     47.30 o 
 -12  -8   5       18.30       36.19     73.06 o 
 -11  -8   5        3.91      -17.02     43.19 o 
 -10  -8   5      117.41       90.27     98.06 o 
  -9  -8   5       40.09       89.00     74.02 o 
  -8  -8   5      376.31      460.22     34.08 o 
  -7  -8   5       53.27       93.50     37.61 o 
  -6  -8   5     1491.20     1520.91     40.94 o 
  -5  -8   5       24.16      -18.46     68.25 o 
  -4  -8   5     3571.16     3709.20     45.26 o 
  -3  -8   5      334.34      315.10     37.69 o 
  -2  -8   5     1385.35     1315.10     43.39 o 
  -1  -8   5      408.88      705.13    189.89 o 
   0  -8   5     4405.29     4145.93     98.73 o 
   1  -8   5      492.46      443.86     36.71 o 
   2  -8   5      264.60      298.76     37.32 o 
   3  -8   5       68.73       51.62     37.31 o 
   4  -8   5     2136.89     2242.85     41.80 o 
   5  -8   5      198.35      238.30     37.18 o 
   6  -8   5       46.35       22.45     35.79 o 
   7  -8   5       71.99       90.19     37.17 o 
   8  -8   5       44.88       81.68     32.28 o 
   9  -8   5        6.55      -30.24     37.41 o 
  10  -8   5       38.18       -5.03     36.68 o 
  11  -8   5       14.95       67.45     29.18 o 
  12  -8   5        6.22       56.49     48.55 o 
 -13  -7   5        6.35       -9.67     53.16 o 
 -12  -7   5       88.74       -7.72     69.22 o 
 -11  -7   5      114.60      102.02     36.96 o 
 -10  -7   5      125.13      153.71     66.81 o 
  -9  -7   5       76.08        9.57     69.22 o 
  -8  -7   5      380.09      442.70     40.66 o 
  -7  -7   5     1491.29     1451.99     42.40 o 
  -6  -7   5      882.13      913.12     56.25 o 
  -5  -7   5       60.70       66.10     39.27 o 
  -4  -7   5      634.30      636.58     40.05 o 
  -3  -7   5     5061.95     5583.54    192.21 o 
  -2  -7   5     3012.31     3376.35    188.68 o 
  -1  -7   5      381.41      358.17     45.67 o 
   0  -7   5       25.82       27.18     36.36 o 
   1  -7   5     6197.08     6245.31     52.83 o 
   2  -7   5     3186.30     3373.70     93.38 o 
   3  -7   5      881.25      883.11     39.96 o 
   4  -7   5       46.96       89.00     38.46 o 
   5  -7   5      578.87      548.75     54.33 o 
   6  -7   5      993.09     1090.50     35.73 o 
   7  -7   5      345.20      400.73     41.11 o 
   8  -7   5      101.76       88.24     31.35 o 
   9  -7   5       86.27       42.41     34.49 o 
  10  -7   5       32.87       86.65     86.52 o 
  11  -7   5       14.35       -6.74     62.97 o 
  12  -7   5       11.40       80.31     59.12 o 
 -13  -6   5       53.06       88.95     62.49 o 
 -12  -6   5        3.96       64.56     48.90 o 
 -11  -6   5       68.81       88.52     51.43 o 
 -10  -6   5       25.34      -30.59     45.23 o 
  -9  -6   5      720.07      787.82     63.94 o 
  -8  -6   5        9.00       -0.81     76.91 o 
  -7  -6   5      145.74      138.22     41.60 o 
  -6  -6   5       50.94       52.38     40.92 o 
  -5  -6   5     4813.36     4814.44    118.47 o 
  -4  -6   5       53.03       68.76     39.41 o 
  -3  -6   5      288.19      349.53     46.63 o 
  -2  -6   5      166.55      151.15     36.36 o 
  -1  -6   5    10950.18    10824.29    652.65 o 
   0  -6   5      177.22      171.92     36.25 o 
   1  -6   5     5724.91     5514.24     90.63 o 
   2  -6   5      116.85      165.97     43.26 o 
   3  -6   5     1856.00     2001.29     60.13 o 
   4  -6   5        1.98       -1.29     32.79 o 
   5  -6   5     3031.07     2990.91     39.70 o 
   6  -6   5       11.67        2.81     60.08 o 
   7  -6   5      104.54      213.07     81.23 o 
   8  -6   5       16.06       31.59     40.87 o 
   9  -6   5      490.78      342.59     43.54 o 
  10  -6   5        0.71      -25.31     43.74 o 
  11  -6   5        0.67      -11.70     38.89 o 
  12  -6   5        1.58      -61.43    114.40 o 
 -13  -5   5       13.56       50.79     60.56 o 
 -12  -5   5       42.90      -49.43     49.43 o 
 -11  -5   5       68.93      -48.00     48.00 o 
 -10  -5   5       84.01       22.32     53.83 o 
  -9  -5   5       75.40       66.01    123.53 o 
  -8  -5   5      611.22      597.13     74.04 o 
  -7  -5   5     1080.41     1161.70     42.58 o 
  -6  -5   5      828.19      871.33     36.94 o 
  -5  -5   5        4.24       10.04     41.60 o 
  -4  -5   5     1985.02     1968.68     44.21 o 
  -3  -5   5     8176.74     8271.73    159.28 o 
  -2  -5   5     5971.04     5670.18     52.46 o 
  -1  -5   5      343.68      363.43     37.32 o 
   0  -5   5      735.94      829.98     40.05 o 
   1  -5   5     5741.76     5327.38     80.53 o 
   2  -5   5     4337.88     4153.62     66.48 o 
   3  -5   5      865.54      877.16     36.50 o 
   4  -5   5       60.27       98.07     34.61 o 
   5  -5   5      410.82      470.91     42.29 o 
   6  -5   5     1070.40     1079.90     75.01 o 
   7  -5   5      203.96      236.11     55.28 o 
   8  -5   5       88.41       87.16     45.25 o 
   9  -5   5       18.81      -50.71    123.05 o 
  10  -5   5       42.10       49.19     43.74 o 
  11  -5   5        9.87       30.31    115.36 o 
  12  -5   5       13.74      -28.18     32.68 o 
 -13  -4   5        9.68       58.67     78.35 o 
 -12  -4   5       13.44       46.62     48.26 o 
 -11  -4   5       18.82      -43.84     43.84 o 
 -10  -4   5      400.32      438.19     61.53 o 
  -9  -4   5        0.99       26.71     45.25 o 
  -8  -4   5      706.97      769.13     45.26 o 
  -7  -4   5       80.12       52.32     61.53 o 
  -6  -4   5     2216.87     2168.31     46.71 o 
  -5  -4   5        5.43      -21.36     35.57 o 
  -4  -4   5     1836.79     1586.77     44.77 o 
  -3  -4   5       88.94       50.73     33.08 o 
  -2  -4   5     1967.07     1676.73     42.43 o 
  -1  -4   5     1078.80     1148.81     67.82 o 
   0  -4   5    12083.37    11655.63    280.49 o 
   1  -4   5      217.43      177.28     37.73 o 
   2  -4   5      458.51      465.56     40.12 o 
   3  -4   5       18.37       34.42     33.26 o 
   4  -4   5     2422.99     2255.02    117.41 o 
   5  -4   5      248.04      193.74     35.31 o 
   6  -4   5      746.56      802.32     49.04 o 
   7  -4   5       36.87       98.76     43.65 o 
   8  -4   5      311.04      215.02     45.85 o 
   9  -4   5       43.98       43.05     45.72 o 
  10  -4   5      118.82      -48.94     48.94 o 
  11  -4   5        1.48      -59.60     59.60 o 
  12  -4   5        0.16       55.57     52.87 o 
  13  -4   5        4.28      -42.62     81.23 o 
 -14  -3   5       11.16       12.23    103.34 o 
 -13  -3   5        0.41      -57.59     57.59 o 
 -12  -3   5       43.33      -46.32     54.05 o 
 -11  -3   5      362.62      373.23     66.82 o 
 -10  -3   5       96.16       29.79     43.93 o 
  -9  -3   5        1.20      -30.57     85.08 o 
  -8  -3   5      421.46      411.30     34.77 o 
  -7  -3   5     2923.78     2657.44     73.62 o 
  -6  -3   5     1347.52     1399.52     45.81 o 
  -5  -3   5      716.73      997.43    106.74 o 
  -4  -3   5     8476.17     8824.07     63.73 o 
  -3  -3   5    20717.97    20950.14    376.08 o 
  -2  -3   5    11472.17    11395.05     94.44 o 
  -1  -3   5     2546.89     2323.34     47.30 o 
   0  -3   5     4257.24     4304.05     56.22 o 
   1  -3   5     6073.52     5647.52     56.64 o 
   2  -3   5     5875.12     5780.48     84.41 o 
   3  -3   5     3822.33     3860.11    234.07 o 
   4  -3   5     1077.91     1125.26    116.38 o 
   5  -3   5     1124.17     1179.43     46.23 o 
   6  -3   5      642.09      683.13    166.35 o 
   7  -3   5      157.52      173.59     46.53 o 
   8  -3   5       29.59      -17.75     39.83 o 
   9  -3   5       11.23       16.37    175.92 o 
  10  -3   5        2.81        1.05     83.63 o 
  11  -3   5       94.69       12.22     52.43 o 
  12  -3   5        0.21        0.20     52.39 o 
  13  -3   5        2.09       82.40     59.12 o 
 -14  -2   5        5.45       25.75    106.71 o 
 -13  -2   5       14.12       75.68    115.84 o 
 -12  -2   5      131.54      177.20     58.64 o 
 -11  -2   5       47.37       26.05     45.30 o 
 -10  -2   5      128.62       15.08     50.12 o 
  -9  -2   5      590.60      576.13     47.76 o 
  -8  -2   5     1401.60     1508.63    108.68 o 
  -7  -2   5       31.67       17.83     45.30 o 
  -6  -2   5      389.40      421.60     62.98 o 
  -5  -2   5     2597.56     2516.27     50.14 o 
  -4  -2   5     2551.29     2527.19     50.63 o 
  -3  -2   5       90.27       86.92     33.70 o 
  -2  -2   5      195.41      138.07     39.41 o 
  -1  -2   5     2030.80     1779.99     40.94 o 
   0  -2   5     4073.40     3951.70     80.04 o 
   1  -2   5     1622.94     1578.51     47.64 o 
   2  -2   5      426.95      535.36     44.53 o 
   3  -2   5     3928.62     3764.33    252.41 o 
   4  -2   5      363.31      263.73     38.06 o 
   5  -2   5     1898.68     1805.59    137.58 o 
   6  -2   5       41.00       18.59     38.72 o 
   7  -2   5       39.80       51.99     39.11 o 
   8  -2   5      279.24      378.18     90.37 o 
   9  -2   5      212.68      231.19     69.22 o 
  10  -2   5      117.56      234.98    100.46 o 
  11  -2   5        3.26       85.78     72.10 o 
  12  -2   5       14.07      -32.01    131.70 o 
  13  -2   5       12.84      -52.66     76.91 o 
 -14  -1   5        7.69       59.54     64.62 o 
 -13  -1   5        1.10       95.92     54.69 o 
 -12  -1   5       76.32       75.38     44.77 o 
 -11  -1   5       10.28       25.87     85.08 o 
 -10  -1   5       57.62       -3.10     52.28 o 
  -9  -1   5      301.38      295.86     90.85 o 
  -8  -1   5      621.23      507.00     40.88 o 
  -7  -1   5      623.11      542.71     54.81 o 
  -6  -1   5       77.27       43.79     37.42 o 
  -5  -1   5     1508.76     1513.19     42.30 o 
  -4  -1   5      922.09      943.81     40.20 o 
  -3  -1   5      192.68      233.73     36.99 o 
  -2  -1   5     4129.08     3823.69     70.39 o 
  -1  -1   5      180.80      145.72     44.85 o 
   0  -1   5     2961.83     2976.16     50.48 o 
   1  -1   5     2543.35     2681.16     61.16 o 
   2  -1   5      539.93      477.53     44.72 o 
   3  -1   5      106.91      138.91     43.65 o 
   4  -1   5     5700.84     5922.20    494.54 o 
   5  -1   5      487.11      562.61     67.79 o 
   6  -1   5     1738.22     1965.49    290.03 o 
   7  -1   5       77.48       -1.54     50.64 o 
   8  -1   5       84.98       67.80     45.51 o 
   9  -1   5        6.40       15.32     46.71 o 
  10  -1   5      158.26      155.91     49.62 o 
  11  -1   5        4.59        2.33     61.51 o 
  12  -1   5       20.85       51.01     59.75 o 
  13  -1   5        4.22       31.88     90.36 o 
 -14   0   5        0.18      -13.81     66.31 o 
 -13   0   5      144.04      193.91    115.84 o 
 -12   0   5        3.22      109.14     73.54 o 
 -11   0   5       45.75       79.60     53.36 o 
 -10   0   5       19.43      -31.29     91.32 o 
  -9   0   5       59.84       16.07     43.53 o 
  -8   0   5       27.47       57.39     42.84 o 
  -7   0   5      703.31      727.27     54.81 o 
  -6   0   5       20.61        2.07     37.51 o 
  -5   0   5       18.50       17.62     39.03 o 
  -4   0   5       10.18       -5.05     39.43 o 
  -3   0   5     2192.93     2159.78     83.27 o 
  -2   0   5        0.11      -10.97     31.34 o 
  -1   0   5    30100.30    30118.00    414.35 o 
   0   0   5       58.04       92.94     39.48 o 
   1   0   5      626.10      523.81     39.51 o 
   2   0   5        9.21       81.28     36.96 o 
   3   0   5       36.42       85.54     45.85 o 
   4   0   5      123.19       82.29     40.19 o 
   5   0   5      208.71      133.99     41.34 o 
   6   0   5       11.03       53.26     46.14 o 
   7   0   5      384.69      386.87     72.59 o 
   8   0   5       42.92       81.38     57.70 o 
   9   0   5      409.45      513.72     70.18 o 
  10   0   5        7.11      -64.21     64.21 o 
  11   0   5       19.44       72.32     69.03 o 
  12   0   5        1.86       79.14     88.92 o 
  13   0   5        4.69      151.16     88.23 o 
 -14   1   5        8.50       49.51     67.74 o 
 -13   1   5        1.85        2.88     91.32 o 
 -12   1   5       75.12       56.36     44.04 o 
 -11   1   5        7.50      -25.70     81.23 o 
 -10   1   5       53.47       66.18     56.24 o 
  -9   1   5      286.75      305.20     87.97 o 
  -8   1   5      579.59      601.20     43.52 o 
  -7   1   5      620.48      592.39     41.44 o 
  -6   1   5      116.46       72.56     50.47 o 
  -5   1   5     1508.05     1498.59     52.33 o 
  -4   1   5     1025.60     1097.06     42.86 o 
  -3   1   5      207.02      279.10     74.03 o 
  -2   1   5     3995.53     3820.99     57.26 o 
  -1   1   5      174.84      153.42     47.25 o 
   0   1   5     3098.35     3057.57    135.89 o 
   1   1   5     2589.22     2691.08     51.61 o 
   2   1   5      534.17      453.54     49.63 o 
   3   1   5       72.08      103.40     40.19 o 
   4   1   5     5793.10     5952.52    588.07 o 
   5   1   5      498.42      358.44    138.46 o 
   6   1   5     1735.45     1944.26    236.64 o 
   7   1   5       56.21      196.18     81.23 o 
   8   1   5       89.75      154.41     51.43 o 
   9   1   5        9.45       16.21     46.89 o 
  10   1   5      154.50      183.72     87.00 o 
  11   1   5        5.65       82.58    111.51 o 
  12   1   5       21.09       -7.17     71.73 o 
  13   1   5        3.93      240.60     94.87 o 
 -14   2   5        7.90      -36.93     55.58 o 
 -13   2   5       17.21      -79.15    182.65 o 
 -12   2   5      138.75      113.99     59.82 o 
 -11   2   5       48.03       92.06    121.13 o 
 -10   2   5      130.18      177.89     58.64 o 
  -9   2   5      605.90      602.00     64.42 o 
  -8   2   5     1413.87     1421.85     54.49 o 
  -7   2   5       47.19       29.00     50.91 o 
  -6   2   5      396.82      401.37     51.33 o 
  -5   2   5     2630.30     2356.05    170.36 o 
  -4   2   5     2477.24     2525.24    168.94 o 
  -3   2   5       84.61       91.33     32.63 o 
  -2   2   5       79.29       47.13     45.20 o 
  -1   2   5     2181.36     1999.57     54.78 o 
   0   2   5     3928.31     3679.17     89.20 o 
   1   2   5     1661.76     1551.15     47.17 o 
   2   2   5      419.13      530.32     54.81 o 
   3   2   5     3809.37     3662.99    267.33 o 
   4   2   5      361.76      591.08    156.24 o 
   5   2   5     1917.44     1961.75    153.45 o 
   6   2   5       12.00      -25.70     70.18 o 
   7   2   5       53.26      136.05     57.88 o 
   8   2   5      283.38      435.29     82.68 o 
   9   2   5      208.22      365.22     70.91 o 
  10   2   5      110.07       56.55     86.04 o 
  11   2   5        2.66      -66.55     81.13 o 
  12   2   5       12.59      196.03    112.47 o 
  13   2   5       12.63       11.38    105.35 o 
 -14   3   5        9.46      -37.49    124.97 o 
 -13   3   5        0.34       11.62     52.43 o 
 -12   3   5       41.91       24.16     64.05 o 
 -11   3   5      350.11      418.43     49.50 o 
 -10   3   5       78.33      155.78     56.76 o 
  -9   3   5        2.26        6.94     46.80 o 
  -8   3   5      410.74      381.79     55.28 o 
  -7   3   5     2867.23     2742.49     48.92 o 
  -6   3   5     1269.31     1380.62     55.30 o 
  -5   3   5      767.79      704.98     96.16 o 
  -4   3   5     8290.01     8893.59     73.86 o 
  -3   3   5    20416.64    21000.14    366.28 o 
  -2   3   5    11285.24    11366.64    192.25 o 
  -1   3   5     2535.48     2376.73     99.19 o 
   0   3   5     4144.05     3836.79    200.07 o 
   1   3   5     5911.54     5591.59    126.92 o 
   2   3   5     5673.17     5679.24     61.61 o 
   3   3   5     3636.63     3954.30    177.22 o 
   4   3   5      993.79     1153.67     54.72 o 
   5   3   5     1060.59     1164.27     84.63 o 
   6   3   5      631.69      791.38    107.69 o 
   7   3   5      177.25      211.14     57.20 o 
   8   3   5       28.83      -72.66    128.34 o 
   9   3   5       12.04       37.43     63.85 o 
  10   3   5        2.63      -67.29     83.41 o 
  11   3   5       89.32      280.27    158.62 o 
  12   3   5        0.10      292.90     99.05 o 
  13   3   5        3.94     -111.99    111.99 o 
 -13   4   5        8.97       32.87     72.28 o 
 -12   4   5       12.04      105.44    144.20 o 
 -11   4   5       14.41       63.21     64.15 o 
 -10   4   5      388.43      325.29     92.78 o 
  -9   4   5        0.62       88.76    156.21 o 
  -8   4   5      726.87      753.08     56.94 o 
  -7   4   5       62.09       51.09     43.04 o 
  -6   4   5     2179.30     2213.89     58.21 o 
  -5   4   5        7.36       36.08     42.78 o 
  -4   4   5     2000.29     1525.77     54.52 o 
  -3   4   5      109.20       72.26     42.30 o 
  -2   4   5     1919.28     1637.80     70.74 o 
  -1   4   5     1063.62     1228.30     76.96 o 
   0   4   5    12030.54    11649.77    390.44 o 
   1   4   5      249.13      202.00     44.44 o 
   2   4   5      463.66      368.28     75.00 o 
   3   4   5       21.14       44.34     58.64 o 
   4   4   5     2379.62     2316.58    102.97 o 
   5   4   5      262.49      271.01     42.22 o 
   6   4   5      716.39      882.77     78.37 o 
   7   4   5       34.75      -26.75     75.46 o 
   8   4   5      282.24      376.74     67.94 o 
   9   4   5       51.52       -7.23    134.10 o 
  10   4   5      120.54      239.32    183.62 o 
  11   4   5        1.38       47.74    173.04 o 
  12   4   5        1.64      -99.98    107.09 o 
  13   4   5        4.30      -55.90    122.63 o 
 -13   5   5       12.22      -13.67    150.93 o 
 -12   5   5       49.27       65.68     66.03 o 
 -11   5   5       71.83       63.04     99.98 o 
 -10   5   5       76.95       43.44     51.60 o 
  -9   5   5       79.11        9.88     65.85 o 
  -8   5   5      592.92      588.16     82.21 o 
  -7   5   5     1119.56     1072.73     47.61 o 
  -6   5   5      830.05      873.31     79.81 o 
  -5   5   5        6.56      -41.61     54.33 o 
  -4   5   5     1938.81     1827.56    147.69 o 
  -3   5   5     8204.72     8260.83    288.64 o 
  -2   5   5     5934.96     5613.25    277.29 o 
  -1   5   5      334.95      355.06     53.89 o 
   0   5   5      730.75      743.66     50.13 o 
   1   5   5     5759.78     5382.66    105.12 o 
   2   5   5     4468.77     4200.15     97.32 o 
   3   5   5      885.49      852.30     56.93 o 
   4   5   5       70.29       46.75     52.81 o 
   5   5   5      437.80      465.70     53.77 o 
   6   5   5     1081.65     1039.06    110.59 o 
   7   5   5      224.24      223.00     51.05 o 
   8   5   5       92.81      121.73     55.31 o 
   9   5   5       20.87       20.00    134.58 o 
  10   5   5       47.06      206.53     81.80 o 
  11   5   5       12.20       76.80    100.94 o 
  12   5   5       15.60       71.05     85.11 o 
  13   5   5        1.72      -86.52    143.24 o 
 -13   6   5       49.84       50.97     64.34 o 
 -12   6   5        4.08      -62.67     81.71 o 
 -11   6   5       75.60      108.13     76.43 o 
 -10   6   5       25.52      101.61     98.53 o 
  -9   6   5      759.24      743.98     52.27 o 
  -8   6   5       11.09       11.38     62.00 o 
  -7   6   5      158.33      170.08     67.30 o 
  -6   6   5       61.72      104.79     56.61 o 
  -5   6   5     4795.80     4610.23    194.07 o 
  -4   6   5       48.19       85.04     55.69 o 
  -3   6   5      278.03      359.08     61.53 o 
  -2   6   5      217.20      246.45     55.70 o 
  -1   6   5    10890.47    10056.64    437.50 o 
   0   6   5      217.16      248.22     62.07 o 
   1   6   5     5757.12     5700.98     82.15 o 
   2   6   5      104.53      126.26     58.77 o 
   3   6   5     1974.93     1999.42     64.27 o 
   4   6   5        1.61       70.60     53.76 o 
   5   6   5     3110.30     3027.47     65.93 o 
   6   6   5       14.39       51.62     55.16 o 
   7   6   5      118.88      111.36     45.25 o 
   8   6   5       13.19       40.03    128.34 o 
   9   6   5      494.98      470.10     83.16 o 
  10   6   5        1.17       43.35    215.33 o 
  11   6   5        1.05      -91.68     91.68 o 
  12   6   5        2.24      -67.59     86.39 o 
 -13   7   5        5.64       35.97     68.70 o 
 -12   7   5       88.64       67.57     72.50 o 
 -11   7   5      115.69      151.11     69.86 o 
 -10   7   5      118.19       57.92     55.46 o 
  -9   7   5       81.59       37.19     63.63 o 
  -8   7   5      372.62      370.96     64.06 o 
  -7   7   5     1502.11     1511.50    108.20 o 
  -6   7   5      868.21      847.44     62.15 o 
  -5   7   5       69.59      109.30    111.03 o 
  -4   7   5      658.24      679.20     58.67 o 
  -3   7   5     5042.95     5245.58    239.90 o 
  -2   7   5     3076.73     3071.52    121.78 o 
  -1   7   5      360.77      414.76     66.80 o 
   0   7   5       21.34       52.60     66.24 o 
   1   7   5     6172.06     6269.67     95.37 o 
   2   7   5     3243.60     3436.99     76.76 o 
   3   7   5      856.23      977.05     67.15 o 
   4   7   5       44.62      103.14     50.33 o 
   5   7   5      611.14      485.58     81.25 o 
   6   7   5      988.52     1044.61    160.59 o 
   7   7   5      352.56      349.68     46.53 o 
   8   7   5       87.20       57.25     55.78 o 
   9   7   5       91.06      -48.39     58.35 o 
  10   7   5       35.98      150.27     83.93 o 
  11   7   5        8.60      -39.85     92.31 o 
  12   7   5        9.59      204.40    185.53 o 
 -13   8   5        7.04      -43.02     82.86 o 
 -12   8   5       18.16       12.66    176.88 o 
 -11   8   5        5.42       78.75     73.68 o 
 -10   8   5      115.06      145.77     70.92 o 
  -9   8   5       39.35       77.72     70.18 o 
  -8   8   5      387.69      352.70     68.85 o 
  -7   8   5       63.59       58.05     65.67 o 
  -6   8   5     1482.90     1446.38    105.80 o 
  -5   8   5       19.11       60.37     65.28 o 
  -4   8   5     3672.76     3649.16     75.24 o 
  -3   8   5      382.06      364.28     68.44 o 
  -2   8   5     1343.88     1433.18    126.49 o 
  -1   8   5      416.19      575.37    116.34 o 
   0   8   5     4407.22     4346.01    216.23 o 
   1   8   5      482.38      556.71    134.61 o 
   2   8   5      268.14      299.89     71.53 o 
   3   8   5       67.15       47.02     77.87 o 
   4   8   5     2160.57     2362.95     76.97 o 
   5   8   5      217.88      214.57     60.20 o 
   6   8   5       50.08       60.24     66.81 o 
   7   8   5       72.98       86.18     63.45 o 
   8   8   5       39.93       36.53     55.99 o 
   9   8   5       12.42       66.67     89.40 o 
  10   8   5       44.33       71.13     65.93 o 
  11   8   5       17.67      -83.89     83.89 o 
  12   8   5        8.21      -48.32    228.79 o 
 -12   9   5        1.41      263.17    185.05 o 
 -11   9   5      301.27      322.66    155.26 o 
 -10   9   5       24.09      -82.91     93.25 o 
  -9   9   5       83.65      195.01     74.28 o 
  -8   9   5       72.13       49.98     72.79 o 
  -7   9   5      905.36      927.86     72.69 o 
  -6   9   5       86.75      149.38     72.27 o 
  -5   9   5      608.53      667.06     73.78 o 
  -4   9   5     1042.21     1053.94     85.11 o 
  -3   9   5     2963.68     3205.65    184.30 o 
  -2   9   5      228.85      261.19     87.35 o 
  -1   9   5     1202.77     1239.52     96.54 o 
   0   9   5      351.28      386.61    103.88 o 
   1   9   5      740.81      799.09    123.08 o 
   2   9   5     1014.32     1033.56     84.08 o 
   3   9   5      465.60      499.80     78.26 o 
   4   9   5       75.58      -50.42     80.35 o 
   5   9   5      786.18      845.79     81.73 o 
   6   9   5       18.36       55.34     83.15 o 
   7   9   5      256.13      355.26    134.11 o 
   8   9   5       41.71      -31.00     49.77 o 
   9   9   5        6.58       84.38     59.12 o 
  10   9   5       14.90       40.09     89.40 o 
  11   9   5       32.67      -74.10     74.31 o 
  12   9   5        3.56       98.05    116.32 o 
 -12  10   5       13.04       32.21    200.43 o 
 -11  10   5       34.23       50.83    166.31 o 
 -10  10   5        5.73     -107.19    107.19 o 
  -9  10   5       11.84       65.67     80.87 o 
  -8  10   5      305.72      328.30     83.48 o 
  -7  10   5        6.47       52.33     85.77 o 
  -6  10   5       90.42       29.55     82.67 o 
  -5  10   5      777.58      834.41     87.98 o 
  -4  10   5      695.42      841.35     87.27 o 
  -3  10   5       45.11      103.87     95.36 o 
  -2  10   5      279.69      357.07     95.85 o 
  -1  10   5      174.12      292.30    110.71 o 
   0  10   5      583.80      717.29    160.57 o 
   1  10   5       16.98       46.79     81.25 o 
   2  10   5      300.23      283.32     72.63 o 
   3  10   5      229.05      249.99     78.46 o 
   4  10   5        3.41       66.10     78.15 o 
   5  10   5       51.52       26.22     82.21 o 
   6  10   5      147.52      109.70     66.11 o 
   7  10   5       36.08       68.25     63.48 o 
   8  10   5        8.57      -52.90     92.29 o 
   9  10   5       26.75      129.48     50.24 o 
  10  10   5        8.84     -100.46    100.46 o 
  11  10   5        6.88       56.43     60.53 o 
 -12  11   5       25.53       92.80    112.83 o 
 -11  11   5        0.54       39.48    102.29 o 
 -10  11   5        3.31      110.70     95.58 o 
  -9  11   5        8.08       78.00    151.89 o 
  -8  11   5       12.76       57.54     92.08 o 
  -7  11   5       18.22      -45.88     94.82 o 
  -6  11   5       59.38       58.50     91.01 o 
  -5  11   5        7.45       49.66     92.70 o 
  -4  11   5       35.44      -38.74    109.20 o 
  -3  11   5     1191.09     1052.03    139.93 o 
  -2  11   5      108.85       86.04    104.83 o 
  -1  11   5      274.56      252.22    123.30 o 
   0  11   5      211.86      238.42    176.89 o 
   1  11   5      107.76       43.82     84.90 o 
   2  11   5       13.51       -0.89     76.26 o 
   3  11   5      406.98      294.79     94.77 o 
   4  11   5       24.92       33.96     94.58 o 
   5  11   5      119.39       73.01     85.56 o 
   6  11   5       21.03       60.23     69.93 o 
   7  11   5      233.66      185.02    130.27 o 
   8  11   5        0.52       21.84     46.60 o 
   9  11   5        8.33       84.67     46.20 o 
  10  11   5        2.94      -37.54     41.46 o 
  11  11   5       33.56       20.77     43.51 o 
 -11  12   5        4.94      -10.67     90.98 o 
 -10  12   5       23.58       14.61     91.46 o 
  -9  12   5       16.49       26.73     92.16 o 
  -8  12   5      137.88      216.01     87.30 o 
  -7  12   5       25.38       19.44     91.65 o 
  -6  12   5       35.67       43.60     91.90 o 
  -5  12   5        2.34       52.07     94.97 o 
  -4  12   5       54.65       34.89     90.11 o 
  -3  12   5      153.26      156.59     89.39 o 
  -2  12   5      286.73      173.12     94.46 o 
  -1  12   5       50.92       46.14    172.08 o 
   0  12   5       49.64       14.11     78.11 o 
   1  12   5      263.98      180.50     83.15 o 
   2  12   5      359.33      238.89     84.74 o 
   3  12   5       24.99       16.29     75.06 o 
   4  12   5       71.20       35.06     75.06 o 
   5  12   5       46.17       32.58     70.15 o 
   6  12   5       33.78       -5.56     71.97 o 
   7  12   5        0.12      -33.65     58.67 o 
   8  12   5       11.61        6.81     42.82 o 
   9  12   5       13.16       68.18     37.01 o 
  10  12   5       19.18       46.16     49.03 o 
 -11  13   5       12.44       50.26     55.48 o 
 -10  13   5       31.84       65.27     57.53 o 
  -9  13   5        5.48       20.62     62.95 o 
  -8  13   5       88.71       44.85     58.79 o 
  -7  13   5       30.54       81.04     89.88 o 
  -6  13   5      232.07      131.14     62.95 o 
  -5  13   5      128.70       74.50     65.94 o 
  -4  13   5       49.61        2.48     53.65 o 
  -3  13   5       29.47       12.25     46.04 o 
  -2  13   5      342.96      174.98     99.99 o 
  -1  13   5       57.10       43.26    114.40 o 
   1  13   5      343.02      137.52     80.52 o 
   2  13   5      320.10      144.25     55.83 o 
   3  13   5       50.21       12.33     42.93 o 
   4  13   5       11.85      -36.79     43.44 o 
   5  13   5        1.78      -15.27     46.84 o 
   6  13   5       51.42       27.54     41.80 o 
   7  13   5        9.77      -23.67     34.35 o 
   8  13   5       14.05       22.65     30.69 o 
   9  13   5        2.86       29.48     34.08 o 
  10  13   5        2.98      -15.34     32.79 o 
 -10  14   5        0.24      -35.20     35.20 o 
  -9  14   5       19.36       -6.03     31.75 o 
  -8  14   5       15.22       -5.45     30.20 o 
  -7  14   5       21.94       -5.65     24.07 o 
  -6  14   5        5.90      -11.82     24.44 o 
  -5  14   5      328.76       78.29     42.30 o 
  -4  14   5       74.57       17.81     28.88 o 
  -3  14   5        8.24        5.77     43.26 o 
  -2  14   5       31.74       17.30     73.06 o 
   2  14   5       11.11        4.85     44.33 o 
   3  14   5       85.54       16.68     29.79 o 
   4  14   5        8.21        9.13     25.83 o 
   5  14   5      120.20       35.19     27.40 o 
   6  14   5       10.56       34.40     26.41 o 
   7  14   5        3.18      -12.24     28.20 o 
   8  14   5        9.99       13.02     30.24 o 
   9  14   5       14.84       29.44     30.92 o 
 -10  15   5        0.69       -1.66     32.84 o 
  -9  15   5        4.12       14.71     29.42 o 
  -8  15   5       56.72       -4.56     28.15 o 
  -7  15   5      115.79       24.67     27.47 o 
  -6  15   5       41.94      -11.39     26.69 o 
  -5  15   5        8.69       -8.07     29.02 o 
  -4  15   5      155.07       48.07     44.22 o 
   4  15   5        1.74        7.62     30.66 o 
   5  15   5       24.38       10.59     26.01 o 
   6  15   5       36.36       -3.46     27.09 o 
   7  15   5       41.70        1.08     27.65 o 
   8  15   5        5.00      -16.82     28.55 o 
   9  15   5        3.12      -17.57     34.65 o 
  -9  16   5        0.01      -20.81     32.54 o 
  -8  16   5       36.92       29.18     32.24 o 
  -7  16   5        2.69       13.62     31.60 o 
  -6  16   5      126.69       23.96     32.24 o 
  -5  16   5        3.19       -9.61     46.14 o 
   5  16   5        8.49        5.92     34.65 o 
   6  16   5        6.15       -9.61     29.91 o 
   7  16   5        0.38        3.38     30.92 o 
   8  16   5       25.01       -0.13     32.24 o 
  -8  17   5       16.06       11.13     29.93 o 
  -7  17   5       30.91       -1.17     29.13 o 
   6  17   5       27.97       -1.41     39.66 o 
   7  17   5       16.11       -8.71     36.36 o 
  -7 -18   6        6.98       50.95     66.33 o 
  -6 -18   6        1.62      -12.04     57.59 o 
   5 -18   6       10.53       15.61     66.52 o 
   6 -18   6        7.53       20.11     53.36 o 
  -8 -17   6       13.42       61.52     58.64 o 
  -7 -17   6        2.89       65.37     56.72 o 
  -6 -17   6       11.41       39.41     64.41 o 
  -5 -17   6       35.13       47.10     74.98 o 
   4 -17   6        9.03      -11.98     56.41 o 
   5 -17   6        2.31        2.21     44.49 o 
   6 -17   6        1.92       -4.90     40.44 o 
   7 -17   6        6.72       20.19     42.14 o 
  -9 -16   6       20.04       29.38     38.98 o 
  -8 -16   6        5.83        4.79     40.77 o 
  -7 -16   6        8.67       10.32     39.41 o 
  -6 -16   6       38.64       34.52     40.62 o 
  -5 -16   6       19.41       47.26     43.54 o 
  -4 -16   6        8.07       20.19     71.14 o 
   3 -16   6        3.86       24.52     50.29 o 
   4 -16   6        6.47       -5.29     40.11 o 
   5 -16   6       19.97       66.13     39.55 o 
   6 -16   6        8.79        3.01     40.38 o 
   7 -16   6        4.41       -5.73     39.05 o 
   8 -16   6        6.16      -23.07     37.39 o 
 -10 -15   6        0.86      -49.03     52.87 o 
  -9 -15   6       11.11      -11.29     36.63 o 
  -8 -15   6       24.91       19.57     34.49 o 
  -7 -15   6       10.33       26.24     34.35 o 
  -6 -15   6       37.19       73.37     42.78 o 
  -5 -15   6       79.25       82.95     37.09 o 
  -4 -15   6       33.92       40.32     41.74 o 
  -3 -15   6       55.42       65.37     63.45 o 
   2 -15   6       94.99      140.49     49.28 o 
   3 -15   6       37.88       52.79     40.44 o 
   4 -15   6        5.33       18.07     36.01 o 
   5 -15   6        9.45       43.74     35.35 o 
   6 -15   6       45.70       64.54     34.35 o 
   7 -15   6        9.83       -0.96     35.57 o 
   8 -15   6        0.72      -11.25     34.65 o 
   9 -15   6        0.49      -13.73     37.04 o 
 -10 -14   6       14.58      -13.57     49.03 o 
  -9 -14   6       38.22       53.73     33.97 o 
  -8 -14   6        8.08       26.07     35.30 o 
  -7 -14   6       78.06      157.24     46.14 o 
  -6 -14   6        9.82        9.96     32.71 o 
  -5 -14   6      153.74      249.64     34.28 o 
  -4 -14   6      113.01      162.13     36.13 o 
  -3 -14   6       61.61       91.33     40.51 o 
  -2 -14   6       48.42       21.46     44.04 o 
   0 -14   6       76.74      107.84     64.89 o 
   1 -14   6       43.93       50.67     45.79 o 
   2 -14   6       27.48       24.51     35.35 o 
   3 -14   6      237.95      399.16     35.00 o 
   4 -14   6       38.76       33.28     32.03 o 
   5 -14   6        5.78        2.40     35.35 o 
   6 -14   6        0.09       -3.85     30.59 o 
   7 -14   6       49.80       85.87     33.91 o 
   8 -14   6        2.86       17.78     33.31 o 
   9 -14   6        2.42       16.75     38.05 o 
 -11 -13   6       28.03       66.97     36.69 o 
 -10 -13   6        5.11       40.52     34.61 o 
  -9 -13   6       10.21       -4.86     34.20 o 
  -8 -13   6       49.14       75.50     33.52 o 
  -7 -13   6      216.51      175.93     42.78 o 
  -6 -13   6       23.77       28.19     33.97 o 
  -5 -13   6      153.96      116.48     33.17 o 
  -4 -13   6      478.13      606.82     36.01 o 
  -3 -13   6      623.95      616.54     39.42 o 
  -2 -13   6       28.34       32.75     35.17 o 
  -1 -13   6       59.24       50.27     30.52 o 
   0 -13   6      432.14      553.72     41.32 o 
   1 -13   6      353.32      439.24     36.54 o 
   2 -13   6      230.99      254.31     34.32 o 
   3 -13   6       35.98        2.39     30.23 o 
   4 -13   6       98.83      129.17     34.32 o 
   5 -13   6       74.23      128.61     29.23 o 
   6 -13   6       44.70       58.28     28.88 o 
   7 -13   6       13.37       33.83     29.89 o 
   8 -13   6        7.08       29.46     32.92 o 
   9 -13   6        3.63       62.60     33.17 o 
  10 -13   6        7.93       12.82     36.36 o 
 -11 -12   6        1.93        4.28     37.34 o 
 -10 -12   6      111.04      203.42     37.40 o 
  -9 -12   6       21.06       36.22     35.34 o 
  -8 -12   6        4.69       -6.68     33.48 o 
  -7 -12   6        8.32      -10.79     34.20 o 
  -6 -12   6      536.33      627.25     62.49 o 
  -5 -12   6       23.95       36.69     32.92 o 
  -4 -12   6       62.30       58.33     30.72 o 
  -3 -12   6       81.35       92.73     36.93 o 
  -2 -12   6     1543.10     1587.10     39.44 o 
  -1 -12   6      157.32      165.04     35.80 o 
   0 -12   6      384.91      368.14     37.37 o 
   1 -12   6       37.27       29.80     31.95 o 
   2 -12   6      493.99      474.22     30.79 o 
   3 -12   6        0.51       -1.44     27.19 o 
   4 -12   6      493.46      481.83     82.20 o 
   5 -12   6      100.37       77.19     30.92 o 
   6 -12   6       66.58       56.22     29.52 o 
   7 -12   6      126.48       82.84     37.01 o 
   8 -12   6       45.40       68.88     29.52 o 
   9 -12   6        7.77       -7.51     30.50 o 
  10 -12   6        2.29       11.18     32.28 o 
 -12 -11   6        7.27      -13.85     44.63 o 
 -11 -11   6       38.76       24.95     76.91 o 
 -10 -11   6       25.68       25.82     37.12 o 
  -9 -11   6       84.57      102.77     36.93 o 
  -8 -11   6      119.26      187.07     75.47 o 
  -7 -11   6       21.26       53.78     33.95 o 
  -6 -11   6       16.90       24.03     36.03 o 
  -5 -11   6       81.35       71.33     36.69 o 
  -4 -11   6       97.89       83.10     38.05 o 
  -3 -11   6       47.25       79.33     36.10 o 
  -2 -11   6      196.99      229.55     41.02 o 
  -1 -11   6       77.82       93.87     37.69 o 
   0 -11   6      119.98      202.78     39.08 o 
   1 -11   6      302.43      346.62     55.28 o 
   2 -11   6      252.63      254.53     37.01 o 
   3 -11   6       85.57      108.88     32.03 o 
   4 -11   6        5.76        3.96     33.12 o 
   5 -11   6       13.41        4.54     33.91 o 
   6 -11   6      284.36      323.48     34.67 o 
   7 -11   6      163.16      164.66     36.53 o 
   8 -11   6        2.94       -0.58     38.45 o 
   9 -11   6        3.93       42.80     34.30 o 
  10 -11   6       26.28       63.53     62.97 o 
  11 -11   6       12.13       17.03     37.65 o 
 -12 -10   6        3.14      -30.89     45.72 o 
 -11 -10   6       99.69       88.14     42.68 o 
 -10 -10   6        9.79       29.95     62.49 o 
  -9 -10   6      171.01      279.01     36.96 o 
  -8 -10   6        8.46       28.03     41.34 o 
  -7 -10   6      604.43      546.49     43.27 o 
  -6 -10   6       35.75       33.92     55.76 o 
  -5 -10   6     2780.42     2819.26    119.31 o 
  -4 -10   6       63.60       21.47     34.59 o 
  -3 -10   6     3021.39     3153.95     78.91 o 
  -2 -10   6      365.36      428.46     39.05 o 
  -1 -10   6     5860.34     6190.03     90.55 o 
   0 -10   6        2.71       24.99     37.39 o 
   1 -10   6      201.33      221.66     31.61 o 
   2 -10   6       33.24       69.92     33.95 o 
   3 -10   6     2644.62     2838.17    124.12 o 
   4 -10   6        3.16        1.50     60.08 o 
   5 -10   6       51.89       32.73     36.36 o 
   6 -10   6       16.58       43.93     35.72 o 
   7 -10   6      200.75      248.58     37.09 o 
   8 -10   6       20.45        5.90     28.94 o 
   9 -10   6        8.36       80.49     72.10 o 
  10 -10   6        0.14       75.42     40.38 o 
  11 -10   6       13.83       23.04     35.98 o 
 -12  -9   6       23.47      123.90     54.31 o 
 -11  -9   6        6.12      -21.58     51.43 o 
 -10  -9   6        6.55      -40.87     40.87 o 
  -9  -9   6       76.64       38.14     31.28 o 
  -8  -9   6      914.50      804.75     52.89 o 
  -7  -9   6      285.52      303.12     37.61 o 
  -6  -9   6      194.61      214.11     36.33 o 
  -5  -9   6     1195.11     1241.90     38.31 o 
  -4  -9   6     1110.97     1162.62     50.49 o 
  -3  -9   6      156.21      243.04     37.01 o 
  -2  -9   6     1159.25     1264.23     46.11 o 
  -1  -9   6      135.55      137.07     38.57 o 
   0  -9   6     2009.29     2001.09     39.44 o 
   1  -9   6     2365.10     2394.92     55.81 o 
   2  -9   6     1471.53     1518.72     44.19 o 
   3  -9   6      397.95      322.57     37.05 o 
   4  -9   6      395.51      478.58     36.25 o 
   5  -9   6      215.71      209.37     35.17 o 
   6  -9   6      725.88      832.22     64.90 o 
   7  -9   6      187.73      253.34     37.36 o 
   8  -9   6        0.98       11.77     85.56 o 
   9  -9   6       66.79        6.29     37.83 o 
  10  -9   6       54.41      174.29     37.01 o 
  11  -9   6        2.34       90.47    107.19 o 
 -13  -8   6       12.11      -52.63     52.63 o 
 -12  -8   6       10.37      -38.83     38.83 o 
 -11  -8   6       29.00       29.97     56.24 o 
 -10  -8   6      105.72      108.29     56.24 o 
  -9  -8   6      175.40      188.66     33.65 o 
  -8  -8   6      215.73      140.77     39.42 o 
  -7  -8   6       37.82       49.69     41.34 o 
  -6  -8   6      228.12      354.79     37.62 o 
  -5  -8   6      171.14      222.28     36.69 o 
  -4  -8   6       21.43       47.95     37.31 o 
  -3  -8   6      427.87      426.19     36.71 o 
  -2  -8   6     5153.33     5536.82    382.45 o 
  -1  -8   6      947.68      935.16     39.57 o 
   0  -8   6      595.74      653.23     37.38 o 
   1  -8   6      825.30      758.94     40.25 o 
   2  -8   6      116.80      142.17     39.49 o 
   3  -8   6       88.81      114.91     37.99 o 
   4  -8   6     1181.07     1289.94     52.41 o 
   5  -8   6      284.12      317.19     38.46 o 
   6  -8   6       98.04       83.61     49.99 o 
   7  -8   6      228.39      236.52     45.18 o 
   8  -8   6      117.50      115.27     34.28 o 
   9  -8   6       52.53       47.92     86.52 o 
  10  -8   6       54.54       57.62     46.14 o 
  11  -8   6        7.83        6.86     37.59 o 
  12  -8   6       19.35      117.64     40.61 o 
 -13  -7   6       12.71       79.96     50.94 o 
 -12  -7   6        9.32       48.08     61.04 o 
 -11  -7   6       79.35       15.77     37.22 o 
 -10  -7   6       17.93       64.93     62.97 o 
  -9  -7   6       48.95        6.10     47.59 o 
  -8  -7   6      271.03      204.20     33.62 o 
  -7  -7   6     1064.67     1082.49     91.36 o 
  -6  -7   6      328.91      291.23     73.07 o 
  -5  -7   6       36.95        3.85     36.93 o 
  -4  -7   6      894.13      935.71     41.03 o 
  -3  -7   6      922.92      955.00     34.19 o 
  -2  -7   6      502.78      540.16     38.37 o 
  -1  -7   6      198.11      432.02    149.02 o 
   0  -7   6     3882.76     4098.70     47.61 o 
   1  -7   6     1256.82     1258.09     39.78 o 
   2  -7   6      314.81      346.45     39.15 o 
   3  -7   6       10.56       -6.17     39.15 o 
   4  -7   6      298.92      483.63    151.42 o 
   5  -7   6      110.60      120.05     60.08 o 
   6  -7   6       22.97       45.82     39.03 o 
   7  -7   6      138.81       66.03     42.30 o 
   8  -7   6       16.75       17.21     39.30 o 
   9  -7   6       21.58       85.95     60.08 o 
  10  -7   6       38.79       20.71     37.09 o 
  11  -7   6        2.95       22.31     84.11 o 
  12  -7   6        1.24       26.38     40.05 o 
 -13  -6   6        0.50      118.25    104.78 o 
 -12  -6   6       12.91       51.27     51.50 o 
 -11  -6   6        1.11       -4.44     43.26 o 
 -10  -6   6      165.46      184.64     34.18 o 
  -9  -6   6      120.92      131.26     43.41 o 
  -8  -6   6      431.52      391.61     43.26 o 
  -7  -6   6       60.18       58.63     35.10 o 
  -6  -6   6      134.58      333.53    128.34 o 
  -5  -6   6      120.49      138.71     28.74 o 
  -4  -6   6     1638.36     1692.38     75.03 o 
  -3  -6   6      241.61      295.73     38.87 o 
  -2  -6   6      264.90      379.72     31.65 o 
  -1  -6   6      287.81      312.61     37.91 o 
   0  -6   6     1057.75     1065.99     40.06 o 
   1  -6   6      589.77      621.50     37.38 o 
   2  -6   6       52.50      111.03     36.03 o 
   3  -6   6      114.94      101.60     38.59 o 
   4  -6   6      519.93      522.70     33.93 o 
   5  -6   6      148.27      182.98     32.89 o 
   6  -6   6       13.52       29.57     52.87 o 
   7  -6   6       13.88        3.11     42.93 o 
   8  -6   6       87.87      109.88     37.90 o 
   9  -6   6       17.49       27.72     37.68 o 
  10  -6   6        3.57       58.82     42.14 o 
  11  -6   6        4.63       16.44     58.16 o 
  12  -6   6       11.65      -32.09     71.62 o 
 -13  -5   6       19.47        8.83     46.11 o 
 -12  -5   6        1.16       -8.44     51.28 o 
 -11  -5   6       86.10        5.11     98.54 o 
 -10  -5   6        9.58       26.34     41.82 o 
  -9  -5   6       13.17       -0.15     45.02 o 
  -8  -5   6        6.05       -3.13     32.71 o 
  -7  -5   6      895.14      914.71     36.40 o 
  -6  -5   6      228.17      261.08     74.99 o 
  -5  -5   6       34.68       26.60     60.08 o 
  -4  -5   6     1001.76      964.70     42.47 o 
  -3  -5   6     1455.41     1459.97     42.41 o 
  -2  -5   6      573.36      494.24     40.39 o 
  -1  -5   6       20.07      112.40     82.19 o 
   0  -5   6     2323.52     2368.25    117.43 o 
   1  -5   6      347.32      334.91     38.46 o 
   2  -5   6      443.53      429.18     32.80 o 
   3  -5   6        6.72        2.02     34.86 o 
   4  -5   6      499.04      518.75     36.24 o 
   5  -5   6       71.55       -6.35     42.29 o 
   6  -5   6       33.22       70.37     33.91 o 
   7  -5   6       79.93       92.29     62.97 o 
   8  -5   6       68.92      -44.89     44.89 o 
   9  -5   6       13.00      -34.73     40.63 o 
  10  -5   6       10.33       77.62     46.35 o 
  11  -5   6       26.66      -25.78     35.26 o 
  12  -5   6       11.32       11.60     55.76 o 
 -13  -4   6       21.98      216.29     98.05 o 
 -12  -4   6        4.18       34.57     72.58 o 
 -11  -4   6       56.28       -8.89     42.30 o 
 -10  -4   6       71.47      147.46     95.65 o 
  -9  -4   6      158.99      164.14     46.63 o 
  -8  -4   6       36.02        6.29     33.23 o 
  -7  -4   6       73.92       63.46     42.42 o 
  -6  -4   6      250.83      395.36    115.37 o 
  -5  -4   6      461.32      737.02    164.42 o 
  -4  -4   6        6.32       -9.61     40.51 o 
  -3  -4   6     1946.61     2012.13     56.77 o 
  -2  -4   6     1256.71     1154.76     36.06 o 
  -1  -4   6       14.20       28.13     38.98 o 
   0  -4   6      180.43      181.10     32.47 o 
   1  -4   6     2731.43     2634.83     46.92 o 
   2  -4   6      151.95       51.81     39.08 o 
   3  -4   6      143.36      129.10     41.70 o 
   4  -4   6      206.77      287.39     43.07 o 
   5  -4   6      395.45      380.83     44.13 o 
   6  -4   6       21.47      -16.59     42.78 o 
   7  -4   6      104.91       71.65     45.58 o 
   8  -4   6       35.52       52.93    100.94 o 
   9  -4   6      151.27       45.63     43.53 o 
  10  -4   6       13.59       46.31     41.80 o 
  11  -4   6       22.19      -51.25     51.25 o 
  12  -4   6        1.45       64.26     50.07 o 
 -14  -3   6        3.37     -106.71    114.40 o 
 -13  -3   6       13.72      -92.41    149.48 o 
 -12  -3   6       97.83       57.90     46.33 o 
 -11  -3   6        5.65      -50.58     50.58 o 
 -10  -3   6       16.77      -15.00     92.77 o 
  -9  -3   6       79.14      100.25     38.43 o 
  -8  -3   6      794.73      683.31     46.64 o 
  -7  -3   6      191.90      193.48     36.53 o 
  -6  -3   6      563.63      619.67     46.63 o 
  -5  -3   6     2064.44     2127.38     41.59 o 
  -4  -3   6     1277.37     1258.55     40.88 o 
  -3  -3   6      209.93      223.39     41.09 o 
  -2  -3   6     3626.04     3340.21     78.03 o 
  -1  -3   6      457.56      377.75     40.42 o 
   0  -3   6     2096.69     1970.93     42.62 o 
   1  -3   6      285.95      268.40     37.19 o 
   2  -3   6     4063.84     3682.36    107.91 o 
   3  -3   6       79.44       43.73     41.45 o 
   4  -3   6       34.20       97.75     44.52 o 
   5  -3   6      298.17      292.65     97.58 o 
   6  -3   6     1431.94     1425.91     49.53 o 
   7  -3   6       16.72       -6.18     56.24 o 
   8  -3   6       11.28      -29.14     35.64 o 
   9  -3   6        7.96       36.20     39.89 o 
  10  -3   6       15.46       28.88     53.32 o 
  11  -3   6       11.41      -48.74     73.06 o 
  12  -3   6        8.12       43.82    135.54 o 
  13  -3   6        2.86      -39.41    100.94 o 
 -14  -2   6       16.29      -34.81    107.19 o 
 -13  -2   6        6.26        4.30     87.48 o 
 -12  -2   6        2.40      -55.88     55.88 o 
 -11  -2   6      120.87      144.40     52.42 o 
 -10  -2   6      224.26      200.04     49.38 o 
  -9  -2   6      681.85      709.01     48.18 o 
  -8  -2   6      311.10      299.77     41.05 o 
  -7  -2   6     2448.69     2371.05     49.72 o 
  -6  -2   6       60.72      104.92     44.62 o 
  -5  -2   6     5629.53     5245.75    219.25 o 
  -4  -2   6      978.09      930.31     34.30 o 
  -3  -2   6      135.54      177.65     42.76 o 
  -2  -2   6      192.78      205.65     41.02 o 
  -1  -2   6     6826.13     6251.02    135.20 o 
   0  -2   6     1453.31     1393.82     69.76 o 
   1  -2   6      468.94      439.87     37.13 o 
   2  -2   6      440.06      480.29     43.85 o 
   3  -2   6    17568.37    17566.12   1423.28 o 
   4  -2   6        4.45       21.05     37.32 o 
   5  -2   6      704.67      695.42     47.25 o 
   6  -2   6       56.87       40.86     46.90 o 
   7  -2   6      626.56      766.48     50.94 o 
   8  -2   6      221.38      224.30     66.82 o 
   9  -2   6       76.58       91.75     89.88 o 
  10  -2   6       32.59       41.44     45.66 o 
  11  -2   6      151.68       45.31     58.80 o 
  12  -2   6       17.66       -8.43     66.52 o 
  13  -2   6        2.84      -94.74    104.30 o 
 -14  -1   6        4.55        9.64     67.21 o 
 -13  -1   6       61.01      112.68     47.05 o 
 -12  -1   6      113.50      118.39     49.50 o 
 -11  -1   6       65.23      114.25     54.31 o 
 -10  -1   6      163.85      196.03     45.99 o 
  -9  -1   6      126.11       88.20     43.74 o 
  -8  -1   6      259.14      258.22    100.95 o 
  -7  -1   6      150.02      162.47     33.81 o 
  -6  -1   6      154.57      102.92     45.30 o 
  -5  -1   6     1894.91     1843.08     42.53 o 
  -4  -1   6     9710.07     9688.54     64.49 o 
  -3  -1   6     7091.56     6739.51     53.34 o 
  -2  -1   6      662.85      629.20     38.04 o 
  -1  -1   6      161.77      157.84     30.25 o 
   0  -1   6     8674.52     8443.80    106.38 o 
   1  -1   6     3081.03     2605.96     51.75 o 
   2  -1   6     3683.00     3418.81     48.96 o 
   3  -1   6     3147.61     3167.30    367.34 o 
   4  -1   6      411.00      399.08     47.53 o 
   5  -1   6     1101.55     1038.52     68.76 o 
   6  -1   6     1018.63      993.60     57.22 o 
   7  -1   6      295.05      414.69     52.66 o 
   8  -1   6       17.34       42.83     54.75 o 
   9  -1   6        5.94       41.93     59.71 o 
  10  -1   6      127.33      192.92     59.81 o 
  11  -1   6      131.90      102.89     91.33 o 
  12  -1   6       31.91       37.21    150.93 o 
  13  -1   6        3.98      -59.85     77.35 o 
 -14   0   6       36.31       41.55     88.92 o 
 -13   0   6        1.73      -55.32     55.32 o 
 -12   0   6       37.92       26.54     49.93 o 
 -11   0   6        0.28      -10.19     73.54 o 
 -10   0   6     2252.93     2064.67    120.72 o 
  -9   0   6       32.18      129.23     94.21 o 
  -8   0   6      206.68      207.34     42.07 o 
  -7   0   6       39.40       19.56     40.18 o 
  -6   0   6    15087.12    14875.42    110.74 o 
  -5   0   6       32.82       52.10     39.96 o 
  -4   0   6      126.98      121.37     48.52 o 
  -3   0   6        2.07       -1.81     37.51 o 
  -2   0   6    41199.85    39820.41    389.46 o 
  -1   0   6        4.87       67.89     70.18 o 
   0   0   6     1215.81     1095.63     49.61 o 
   1   0   6       40.17       21.83     40.65 o 
   2   0   6    35769.43    37029.99   1148.00 o 
   3   0   6       82.12       94.79     48.52 o 
   4   0   6      101.02       49.97     48.82 o 
   5   0   6       13.05       10.89     41.82 o 
   6   0   6      596.24      646.64     69.71 o 
   7   0   6       14.81       49.51     57.68 o 
   8   0   6      618.26      703.11    173.55 o 
   9   0   6       10.41      -61.73     61.73 o 
  10   0   6       27.56      -46.94     64.70 o 
  11   0   6        1.33       31.30     72.06 o 
  12   0   6        1.79      -66.02     66.02 o 
  13   0   6        0.04       -7.26     88.91 o 
 -14   1   6        4.22      -56.88    182.17 o 
 -13   1   6       57.95      -15.30     48.66 o 
 -12   1   6      123.66       32.39     51.29 o 
 -11   1   6       65.38       51.81     56.12 o 
 -10   1   6      149.51       54.26     72.58 o 
  -9   1   6      115.30       78.45     66.33 o 
  -8   1   6      253.31      197.86     58.16 o 
  -7   1   6      135.67      106.94     40.31 o 
  -6   1   6      134.11      118.38     66.33 o 
  -5   1   6     1951.83     2037.28     96.22 o 
  -4   1   6     9753.97     9638.31     89.37 o 
  -3   1   6     7156.49     6839.19    100.40 o 
  -2   1   6      664.16      670.17     40.88 o 
  -1   1   6       83.07      102.02     46.21 o 
   0   1   6     8740.03     8135.79     66.61 o 
   1   1   6     3083.69     2563.76     51.05 o 
   2   1   6     3636.69     3435.04    107.42 o 
   3   1   6     3049.72     3193.75    322.55 o 
   4   1   6      403.59      424.70     42.02 o 
   5   1   6     1129.38     1129.19    175.52 o 
   6   1   6      984.86      903.14     49.04 o 
   7   1   6      307.91      287.94     56.69 o 
   8   1   6       20.43       11.78     87.00 o 
   9   1   6       11.18       15.28     65.95 o 
  10   1   6      127.38      184.15     62.20 o 
  11   1   6      139.91      258.49     77.81 o 
  12   1   6       31.53      -33.38     70.33 o 
  13   1   6        3.76       61.44    264.84 o 
 -14   2   6       18.01       -5.44     76.63 o 
 -13   2   6        4.84       30.73     66.30 o 
 -12   2   6        1.53       39.72    109.11 o 
 -11   2   6      138.19      164.35     67.77 o 
 -10   2   6      247.94      153.39    104.79 o 
  -9   2   6      676.53      651.85     54.88 o 
  -8   2   6      301.27      244.04     54.45 o 
  -7   2   6     2519.98     2560.39     56.16 o 
  -6   2   6       59.76      167.67     49.99 o 
  -5   2   6     5559.22     5441.19     54.31 o 
  -4   2   6      919.30      924.91     52.99 o 
  -3   2   6       22.10       61.81     38.56 o 
  -2   2   6      250.00      268.46     39.49 o 
  -1   2   6     7025.25     6233.02     78.72 o 
   0   2   6     1447.66     1344.97     49.40 o 
   1   2   6      524.54      444.83     42.16 o 
   2   2   6      393.04      489.93     51.93 o 
   3   2   6    17861.36    17393.01   1616.04 o 
   4   2   6       17.36       43.11     42.30 o 
   5   2   6      690.77      611.11     61.06 o 
   6   2   6       55.91      137.28     53.33 o 
   7   2   6      671.22      648.12     51.06 o 
   8   2   6      214.73      230.30     62.75 o 
   9   2   6       68.01       38.45    141.32 o 
  10   2   6       32.14       55.46     60.50 o 
  11   2   6      149.34       75.48     77.35 o 
  12   2   6       14.07     -149.47    222.54 o 
  13   2   6        2.21     -117.28    117.28 o 
 -13   3   6       14.85       16.16     69.38 o 
 -12   3   6       90.28      -40.58     56.37 o 
 -11   3   6        4.47       23.25     49.19 o 
 -10   3   6       17.85        8.46     49.00 o 
  -9   3   6      102.54      117.57     63.45 o 
  -8   3   6      751.10      708.47     48.44 o 
  -7   3   6      228.86      247.24     42.51 o 
  -6   3   6      583.74      567.74     62.50 o 
  -5   3   6     2076.95     2019.14     43.01 o 
  -4   3   6     1263.95     1326.62     54.36 o 
  -3   3   6      221.49      214.22     42.23 o 
  -2   3   6     3635.93     3425.54     59.58 o 
  -1   3   6      530.61      378.23     42.16 o 
   0   3   6     2188.08     1979.82     52.49 o 
   1   3   6      260.52      233.25     55.02 o 
   2   3   6     4084.09     3736.02    134.40 o 
   3   3   6      117.47      110.66     47.11 o 
   4   3   6       21.57      -22.28    125.45 o 
   5   3   6      297.50      472.37     51.61 o 
   6   3   6     1377.00     1370.52    174.56 o 
   7   3   6       15.99      -11.74     58.72 o 
   8   3   6       12.86      -47.75     47.75 o 
   9   3   6        6.51      -86.53    141.79 o 
  10   3   6       13.90       35.44     73.38 o 
  11   3   6       12.13       67.50     90.02 o 
  12   3   6        7.03      -16.58    102.20 o 
  13   3   6        2.33     -242.25    242.25 o 
 -13   4   6       20.91       66.24     95.65 o 
 -12   4   6        5.81       79.94     96.13 o 
 -11   4   6       57.04     -115.36    115.36 o 
 -10   4   6       62.69      150.49     78.83 o 
  -9   4   6      183.23      266.17     50.50 o 
  -8   4   6       46.26      -26.92     46.39 o 
  -7   4   6       77.89       66.52    103.82 o 
  -6   4   6      283.80      250.93     40.10 o 
  -5   4   6      486.95      545.07     52.53 o 
  -4   4   6       20.25        5.13     41.79 o 
  -3   4   6     1999.96     2035.58     70.25 o 
  -2   4   6     1300.74     1128.55     54.76 o 
  -1   4   6       37.58       11.57     44.28 o 
   0   4   6      139.30      169.36     45.24 o 
   1   4   6     2737.85     2675.48     64.63 o 
   2   4   6       77.36       44.96     52.90 o 
   3   4   6      154.65      126.86     45.02 o 
   4   4   6      175.27      211.74     52.29 o 
   5   4   6      402.89      353.25     45.27 o 
   6   4   6        7.42       75.33     73.06 o 
   7   4   6      103.68       -4.41     62.49 o 
   8   4   6       34.97       30.28     66.81 o 
   9   4   6      152.48      137.02     60.69 o 
  10   4   6       12.09       61.61     68.63 o 
  11   4   6       20.11       36.01     93.74 o 
  12   4   6        2.86      220.42    110.86 o 
 -13   5   6       19.10        7.70     70.44 o 
 -12   5   6        6.39      -66.52     66.52 o 
 -11   5   6       82.47      103.22     87.48 o 
 -10   5   6        8.25       12.32     62.54 o 
  -9   5   6       11.60      -13.81     52.13 o 
  -8   5   6       13.81        1.59     43.11 o 
  -7   5   6      872.58      889.78     47.74 o 
  -6   5   6      198.51      261.40     83.64 o 
  -5   5   6       58.65       25.51     54.64 o 
  -4   5   6     1066.66     1045.12     49.22 o 
  -3   5   6     1465.57     1559.61    136.60 o 
  -2   5   6      522.13      534.68     53.71 o 
  -1   5   6       63.40      167.38     79.31 o 
   0   5   6     2400.66     2599.98     92.41 o 
   1   5   6      331.71      329.81     51.67 o 
   2   5   6      457.84      476.60     57.74 o 
   3   5   6       29.01      -57.20     57.20 o 
   4   5   6      495.27      508.22     47.91 o 
   5   5   6       56.49      223.02    123.53 o 
   6   5   6       35.71       80.07     54.61 o 
   7   5   6       99.26       78.37     50.37 o 
   8   5   6       60.00       -7.33     64.47 o 
   9   5   6        9.78       47.20     78.83 o 
  10   5   6        7.28      146.57     82.77 o 
  11   5   6       30.82      -56.90     98.16 o 
  12   5   6        9.85      -18.42     88.97 o 
 -13   6   6        0.73      -50.44     77.46 o 
 -12   6   6       12.08       88.09     92.77 o 
 -11   6   6        2.76      -39.66     58.57 o 
 -10   6   6      168.39      182.64     56.08 o 
  -9   6   6      139.15      -33.69    109.59 o 
  -8   6   6      413.19      488.14    115.37 o 
  -7   6   6       86.94       59.92     81.71 o 
  -6   6   6      137.17      171.94     87.00 o 
  -5   6   6      172.83      235.94     55.69 o 
  -4   6   6     1592.12     1641.56     60.13 o 
  -3   6   6      342.78      462.08     59.10 o 
  -2   6   6      263.13      316.69     57.37 o 
  -1   6   6      425.76      436.61     60.62 o 
   0   6   6      967.97     1059.04     65.80 o 
   1   6   6      704.24      693.48     56.36 o 
   2   6   6       66.05      170.16     87.48 o 
   3   6   6      168.45      135.03     60.14 o 
   4   6   6      499.42      506.32     64.42 o 
   5   6   6      157.65      265.21     57.75 o 
   6   6   6       15.61      -55.58     55.58 o 
   7   6   6       14.60       36.63     98.05 o 
   8   6   6       82.34      199.95     59.36 o 
   9   6   6       19.28       34.54     59.94 o 
  10   6   6        4.37       62.75     78.71 o 
  11   6   6        4.49      112.40    100.56 o 
  12   6   6       10.01       70.07    149.48 o 
 -13   7   6       11.39      -96.11    104.30 o 
 -12   7   6       12.88       -9.17    147.08 o 
 -11   7   6       75.06       88.13     73.08 o 
 -10   7   6       16.86      -31.18     56.01 o 
  -9   7   6       48.33       58.45     52.39 o 
  -8   7   6      236.84      256.45     61.58 o 
  -7   7   6     1067.09     1022.06     62.57 o 
  -6   7   6      294.37      341.86     78.35 o 
  -5   7   6       40.71       71.09     59.13 o 
  -4   7   6      874.45      972.03     62.87 o 
  -3   7   6      884.60     1049.51     63.53 o 
  -2   7   6      482.11      495.81     66.37 o 
  -1   7   6      200.51      378.58    149.50 o 
   0   7   6     3743.95     3863.98    139.15 o 
   1   7   6     1225.12     1267.66     76.51 o 
   2   7   6      328.90      339.39    100.95 o 
   3   7   6       46.25       -5.94     66.83 o 
   4   7   6      276.33      503.92    181.71 o 
   5   7   6      106.15      135.65     60.27 o 
   6   7   6       23.48       51.27     47.21 o 
   7   7   6      156.53      132.29     43.49 o 
   8   7   6       15.67       34.99     65.37 o 
   9   7   6       20.46      -40.27     65.26 o 
  10   7   6       40.99      -63.71     74.28 o 
  11   7   6        4.57     -100.94    100.94 o 
  12   7   6        1.24       55.50    116.80 o 
 -13   8   6       12.69      -17.87     85.26 o 
 -12   8   6       10.68      106.47     81.26 o 
 -11   8   6       26.53      -63.31     63.31 o 
 -10   8   6      114.63      117.65     68.26 o 
  -9   8   6      189.10       90.13     71.44 o 
  -8   8   6      190.29      227.25     58.39 o 
  -7   8   6       50.84      -12.50     81.23 o 
  -6   8   6      261.09      233.58     54.30 o 
  -5   8   6      174.60      176.91     65.53 o 
  -4   8   6       23.91       44.84     68.69 o 
  -3   8   6      445.99      412.02     71.32 o 
  -2   8   6     5130.11     5321.20    517.79 o 
  -1   8   6      970.02      911.56     78.32 o 
   0   8   6      573.17      664.44     83.84 o 
   1   8   6      833.24      970.73     82.60 o 
   2   8   6      112.70      100.25     70.33 o 
   3   8   6       73.46       33.87     71.60 o 
   4   8   6     1151.03     1198.04    136.56 o 
   5   8   6      267.96      198.48     72.10 o 
   6   8   6       92.28      153.77     54.32 o 
   7   8   6      229.69      170.16     62.49 o 
   8   8   6      118.74      110.39     58.64 o 
   9   8   6       48.43       60.73     57.34 o 
  10   8   6       56.67       50.38    105.75 o 
  11   8   6        6.72      -28.88    109.11 o 
  12   8   6       20.81     -148.18    367.22 o 
 -12   9   6       22.20       64.21    164.38 o 
 -11   9   6        6.61      129.30     96.61 o 
 -10   9   6       11.25        1.32     77.17 o 
  -9   9   6       88.31       61.24     91.33 o 
  -8   9   6      877.76     1057.14     78.99 o 
  -7   9   6      269.11      216.19     76.65 o 
  -6   9   6      205.12      168.83     74.32 o 
  -5   9   6     1256.95     1193.93     76.38 o 
  -4   9   6     1111.50     1190.23     85.40 o 
  -3   9   6      159.76      180.95     82.18 o 
  -2   9   6     1180.45     1312.22    163.02 o 
  -1   9   6       69.02       98.22     90.04 o 
   0   9   6     1960.11     1939.16     97.32 o 
   1   9   6     2345.90     2198.56    132.78 o 
   2   9   6     1543.48     1429.76    164.00 o 
   3   9   6      439.01      426.55     82.65 o 
   4   9   6      386.11      442.20    107.20 o 
   5   9   6      217.16      253.82     70.01 o 
   6   9   6      739.98      785.30     65.38 o 
   7   9   6      178.24      121.40     58.38 o 
   8   9   6        1.46     -101.87    121.61 o 
   9   9   6       64.06       -8.22     52.08 o 
  10   9   6       59.57      -21.12     60.96 o 
  11   9   6        1.73       29.59     68.51 o 
 -12  10   6        2.92     -109.38    109.38 o 
 -11  10   6       97.40      188.02     99.44 o 
 -10  10   6        9.06       71.82     68.99 o 
  -9  10   6      168.61       33.81    267.74 o 
  -8  10   6        4.22      -36.39     82.52 o 
  -7  10   6      562.56      548.58     83.64 o 
  -6  10   6       35.03       31.11     85.82 o 
  -5  10   6     2686.15     3011.39    179.92 o 
  -4  10   6       43.84      152.17     89.60 o 
  -3  10   6     2882.45     3017.27    304.08 o 
  -2  10   6      442.48      460.10    109.91 o 
  -1  10   6     5683.33     6207.02    928.61 o 
   0  10   6        0.56       10.47    109.72 o 
   1  10   6      188.05       78.83    146.13 o 
   2  10   6       31.24       63.88     80.20 o 
   3  10   6     2634.12     2582.62    150.58 o 
   4  10   6        0.88      -46.47     79.60 o 
   5  10   6       39.86       -8.39     78.73 o 
   6  10   6       16.29      -67.25     67.25 o 
   7  10   6      203.73      209.39     58.86 o 
   8  10   6       18.48      -33.48     60.56 o 
   9  10   6        3.00       -5.26     47.83 o 
  10  10   6        0.16        4.68     51.84 o 
  11  10   6       12.37       68.55     59.86 o 
 -12  11   6        6.72      -32.35    124.01 o 
 -11  11   6       36.89       23.43    106.65 o 
 -10  11   6       24.30      212.45     99.24 o 
  -9  11   6       96.54       35.86     95.36 o 
  -8  11   6      124.39       80.81     97.71 o 
  -7  11   6       26.45      174.83     91.27 o 
  -6  11   6       20.67       46.93     95.37 o 
  -5  11   6      144.46      116.47    105.23 o 
  -4  11   6      228.73       71.39     98.82 o 
  -3  11   6      157.17      138.66    105.81 o 
  -2  11   6      199.71      140.99    113.83 o 
  -1  11   6      106.54       65.18    119.81 o 
   0  11   6      207.30      144.21    178.82 o 
   1  11   6      405.52      282.49     76.80 o 
   2  11   6      256.80      220.71     67.03 o 
   3  11   6       84.05       81.05     76.92 o 
   4  11   6       14.39      103.39     78.78 o 
   5  11   6       57.75      -75.29     81.35 o 
   6  11   6      267.76      287.50     79.19 o 
   7  11   6      161.84       89.85     63.05 o 
   8  11   6        2.54        4.66     73.54 o 
   9  11   6        7.24       24.15     45.61 o 
  10  11   6       25.90       57.68     43.26 o 
  11  11   6       11.14        1.03     42.18 o 
 -11  12   6        2.09      -37.58    100.45 o 
 -10  12   6      116.15      116.73     90.33 o 
  -9  12   6       33.51       79.36    123.05 o 
  -8  12   6        5.18       74.23     97.50 o 
  -7  12   6       10.91      115.97     99.75 o 
  -6  12   6      576.63      483.04    112.49 o 
  -5  12   6       34.37       14.30     97.25 o 
  -4  12   6       61.79       75.94     95.09 o 
  -3  12   6       83.99       44.26     88.17 o 
  -2  12   6     1497.14     1137.70    392.88 o 
  -1  12   6      155.27       69.96    106.40 o 
   0  12   6      358.14      268.24    174.98 o 
   1  12   6       29.53        5.16     64.66 o 
   2  12   6      512.26      328.05     68.66 o 
   3  12   6        0.90        5.86     71.27 o 
   4  12   6      492.95      310.79    128.35 o 
   5  12   6      107.25       -0.41     74.08 o 
   6  12   6       66.71       -4.95     68.11 o 
   7  12   6      119.42       81.23     56.42 o 
   8  12   6       40.80       54.29     45.25 o 
   9  12   6        5.96        1.69     37.79 o 
  10  12   6        2.89        6.29     40.89 o 
 -11  13   6       25.41       52.94     54.97 o 
 -10  13   6        3.39      -61.17     61.17 o 
  -9  13   6        7.17      -57.89     66.68 o 
  -8  13   6       44.19       33.91     65.57 o 
  -7  13   6      199.44       98.28    109.11 o 
  -6  13   6       25.04        3.05     65.57 o 
  -5  13   6      156.52       96.59     70.16 o 
  -4  13   6      473.71      267.33    128.35 o 
  -3  13   6      630.99      234.13    156.24 o 
  -2  13   6       25.28        8.85     57.21 o 
  -1  13   6       51.62       34.61    113.44 o 
   0  13   6      425.45      166.29     44.63 o 
   1  13   6      353.04      184.41     52.47 o 
   2  13   6      208.58      109.87     48.32 o 
   3  13   6       49.33       37.01     41.47 o 
   4  13   6       99.94       24.68     38.41 o 
   5  13   6       69.02       51.81     45.02 o 
   6  13   6       44.09       45.43     39.89 o 
   7  13   6       19.46        3.61     34.59 o 
   8  13   6        9.15       -1.37     30.72 o 
   9  13   6        4.42        9.89     32.29 o 
  10  13   6        6.53        6.63     34.28 o 
 -10  14   6       14.37       -4.28     45.18 o 
  -9  14   6       36.65       13.76     33.48 o 
  -8  14   6        9.67       21.93     30.48 o 
  -7  14   6       81.17        1.27     27.91 o 
  -6  14   6       11.49       -3.90     24.54 o 
  -5  14   6      158.74       21.49     24.12 o 
  -4  14   6      104.11       26.09     27.52 o 
  -3  14   6       63.24       -3.19     28.33 o 
  -2  14   6       72.02       25.96     47.11 o 
  -1  14   6      398.20      123.71     41.40 o 
   0  14   6       75.85       23.90     47.57 o 
   1  14   6       49.70        0.61     35.95 o 
   2  14   6       31.71       -2.29     29.10 o 
   3  14   6      230.88       56.91     30.28 o 
   4  14   6       35.04        4.12     25.59 o 
   5  14   6        7.16       19.29     26.01 o 
   6  14   6        0.11       -6.21     25.12 o 
   7  14   6       45.42       -9.49     27.91 o 
   8  14   6        3.08      -20.59     29.42 o 
   9  14   6        3.02      -10.70     32.96 o 
 -10  15   6        0.85       64.41     47.10 o 
  -9  15   6        9.79       -6.31     29.56 o 
  -8  15   6       25.26      -20.87     28.15 o 
  -7  15   6       10.56      -20.95     26.48 o 
  -6  15   6       37.24       23.07     28.55 o 
  -5  15   6       76.74        7.18     28.53 o 
  -4  15   6       32.53        1.37     31.86 o 
  -3  15   6       50.31       29.80     48.07 o 
   3  15   6       36.98        1.62     32.15 o 
   4  15   6        6.17       16.43     29.21 o 
   5  15   6        9.43       -2.63     26.79 o 
   6  15   6       47.12       12.70     27.77 o 
   7  15   6        7.59        3.31     27.91 o 
   8  15   6        0.45       15.43     28.88 o 
   9  15   6        0.68       20.19     47.10 o 
  -9  16   6       21.39       10.58     33.22 o 
  -8  16   6        4.88        3.11     31.60 o 
  -7  16   6        9.84       -1.58     30.88 o 
  -6  16   6       37.74        0.62     30.57 o 
  -5  16   6       20.24       -5.14     34.65 o 
  -4  16   6        7.47        5.77     54.79 o 
   4  16   6        4.57       -4.57     36.93 o 
   5  16   6       19.04       10.38     30.57 o 
   6  16   6       10.65        3.85     29.91 o 
   7  16   6        4.68      -13.23     29.42 o 
   8  16   6        5.07      -16.11     34.28 o 
  -8  17   6       10.37       21.88     35.33 o 
  -7  17   6        1.45       -5.75     35.33 o 
  -6  17   6       12.53      -18.26     49.03 o 
   5  17   6        1.73       11.52     49.61 o 
   6  17   6        0.74       -1.72     37.61 o 
   7  17   6        6.85        4.85     34.88 o 
  -7 -18   7        8.03       11.54     66.33 o 
  -6 -18   7        2.44       11.54     74.02 o 
   5 -18   7        0.35       -0.11     54.27 o 
   6 -18   7        0.60       -2.07     48.89 o 
  -8 -17   7        0.54       -8.76     45.30 o 
  -7 -17   7        4.36       -1.85     43.79 o 
  -6 -17   7       24.95        8.62     48.50 o 
  -5 -17   7       27.09       39.41     69.21 o 
  -4 -17   7        2.30       28.84     98.05 o 
   4 -17   7       35.64       61.04     44.18 o 
   5 -17   7       11.78       23.51     41.60 o 
   6 -17   7        4.61      -15.90     41.77 o 
   7 -17   7        0.64       16.34     42.82 o 
  -9 -16   7        2.64       33.65     50.95 o 
  -8 -16   7       39.45       40.21     38.30 o 
  -7 -16   7        2.10       -8.33     37.09 o 
  -6 -16   7      128.20      196.52     38.37 o 
  -5 -16   7        2.26        4.21     43.93 o 
  -4 -16   7       60.29       92.86     49.43 o 
  -3 -16   7        1.50      -24.99     76.90 o 
   2 -16   7      278.00      343.41     59.41 o 
   3 -16   7        6.14       24.33     42.97 o 
   4 -16   7        8.98        4.51     38.40 o 
   5 -16   7        0.30       22.81     37.68 o 
   6 -16   7       62.57       65.37     37.22 o 
   7 -16   7        2.50      -10.91     37.31 o 
   8 -16   7        4.11      -33.65     52.87 o 
  -9 -15   7       27.00      113.93     38.04 o 
  -8 -15   7       19.75        0.65     35.27 o 
  -7 -15   7        8.71       15.01     34.77 o 
  -6 -15   7       89.63       76.30     50.95 o 
  -5 -15   7      146.00      212.60     38.59 o 
  -4 -15   7       87.56      124.85     37.86 o 
  -3 -15   7       46.54       63.47     42.29 o 
  -2 -15   7       93.13      119.21     65.37 o 
   1 -15   7      137.16      183.14     45.54 o 
   2 -15   7        4.99        7.68     41.20 o 
   3 -15   7       42.33       41.31     35.33 o 
   4 -15   7       39.33       32.97     32.98 o 
   5 -15   7       60.95       60.56     36.71 o 
   6 -15   7        0.56       -8.65     48.07 o 
   7 -15   7        1.36      -12.51     34.32 o 
   8 -15   7        2.95      -20.94     36.63 o 
 -10 -14   7       14.55        8.84     34.96 o 
  -9 -14   7        4.22      -33.10     35.57 o 
  -8 -14   7        6.14       37.49     36.03 o 
  -7 -14   7       33.39       64.30     54.31 o 
  -6 -14   7       27.92       30.28     30.59 o 
  -5 -14   7        2.60       -9.97     32.54 o 
  -4 -14   7       18.32       43.30     33.97 o 
  -3 -14   7      321.58      475.86     39.08 o 
  -2 -14   7       19.64       37.88     40.51 o 
  -1 -14   7       74.81      105.52     41.40 o 
   0 -14   7       38.66       77.39     39.43 o 
   1 -14   7       73.29      116.30     38.73 o 
   2 -14   7        1.51      -13.31     35.27 o 
   3 -14   7      177.51      235.67     34.67 o 
   4 -14   7       17.45       22.59     35.35 o 
   5 -14   7        0.16        9.05     32.29 o 
   6 -14   7        0.26      -26.44     31.95 o 
   7 -14   7       24.73       62.43     49.03 o 
   8 -14   7        8.60       24.66     35.95 o 
   9 -14   7        5.57      -37.89     60.56 o 
 -11 -13   7        6.03      -24.36     38.29 o 
 -10 -13   7       15.70       18.14     83.15 o 
  -9 -13   7        4.79      -11.83     31.47 o 
  -8 -13   7      138.05      147.16     33.52 o 
  -7 -13   7       32.15       67.56     30.24 o 
  -6 -13   7       27.12       13.22     32.29 o 
  -5 -13   7      128.10      165.43     32.96 o 
  -4 -13   7      203.41      241.23     33.23 o 
  -3 -13   7       76.65       74.40     33.52 o 
  -2 -13   7       45.09       51.79     33.29 o 
  -1 -13   7       19.30       23.19     33.64 o 
   0 -13   7      260.04      239.64     38.40 o 
   1 -13   7       29.47       24.99     33.99 o 
   2 -13   7        1.79        8.10     33.64 o 
   3 -13   7      118.41      121.20     30.66 o 
   4 -13   7       68.54       44.70     33.99 o 
   5 -13   7       38.90       30.69     30.50 o 
   6 -13   7       29.46       10.60     30.57 o 
   7 -13   7       13.93       19.79     58.16 o 
   8 -13   7       15.35       44.82     32.54 o 
   9 -13   7        2.70       49.65     33.12 o 
 -11 -12   7        1.59       -5.89     37.82 o 
 -10 -12   7        0.04       -1.61     65.85 o 
  -9 -12   7       52.65       41.86     52.87 o 
  -8 -12   7        8.68        9.44     33.23 o 
  -7 -12   7        0.71       -9.18     31.17 o 
  -6 -12   7      220.58      173.86     34.28 o 
  -5 -12   7      130.61      177.21     34.59 o 
  -4 -12   7       57.00       70.14     34.65 o 
  -3 -12   7      157.19      129.76     38.04 o 
  -2 -12   7      222.12      247.98     36.36 o 
  -1 -12   7      375.22      384.24     35.04 o 
   0 -12   7       10.13       20.58     32.96 o 
   1 -12   7       75.87       89.18     29.28 o 
   2 -12   7      236.76      223.37     30.11 o 
   3 -12   7      123.99      128.73     29.54 o 
   4 -12   7      109.68      161.54     33.65 o 
   5 -12   7       33.69       29.50     28.87 o 
   6 -12   7       20.86       34.10     29.28 o 
   7 -12   7       14.34       -3.43     31.72 o 
   8 -12   7        1.65      -23.17     30.24 o 
   9 -12   7        1.90       49.82     31.93 o 
  10 -12   7       44.20        5.80     47.59 o 
 -11 -11   7       12.98      -42.27     42.27 o 
 -10 -11   7        0.51      -38.22     38.22 o 
  -9 -11   7        2.17      -36.41     36.41 o 
  -8 -11   7       10.50      -27.62     35.85 o 
  -7 -11   7       51.01       49.06     36.69 o 
  -6 -11   7       72.25       85.65     33.23 o 
  -5 -11   7       13.69       13.06     34.49 o 
  -4 -11   7      193.03      209.40     38.40 o 
  -3 -11   7       67.42       79.14     35.98 o 
  -2 -11   7       52.11       75.29     37.31 o 
  -1 -11   7     1645.11     1668.92     43.15 o 
   0 -11   7      156.34      125.94     31.95 o 
   1 -11   7      328.10      322.11     31.18 o 
   2 -11   7      196.41      219.48     31.73 o 
   3 -11   7        1.13       15.35     29.33 o 
   4 -11   7        3.95       48.66     57.68 o 
   5 -11   7      103.42       47.17     31.86 o 
   6 -11   7        3.33       13.58     32.98 o 
   7 -11   7      156.28      156.16     52.39 o 
   8 -11   7        2.71      -33.65     33.65 o 
   9 -11   7       81.89       12.89     34.49 o 
  10 -11   7       13.29       30.62     36.26 o 
 -12 -10   7        1.63      -20.23     41.47 o 
 -11 -10   7       13.01       42.00     94.21 o 
 -10 -10   7      114.39      113.00     41.10 o 
  -9 -10   7       10.88       60.76     39.93 o 
  -8 -10   7       20.29       22.66     38.45 o 
  -7 -10   7       19.23       46.43     36.24 o 
  -6 -10   7      336.71      371.52     35.27 o 
  -5 -10   7       26.73       15.77     35.45 o 
  -4 -10   7      506.24      626.34     69.23 o 
  -3 -10   7      776.18      826.23     41.83 o 
  -2 -10   7      435.76      477.44     43.66 o 
  -1 -10   7        2.64       40.61     36.72 o 
   0 -10   7       98.86      138.46     38.45 o 
   1 -10   7      280.54      241.33     38.73 o 
   2 -10   7       30.82       22.05     32.61 o 
   3 -10   7       39.58       20.86     31.18 o 
   4 -10   7      355.57      355.26     37.37 o 
   5 -10   7      180.89      154.36     36.36 o 
   6 -10   7        1.23      -34.96     34.96 o 
   7 -10   7       57.45       70.18     37.09 o 
   8 -10   7       15.67        2.83     37.41 o 
   9 -10   7       44.68       10.68     33.97 o 
  10 -10   7        2.16      -26.81     36.54 o 
  11 -10   7        1.42      -22.73     71.62 o 
 -12  -9   7        0.75      -38.23     38.23 o 
 -11  -9   7       43.33       21.42     44.44 o 
 -10  -9   7        8.07      -35.93     42.96 o 
  -9  -9   7      371.33      364.41     41.35 o 
  -8  -9   7       15.07       13.63     39.24 o 
  -7  -9   7      463.49      506.65     38.30 o 
  -6  -9   7      831.74      745.92     30.56 o 
  -5  -9   7      915.44      868.63     78.85 o 
  -4  -9   7      228.44      298.83     36.63 o 
  -3  -9   7     1274.02     1398.95     42.15 o 
  -2  -9   7      686.46      704.69     40.66 o 
  -1  -9   7     1048.24      975.82     43.95 o 
   0  -9   7      499.54      543.20     36.33 o 
   1  -9   7     1092.22     1115.67     62.99 o 
   2  -9   7      374.92      312.62     37.91 o 
   3  -9   7      191.28      166.34     34.32 o 
   4  -9   7      295.61      368.90     43.74 o 
   5  -9   7      238.14      232.54     36.41 o 
   6  -9   7       16.27       -4.46     37.78 o 
   7  -9   7      197.36      174.63     38.19 o 
   8  -9   7        0.01       49.41     39.71 o 
   9  -9   7       81.63      102.96     37.88 o 
  10  -9   7       24.31      -15.98     38.94 o 
  11  -9   7        1.60       24.95    120.64 o 
 -12  -8   7       23.20       15.38     42.82 o 
 -11  -8   7        0.99       12.71     45.04 o 
 -10  -8   7       78.79      172.76     63.45 o 
  -9  -8   7       25.06      123.46     74.50 o 
  -8  -8   7      253.78      263.97     39.04 o 
  -7  -8   7       36.65      119.34    113.44 o 
  -6  -8   7     1398.50     1501.15     40.94 o 
  -5  -8   7      323.17      311.90     37.78 o 
  -4  -8   7      879.51      855.62     36.94 o 
  -3  -8   7      560.71      592.05     92.31 o 
  -2  -8   7     2296.81     2437.31     92.85 o 
  -1  -8   7      290.24      344.97     37.78 o 
   0  -8   7      163.19      187.76     36.25 o 
   1  -8   7       87.83      140.74     35.68 o 
   2  -8   7     3233.40     3263.84     44.86 o 
   3  -8   7      406.41      395.95     31.86 o 
   4  -8   7       53.74      110.84     42.78 o 
   5  -8   7      310.15      284.56     56.24 o 
   6  -8   7      119.80      186.97     38.73 o 
   7  -8   7       33.32       54.08     52.87 o 
   8  -8   7       74.88      109.94     43.26 o 
   9  -8   7       10.80        3.76     64.41 o 
  10  -8   7       17.47       41.89     44.70 o 
  11  -8   7        7.26       17.15     40.56 o 
 -13  -7   7       11.32       95.56     54.22 o 
 -12  -7   7       49.41      115.61     39.94 o 
 -11  -7   7       18.50      -20.62     44.99 o 
 -10  -7   7      109.50      120.23     49.03 o 
  -9  -7   7      492.68      434.17     56.72 o 
  -8  -7   7      462.45      457.40     45.19 o 
  -7  -7   7       51.17       21.89     72.10 o 
  -6  -7   7      246.67      323.13     40.52 o 
  -5  -7   7     1830.96     1843.29     36.95 o 
  -4  -7   7     1763.41     1908.04     58.20 o 
  -3  -7   7      113.47       82.92     31.87 o 
  -2  -7   7        8.29       66.88     46.14 o 
  -1  -7   7     5101.32     5369.77    428.72 o 
   0  -7   7     1961.70     2194.32     63.50 o 
   1  -7   7      727.95      762.03     39.42 o 
   2  -7   7      123.47      125.91     36.33 o 
   3  -7   7      824.97      886.82     41.06 o 
   4  -7   7      628.96      734.28     41.48 o 
   5  -7   7      638.99      659.61     67.31 o 
   6  -7   7      137.40      193.56     97.10 o 
   7  -7   7      121.27       87.13     33.39 o 
   8  -7   7       80.17      101.90     54.80 o 
   9  -7   7       48.78       55.99     31.48 o 
  10  -7   7       46.60       58.64     41.59 o 
  11  -7   7        3.35      106.69    145.64 o 
  12  -7   7        0.55       37.67     39.59 o 
 -13  -6   7        5.70       43.77     55.31 o 
 -12  -6   7        2.53      135.33     48.90 o 
 -11  -6   7      198.97      103.64     87.48 o 
 -10  -6   7        2.98       67.31     37.59 o 
  -9  -6   7       36.09       70.77     43.79 o 
  -8  -6   7       10.00      -15.70     42.04 o 
  -7  -6   7     1501.48     1610.28     44.23 o 
  -6  -6   7        4.91       48.78     41.88 o 
  -5  -6   7      116.26      105.81     39.66 o 
  -4  -6   7      124.43      117.23     38.19 o 
  -3  -6   7     5098.76     4911.54    154.14 o 
  -2  -6   7       92.74      281.00    144.68 o 
  -1  -6   7     2580.92     2670.11    158.32 o 
   0  -6   7       75.60       59.47     38.29 o 
   1  -6   7     1777.61     1800.76     44.74 o 
   2  -6   7        5.92        3.50     36.32 o 
   3  -6   7     4111.86     4362.74     97.73 o 
   4  -6   7       23.45       51.48     39.03 o 
   5  -6   7      123.81      147.43     41.99 o 
   6  -6   7        9.63      -36.13     36.13 o 
   7  -6   7      653.41      588.09     38.19 o 
   8  -6   7        2.47      -45.49     45.49 o 
   9  -6   7        1.46       93.64    161.02 o 
  10  -6   7        0.22      -11.92     84.60 o 
  11  -6   7       53.61      100.35     43.09 o 
  12  -6   7        0.84      -39.74     39.74 o 
 -13  -5   7       24.83      147.59     57.44 o 
 -12  -5   7       28.50      -60.56     60.56 o 
 -11  -5   7       13.61       63.50     40.81 o 
 -10  -5   7      119.62      142.19     47.33 o 
  -9  -5   7      266.84      303.82     46.38 o 
  -8  -5   7      287.00      341.67     62.49 o 
  -7  -5   7       13.57      101.93     41.56 o 
  -6  -5   7      333.65      318.87     49.03 o 
  -5  -5   7     2397.85     2373.76     44.94 o 
  -4  -5   7     2558.88     2620.25    119.33 o 
  -3  -5   7       98.52       74.66     38.68 o 
  -2  -5   7      408.71      475.05     39.28 o 
  -1  -5   7     3928.73     3727.05    164.70 o 
   0  -5   7     3860.78     3857.45     91.98 o 
   1  -5   7      487.36      436.64     34.40 o 
   2  -5   7       22.66        4.77     39.36 o 
   3  -5   7      595.71      599.52     36.14 o 
   4  -5   7      718.61      739.99     36.94 o 
   5  -5   7      348.75      385.04     42.69 o 
   6  -5   7       81.59      114.28     96.61 o 
   7  -5   7        5.66      -43.96     46.26 o 
   8  -5   7       57.42       58.52     48.43 o 
   9  -5   7        6.83      -17.72     39.82 o 
  10  -5   7       20.80       71.72     44.22 o 
  11  -5   7       13.07       -6.84     49.75 o 
  12  -5   7        0.23       37.76     52.87 o 
 -13  -4   7        9.36       19.08    111.99 o 
 -12  -4   7       57.93       93.27     87.96 o 
 -11  -4   7        7.26       42.23     48.97 o 
 -10  -4   7       56.03        6.43     39.89 o 
  -9  -4   7       42.15       -3.16     52.87 o 
  -8  -4   7      721.86      656.86     46.64 o 
  -7  -4   7        3.02       -1.08     34.62 o 
  -6  -4   7     1686.27     1755.35     90.90 o 
  -5  -4   7      121.26       88.67     41.60 o 
  -4  -4   7     1014.11      894.25     65.88 o 
  -3  -4   7      562.53      611.72     41.71 o 
  -2  -4   7     3205.23     2763.55     44.87 o 
  -1  -4   7      110.48       64.30     33.65 o 
   0  -4   7      121.21      127.81     33.43 o 
   1  -4   7      407.49      403.73     41.46 o 
   2  -4   7     2784.85     2558.66     96.74 o 
   3  -4   7      190.25      160.60     34.64 o 
   4  -4   7      342.32      365.95     42.29 o 
   5  -4   7       47.19      -11.32    108.63 o 
   6  -4   7      233.76      248.40     66.82 o 
   7  -4   7       34.06       15.45     67.77 o 
   8  -4   7      418.71      452.36     49.96 o 
   9  -4   7       24.08      -48.59     48.59 o 
  10  -4   7        2.27      -11.65     55.76 o 
  11  -4   7        2.96      -52.20     52.20 o 
  12  -4   7       26.07      -25.76    101.90 o 
 -13  -3   7      129.08      213.42     58.14 o 
 -12  -3   7       63.47       16.22     57.73 o 
 -11  -3   7       67.48       46.76    127.86 o 
 -10  -3   7      119.44      176.15     49.28 o 
  -9  -3   7      535.84      544.83    139.89 o 
  -8  -3   7      130.12      110.35     44.74 o 
  -7  -3   7      147.75      119.81     56.24 o 
  -6  -3   7     1661.04     1662.34     46.56 o 
  -5  -3   7     5697.79     5783.44     53.71 o 
  -4  -3   7     4787.97     5036.76    151.74 o 
  -3  -3   7     1982.53     1960.41     48.11 o 
  -2  -3   7     6353.26     6329.84     54.83 o 
  -1  -3   7     6671.88     6588.55     71.40 o 
   0  -3   7     5544.24     5511.12     52.00 o 
   1  -3   7     2927.03     2743.84     48.59 o 
   2  -3   7      559.67      639.27     67.79 o 
   3  -3   7     1038.47      956.53     80.31 o 
   4  -3   7     2012.62     1912.51    165.00 o 
   5  -3   7      822.65      762.42    104.81 o 
   6  -3   7      290.14      233.09     88.93 o 
   7  -3   7        5.02       41.65     50.95 o 
   8  -3   7       48.27       69.99     40.71 o 
   9  -3   7       72.79       11.26     57.20 o 
  10  -3   7        1.96       82.04     95.17 o 
  11  -3   7        2.04      -48.81     62.49 o 
  12  -3   7        1.39       18.43     68.73 o 
 -13  -2   7       25.82      -80.90    109.59 o 
 -12  -2   7       26.89      -25.74     46.72 o 
 -11  -2   7       16.90      -11.36     55.28 o 
 -10  -2   7      583.63      454.04     80.76 o 
  -9  -2   7        4.09       31.21     45.69 o 
  -8  -2   7      125.74       83.46     56.72 o 
  -7  -2   7     2186.83     2126.72    102.94 o 
  -6  -2   7     1223.27     1216.28     71.17 o 
  -5  -2   7       65.30      106.20     36.49 o 
  -4  -2   7     1139.99     1035.98     74.06 o 
  -3  -2   7      407.22      430.89     54.33 o 
  -2  -2   7     5042.69     4942.45     52.83 o 
  -1  -2   7     2098.41     1880.44     42.21 o 
   0  -2   7     1778.21     1755.83     42.76 o 
   1  -2   7     3674.87     3366.42     88.62 o 
   2  -2   7        0.86      -12.30     36.79 o 
   3  -2   7      961.80      880.96     67.32 o 
   4  -2   7       78.93       95.91     43.84 o 
   5  -2   7       10.30       -1.43     38.02 o 
   6  -2   7      691.11      770.58     92.79 o 
   7  -2   7      457.03      490.47     51.24 o 
   8  -2   7       52.22       33.26     52.13 o 
   9  -2   7        2.41       28.36     78.35 o 
  10  -2   7        3.77       54.06     54.72 o 
  11  -2   7       15.69       62.49     50.85 o 
  12  -2   7       14.46       61.54     63.96 o 
 -14  -1   7        9.54       24.03     91.32 o 
 -13  -1   7       11.10      135.11     62.33 o 
 -12  -1   7       58.53      -19.71     49.62 o 
 -11  -1   7       57.31      -23.49    115.84 o 
 -10  -1   7      214.48      152.19     52.43 o 
  -9  -1   7       10.36       69.42     35.98 o 
  -8  -1   7      163.77      193.70     36.41 o 
  -7  -1   7      753.30      663.17     47.08 o 
  -6  -1   7      502.25      577.89     46.68 o 
  -5  -1   7       42.97       -5.77     45.79 o 
  -4  -1   7      287.77      327.15     55.28 o 
  -3  -1   7      930.06      905.28     46.19 o 
  -2  -1   7      874.16      751.78     39.45 o 
  -1  -1   7     1346.79     1230.05     68.31 o 
   0  -1   7     1787.35     1720.48     45.05 o 
   1  -1   7      130.12      114.24     39.73 o 
   2  -1   7     7540.66     7581.84    170.34 o 
   3  -1   7      196.13      232.66     49.03 o 
   4  -1   7      775.68      738.69    163.00 o 
   5  -1   7       11.86       -5.77     38.45 o 
   6  -1   7      951.79     1056.29     45.01 o 
   7  -1   7      250.83      239.69    120.65 o 
   8  -1   7      211.60      328.15    110.08 o 
   9  -1   7        3.05      -22.16     49.42 o 
  10  -1   7       31.08      141.79    102.38 o 
  11  -1   7       14.95       83.41     65.59 o 
  12  -1   7       14.20       66.04    105.74 o 
 -14   0   7        4.11      -93.25     93.25 o 
 -13   0   7        0.83      -59.73     63.51 o 
 -12   0   7        4.07       23.75     52.60 o 
 -11   0   7       61.44       68.01     55.43 o 
 -10   0   7        6.35      -53.32     53.32 o 
  -9   0   7      660.17      715.59     44.34 o 
  -8   0   7       31.31       31.59     43.53 o 
  -7   0   7       29.09       23.21     38.71 o 
  -6   0   7        9.37       -8.20     47.75 o 
  -5   0   7     2296.45     2280.69     51.59 o 
  -4   0   7        1.25      -14.17     47.83 o 
  -3   0   7     5184.62     5706.71     53.26 o 
  -2   0   7       34.84       -2.97     45.53 o 
  -1   0   7     1693.69     1422.58     43.18 o 
   0   0   7       18.63      -10.07     40.41 o 
   1   0   7     7829.45     7732.02     65.68 o 
   2   0   7      180.82      215.47     96.62 o 
   3   0   7       40.56       82.67     49.03 o 
   4   0   7        3.91       87.29     48.07 o 
   5   0   7      577.81      473.98    115.38 o 
   6   0   7       73.58       32.58     59.60 o 
   7   0   7       41.45       68.61    136.99 o 
   8   0   7        4.81       -4.92     58.56 o 
   9   0   7      190.45      313.29     83.64 o 
  10   0   7        3.12      129.18     65.09 o 
  11   0   7      105.82      163.59    107.19 o 
  12   0   7        0.12      -55.35     78.85 o 
 -14   1   7        6.64      -67.29     93.25 o 
 -13   1   7        8.56      -27.61     58.41 o 
 -12   1   7       62.75      -33.44    146.12 o 
 -11   1   7       56.24      127.56     54.74 o 
 -10   1   7      199.55      124.44     54.61 o 
  -9   1   7       11.35      -39.49     46.62 o 
  -8   1   7      172.41      209.19     76.43 o 
  -7   1   7      764.31      677.43     67.79 o 
  -6   1   7      559.03      598.85     64.42 o 
  -5   1   7       52.13      169.67    125.45 o 
  -4   1   7      323.46      345.18     48.72 o 
  -3   1   7      959.43      907.03     51.67 o 
  -2   1   7      843.37      759.42     42.29 o 
  -1   1   7     1393.60     1306.60     53.40 o 
   0   1   7     1724.04     1681.24     86.61 o 
   1   1   7       76.22       56.93     41.93 o 
   2   1   7     7668.23     7858.27     67.70 o 
   3   1   7      271.71      303.81     73.07 o 
   4   1   7      736.64      678.39     41.54 o 
   5   1   7        5.82       54.90     36.32 o 
   6   1   7      971.88     1011.92     83.66 o 
   7   1   7      253.56      226.81     56.40 o 
   8   1   7      213.40      324.34    170.64 o 
   9   1   7        0.80       30.26     64.32 o 
  10   1   7       34.03      128.63     70.22 o 
  11   1   7       17.11      -23.86     71.71 o 
  12   1   7       13.99       61.01     85.54 o 
 -13   2   7       27.07       23.90     75.46 o 
 -12   2   7       27.14      137.69     87.96 o 
 -11   2   7       27.98      -25.62     70.18 o 
 -10   2   7      588.02      510.01     55.83 o 
  -9   2   7        6.32      -74.50     74.50 o 
  -8   2   7      117.30      180.63     54.01 o 
  -7   2   7     2159.59     1996.24     55.87 o 
  -6   2   7     1194.79     1278.16    135.13 o 
  -5   2   7       59.64       56.16     68.25 o 
  -4   2   7     1115.17     1113.22     60.59 o 
  -3   2   7      645.43      565.87     51.25 o 
  -2   2   7     4908.25     5038.06    180.74 o 
  -1   2   7     2097.65     1976.94    101.06 o 
   0   2   7     1788.78     1855.37     66.88 o 
   1   2   7     3486.34     3307.13     54.98 o 
   2   2   7        1.73       19.95     37.99 o 
   3   2   7     1036.79     1053.14     73.09 o 
   4   2   7       20.08       64.06     41.08 o 
   5   2   7       24.65       15.77    147.56 o 
   6   2   7      700.57      607.01     44.95 o 
   7   2   7      440.90      473.19     43.81 o 
   8   2   7       37.11       -3.22     49.91 o 
   9   2   7        2.06      -20.00     67.04 o 
  10   2   7        3.37      157.72     74.36 o 
  11   2   7       18.36      -60.39     84.55 o 
  12   2   7       10.41      -97.81     97.81 o 
 -13   3   7      127.02      130.15     67.68 o 
 -12   3   7       53.51      109.75     58.95 o 
 -11   3   7       73.57      232.03     63.63 o 
 -10   3   7      122.63      169.38     58.43 o 
  -9   3   7      522.19      625.09     82.69 o 
  -8   3   7      114.74      115.41     55.13 o 
  -7   3   7      172.90      132.29     87.97 o 
  -6   3   7     1611.13     1568.95     46.62 o 
  -5   3   7     5595.48     5812.15    232.70 o 
  -4   3   7     4666.71     4969.21     66.47 o 
  -3   3   7     2019.89     2060.00     93.34 o 
  -2   3   7     6211.19     6335.15    124.42 o 
  -1   3   7     6497.47     6570.20    238.79 o 
   0   3   7     5413.38     5510.10    243.95 o 
   1   3   7     2790.25     2693.69     60.86 o 
   2   3   7      535.33      600.02     54.76 o 
   3   3   7      965.87      987.70     76.94 o 
   4   3   7     1945.54     2085.56    169.33 o 
   5   3   7      805.44      847.99     57.70 o 
   6   3   7      277.58      239.18     45.45 o 
   7   3   7        8.78      -12.41     56.68 o 
   8   3   7       52.54      138.23     62.97 o 
   9   3   7       67.11       79.23     60.12 o 
  10   3   7        2.81      -58.51     78.55 o 
  11   3   7        6.01      107.23     87.65 o 
  12   3   7        1.34     -103.34    103.34 o 
 -13   4   7        7.20       38.74     73.66 o 
 -12   4   7       53.58       51.69     64.89 o 
 -11   4   7        8.90       35.93     69.70 o 
 -10   4   7       61.41       64.36    101.90 o 
  -9   4   7       32.41      -44.76     51.01 o 
  -8   4   7      709.25      855.14     58.05 o 
  -7   4   7        2.78       48.23     73.06 o 
  -6   4   7     1722.08     1655.22     48.18 o 
  -5   4   7      110.55      108.68     48.55 o 
  -4   4   7     1019.00      857.09     46.65 o 
  -3   4   7      538.97      622.85     53.37 o 
  -2   4   7     3352.98     2771.75     60.26 o 
  -1   4   7      157.38       81.53     53.28 o 
   0   4   7      113.00      123.96     56.01 o 
   1   4   7      395.71      502.47     49.09 o 
   2   4   7     2782.22     2640.28     62.93 o 
   3   4   7      205.10      296.92     55.55 o 
   4   4   7      324.49      419.30     53.24 o 
   5   4   7       47.50       42.67     55.29 o 
   6   4   7      225.95      260.51     63.93 o 
   7   4   7       49.83      -58.72     58.72 o 
   8   4   7      411.22      566.85    224.01 o 
   9   4   7       23.66      -15.72     72.04 o 
  10   4   7        2.02        4.94    175.92 o 
  11   4   7        3.15     -121.63    138.91 o 
  12   4   7       24.55     -110.28    110.28 o 
 -13   5   7       29.27      246.79     79.79 o 
 -12   5   7       27.01       63.12     70.33 o 
 -11   5   7       12.52      118.42     64.89 o 
 -10   5   7      117.45      -62.82     62.82 o 
  -9   5   7      271.29      244.47     54.26 o 
  -8   5   7      274.78      332.51     66.82 o 
  -7   5   7       17.15       53.77     57.19 o 
  -6   5   7      327.14      323.10     57.59 o 
  -5   5   7     2408.16     2514.12     60.14 o 
  -4   5   7     2581.30     2533.39     61.56 o 
  -3   5   7      103.10      114.88     55.06 o 
  -2   5   7      393.07      393.46     48.95 o 
  -1   5   7     3888.21     3789.23    164.70 o 
   0   5   7     3914.18     3786.28    241.75 o 
   1   5   7      527.66      530.06     64.55 o 
   2   5   7       31.78      139.05     74.50 o 
   3   5   7      604.76      614.26     61.19 o 
   4   5   7      763.68      816.40     56.53 o 
   5   5   7      357.65      410.62     68.26 o 
   6   5   7       81.20      103.49     41.80 o 
   7   5   7        7.09       29.41     48.23 o 
   8   5   7       65.70      146.95     65.16 o 
   9   5   7       12.96       42.40     71.58 o 
  10   5   7       24.38       58.61     72.52 o 
  11   5   7       11.94      -77.78     99.41 o 
  12   5   7        0.01        7.84    134.58 o 
 -13   6   7        7.96      108.47    108.63 o 
 -12   6   7        2.27      196.83     79.31 o 
 -11   6   7      204.34       40.60     87.96 o 
 -10   6   7        2.40      -15.03     63.96 o 
  -9   6   7       40.23       87.72     65.52 o 
  -8   6   7       15.80       44.89     59.25 o 
  -7   6   7     1518.97     1573.55     56.01 o 
  -6   6   7        2.08       72.55     58.30 o 
  -5   6   7      102.29       93.39     54.95 o 
  -4   6   7      144.89      107.74     63.45 o 
  -3   6   7     5071.07     4902.74    289.50 o 
  -2   6   7      114.62      205.76     61.38 o 
  -1   6   7     2638.79     2749.55    268.53 o 
   0   6   7      109.99      117.21     65.09 o 
   1   6   7     1788.43     1814.52     71.09 o 
   2   6   7        9.21       59.66     53.12 o 
   3   6   7     4146.43     4664.05     75.12 o 
   4   6   7       20.37       -1.54     60.21 o 
   5   6   7      150.67      148.32     59.13 o 
   6   6   7        8.40       39.17     85.56 o 
   7   6   7      667.24      708.46     60.28 o 
   8   6   7        3.92      -10.56     81.71 o 
   9   6   7        1.58       98.81    128.33 o 
  10   6   7        0.43      -21.77     87.48 o 
  11   6   7       54.12      117.16    159.10 o 
  12   6   7        1.01      -91.71    459.51 o 
 -13   7   7        9.40      -62.50     83.12 o 
 -12   7   7       52.06      151.24    172.08 o 
 -11   7   7       18.78      -67.93     72.06 o 
 -10   7   7      101.55      128.43     51.87 o 
  -9   7   7      498.96      430.98    179.31 o 
  -8   7   7      443.29      330.33    120.66 o 
  -7   7   7       57.12       83.57     63.72 o 
  -6   7   7      252.75      294.04     63.43 o 
  -5   7   7     1818.48     1853.15     91.38 o 
  -4   7   7     1760.29     1876.57     67.25 o 
  -3   7   7      103.85      200.16     65.53 o 
  -2   7   7        6.19       95.89     67.61 o 
  -1   7   7     5015.73     5341.58    231.69 o 
   0   7   7     2047.71     2163.82     78.10 o 
   1   7   7      694.75      749.43     74.43 o 
   2   7   7      129.99      141.32     99.98 o 
   3   7   7      852.81      911.72     71.00 o 
   4   7   7      616.36      811.05     67.30 o 
   5   7   7      639.09      632.09     60.91 o 
   6   7   7      129.48       89.31    115.84 o 
   7   7   7      126.66       -3.75     40.71 o 
   8   7   7       79.26      104.74     64.41 o 
   9   7   7       48.49       -4.95    175.92 o 
  10   7   7       42.15       80.60     75.23 o 
  11   7   7        4.00       49.93     96.61 o 
  12   7   7        0.19      -48.52    112.65 o 
 -13   8   7        0.15     -134.58    134.58 o 
 -12   8   7       25.28      166.62     82.20 o 
 -11   8   7        0.81       42.75     75.96 o 
 -10   8   7       80.26      124.43    182.65 o 
  -9   8   7       25.18      131.01     74.02 o 
  -8   8   7      255.49      228.33     56.92 o 
  -7   8   7       35.58       19.72     64.10 o 
  -6   8   7     1465.07     1558.86     93.29 o 
  -5   8   7      370.82      295.23     68.30 o 
  -4   8   7      845.84      892.15     72.13 o 
  -3   8   7      566.96      620.74     98.07 o 
  -2   8   7     2377.81     2329.73    149.14 o 
  -1   8   7      292.28      324.00     81.58 o 
   0   8   7      159.96      156.44     75.82 o 
   1   8   7       92.98      112.73     81.54 o 
   2   8   7     3268.30     3255.14    130.90 o 
   3   8   7      424.42      447.69     71.11 o 
   4   8   7       60.27      -21.43     69.94 o 
   5   8   7      310.40      357.03     62.75 o 
   6   8   7      114.59      126.58     59.08 o 
   7   8   7       44.26       74.80     65.85 o 
   8   8   7       80.33       61.71     57.65 o 
   9   8   7       14.16      -31.27    120.16 o 
  10   8   7       20.45      119.85     87.00 o 
  11   8   7        9.24      109.32     72.50 o 
 -12   9   7        1.96     -140.35    140.35 o 
 -11   9   7       44.05       26.85     73.50 o 
 -10   9   7        2.70      157.27    100.94 o 
  -9   9   7      373.16      337.54    212.47 o 
  -8   9   7       13.97       50.80     65.42 o 
  -7   9   7      456.42      570.18     79.91 o 
  -6   9   7      820.09      868.67     78.16 o 
  -5   9   7      929.75      996.01     78.05 o 
  -4   9   7      254.62      266.11     80.47 o 
  -3   9   7     1193.21     1285.21     93.82 o 
  -2   9   7      671.50      670.29    165.39 o 
  -1   9   7     1110.82     1200.04     89.64 o 
   0   9   7      482.53      512.79     88.57 o 
   1   9   7     1063.30     1177.50     99.53 o 
   2   9   7      389.73      354.15     86.26 o 
   3   9   7      205.10      165.26     87.97 o 
   4   9   7      278.44      297.00     74.84 o 
   5   9   7      210.97      348.69     70.45 o 
   6   9   7       11.41       80.61     65.15 o 
   7   9   7      205.81      137.71     58.79 o 
   8   9   7        1.00       -5.87     56.61 o 
   9   9   7       73.07      -16.65     56.99 o 
  10   9   7       22.78       13.14     63.45 o 
  11   9   7        0.46      -34.50     68.18 o 
 -12  10   7        2.02      166.16    113.92 o 
 -11  10   7        9.43      -17.67    309.54 o 
 -10  10   7      113.08      201.35     80.91 o 
  -9  10   7       11.61       12.63    117.76 o 
  -8  10   7       23.21      224.47     87.69 o 
  -7  10   7        5.18       12.84     85.25 o 
  -6  10   7      332.40      372.38     97.89 o 
  -5  10   7       33.20      148.44     94.01 o 
  -4  10   7      536.35      523.63     91.18 o 
  -3  10   7      609.78      591.46    112.09 o 
  -2  10   7      444.34      574.90     98.03 o 
  -1  10   7       15.01      -13.72    110.79 o 
   0  10   7      155.78      135.26    103.47 o 
   1  10   7      192.90      165.36    151.90 o 
   2  10   7       30.26       40.36     70.23 o 
   3  10   7       34.44      -11.43     73.68 o 
   4  10   7      346.23      223.45     79.27 o 
   5  10   7      164.04      180.60     78.65 o 
   6  10   7        1.78       72.25     74.01 o 
   7  10   7       57.00      137.09     63.51 o 
   8  10   7       15.03       23.05     80.27 o 
   9  10   7       44.32      -34.53     52.86 o 
  10  10   7        2.33       77.90     50.30 o 
  11  10   7        0.47      -33.82     87.96 o 
 -12  11   7       29.50       85.56    152.85 o 
 -11  11   7       10.80      -60.66    111.03 o 
 -10  11   7        0.76     -102.10    102.10 o 
  -9  11   7        1.15      -55.49    102.90 o 
  -8  11   7        1.19       71.52     99.54 o 
  -7  11   7       47.16      -61.31    101.13 o 
  -6  11   7       76.12      153.82    174.96 o 
  -5  11   7       11.29      -63.27    110.09 o 
  -4  11   7      209.85      219.25    111.02 o 
  -3  11   7       77.52       81.21    113.87 o 
  -2  11   7       64.36      130.35    108.45 o 
  -1  11   7     1628.90     1579.06    328.94 o 
   0  11   7      117.55      100.33    107.77 o 
   1  11   7      303.31      324.95    129.79 o 
   2  11   7      200.63      184.12     85.08 o 
   3  11   7        5.77      -22.44     70.54 o 
   4  11   7        0.45      -35.98    146.12 o 
   5  11   7       95.22      124.20     78.04 o 
   6  11   7        4.35       95.14     75.98 o 
   7  11   7      160.63      145.17     69.38 o 
   8  11   7        1.66       28.05     58.07 o 
   9  11   7       74.32       14.53     47.20 o 
  10  11   7       13.80       41.62     41.25 o 
 -11  12   7        5.34       17.41    105.63 o 
 -10  12   7        0.13     -102.76    102.76 o 
  -9  12   7       52.09       81.47    152.85 o 
  -8  12   7       14.68     -105.42    105.42 o 
  -7  12   7        0.93       28.49     99.29 o 
  -6  12   7      226.61      258.33    183.14 o 
  -5  12   7      123.10      162.47    115.16 o 
  -4  12   7       55.51      129.78    136.51 o 
  -3  12   7      148.54      145.09    102.63 o 
  -2  12   7      202.85      158.57     94.08 o 
  -1  12   7      395.03      299.88    109.12 o 
   0  12   7       13.24     -129.78    154.77 o 
   1  12   7       75.66       84.98     53.30 o 
   2  12   7      305.39      147.74     53.09 o 
   3  12   7      117.81       95.42     65.91 o 
   4  12   7       96.61      -14.25     63.41 o 
   5  12   7       33.75       36.15     66.25 o 
   6  12   7       22.33      -44.42     67.93 o 
   7  12   7       24.44       45.94     61.29 o 
   8  12   7        4.50       34.40     49.56 o 
   9  12   7        1.49       38.72     39.96 o 
  10  12   7       46.76      -42.46     42.46 o 
 -11  13   7        5.02       23.07     68.25 o 
 -10  13   7       11.21       15.97     61.27 o 
  -9  13   7        7.29       78.11     64.04 o 
  -8  13   7      130.53       24.54     65.75 o 
  -7  13   7       33.13     -105.49    139.39 o 
  -6  13   7       24.92      -32.88     74.62 o 
  -5  13   7      125.04       48.24     81.71 o 
  -4  13   7      195.47       51.65     56.17 o 
  -3  13   7       77.71       30.21     56.12 o 
  -2  13   7       34.74       18.07     51.23 o 
  -1  13   7       33.38      -49.03    128.82 o 
   0  13   7      255.15       76.52     38.55 o 
   1  13   7       43.53        4.11     34.52 o 
   2  13   7        2.67        7.14     36.91 o 
   3  13   7      111.22       30.72     36.67 o 
   4  13   7       67.53      -14.36     42.27 o 
   5  13   7       52.21       28.70     37.82 o 
   6  13   7       32.06       21.76     37.17 o 
   7  13   7       14.97        9.26     33.23 o 
   8  13   7       11.65        7.62     29.52 o 
   9  13   7        3.03      -31.56     31.56 o 
 -10  14   7       14.84       66.48     37.35 o 
  -9  14   7        5.63       12.72     33.19 o 
  -8  14   7        6.12       -5.11     50.47 o 
  -7  14   7       46.25       11.74     26.48 o 
  -6  14   7       27.56       -9.04     28.80 o 
  -5  14   7        2.93       29.38     27.95 o 
  -4  14   7       16.75        0.74     26.84 o 
  -3  14   7      298.54       48.43     28.06 o 
  -2  14   7       19.09        4.00     28.84 o 
  -1  14   7       62.88        0.96     45.18 o 
   0  14   7       40.62       14.90     29.91 o 
   1  14   7       84.61       19.73     27.47 o 
   2  14   7        2.44        0.48     27.19 o 
   3  14   7      163.80        0.29     26.96 o 
   4  14   7       18.01        2.56     25.32 o 
   5  14   7        0.32       12.98     24.47 o 
   6  14   7        0.68        1.67     26.11 o 
   7  14   7       24.53       11.77     27.91 o 
   8  14   7        8.90       17.02     27.09 o 
   9  14   7        4.68       22.86     33.64 o 
  -9  15   7       25.49       39.24     31.60 o 
  -8  15   7       18.46        8.92     28.84 o 
  -7  15   7        8.63       16.25     28.45 o 
  -6  15   7       90.83        1.00     27.47 o 
  -5  15   7      143.07       35.33     27.09 o 
  -4  15   7       84.27        4.98     28.15 o 
  -3  15   7       46.56        4.87     33.12 o 
  -2  15   7       94.80       19.23     49.03 o 
  -1  15   7      140.39       22.63     43.84 o 
   1  15   7      133.31       28.24     38.37 o 
   2  15   7        3.48        7.28     32.03 o 
   3  15   7       41.20       17.46     28.84 o 
   4  15   7       42.09        4.49     27.47 o 
   5  15   7       61.00        0.07     27.09 o 
   6  15   7        1.20       12.79     26.33 o 
   7  15   7        1.18      -10.07     28.60 o 
   8  15   7        3.39       -4.81     29.91 o 
  -9  16   7        2.91       -6.73     49.99 o 
  -8  16   7       39.87       -4.87     32.28 o 
  -7  16   7        1.66      -14.25     31.18 o 
  -6  16   7      128.49        2.11     30.57 o 
  -5  16   7        2.62        4.23     33.91 o 
  -4  16   7       63.14       19.23     45.18 o 
  -3  16   7        2.16       -2.88     59.60 o 
   3  16   7        8.49        2.02     39.73 o 
   4  16   7        6.68       -6.28     32.96 o 
   5  16   7        0.24      -14.83     30.57 o 
   6  16   7       58.52        5.56     31.75 o 
   7  16   7        3.78       25.71     31.56 o 
  -8  17   7        1.47       -1.85     34.41 o 
  -7  17   7        4.00      -15.54     35.17 o 
  -6  17   7       24.48       -6.94     37.09 o 
  -5  17   7       24.35       15.38     52.87 o 
   5  17   7       14.19        6.29     38.40 o 
   6  17   7        4.62       -0.46     36.32 o 
   7  17   7        0.56      -21.90     35.95 o 
  -7  18   7        8.43       -2.88     54.79 o 
   6  18   7        0.66       -0.96     81.71 o 
  -6 -18   8        9.30       21.15     71.14 o 
  -5 -18   8        7.95       -1.92     92.29 o 
   4 -18   8        7.39        1.95     64.89 o 
   5 -18   8        0.85       19.09     51.92 o 
  -7 -17   8        9.95       11.20     43.65 o 
  -6 -17   8       18.52       19.90     43.65 o 
  -5 -17   8        3.10       -2.45     51.87 o 
  -4 -17   8       17.87       31.72     69.21 o 
   3 -17   8        9.57        5.87     50.76 o 
   4 -17   8        4.59       26.82     45.17 o 
   5 -17   8        8.31       22.92     42.28 o 
   6 -17   8        0.30        2.14     39.14 o 
  -8 -16   8        5.65       51.59     37.61 o 
  -7 -16   8       15.49       -7.69     36.67 o 
  -6 -16   8        5.71       -2.44     40.51 o 
  -5 -16   8       63.28      101.50     40.24 o 
  -4 -16   8       39.81       55.49     44.72 o 
  -3 -16   8        7.97       16.92     49.43 o 
   1 -16   8        8.58        8.22     54.72 o 
   2 -16   8        6.40       26.24     44.04 o 
   3 -16   8       42.95       58.09     39.41 o 
   4 -16   8        9.86        4.33     39.76 o 
   5 -16   8        0.49       32.73     39.08 o 
   6 -16   8        4.88        3.63     35.00 o 
   7 -16   8        4.85      -37.46     40.04 o 
  -9 -15   8        3.08      -37.31     37.31 o 
  -8 -15   8       18.19       48.03     33.97 o 
  -7 -15   8       31.09       25.13     35.72 o 
  -6 -15   8        5.17        4.53     65.37 o 
  -5 -15   8       13.40        1.78     36.01 o 
  -4 -15   8       94.62      159.72     38.29 o 
  -3 -15   8      140.23      168.31     38.29 o 
  -2 -15   8       14.45        0.23     41.88 o 
  -1 -15   8       77.04       73.02     45.88 o 
   0 -15   8       67.20      123.05     44.86 o 
   1 -15   8       60.00       72.01     40.62 o 
   2 -15   8        7.45       24.23     35.68 o 
   3 -15   8       14.49       33.74     35.68 o 
   4 -15   8       52.67       79.09     36.36 o 
   5 -15   8        8.36        0.16     34.35 o 
   6 -15   8        1.66       -4.66     32.96 o 
   7 -15   8        2.72       45.66     34.67 o 
   8 -15   8       11.07       16.95     36.36 o 
 -10 -14   8        4.17       15.81     36.36 o 
  -9 -14   8       27.61        4.81     33.99 o 
  -8 -14   8        5.05      -30.82     34.20 o 
  -7 -14   8      107.79      122.23     32.28 o 
  -6 -14   8       48.16       73.52     32.15 o 
  -5 -14   8       71.96      117.40     35.33 o 
  -4 -14   8       29.78       36.05     34.67 o 
  -3 -14   8      146.68      244.87     35.27 o 
  -2 -14   8       76.97      128.36     36.93 o 
  -1 -14   8       12.53       26.75     29.55 o 
   0 -14   8       30.65       38.93     38.07 o 
   1 -14   8      219.49      363.62     35.65 o 
   2 -14   8       20.62       51.00     34.32 o 
   3 -14   8        7.39       46.46     32.29 o 
   4 -14   8       11.68       40.89     32.44 o 
   5 -14   8       41.51       58.85     30.92 o 
   6 -14   8       16.55       33.17     31.95 o 
   7 -14   8       12.59       51.12     34.59 o 
   8 -14   8        0.13       10.96     59.12 o 
   9 -14   8        4.31      -29.80     52.87 o 
 -10 -13   8        0.71      -14.50     34.28 o 
  -9 -13   8       54.19        6.07     32.15 o 
  -8 -13   8       28.66        1.37     30.57 o 
  -7 -13   8       25.88       26.44     34.67 o 
  -6 -13   8      193.76      230.04     32.98 o 
  -5 -13   8      305.31      322.05     31.76 o 
  -4 -13   8        0.94       -0.10     30.50 o 
  -3 -13   8       33.17       42.17     35.09 o 
  -2 -13   8      279.22      387.17     32.03 o 
  -1 -13   8      226.53      272.63     33.64 o 
   0 -13   8       51.28       70.84     33.97 o 
   1 -13   8       60.57       45.70     30.66 o 
   2 -13   8      252.19      281.11     31.76 o 
   3 -13   8       85.48      146.10     31.75 o 
   4 -13   8      121.05      203.06     30.79 o 
   5 -13   8        9.68       21.41     28.88 o 
   6 -13   8        0.56      -26.59     32.44 o 
   7 -13   8        2.13      -13.97     43.26 o 
   8 -13   8        6.02       -7.82     32.20 o 
   9 -13   8       16.29       30.22     34.20 o 
 -11 -12   8       11.37      -19.38     56.72 o 
 -10 -12   8        0.60       63.02     36.72 o 
  -9 -12   8        2.02       18.61     34.61 o 
  -8 -12   8      156.10      193.26     34.17 o 
  -7 -12   8       16.46        2.07     33.48 o 
  -6 -12   8       43.19       47.48     31.86 o 
  -5 -12   8        3.98       36.90     35.27 o 
  -4 -12   8      545.36      634.76     89.42 o 
  -3 -12   8       93.11       96.94     35.00 o 
  -2 -12   8      286.65      319.41     34.35 o 
  -1 -12   8       16.73       19.83     33.52 o 
   0 -12   8      496.02      466.31     32.97 o 
   1 -12   8       25.02       37.49     26.51 o 
   2 -12   8      454.97      428.46     31.73 o 
   3 -12   8        8.71       11.35     29.13 o 
   4 -12   8       46.30       62.71     29.13 o 
   5 -12   8      112.17      104.94     31.07 o 
   6 -12   8      144.76      181.42     31.93 o 
   7 -12   8       41.46       71.03     32.24 o 
   8 -12   8        6.17       18.26     31.27 o 
   9 -12   8       13.57        2.66     31.25 o 
  10 -12   8        1.22       23.81     41.82 o 
 -11 -11   8        1.60       53.50     42.49 o 
 -10 -11   8       70.63       12.38     37.88 o 
  -9 -11   8        0.68       17.58     36.91 o 
  -8 -11   8       35.34      -13.54     52.39 o 
  -7 -11   8       82.02       92.67     33.91 o 
  -6 -11   8       83.27      132.93     33.66 o 
  -5 -11   8       24.32       41.46     37.18 o 
  -4 -11   8       20.29       33.74     39.41 o 
  -3 -11   8       26.19       24.77     35.98 o 
  -2 -11   8      141.85      169.15     35.95 o 
  -1 -11   8      156.30      170.85     38.40 o 
   0 -11   8      291.32      315.46     34.35 o 
   1 -11   8       16.43       20.49     25.15 o 
   2 -11   8       77.53       25.97     28.06 o 
   3 -11   8        6.03      -20.79     38.93 o 
   4 -11   8       75.84       85.18     34.13 o 
   5 -11   8      191.61      201.69     31.18 o 
   6 -11   8        1.96       29.37     30.03 o 
   7 -11   8       16.75        0.96     33.31 o 
   8 -11   8       39.81      102.56     31.60 o 
   9 -11   8       40.53       17.83     33.12 o 
  10 -11   8       19.54       -5.21     65.37 o 
 -12 -10   8       13.28       37.97     42.30 o 
 -11 -10   8      152.56      176.78     44.31 o 
 -10 -10   8        0.75       45.23     51.43 o 
  -9 -10   8      165.46      110.44     50.47 o 
  -8 -10   8        0.97       72.13     38.45 o 
  -7 -10   8      420.73      363.18     48.07 o 
  -6 -10   8       26.07      -15.02     36.13 o 
  -5 -10   8      783.50      751.29     37.38 o 
  -4 -10   8       44.14       41.49     38.29 o 
  -3 -10   8     3514.49     3897.58    331.07 o 
  -2 -10   8       36.17        2.02     38.40 o 
  -1 -10   8     1159.60     1137.41     78.86 o 
   0 -10   8      168.43      169.31     32.92 o 
   1 -10   8     2237.09     2366.79     55.80 o 
   2 -10   8        3.11       12.50     28.85 o 
   3 -10   8        9.15       18.96     32.03 o 
   4 -10   8        6.51       15.34     34.35 o 
   5 -10   8      432.17      500.59     47.59 o 
   6 -10   8       28.78      -36.03     36.03 o 
   7 -10   8       18.73       47.70     35.27 o 
   8 -10   8        4.76      -25.85     35.72 o 
   9 -10   8        8.92       11.95     36.70 o 
  10 -10   8       17.14       38.83     39.89 o 
 -12  -9   8        0.94       22.85     49.15 o 
 -11  -9   8        9.77       60.15     46.14 o 
 -10  -9   8       43.50       30.58     42.42 o 
  -9  -9   8        3.27       24.81     94.69 o 
  -8  -9   8       82.19       96.36     52.39 o 
  -7  -9   8      515.05      390.08     39.05 o 
  -6  -9   8     1030.13      965.65     43.27 o 
  -5  -9   8      488.69      564.11     81.24 o 
  -4  -9   8      665.17      696.88     36.33 o 
  -3  -9   8       75.48      126.72     36.93 o 
  -2  -9   8      101.25      154.58     37.22 o 
  -1  -9   8      280.82      337.18     52.40 o 
   0  -9   8     1430.61     1484.94     73.58 o 
   1  -9   8      123.26      104.07     36.24 o 
   2  -9   8      832.60      814.83     65.87 o 
   3  -9   8      942.63      965.48     39.67 o 
   4  -9   8      689.79      710.54     37.05 o 
   5  -9   8       62.32       46.32     44.70 o 
   6  -9   8        4.58       47.86     37.99 o 
   7  -9   8       13.03        0.62     38.34 o 
   8  -9   8      145.08      150.66     77.39 o 
   9  -9   8       37.15       88.16     62.01 o 
  10  -9   8        4.43      -11.12     58.16 o 
  11  -9   8       29.31       78.12     71.62 o 
 -12  -8   8       56.67       46.60     41.09 o 
 -11  -8   8       46.51       79.57     36.61 o 
 -10  -8   8       10.78      -28.08     51.91 o 
  -9  -8   8       10.23       31.98     69.21 o 
  -8  -8   8       18.84      -29.88     39.68 o 
  -7  -8   8       88.77       98.48     37.50 o 
  -6  -8   8       20.63       68.21     36.93 o 
  -5  -8   8      668.08      676.24     38.00 o 
  -4  -8   8     1114.40     1245.83     39.97 o 
  -3  -8   8      177.91      189.06     37.90 o 
  -2  -8   8      274.12      294.78     36.93 o 
  -1  -8   8      801.95      788.57     38.30 o 
   0  -8   8      592.11      631.84     37.91 o 
   1  -8   8       39.61       45.66     35.35 o 
   2  -8   8      846.18      869.82     37.38 o 
   3  -8   8      612.78      616.61     38.74 o 
   4  -8   8      113.18      114.78     39.15 o 
   5  -8   8      169.52      171.95     38.04 o 
   6  -8   8      320.28      312.77     39.42 o 
   7  -8   8      116.29      165.05    159.10 o 
   8  -8   8        6.08      -42.49     42.49 o 
   9  -8   8       17.26       -8.46    113.92 o 
  10  -8   8       18.12       -0.26     77.87 o 
  11  -8   8       17.46       -6.80     39.63 o 
 -13  -7   8       23.23       23.41     65.85 o 
 -12  -7   8       17.83       82.90     92.77 o 
 -11  -7   8        1.99       75.04    107.19 o 
 -10  -7   8       44.77      -32.73     45.49 o 
  -9  -7   8      412.70      418.73     43.41 o 
  -8  -7   8      102.60      118.02     55.28 o 
  -7  -7   8       12.76       43.40     40.18 o 
  -6  -7   8      676.88      591.81     62.02 o 
  -5  -7   8      966.61      960.64     40.73 o 
  -4  -7   8      487.99      504.72     38.05 o 
  -3  -7   8      245.03      282.34     37.09 o 
  -2  -7   8     2412.71     2511.61     45.22 o 
  -1  -7   8      415.04      466.05     40.11 o 
   0  -7   8      247.86      272.14     33.03 o 
   1  -7   8      221.91      236.06     38.37 o 
   2  -7   8     1255.55     1265.75     40.11 o 
   3  -7   8      137.08      143.48     47.59 o 
   4  -7   8      122.39      150.49     34.35 o 
   5  -7   8       63.19       58.32     39.71 o 
   6  -7   8       82.87      113.41     29.79 o 
   7  -7   8        4.53       -4.66     87.48 o 
   8  -7   8       19.75       19.55     90.36 o 
   9  -7   8       30.79       62.86     43.63 o 
  10  -7   8        1.34        5.85    103.82 o 
  11  -7   8        0.24      -34.16     42.42 o 
 -13  -6   8        3.04       22.80    111.99 o 
 -12  -6   8       51.36      151.03     56.72 o 
 -11  -6   8       14.70      -43.04     48.25 o 
 -10  -6   8      193.82      173.71     44.80 o 
  -9  -6   8       11.22       -1.45     39.66 o 
  -8  -6   8       52.96       47.47     48.07 o 
  -7  -6   8      129.04      194.47     49.03 o 
  -6  -6   8     1171.63     1162.85     42.26 o 
  -5  -6   8      105.56       90.20     42.30 o 
  -4  -6   8      124.38      191.43     41.34 o 
  -3  -6   8      167.72      154.78     38.98 o 
  -2  -6   8     1333.20     1334.37     40.36 o 
  -1  -6   8      302.02      316.87     33.48 o 
   0  -6   8      426.83      472.98     39.96 o 
   1  -6   8      109.31      177.33     38.05 o 
   2  -6   8      409.08      410.87     38.00 o 
   3  -6   8      225.54      233.68     40.18 o 
   4  -6   8      121.63      155.12     34.88 o 
   5  -6   8       18.36       93.99     41.56 o 
   6  -6   8      128.12      160.28     43.87 o 
   7  -6   8       13.63       54.32     74.98 o 
   8  -6   8       23.98      -36.95     36.95 o 
   9  -6   8        7.73      164.59     48.66 o 
  10  -6   8        7.27       51.28     49.99 o 
  11  -6   8        5.28       21.44     73.54 o 
  12  -6   8        1.14       17.30    104.78 o 
 -13  -5   8       29.93       -9.13     58.28 o 
 -12  -5   8        1.59       10.96     47.24 o 
 -11  -5   8        2.08      -20.78     50.07 o 
 -10  -5   8        4.23      142.16     62.49 o 
  -9  -5   8      261.61      312.86     41.32 o 
  -8  -5   8      142.70      106.29     45.49 o 
  -7  -5   8       53.89       48.98     41.60 o 
  -6  -5   8      289.75      351.59     35.55 o 
  -5  -5   8      805.48      811.42     75.97 o 
  -4  -5   8      490.95      443.72     41.32 o 
  -3  -5   8      362.72      366.97     47.11 o 
  -2  -5   8     1601.44     1547.66     33.14 o 
  -1  -5   8      449.12      420.07     41.71 o 
   0  -5   8      179.59      188.33     41.40 o 
   1  -5   8      104.08       77.49     41.32 o 
   2  -5   8     1008.57      953.56     52.41 o 
   3  -5   8       42.27       52.83     40.36 o 
   4  -5   8       45.95       79.90     42.16 o 
   5  -5   8      122.44      164.13     40.92 o 
   6  -5   8      160.22      201.33     38.04 o 
   7  -5   8        8.04      -32.58     46.80 o 
   8  -5   8        2.16       83.17     45.69 o 
   9  -5   8       19.02      -10.98     51.97 o 
  10  -5   8       26.39       52.35     99.98 o 
  11  -5   8        2.31       38.18    100.94 o 
  12  -5   8        0.49       52.87     79.79 o 
 -13  -4   8       25.42      -28.22    186.98 o 
 -12  -4   8        3.84       99.15    138.91 o 
 -11  -4   8       90.56       90.58     82.19 o 
 -10  -4   8        7.60      -88.72    162.94 o 
  -9  -4   8       29.00       29.27     97.09 o 
  -8  -4   8      190.08      248.24     45.85 o 
  -7  -4   8      326.38      306.56     48.07 o 
  -6  -4   8       25.74       23.24     61.04 o 
  -5  -4   8      924.47      955.23     42.86 o 
  -4  -4   8      467.94      387.32     64.42 o 
  -3  -4   8       33.46       44.49     46.62 o 
  -2  -4   8       57.04       83.22     40.72 o 
  -1  -4   8     3416.44     3251.64     56.33 o 
   0  -4   8      195.48      199.83     34.79 o 
   1  -4   8       16.66       42.80     34.65 o 
   2  -4   8      224.71      231.17     42.76 o 
   3  -4   8      895.20      903.96     43.27 o 
   4  -4   8       34.40       78.01     35.79 o 
   5  -4   8        4.18      -15.05     36.26 o 
   6  -4   8       44.40       28.81     38.30 o 
   7  -4   8      142.72       38.95     93.25 o 
   8  -4   8       45.02       21.25     50.56 o 
   9  -4   8       25.30      -17.50     50.64 o 
  10  -4   8        0.41       42.56     74.50 o 
  11  -4   8       26.04      -10.39     48.21 o 
  12  -4   8        4.25      -26.85     57.68 o 
 -13  -3   8        0.11      -49.22     49.22 o 
 -12  -3   8       22.59       96.40     44.64 o 
 -11  -3   8       58.61       82.91     56.24 o 
 -10  -3   8      323.72      347.03     49.81 o 
  -9  -3   8       14.42       27.38     46.66 o 
  -8  -3   8      206.56      239.33     39.68 o 
  -7  -3   8      624.75      616.15     46.63 o 
  -6  -3   8       61.93       41.91     42.97 o 
  -5  -3   8       42.79       43.57     42.84 o 
  -4  -3   8     1661.18     1664.24     46.12 o 
  -3  -3   8     1990.06     1996.07     51.48 o 
  -2  -3   8     1552.92     1631.61     45.52 o 
  -1  -3   8      706.41      559.17     50.01 o 
   0  -3   8     2376.47     2283.46     42.18 o 
   1  -3   8       74.90       77.92     36.49 o 
   2  -3   8      191.53      165.82     44.43 o 
   3  -3   8      193.94      169.00     31.25 o 
   4  -3   8     1816.78     1654.26    106.30 o 
   5  -3   8       56.66       13.56     36.61 o 
   6  -3   8        2.41       44.11     37.01 o 
   7  -3   8       21.15       29.98     83.63 o 
   8  -3   8      113.79      103.71     49.96 o 
   9  -3   8        7.38       -0.32     45.00 o 
  10  -3   8       33.75       55.05     55.19 o 
  11  -3   8        7.86      -60.46     60.46 o 
  12  -3   8        0.52       -5.79    117.28 o 
 -13  -2   8       53.14       80.82     56.08 o 
 -12  -2   8       64.91       30.49    119.68 o 
 -11  -2   8        6.12       -9.39     56.24 o 
 -10  -2   8       79.09        9.25     40.56 o 
  -9  -2   8      197.83      182.08    108.63 o 
  -8  -2   8       14.59       22.73     39.16 o 
  -7  -2   8     2692.02     2662.22     49.73 o 
  -6  -2   8      717.84      723.41     45.42 o 
  -5  -2   8     1302.39     1355.64     39.43 o 
  -4  -2   8      121.14      105.39     36.71 o 
  -3  -2   8     2270.07     2174.41     48.57 o 
  -2  -2   8     1187.85     1184.43     45.21 o 
  -1  -2   8     2152.69     2169.21     38.77 o 
   0  -2   8      965.60     1015.16     48.84 o 
   1  -2   8    13476.76    13208.67     70.70 o 
   2  -2   8      291.09      295.97     39.02 o 
   3  -2   8        0.28        2.50     50.95 o 
   4  -2   8       57.91       61.20     74.50 o 
   5  -2   8     1245.56     1312.36    108.20 o 
   6  -2   8       25.44       22.95     93.73 o 
   7  -2   8      387.61      470.88     43.03 o 
   8  -2   8        4.34      -77.78     84.60 o 
   9  -2   8      267.29      255.75     54.70 o 
  10  -2   8       53.68       68.75     49.43 o 
  11  -2   8        4.26       15.08    115.36 o 
  12  -2   8        5.67      -21.75    138.43 o 
 -13  -1   8       71.88       79.00     60.19 o 
 -12  -1   8       17.04       81.96     57.95 o 
 -11  -1   8       24.80      112.19     46.21 o 
 -10  -1   8      313.43      312.26     50.57 o 
  -9  -1   8       80.44       92.39     40.38 o 
  -8  -1   8      243.75      188.00     60.57 o 
  -7  -1   8      191.78      149.36     81.24 o 
  -6  -1   8      163.85       98.84     46.95 o 
  -5  -1   8     1742.60     1811.42     59.16 o 
  -4  -1   8       18.66      -42.06     44.62 o 
  -3  -1   8      176.01      100.28     91.81 o 
  -2  -1   8    14725.11    14302.04     84.75 o 
  -1  -1   8     2640.95     2279.53     52.73 o 
   0  -1   8     1292.25     1273.28     43.60 o 
   1  -1   8      454.73      541.57     41.58 o 
   2  -1   8      222.85      219.13     51.44 o 
   3  -1   8     1263.27     1170.28     91.86 o 
   4  -1   8     1790.64     1721.95    101.49 o 
   5  -1   8     1366.28     1216.22    135.13 o 
   6  -1   8      233.03      272.94     41.79 o 
   7  -1   8        3.90      -31.67     62.97 o 
   8  -1   8      190.53      156.34     55.32 o 
   9  -1   8      125.93      142.20     58.73 o 
  10  -1   8       68.64       54.46     62.81 o 
  11  -1   8        0.67       87.90     59.60 o 
  12  -1   8       24.51      -78.03     78.03 o 
 -13   0   8        2.32      -45.11     60.69 o 
 -12   0   8      183.10      199.67     57.51 o 
 -11   0   8        4.61       22.33     43.74 o 
 -10   0   8        3.90       88.17     53.38 o 
  -9   0   8        1.43        6.13     43.25 o 
  -8   0   8     7387.97     7426.03     82.86 o 
  -7   0   8       59.58      -18.93     65.85 o 
  -6   0   8      730.43      591.97     49.81 o 
  -5   0   8       13.30       33.66     44.33 o 
  -4   0   8    17240.34    17357.38    203.92 o 
  -3   0   8        0.10      -31.17     47.89 o 
  -2   0   8     1434.73     1367.60     52.01 o 
  -1   0   8       11.10       14.77     49.57 o 
   0   0   8    16597.66    16875.15     77.71 o 
   1   0   8        5.48       78.29     42.49 o 
   2   0   8       50.33       44.02     54.32 o 
   3   0   8        0.39      -23.88     54.31 o 
   4   0   8     2518.67     2679.20    343.05 o 
   5   0   8       10.40       67.37     40.83 o 
   6   0   8      293.50      337.65     43.75 o 
   7   0   8        8.27      -55.01     55.01 o 
   8   0   8        2.85       16.95     58.85 o 
   9   0   8        0.61       91.96    113.92 o 
  10   0   8        1.31       89.88     66.11 o 
  11   0   8        0.90        3.77    112.95 o 
  12   0   8        0.47      -21.21     85.91 o 
 -13   1   8       72.05       80.89     58.04 o 
 -12   1   8       14.51       61.55    162.46 o 
 -11   1   8       11.77       52.97     55.88 o 
 -10   1   8      325.39      338.14     56.77 o 
  -9   1   8       93.12      135.36     53.83 o 
  -8   1   8      216.81      166.62     70.66 o 
  -7   1   8      180.34      181.18     75.95 o 
  -6   1   8      145.99      233.69     64.89 o 
  -5   1   8     1782.51     1739.17     38.32 o 
  -4   1   8       26.54       36.94     40.13 o 
  -3   1   8      141.39      177.95     49.93 o 
  -2   1   8    14835.86    14307.46    279.46 o 
  -1   1   8     2627.51     2224.03     43.19 o 
   0   1   8     1289.96     1239.47     47.61 o 
   1   1   8      414.24      431.25     44.24 o 
   2   1   8      183.99      237.40     37.32 o 
   3   1   8     1300.53     1254.28     51.87 o 
   4   1   8     1753.48     1766.98    245.79 o 
   5   1   8     1361.24     1322.23    158.69 o 
   6   1   8      234.82      273.19    102.87 o 
   7   1   8        1.91       12.60     57.05 o 
   8   1   8      180.76      119.61     61.29 o 
   9   1   8      137.00       63.50    176.89 o 
  10   1   8       68.73       63.65    151.41 o 
  11   1   8        1.08       -1.23    153.33 o 
  12   1   8       24.86       46.53     91.24 o 
 -13   2   8       55.93      157.40     69.90 o 
 -12   2   8       69.30      124.18     65.00 o 
 -11   2   8        0.54        5.51     76.90 o 
 -10   2   8       70.34       93.62     45.85 o 
  -9   2   8      212.75      309.30     77.39 o 
  -8   2   8       22.37       34.91    105.74 o 
  -7   2   8     2657.85     2628.11     97.18 o 
  -6   2   8      703.33      669.09     59.62 o 
  -5   2   8     1357.48     1300.79     63.48 o 
  -4   2   8      129.93      182.94     41.43 o 
  -3   2   8     2210.92     2036.97     55.11 o 
  -2   2   8     1140.73     1135.61     45.74 o 
  -1   2   8     1985.60     1920.95     91.90 o 
   0   2   8      889.35      865.78     57.39 o 
   1   2   8    13724.14    13389.28    135.50 o 
   2   2   8      277.39      255.09     54.57 o 
   3   2   8       17.45       69.86     42.71 o 
   4   2   8       60.65       34.20     42.50 o 
   5   2   8     1312.35     1112.95     39.44 o 
   6   2   8       27.34      -51.59     54.31 o 
   7   2   8      380.23      279.38     56.41 o 
   8   2   8        1.83      -45.16     45.16 o 
   9   2   8      268.60      302.80     70.35 o 
  10   2   8       47.87      -47.96     63.93 o 
  11   2   8        0.38      132.60     69.58 o 
  12   2   8        5.49      148.24     90.36 o 
 -13   3   8        0.34      -71.43    105.26 o 
 -12   3   8       22.96        3.74    132.66 o 
 -11   3   8       67.56      138.12     53.20 o 
 -10   3   8      303.04      310.27     78.83 o 
  -9   3   8       16.24       58.99     60.08 o 
  -8   3   8      220.53      230.11     75.95 o 
  -7   3   8      658.70      667.32     44.08 o 
  -6   3   8       22.89       18.75     46.14 o 
  -5   3   8       59.94       57.59     52.90 o 
  -4   3   8     1713.29     1652.34     88.51 o 
  -3   3   8     1969.14     2044.21     72.16 o 
  -2   3   8     1645.79     1640.85     48.06 o 
  -1   3   8      664.98      591.55     62.51 o 
   0   3   8     2399.00     2233.86    128.97 o 
   1   3   8      123.56       93.54     45.99 o 
   2   3   8      159.96      228.82     76.43 o 
   3   3   8      166.92      166.32     74.03 o 
   4   3   8     1796.44     1717.21    103.89 o 
   5   3   8       53.86        7.32     90.36 o 
   6   3   8        2.99      -10.95     67.77 o 
   7   3   8       21.25       88.87     58.04 o 
   8   3   8      101.24      206.37     88.92 o 
   9   3   8        8.09       81.79     52.52 o 
  10   3   8       31.90      -42.16     80.58 o 
  11   3   8        6.10      -44.41     83.95 o 
  12   3   8        0.75      -56.80    478.73 o 
 -13   4   8       23.21      148.73     75.48 o 
 -12   4   8        2.80      -82.67     82.67 o 
 -11   4   8       89.05       64.59    182.17 o 
 -10   4   8       11.88      -23.19    106.23 o 
  -9   4   8       22.83      -52.55     52.55 o 
  -8   4   8      189.03      387.73    155.26 o 
  -7   4   8      347.96      315.06     54.86 o 
  -6   4   8       28.95      -50.95     50.95 o 
  -5   4   8      969.39      956.75     54.71 o 
  -4   4   8      492.78      423.85     44.81 o 
  -3   4   8       46.68        3.12     49.03 o 
  -2   4   8       23.83       23.96     46.62 o 
  -1   4   8     3439.91     3369.88    112.66 o 
   0   4   8      173.17      113.35     48.16 o 
   1   4   8       11.28       20.94     58.12 o 
   2   4   8      202.72      191.19     56.80 o 
   3   4   8      905.43      999.17     77.89 o 
   4   4   8       14.14      -11.66     46.62 o 
   5   4   8        2.82       37.93     53.50 o 
   6   4   8       31.20       77.98    146.12 o 
   7   4   8      143.04      239.28     51.70 o 
   8   4   8       42.04      -54.95     54.95 o 
   9   4   8       26.46      -72.28     72.28 o 
  10   4   8        2.67      -68.13     68.13 o 
  11   4   8       25.63      101.93     78.40 o 
  12   4   8        4.04      -88.50    184.09 o 
 -13   5   8       26.95      108.56     63.02 o 
 -12   5   8        1.50      -68.53     68.53 o 
 -11   5   8        2.89      127.29    111.51 o 
 -10   5   8        6.79       14.66     72.10 o 
  -9   5   8      265.95      297.73     55.20 o 
  -8   5   8      142.35       78.54     84.12 o 
  -7   5   8       71.29       43.93     42.84 o 
  -6   5   8      318.59      356.85     57.08 o 
  -5   5   8      796.56      783.79     57.75 o 
  -4   5   8      447.17      446.84     57.06 o 
  -3   5   8      377.55      337.77     57.74 o 
  -2   5   8     1640.27     1503.69    109.19 o 
  -1   5   8      477.33      490.84     84.13 o 
   0   5   8      180.40      186.18     68.26 o 
   1   5   8      126.20       46.96     63.86 o 
   2   5   8      996.23      946.40     95.21 o 
   3   5   8       31.56      -81.71     81.71 o 
   4   5   8       43.90       24.67     74.50 o 
   5   5   8      155.72      195.80     56.13 o 
   6   5   8      147.78      176.42     47.49 o 
   7   5   8        4.43      -27.09     50.61 o 
   8   5   8        0.79       -3.97     76.42 o 
   9   5   8       24.65      100.62    133.14 o 
  10   5   8       22.17      -88.92     88.92 o 
  11   5   8        1.74     -154.55    230.71 o 
  12   5   8        0.20        2.14    133.62 o 
 -13   6   8        3.53       11.16     66.38 o 
 -12   6   8       49.26      109.62     96.61 o 
 -11   6   8       18.59      -67.59     67.59 o 
 -10   6   8      182.31      106.80     54.45 o 
  -9   6   8       18.58       -4.84     91.81 o 
  -8   6   8       59.34      186.78     54.01 o 
  -7   6   8      166.15       86.78     81.23 o 
  -6   6   8     1120.97     1116.83     61.87 o 
  -5   6   8      141.80      149.62     49.64 o 
  -4   6   8      127.63      130.39     75.95 o 
  -3   6   8      247.41      320.23     59.48 o 
  -2   6   8     1259.19     1352.42    178.90 o 
  -1   6   8      379.30      459.05    137.01 o 
   0   6   8      442.95      456.84     65.58 o 
   1   6   8      163.46       73.37     55.86 o 
   2   6   8      392.38      391.87     55.67 o 
   3   6   8      248.14      177.10     65.77 o 
   4   6   8      135.49      182.56     62.95 o 
   5   6   8       23.97       55.36     66.33 o 
   6   6   8      113.44      109.60     66.81 o 
   7   6   8       13.46      -39.81     56.55 o 
   8   6   8       23.90        8.12    152.37 o 
   9   6   8        8.00      -19.74     67.90 o 
  10   6   8        8.06       69.95     83.21 o 
  11   6   8        5.68     -160.06    160.06 o 
  12   6   8        2.14     -160.54    160.54 o 
 -13   7   8       24.71       25.91     72.93 o 
 -12   7   8       18.86     -102.68    108.63 o 
 -11   7   8        3.45      -40.29     66.21 o 
 -10   7   8       35.24      -25.10     70.65 o 
  -9   7   8      410.97      526.92    163.44 o 
  -8   7   8       94.62      119.68     53.72 o 
  -7   7   8        8.86      -35.82     54.77 o 
  -6   7   8      633.94      584.83     46.78 o 
  -5   7   8      956.08     1084.97    112.51 o 
  -4   7   8      468.69      521.33     54.26 o 
  -3   7   8      236.82      213.99     92.29 o 
  -2   7   8     2350.64     2482.46    255.95 o 
  -1   7   8      392.44      502.58     78.84 o 
   0   7   8      248.98      351.25     73.65 o 
   1   7   8      225.84      204.59     75.78 o 
   2   7   8     1219.67     1339.64     78.20 o 
   3   7   8      132.47       55.93     70.69 o 
   4   7   8      129.50      161.55     68.57 o 
   5   7   8       91.44       95.63     64.74 o 
   6   7   8       79.45       91.17     59.82 o 
   7   7   8        8.04      -22.57     55.90 o 
   8   7   8       19.60      -25.05     83.63 o 
   9   7   8       36.38       46.81     67.51 o 
  10   7   8        1.63      -53.26     72.52 o 
  11   7   8        0.22      -78.03     86.11 o 
 -12   8   8       54.71       -4.18     88.27 o 
 -11   8   8       48.08       14.43    172.56 o 
 -10   8   8        7.77       78.48     77.10 o 
  -9   8   8       13.81        9.75     77.74 o 
  -8   8   8       54.59       40.87     68.53 o 
  -7   8   8       92.83      192.60     73.06 o 
  -6   8   8       21.58       18.46     67.81 o 
  -5   8   8      703.63      673.85     72.60 o 
  -4   8   8     1137.43     1204.03     75.33 o 
  -3   8   8      194.45      270.10     75.13 o 
  -2   8   8      268.13      358.89     75.01 o 
  -1   8   8      831.93      925.85     79.13 o 
   0   8   8      575.69      688.28     80.01 o 
   1   8   8       41.11       21.47     97.57 o 
   2   8   8      802.83     1014.47    125.01 o 
   3   8   8      588.13      595.30     74.62 o 
   4   8   8      109.28      105.54     70.98 o 
   5   8   8      166.35      149.04     66.53 o 
   6   8   8      306.48      281.67     53.96 o 
   7   8   8      111.75      126.45     60.27 o 
   8   8   8        9.06       43.62     57.13 o 
   9   8   8       17.37        0.11     59.23 o 
  10   8   8       20.60     -122.57    122.57 o 
  11   8   8       14.76      -80.56     80.56 o 
 -12   9   8        0.63      -32.47     83.20 o 
 -11   9   8       13.76       10.80     88.17 o 
 -10   9   8       35.86       94.97    173.04 o 
  -9   9   8        1.68      -58.29     82.40 o 
  -8   9   8       83.03      251.93     83.02 o 
  -7   9   8      534.60      579.56    155.28 o 
  -6   9   8      977.36     1098.95     79.41 o 
  -5   9   8      457.46      405.61     83.09 o 
  -4   9   8      679.67      843.47     87.98 o 
  -3   9   8       45.74      101.01     83.89 o 
  -2   9   8      132.86      217.42     87.05 o 
  -1   9   8      309.92      368.82     87.31 o 
   0   9   8     1440.28     1506.23     89.69 o 
   1   9   8      118.69      142.27    111.04 o 
   2   9   8      805.58      866.38    130.77 o 
   3   9   8      916.66      832.77     86.54 o 
   4   9   8      732.45      804.85     77.19 o 
   5   9   8       59.91       18.94     75.23 o 
   6   9   8        4.06      154.75     71.62 o 
   7   9   8       15.22      -48.51     59.69 o 
   8   9   8      151.41      132.60    130.26 o 
   9   9   8       34.62       84.32     95.17 o 
  10   9   8        4.97       27.88     57.61 o 
  11   9   8       27.71        3.03     55.75 o 
 -12  10   8       15.12       42.65    111.86 o 
 -11  10   8      143.81      160.40    101.28 o 
 -10  10   8        0.29      -79.90    101.90 o 
  -9  10   8      166.21      237.25     94.42 o 
  -8  10   8        1.75       99.70     75.28 o 
  -7  10   8      413.45      522.82     95.21 o 
  -6  10   8       13.05       77.01     94.44 o 
  -5  10   8      721.36      755.90    101.53 o 
  -4  10   8       41.48       51.37    101.56 o 
  -3  10   8     3414.03     4085.34    690.50 o 
  -2  10   8       21.24        0.27    115.95 o 
  -1  10   8     1118.72     1112.50    101.46 o 
   0  10   8      191.11      163.93     95.39 o 
   1  10   8     2187.59     2632.04    159.69 o 
   2  10   8        3.89      -45.03     71.54 o 
   3  10   8        0.39        7.05     73.92 o 
   4  10   8        8.55      103.00    162.46 o 
   5  10   8      442.33      477.96    176.42 o 
   6  10   8       22.22       -4.27     75.00 o 
   7  10   8       10.23      113.96     69.66 o 
   8  10   8        4.24        9.92     59.08 o 
   9  10   8        7.21      -53.72     53.72 o 
  10  10   8       17.05       35.63    104.30 o 
 -11  11   8        5.12     -118.86    118.86 o 
 -10  11   8       66.41      -16.64    114.15 o 
  -9  11   8        4.45      117.38    106.76 o 
  -8  11   8       36.91      -90.14    134.10 o 
  -7  11   8       93.61     -129.99    138.91 o 
  -6  11   8      114.24       76.82    106.74 o 
  -5  11   8       56.91      142.04    108.91 o 
  -4  11   8       12.58       38.06    107.05 o 
  -3  11   8       66.47       34.93    108.76 o 
  -2  11   8      216.93      174.84    105.73 o 
  -1  11   8      247.08      182.00    100.61 o 
   0  11   8      311.08      405.08    110.19 o 
   1  11   8       17.86       93.25    133.62 o 
   2  11   8      100.92        1.54     61.02 o 
   3  11   8       45.27       49.13     65.95 o 
   4  11   8       58.23       12.74     70.37 o 
   5  11   8      186.85       77.93     72.55 o 
   6  11   8        2.00      155.79    113.43 o 
   7  11   8       23.91      -28.73     66.89 o 
   8  11   8       39.76        8.70     58.90 o 
   9  11   8       41.50       52.06     51.44 o 
  10  11   8       18.96      -24.67     45.59 o 
 -11  12   8       17.63       42.19    107.02 o 
 -10  12   8        0.49      -13.14    216.29 o 
  -9  12   8        1.20     -120.64    120.64 o 
  -8  12   8      182.79       83.66     98.96 o 
  -7  12   8       17.28       17.26    113.99 o 
  -6  12   8       38.94       -7.68    113.15 o 
  -5  12   8        9.32      -53.98    104.83 o 
  -4  12   8      548.23      356.92    103.33 o 
  -3  12   8      100.27       60.74     99.22 o 
  -2  12   8      271.42      106.40     88.77 o 
  -1  12   8       15.27      -49.16    102.32 o 
   0  12   8      479.34      396.12    124.99 o 
   1  12   8       26.19       28.98     45.64 o 
   2  12   8      440.99      239.70     52.40 o 
   3  12   8        6.76       -0.60     49.86 o 
   4  12   8       48.47       74.79     64.41 o 
   5  12   8      103.55       84.04     70.18 o 
   6  12   8      136.27      109.41     72.58 o 
   7  12   8       40.41      -41.65     64.18 o 
   8  12   8        7.52      -57.20     57.20 o 
   9  12   8       12.55       28.28     55.76 o 
  10  12   8        2.18      -11.62     44.70 o 
 -10  13   8        1.67       52.12    156.69 o 
  -9  13   8       48.27      111.70     65.50 o 
  -8  13   8       27.42      -18.33     89.40 o 
  -7  13   8       20.35      -49.48     71.73 o 
  -6  13   8      182.10       80.05     71.71 o 
  -5  13   8      292.03      171.95    158.15 o 
  -4  13   8        0.57       38.66     65.07 o 
  -3  13   8       35.97       24.49     48.40 o 
  -2  13   8      277.11       56.72     47.94 o 
  -1  13   8      234.76      103.73     55.05 o 
   0  13   8       44.06       47.10     95.17 o 
   1  13   8       55.13        6.94     33.86 o 
   2  13   8      247.24       73.97     28.87 o 
   3  13   8       81.77       36.18     30.05 o 
   4  13   8      114.82       39.75     31.01 o 
   5  13   8       19.58       36.00     32.75 o 
   6  13   8        2.68      -33.96     43.26 o 
   7  13   8        3.81        6.08     34.49 o 
   8  13   8        4.41      -28.39     41.34 o 
   9  13   8       17.07      -17.86     48.55 o 
 -10  14   8        3.91       28.48     38.45 o 
  -9  14   8       28.83      -12.87     44.70 o 
  -8  14   8        6.23       -3.41     31.01 o 
  -7  14   8      105.56       17.01     28.53 o 
  -6  14   8       47.37       18.31     34.13 o 
  -5  14   8       76.83       42.54     26.78 o 
  -4  14   8       30.10       -0.08     26.78 o 
  -3  14   8      151.87       21.39     26.29 o 
  -2  14   8       74.58       16.22     27.91 o 
  -1  14   8       15.47       -0.96     39.41 o 
   0  14   8       51.84        7.08     25.72 o 
   1  14   8      210.45       38.19     26.11 o 
   2  14   8       20.84        3.24     25.48 o 
   3  14   8       12.23        1.82     26.48 o 
   4  14   8       11.61       -9.44     26.01 o 
   5  14   8       38.97        5.81     24.25 o 
   6  14   8       14.46       22.00     28.53 o 
   7  14   8       13.84       -4.56     29.28 o 
   8  14   8        0.77       16.82     29.91 o 
  -9  15   8        1.92      -12.98     29.91 o 
  -8  15   8       18.91        3.77     26.84 o 
  -7  15   8       25.82       -5.08     25.43 o 
  -6  15   8        5.28        4.54     25.43 o 
  -5  15   8       14.58        8.85     26.48 o 
  -4  15   8       95.28       12.51     27.52 o 
  -3  15   8      136.63       -0.95     27.52 o 
  -2  15   8       18.73       -6.73     40.38 o 
  -1  15   8       76.13       -9.70     29.89 o 
   0  15   8       72.87       11.10     30.92 o 
   1  15   8       52.25       -2.54     28.74 o 
   2  15   8        6.11        1.46     29.52 o 
   3  15   8       14.64        1.42     28.15 o 
   4  15   8       53.14       10.12     28.06 o 
   5  15   8        7.64        4.58     27.77 o 
   6  15   8        2.48       32.68     28.55 o 
   7  15   8        3.06       -0.29     31.18 o 
   8  15   8       12.78       38.98     33.12 o 
  -8  16   8        5.33      -22.87     30.88 o 
  -7  16   8       15.66       31.22     31.18 o 
  -6  16   8        4.37       13.17     31.18 o 
  -5  16   8       65.34       -0.26     30.57 o 
  -4  16   8       40.95        5.84     30.66 o 
  -3  16   8        8.64        2.88     49.03 o 
  -2  16   8        0.47       -6.73     59.60 o 
   2  16   8        5.00        3.33     37.50 o 
   3  16   8       40.69       17.13     33.97 o 
   4  16   8       11.66        1.74     32.54 o 
   5  16   8        0.42       10.43     30.66 o 
   6  16   8        3.70      -11.69     31.25 o 
   7  16   8        3.99        9.13     33.99 o 
  -7  17   8        8.21       -6.46     35.33 o 
  -6  17   8       13.28       -5.13     37.31 o 
  -5  17   8        0.38       -5.77     50.95 o 
  -4  17   8       18.40       -8.65     57.68 o 
   4  17   8        4.40      -10.09     40.78 o 
   5  17   8        8.83       -0.58     35.68 o 
   6  17   8        1.00       15.97     35.27 o 
  -6  18   8       12.48       11.54     54.79 o 
  -6 -18   9        7.27      -23.07     67.29 o 
  -5 -18   9       20.12       15.38     74.98 o 
   4 -18   9        0.45       14.03     50.08 o 
   5 -18   9        3.72       20.19     65.37 o 
  -7 -17   9        8.94       20.40     42.13 o 
  -6 -17   9        2.41       45.72     43.52 o 
  -5 -17   9       12.60       31.91     48.73 o 
  -4 -17   9       12.14       11.15     51.19 o 
  -3 -17   9       18.52       50.95     69.21 o 
   2 -17   9       29.16       58.16     48.94 o 
   3 -17   9        8.33       34.61     44.18 o 
   4 -17   9        4.84        8.65     44.18 o 
   5 -17   9        0.13      -19.91     43.65 o 
   6 -17   9        4.26       17.48     43.16 o 
  -8 -16   9       39.35       16.31     41.02 o 
  -7 -16   9        2.98       -9.04     37.36 o 
  -6 -16   9       26.62       40.86     39.43 o 
  -5 -16   9        4.05       26.86     40.24 o 
  -4 -16   9      182.36      228.32     42.48 o 
  -3 -16   9        1.81        3.36     42.24 o 
  -2 -16   9        9.46        7.99     38.20 o 
  -1 -16   9        0.65       -7.31     48.43 o 
   0 -16   9      239.69      316.72     48.57 o 
   1 -16   9        7.51        5.31     42.48 o 
   2 -16   9        6.66       22.59     41.46 o 
   3 -16   9        0.45       16.39     41.82 o 
   4 -16   9       78.85       95.05     38.40 o 
   5 -16   9        1.31        6.25     39.43 o 
   6 -16   9        7.61        9.96     40.04 o 
   7 -16   9        0.80      -39.55     39.55 o 
  -9 -15   9        4.82       -6.61     43.74 o 
  -8 -15   9       36.06       21.34     34.65 o 
  -7 -15   9       55.97       41.00     37.31 o 
  -6 -15   9       41.29       84.90     34.77 o 
  -5 -15   9       24.87        0.96     36.71 o 
  -4 -15   9      106.77      110.07     36.71 o 
  -3 -15   9       74.17      122.48     36.36 o 
  -2 -15   9       91.68      111.51     39.43 o 
  -1 -15   9       77.82      103.18     38.37 o 
   0 -15   9       17.15       33.02     37.61 o 
   1 -15   9       40.65       39.52     34.32 o 
   2 -15   9       44.99       43.26     36.71 o 
   3 -15   9       62.56      105.46     36.01 o 
   4 -15   9        1.60        1.68     35.64 o 
   5 -15   9        0.46       31.78     43.26 o 
   6 -15   9        1.54      -10.56     33.64 o 
   7 -15   9       11.00      -23.55     34.67 o 
 -10 -14   9        2.31        9.35     35.95 o 
  -9 -14   9        9.30      -14.28     37.37 o 
  -8 -14   9       14.60       25.10     34.96 o 
  -7 -14   9        7.73       -4.86     34.28 o 
  -6 -14   9       19.14       27.82     32.98 o 
  -5 -14   9       40.46       63.00     34.32 o 
  -4 -14   9       11.31       27.12     35.68 o 
  -3 -14   9       17.97       48.50     35.00 o 
  -2 -14   9       23.92       50.70     32.10 o 
  -1 -14   9       69.38      129.08     34.32 o 
   0 -14   9        0.10       28.36     33.99 o 
   1 -14   9       72.15       79.43     35.00 o 
   2 -14   9       23.59       47.02     30.57 o 
   3 -14   9        2.94       14.27     33.91 o 
   4 -14   9        4.70      -28.38     31.86 o 
   5 -14   9       40.22       37.32     32.28 o 
   6 -14   9        6.24      -26.33     36.05 o 
   7 -14   9        5.13       11.70     31.60 o 
   8 -14   9        0.81      -20.76     41.34 o 
 -10 -13   9        1.55      -34.59     34.59 o 
  -9 -13   9       11.94       -9.69     45.18 o 
  -8 -13   9        3.96       32.46     31.93 o 
  -7 -13   9      102.58      109.43     32.61 o 
  -6 -13   9      124.04      140.09     32.03 o 
  -5 -13   9       28.75       28.32     31.47 o 
  -4 -13   9       53.54       32.35     31.18 o 
  -3 -13   9       29.19       24.61     29.21 o 
  -2 -13   9       52.22       53.00     30.92 o 
  -1 -13   9       22.81       33.79     30.48 o 
   0 -13   9       63.60      118.26     34.32 o 
   1 -13   9      139.79      174.95     54.32 o 
   2 -13   9       22.93        1.54     34.32 o 
   3 -13   9       24.08       34.53     30.50 o 
   4 -13   9       16.18       -6.01     28.88 o 
   5 -13   9        2.69        6.35     33.65 o 
   6 -13   9       11.42      -12.37     36.53 o 
   7 -13   9       10.98        7.55     83.63 o 
   8 -13   9       10.06       33.59     32.54 o 
   9 -13   9        1.60      -15.89     36.01 o 
 -11 -12   9       30.41       21.14     42.23 o 
 -10 -12   9       24.00       74.26     41.34 o 
  -9 -12   9        1.38      -18.48     78.35 o 
  -8 -12   9       21.50       10.24     35.71 o 
  -7 -12   9      130.43      128.73     50.95 o 
  -6 -12   9       34.37       42.22     33.66 o 
  -5 -12   9      132.95      105.19     52.87 o 
  -4 -12   9       16.25       37.62     33.72 o 
  -3 -12   9      252.31      273.15     36.01 o 
  -2 -12   9      265.86      256.08     33.72 o 
  -1 -12   9      219.27      210.42     30.23 o 
   0 -12   9       28.64        2.40     31.27 o 
   1 -12   9      209.09      207.50     27.53 o 
   2 -12   9      113.64       85.40     29.42 o 
   3 -12   9       40.10       44.80     36.05 o 
   4 -12   9       26.73      -12.72     30.76 o 
   5 -12   9       22.34       70.79     33.65 o 
   6 -12   9        1.90       38.39     29.52 o 
   7 -12   9       18.45       -4.55     30.92 o 
   8 -12   9       15.85      -22.50     31.93 o 
   9 -12   9        0.42      -19.48     35.09 o 
 -11 -11   9        1.73       21.75     45.66 o 
 -10 -11   9       47.14       47.00     56.72 o 
  -9 -11   9        5.00       22.22     51.91 o 
  -8 -11   9       33.95       49.58     37.78 o 
  -7 -11   9       65.49       89.90     36.93 o 
  -6 -11   9       33.99       12.13     37.69 o 
  -5 -11   9       81.84      126.13     35.45 o 
  -4 -11   9      118.52      145.13     39.90 o 
  -3 -11   9      687.35      727.99     65.38 o 
  -2 -11   9       76.88       87.06     34.77 o 
  -1 -11   9      196.13      191.54     33.60 o 
   0 -11   9       66.47       82.93     30.57 o 
   1 -11   9      165.15      164.06     31.47 o 
   2 -11   9       38.13       26.65     28.60 o 
   3 -11   9       90.66       93.24     31.25 o 
   4 -11   9       54.95       81.46     47.10 o 
   5 -11   9       75.34       92.11     31.87 o 
   6 -11   9        7.66       -8.65     47.58 o 
   7 -11   9       24.85       35.63     31.87 o 
   8 -11   9        4.24        6.10     27.91 o 
   9 -11   9        5.01       22.78     32.92 o 
  10 -11   9        0.77       14.78     36.41 o 
 -12 -10   9       32.05       29.63     75.94 o 
 -11 -10   9       25.03       13.15     69.70 o 
 -10 -10   9       23.99        0.21     41.32 o 
  -9 -10   9        6.61       19.47     69.70 o 
  -8 -10   9      142.03      113.91     37.09 o 
  -7 -10   9        5.94        1.84     37.09 o 
  -6 -10   9      310.89      328.83     60.09 o 
  -5 -10   9       73.50       99.22     36.01 o 
  -4 -10   9       93.25      133.62     35.72 o 
  -3 -10   9        2.44        8.83     36.92 o 
  -2 -10   9      357.17      378.31     62.01 o 
  -1 -10   9      352.32      307.96     34.08 o 
   0 -10   9        9.86       10.09     33.95 o 
   1 -10   9        5.26       -3.15     34.41 o 
   2 -10   9       87.58       94.75     41.82 o 
   3 -10   9       92.85       31.96     31.87 o 
   4 -10   9        4.64        9.44     83.63 o 
   5 -10   9        1.77       19.95     35.72 o 
   6 -10   9      121.88       69.22     58.64 o 
   7 -10   9       81.40        8.28     41.34 o 
   8 -10   9        7.74        8.26     39.05 o 
   9 -10   9        2.06      -42.78     42.78 o 
  10 -10   9        0.35       38.06     40.90 o 
 -12  -9   9        1.02       60.14     46.77 o 
 -11  -9   9      127.49      162.88     43.63 o 
 -10  -9   9        2.15      -42.23     42.23 o 
  -9  -9   9      137.58       80.87     75.95 o 
  -8  -9   9      235.81      219.44     38.87 o 
  -7  -9   9      101.29      140.64     38.29 o 
  -6  -9   9       71.44       82.91     43.74 o 
  -5  -9   9      550.75      566.65     36.94 o 
  -4  -9   9      694.91      784.83     75.00 o 
  -3  -9   9      502.52      476.95     37.51 o 
  -2  -9   9      235.53      244.97     35.95 o 
  -1  -9   9     1041.90     1087.87    130.78 o 
   0  -9   9      741.05      831.70     36.55 o 
   1  -9   9       25.90       29.92     33.91 o 
   2  -9   9      752.97      766.35     50.96 o 
   3  -9   9      291.37      320.46     49.99 o 
   4  -9   9       43.72       47.85     35.85 o 
   5  -9   9       96.33       87.55     39.05 o 
   6  -9   9        3.53      -32.31     32.31 o 
   7  -9   9       51.99       17.95     41.05 o 
   8  -9   9       16.41      -41.05     41.05 o 
   9  -9   9       12.40      -52.87     52.87 o 
  10  -9   9        7.38       68.12     37.61 o 
 -12  -8   9        5.14       15.48     49.51 o 
 -11  -8   9       39.31       -4.74     62.49 o 
 -10  -8   9       25.66       75.52     42.04 o 
  -9  -8   9        2.06      -42.93     42.93 o 
  -8  -8   9      228.45      266.31     41.47 o 
  -7  -8   9      190.22      260.54     39.15 o 
  -6  -8   9      297.90      282.11     36.41 o 
  -5  -8   9      120.35      161.18     36.93 o 
  -4  -8   9     1014.82     1096.67     39.57 o 
  -3  -8   9      305.52      379.88     83.64 o 
  -2  -8   9       86.76       58.30     37.78 o 
  -1  -8   9      604.11      693.12     83.65 o 
   0  -8   9     1204.06     1345.92     38.99 o 
   1  -8   9      143.35      174.29     35.68 o 
   2  -8   9       30.07       -2.20     36.05 o 
   3  -8   9       68.67       81.32     36.63 o 
   4  -8   9      353.17      409.35     38.05 o 
   5  -8   9      118.30       97.29     59.60 o 
   6  -8   9      112.51      144.73     39.04 o 
   7  -8   9      149.72      118.86     41.32 o 
   8  -8   9        1.52       -8.53     41.32 o 
   9  -8   9        8.63      -14.75     59.60 o 
  10  -8   9       32.97       20.98     45.99 o 
  11  -8   9        2.63       -4.35     95.17 o 
 -12  -7   9       24.40      -24.44     43.44 o 
 -11  -7   9       70.47       23.40     45.93 o 
 -10  -7   9      192.90      397.51    122.57 o 
  -9  -7   9       17.14       12.38     32.29 o 
  -8  -7   9       48.15       56.54     45.66 o 
  -7  -7   9      696.59      649.05     41.74 o 
  -6  -7   9      910.73     1009.07     42.01 o 
  -5  -7   9        5.15        1.61     37.09 o 
  -4  -7   9        8.14       10.83     37.61 o 
  -3  -7   9     2621.55     2627.07     65.43 o 
  -2  -7   9     1425.84     1473.75     45.21 o 
  -1  -7   9      503.27      542.30     83.17 o 
   0  -7   9      269.52      273.66     39.15 o 
   1  -7   9     1124.16     1252.00     40.35 o 
   2  -7   9      478.73      534.23     37.91 o 
   3  -7   9      409.07      450.16     39.93 o 
   4  -7   9       92.68      171.10     51.91 o 
   5  -7   9       92.02       26.75     74.02 o 
   6  -7   9       66.16       73.73     41.31 o 
   7  -7   9      183.69      239.35     39.90 o 
   8  -7   9       44.44       79.04     44.24 o 
   9  -7   9        3.20      -29.68     40.34 o 
  10  -7   9        1.14       14.44     47.64 o 
  11  -7   9        3.46       25.99     48.77 o 
 -13  -6   9       40.66      -53.83     53.83 o 
 -12  -6   9        1.18       20.88     39.43 o 
 -11  -6   9        4.41      -36.49     36.49 o 
 -10  -6   9        6.50       57.65     46.89 o 
  -9  -6   9      372.49      429.15     45.85 o 
  -8  -6   9        0.92       76.31     43.87 o 
  -7  -6   9       23.66       62.87     38.45 o 
  -6  -6   9       37.78       38.35     39.66 o 
  -5  -6   9     1561.68     1667.77     73.10 o 
  -4  -6   9        4.48       20.30     39.95 o 
  -3  -6   9      939.92      974.98     39.28 o 
  -2  -6   9      102.36      189.52     77.39 o 
  -1  -6   9     1998.69     2101.85     67.35 o 
   0  -6   9       16.87        3.48     39.55 o 
   1  -6   9     2607.37     2821.98     43.79 o 
   2  -6   9       10.52       17.44     37.50 o 
   3  -6   9       86.25      141.80     39.93 o 
   4  -6   9        6.88        6.62     35.98 o 
   5  -6   9     1052.10     1127.49     86.07 o 
   6  -6   9        0.54        8.43     43.42 o 
   7  -6   9        4.29       41.67     47.10 o 
   8  -6   9        5.90       87.96     47.81 o 
   9  -6   9       71.29      134.90     52.87 o 
  10  -6   9        4.51      105.22     44.12 o 
  11  -6   9        2.52      -48.17     48.17 o 
 -13  -5   9        2.61        8.64     75.46 o 
 -12  -5   9       10.97       31.93     45.17 o 
 -11  -5   9       63.65      106.95     46.62 o 
 -10  -5   9      110.49      313.35     82.19 o 
  -9  -5   9        3.92       -2.93     47.35 o 
  -8  -5   9       88.53       86.19     45.25 o 
  -7  -5   9      678.82      635.82     38.74 o 
  -6  -5   9      422.63      426.00     41.05 o 
  -5  -5   9       47.01       57.75     33.03 o 
  -4  -5   9       91.51      123.41     39.66 o 
  -3  -5   9     2538.87     2488.44    127.98 o 
  -2  -5   9     2202.92     2276.95     51.00 o 
  -1  -5   9      250.21      216.29     33.92 o 
   0  -5   9       20.59       45.28     44.22 o 
   1  -5   9      739.29      682.30     34.87 o 
   2  -5   9      808.32      823.66     41.10 o 
   3  -5   9      177.39      248.03     53.84 o 
   4  -5   9      155.98      180.33     43.74 o 
   5  -5   9        8.48       27.10     36.54 o 
   6  -5   9       65.02       31.47     77.39 o 
   7  -5   9       18.58        7.06     38.34 o 
   8  -5   9       20.34      -60.56     60.56 o 
   9  -5   9       13.69       27.01     49.43 o 
  10  -5   9        1.02      -47.89     47.89 o 
  11  -5   9        0.53        3.07     55.76 o 
 -13  -4   9        6.25       -9.51     60.05 o 
 -12  -4   9        4.38      -32.36     56.77 o 
 -11  -4   9       10.22      -71.62     71.62 o 
 -10  -4   9      115.67       66.61     48.07 o 
  -9  -4   9        2.71      -15.56     40.41 o 
  -8  -4   9      443.27      443.73     46.67 o 
  -7  -4   9      128.62      136.20     76.91 o 
  -6  -4   9      706.65      672.89     35.52 o 
  -5  -4   9       24.82       -9.46     48.55 o 
  -4  -4   9     1796.30     1758.79     38.33 o 
  -3  -4   9      227.88      196.11     40.52 o 
  -2  -4   9       18.81       16.06     33.26 o 
  -1  -4   9      615.36      684.61     41.83 o 
   0  -4   9     1742.82     1693.27     46.42 o 
   1  -4   9       88.92       91.12     35.57 o 
   2  -4   9      142.28      109.73     66.81 o 
   3  -4   9       32.03       30.39     41.77 o 
   4  -4   9      208.13      244.92     56.72 o 
   5  -4   9       32.60       74.26     37.18 o 
   6  -4   9      411.12      426.11     40.18 o 
   7  -4   9       17.18        6.66     49.11 o 
   8  -4   9        0.38       13.72     59.12 o 
   9  -4   9        2.22       18.52     59.12 o 
  10  -4   9       61.62        3.99     46.14 o 
  11  -4   9        7.25       91.42    111.51 o 
  12  -4   9        0.71       94.21    107.67 o 
 -13  -3   9       16.40       46.60    124.01 o 
 -12  -3   9       31.07      -34.45     49.25 o 
 -11  -3   9      148.51       85.07     75.95 o 
 -10  -3   9       80.20       59.37     41.30 o 
  -9  -3   9      146.86       81.85     86.52 o 
  -8  -3   9      355.78      294.61     39.68 o 
  -7  -3   9      881.62      852.63     47.60 o 
  -6  -3   9      322.43      294.10     36.71 o 
  -5  -3   9      652.97      554.65     59.62 o 
  -4  -3   9     2128.49     2114.63     85.15 o 
  -3  -3   9     2011.76     2062.47     47.19 o 
  -2  -3   9     3410.30     3368.46     85.69 o 
  -1  -3   9      773.47      755.84     54.33 o 
   0  -3   9     1476.36     1631.94     48.46 o 
   1  -3   9     1534.08     1659.71     40.39 o 
   2  -3   9     1286.83     1359.34     46.79 o 
   3  -3   9     1152.60     1104.15     38.61 o 
   4  -3   9       47.40       68.17     35.20 o 
   5  -3   9       54.53      131.72     65.37 o 
   6  -3   9      209.84      273.84     53.84 o 
   7  -3   9       53.68       12.08     49.61 o 
   8  -3   9       34.70       19.94     51.92 o 
   9  -3   9        0.23      -21.14     64.41 o 
  10  -3   9        0.89       19.26     59.92 o 
  11  -3   9       14.29      112.27    121.61 o 
  12  -3   9        0.11       50.06    111.51 o 
 -13  -2   9        7.28      -57.10     57.10 o 
 -12  -2   9       45.52        6.86     59.12 o 
 -11  -2   9       38.56      -41.57     44.89 o 
 -10  -2   9        6.83       -5.21     44.48 o 
  -9  -2   9      140.81      191.12     43.93 o 
  -8  -2   9      331.29      351.48     47.32 o 
  -7  -2   9       23.23      106.17     62.97 o 
  -6  -2   9     1465.53     1361.00     87.52 o 
  -5  -2   9     1683.45     1577.17     40.12 o 
  -4  -2   9      651.25      650.08     84.62 o 
  -3  -2   9      402.63      356.97     37.41 o 
  -2  -2   9      765.91      655.21     71.64 o 
  -1  -2   9       76.81       84.66     39.42 o 
   0  -2   9       24.40        4.61     38.57 o 
   1  -2   9     1643.00     1534.86     48.62 o 
   2  -2   9     1617.62     1585.29     36.27 o 
   3  -2   9      460.68      422.72     50.48 o 
   4  -2   9        9.46       20.67     44.18 o 
   5  -2   9      203.52      241.30     46.53 o 
   6  -2   9       62.09      -24.30     48.89 o 
   7  -2   9      125.96      146.70     41.97 o 
   8  -2   9       18.11      -19.60     44.58 o 
   9  -2   9       56.68      -56.00     56.00 o 
  10  -2   9       31.48        1.67     50.26 o 
  11  -2   9        1.01      116.52     87.00 o 
  12  -2   9        2.14      -27.18     70.16 o 
 -13  -1   9        1.96       23.97     68.73 o 
 -12  -1   9       10.29      -49.84     49.84 o 
 -11  -1   9       53.32        4.01     54.25 o 
 -10  -1   9      367.18      332.66     45.11 o 
  -9  -1   9      168.36      212.70     65.37 o 
  -8  -1   9       46.15       -0.45    101.42 o 
  -7  -1   9        6.87       61.84     39.27 o 
  -6  -1   9       41.91       36.32     40.86 o 
  -5  -1   9      467.59      415.58     53.36 o 
  -4  -1   9     1910.16     1798.54     48.17 o 
  -3  -1   9     3268.73     3237.52     99.64 o 
  -2  -1   9     2060.36     2021.40     52.44 o 
  -1  -1   9       47.99       60.73     47.53 o 
   0  -1   9     1794.82     1732.78     62.06 o 
   1  -1   9       18.01       12.20     34.20 o 
   2  -1   9      201.40      187.90     39.49 o 
   3  -1   9      119.28       26.02     45.48 o 
   4  -1   9     2291.66     2084.11    293.93 o 
   5  -1   9      472.23      426.62    119.22 o 
   6  -1   9      634.40      573.97    127.88 o 
   7  -1   9        0.17      140.39    105.26 o 
   8  -1   9      109.95      144.50     45.50 o 
   9  -1   9        5.15      -37.30     56.76 o 
  10  -1   9        0.90       41.15     46.38 o 
  11  -1   9        0.74       67.07    103.82 o 
  12  -1   9        2.15      -83.15     83.15 o 
 -13   0   9       48.36      -65.85     65.85 o 
 -12   0   9        5.68     -131.70    131.70 o 
 -11   0   9      292.28      409.13     57.98 o 
 -10   0   9       24.56       32.45     39.93 o 
  -9   0   9       14.34      -41.49     71.14 o 
  -8   0   9        5.78       85.03     50.07 o 
  -7   0   9     2058.80     1914.94    261.65 o 
  -6   0   9       28.96       37.19     40.65 o 
  -5   0   9      136.34      169.48     37.84 o 
  -4   0   9       23.64       44.13     46.47 o 
  -3   0   9     2297.91     2341.84    141.46 o 
  -2   0   9       13.78      -47.43     48.55 o 
  -1   0   9     7419.59     7504.61     64.40 o 
   0   0   9       90.31       79.52     49.93 o 
   1   0   9     1450.54     1305.69     43.95 o 
   2   0   9       13.58       33.16     34.88 o 
   3   0   9     1577.19     1563.86     88.98 o 
   4   0   9      139.79       77.29     40.62 o 
   5   0   9      153.25      161.00     46.63 o 
   6   0   9       17.54      -42.50     42.50 o 
   7   0   9      342.52      357.48     54.72 o 
   8   0   9       15.82       17.11     49.19 o 
   9   0   9       88.65      153.37     82.19 o 
  10   0   9        0.14       36.35     64.89 o 
  11   0   9       53.79       -0.28     61.51 o 
  12   0   9        2.06       18.50    196.59 o 
 -13   1   9        2.44      -47.33     59.77 o 
 -12   1   9        8.15      -18.04     52.93 o 
 -11   1   9       47.93      -26.17     57.88 o 
 -10   1   9      371.44      359.54     47.84 o 
  -9   1   9      179.41      284.31     48.72 o 
  -8   1   9       65.75       34.64     43.82 o 
  -7   1   9       10.60      100.01     86.04 o 
  -6   1   9       68.92       69.17     49.79 o 
  -5   1   9      497.85      464.50     66.82 o 
  -4   1   9     1988.23     1960.76     50.81 o 
  -3   1   9     3253.34     3284.15     55.84 o 
  -2   1   9     1965.02     1927.96     63.99 o 
  -1   1   9       12.88        4.93     42.31 o 
   0   1   9     1823.15     1785.97     54.69 o 
   1   1   9       82.30       31.87     52.52 o 
   2   1   9      179.95      160.30     49.40 o 
   3   1   9       85.53       56.10     42.23 o 
   4   1   9     2292.66     2352.92    251.60 o 
   5   1   9      486.98      488.83     78.84 o 
   6   1   9      623.69      612.23     76.92 o 
   7   1   9        0.45       76.31     97.09 o 
   8   1   9      116.67      152.75     58.35 o 
   9   1   9        8.66        3.50     65.09 o 
  10   1   9        0.69       56.14    129.30 o 
  11   1   9        0.23       67.22    173.04 o 
  12   1   9        2.70      -37.19     88.37 o 
 -13   2   9        7.05        3.93    100.94 o 
 -12   2   9       48.17       89.64     57.44 o 
 -11   2   9       39.08       65.58    121.13 o 
 -10   2   9        4.60      -47.44    144.68 o 
  -9   2   9      157.76      109.27    139.40 o 
  -8   2   9      316.52      298.68     47.75 o 
  -7   2   9       21.64       40.42     53.20 o 
  -6   2   9     1455.05     1317.06    129.84 o 
  -5   2   9     1644.14     1516.13     54.30 o 
  -4   2   9      614.08      735.12     69.23 o 
  -3   2   9      405.79      417.42     50.48 o 
  -2   2   9      696.54      641.93     52.92 o 
  -1   2   9      242.53      300.13     53.10 o 
   0   2   9       26.83       83.36     45.02 o 
   1   2   9     1647.49     1571.45     47.87 o 
   2   2   9     1626.47     1492.27    114.96 o 
   3   2   9      435.35      399.89     53.39 o 
   4   2   9       10.82      -36.69     36.69 o 
   5   2   9      209.55      214.08     43.26 o 
   6   2   9       25.50       47.50     58.64 o 
   7   2   9      124.48       53.35     42.15 o 
   8   2   9       20.38        9.07     52.87 o 
   9   2   9       52.18      -12.84    152.37 o 
  10   2   9       28.64       26.09     81.23 o 
  11   2   9        1.20      180.00     87.42 o 
  12   2   9        1.89      200.93    101.09 o 
 -13   3   9       18.16       89.04     69.52 o 
 -12   3   9       30.79      -38.82     69.75 o 
 -11   3   9      158.15      135.77     66.99 o 
 -10   3   9       65.38       62.64     45.25 o 
  -9   3   9      154.40       89.02     43.41 o 
  -8   3   9      348.81      397.93     56.08 o 
  -7   3   9      864.86      841.07     50.00 o 
  -6   3   9      332.67      275.42     52.53 o 
  -5   3   9      683.36      668.90     53.97 o 
  -4   3   9     2092.57     2166.66     72.16 o 
  -3   3   9     1961.48     2036.38     48.39 o 
  -2   3   9     3365.59     3325.37    114.57 o 
  -1   3   9      775.96      659.24    110.59 o 
   0   3   9     1441.23     1579.97    110.62 o 
   1   3   9     1452.95     1603.80     50.34 o 
   2   3   9     1222.62     1156.15    148.60 o 
   3   3   9     1109.96     1151.05     47.45 o 
   4   3   9       42.46       51.27     55.02 o 
   5   3   9       69.84       34.72    197.07 o 
   6   3   9      208.52      214.16     56.91 o 
   7   3   9       63.48       98.14     60.70 o 
   8   3   9       38.38      -65.38     65.38 o 
   9   3   9        3.90      207.70    108.63 o 
  10   3   9        1.07       29.16     69.52 o 
  11   3   9       13.48      -16.40     88.65 o 
  12   3   9        0.20      -25.20    103.85 o 
 -13   4   9        7.07       25.27     74.24 o 
 -12   4   9        0.79       73.71     60.49 o 
 -11   4   9        6.75      -49.76     74.98 o 
 -10   4   9      104.33      227.87    103.34 o 
  -9   4   9        1.69       11.83     75.94 o 
  -8   4   9      452.78      494.09     60.27 o 
  -7   4   9      116.05      125.11     65.37 o 
  -6   4   9      718.35      750.01     67.79 o 
  -5   4   9       22.83      -37.37     55.32 o 
  -4   4   9     1819.36     1800.23     57.13 o 
  -3   4   9      251.93      196.29     70.66 o 
  -2   4   9       12.26       75.52     46.84 o 
  -1   4   9      596.94      682.29     50.48 o 
   0   4   9     1779.60     1585.39     52.86 o 
   1   4   9       95.48      160.12     71.62 o 
   2   4   9      137.97       42.13     61.53 o 
   3   4   9       33.00      -42.30     77.87 o 
   4   4   9      225.94      288.58     58.43 o 
   5   4   9       44.23        4.64     75.46 o 
   6   4   9      399.49      466.39     60.03 o 
   7   4   9       17.33       -2.82     58.16 o 
   8   4   9        0.46      -47.75     47.75 o 
   9   4   9        3.01      -70.33     70.33 o 
  10   4   9       60.62      110.10    138.43 o 
  11   4   9        7.28      -32.13    130.26 o 
  12   4   9        0.57      -14.42    149.00 o 
 -13   5   9        2.30      -38.92     63.75 o 
 -12   5   9       11.70      -23.96     54.95 o 
 -11   5   9       68.62      136.20     64.41 o 
 -10   5   9      101.63       58.56     67.75 o 
  -9   5   9        5.31      -33.83     86.04 o 
  -8   5   9       93.95      101.19     62.94 o 
  -7   5   9      672.20      642.47     50.80 o 
  -6   5   9      445.57      535.30     48.50 o 
  -5   5   9       49.90        1.64     56.08 o 
  -4   5   9       80.63       33.35     47.25 o 
  -3   5   9     2511.88     2344.11    105.37 o 
  -2   5   9     2202.28     2205.82    122.20 o 
  -1   5   9      273.80      242.80     51.58 o 
   0   5   9       20.86      102.74     62.17 o 
   1   5   9      723.51      760.49     64.61 o 
   2   5   9      879.31      902.16     62.84 o 
   3   5   9      200.78      173.05     79.79 o 
   4   5   9      135.01      131.43     59.99 o 
   5   5   9        8.44      -37.43     65.85 o 
   6   5   9       68.92      158.77     58.99 o 
   7   5   9       22.96       39.46     53.20 o 
   8   5   9       22.94       79.39     89.88 o 
   9   5   9       12.28      -68.41     71.36 o 
  10   5   9        2.26       -0.28     69.38 o 
  11   5   9        1.34      -16.03     98.45 o 
 -13   6   9       37.10      127.60     72.37 o 
 -12   6   9        0.85       -4.23     65.89 o 
 -11   6   9        5.64       21.42     61.81 o 
 -10   6   9        7.83       16.50     68.79 o 
  -9   6   9      390.29      369.03     57.98 o 
  -8   6   9        0.44       44.44     53.50 o 
  -7   6   9       19.62       38.08     62.13 o 
  -6   6   9       49.34       77.46     60.56 o 
  -5   6   9     1558.25     1623.10     64.88 o 
  -4   6   9        4.46       41.34     59.14 o 
  -3   6   9      933.84     1051.73     62.46 o 
  -2   6   9      129.57      187.36     61.14 o 
  -1   6   9     2011.21     1954.32    212.14 o 
   0   6   9       23.28       69.01     98.54 o 
   1   6   9     2617.04     2835.01    105.85 o 
   2   6   9       14.70       22.89     66.89 o 
   3   6   9      103.80       71.14     92.29 o 
   4   6   9        4.86      -17.70     90.84 o 
   5   6   9     1087.21     1315.68     64.23 o 
   6   6   9        1.51      -47.15     89.40 o 
   7   6   9        2.48      135.47     53.35 o 
   8   6   9        4.57       22.04    112.95 o 
   9   6   9       66.82       56.22     82.19 o 
  10   6   9        5.07      109.87     77.83 o 
  11   6   9        3.15        8.98    143.24 o 
 -12   7   9       25.92      190.55     74.98 o 
 -11   7   9       68.85      -64.93     64.93 o 
 -10   7   9      192.92      322.32     72.39 o 
  -9   7   9       17.86       30.13     57.21 o 
  -8   7   9       42.15       -7.64     65.27 o 
  -7   7   9      677.73      857.54     96.15 o 
  -6   7   9      889.35      911.55     65.44 o 
  -5   7   9        7.19      102.74     63.63 o 
  -4   7   9       11.86       21.63     65.26 o 
  -3   7   9     2550.63     2549.16    107.77 o 
  -2   7   9     1439.23     1584.41    177.46 o 
  -1   7   9      488.21      584.76     72.51 o 
   0   7   9      264.66      306.67     73.95 o 
   1   7   9     1102.30     1129.72     78.17 o 
   2   7   9      515.32      501.72     97.59 o 
   3   7   9      380.44      455.55     77.96 o 
   4   7   9       87.85      -17.85     69.65 o 
   5   7   9       97.56       82.05     80.27 o 
   6   7   9       60.24       50.75     53.01 o 
   7   7   9      187.02      257.36     61.89 o 
   8   7   9       39.88       32.47     63.32 o 
   9   7   9        3.82      -66.31     66.31 o 
  10   7   9        0.63      144.31     66.37 o 
  11   7   9        2.38       49.33     75.53 o 
 -12   8   9        4.44       -4.19    148.04 o 
 -11   8   9       38.95       36.48    169.19 o 
 -10   8   9       23.69        5.42    144.20 o 
  -9   8   9        2.41       90.11     76.42 o 
  -8   8   9      243.61      333.50    148.05 o 
  -7   8   9      197.13      198.48     72.50 o 
  -6   8   9      300.75      406.87     69.48 o 
  -5   8   9      114.36       96.40     71.01 o 
  -4   8   9     1116.44     1117.00     95.21 o 
  -3   8   9      358.13      401.81     77.18 o 
  -2   8   9       64.04       86.74     77.06 o 
  -1   8   9      597.29      662.37     83.65 o 
   0   8   9     1220.77     1377.32     83.51 o 
   1   8   9      132.67       88.87     83.54 o 
   2   8   9       33.20     -120.17    120.17 o 
   3   8   9       77.26       89.40     65.35 o 
   4   8   9      357.87      504.39     73.70 o 
   5   8   9      127.64      165.21    140.84 o 
   6   8   9      121.58      115.06     64.44 o 
   7   8   9      149.51      165.02     56.23 o 
   8   8   9        1.31      -76.91    153.81 o 
   9   8   9       11.20        2.05    186.49 o 
  10   8   9       37.24       10.08     84.60 o 
  11   8   9        4.62       42.38     83.40 o 
 -12   9   9        0.18     -108.76    122.09 o 
 -11   9   9      135.12      175.90     93.18 o 
 -10   9   9        2.54       95.21     95.65 o 
  -9   9   9      139.03      157.07    128.34 o 
  -8   9   9      234.37      133.72    119.21 o 
  -7   9   9       82.18       64.12     84.46 o 
  -6   9   9       78.16      130.16     70.59 o 
  -5   9   9      500.88      675.19     84.46 o 
  -4   9   9      681.25      824.42     87.89 o 
  -3   9   9      540.68      717.09    119.22 o 
  -2   9   9      261.31      253.48     86.64 o 
  -1   9   9      990.88     1170.23     89.77 o 
   0   9   9      780.65      840.71     88.36 o 
   1   9   9       21.21       35.30     89.37 o 
   2   9   9      732.39     1068.27    137.50 o 
   3   9   9      267.55      255.99     80.02 o 
   4   9   9       38.41      104.36     76.47 o 
   5   9   9      104.26      198.13    176.41 o 
   6   9   9        5.43      -17.21     78.35 o 
   7   9   9       46.54       84.90     63.74 o 
   8   9   9       15.27       11.21     94.69 o 
   9   9   9       11.93       54.85     59.04 o 
  10   9   9        7.65      -49.03     56.92 o 
 -11  10   9       25.23        9.37    199.95 o 
 -10  10   9       24.30     -107.34    107.34 o 
  -9  10   9        5.41       36.79    102.30 o 
  -8  10   9      139.83      140.48    108.15 o 
  -7  10   9        5.56       68.64     80.91 o 
  -6  10   9      309.73      452.89    100.06 o 
  -5  10   9       37.59      -28.59    102.62 o 
  -4  10   9       89.90      211.25    101.41 o 
  -3  10   9        8.35       36.01    103.97 o 
  -2  10   9      414.92      425.16    107.71 o 
  -1  10   9      264.47      411.14    181.22 o 
   0  10   9       13.82      -27.89     92.94 o 
   1  10   9        8.51       -3.58     98.90 o 
   2  10   9      115.84      128.01     77.91 o 
   3  10   9       77.54      101.63     87.00 o 
   4  10   9        5.34      -40.96     75.50 o 
   5  10   9        0.69      136.15     78.00 o 
   6  10   9      117.25       99.33     73.03 o 
   7  10   9       80.09       90.26     68.65 o 
   8  10   9        7.42       27.38     65.37 o 
   9  10   9        1.13      -59.67    215.33 o 
  10  10   9        1.89        7.70    101.90 o 
 -11  11   9        1.58      115.53    185.53 o 
 -10  11   9       50.07       73.75    115.26 o 
  -9  11   9        4.23      -84.29    111.12 o 
  -8  11   9       36.48      145.07    196.59 o 
  -7  11   9       68.62      112.61    119.12 o 
  -6  11   9       34.00     -103.11    124.26 o 
  -5  11   9       88.31      141.53    107.40 o 
  -4  11   9      143.69       82.51    117.41 o 
  -3  11   9      676.49      787.90    288.45 o 
  -2  11   9       90.44      146.63    110.34 o 
  -1  11   9      181.29      171.39    104.52 o 
   0  11   9       53.05       19.29    104.58 o 
   1  11   9      160.03       90.37    135.55 o 
   2  11   9       27.50      -12.12     62.07 o 
   3  11   9       84.97       76.86     61.08 o 
   4  11   9       57.89      110.33     62.98 o 
   5  11   9       81.03      141.57    106.23 o 
   6  11   9        5.25      -18.95     74.08 o 
   7  11   9       22.09       79.93    104.78 o 
   8  11   9        2.08      -56.42     66.81 o 
   9  11   9        5.99      -72.27     74.50 o 
  10  11   9        0.75       13.20     66.33 o 
 -11  12   9       27.34       48.63    111.27 o 
 -10  12   9       22.63       60.99    135.55 o 
  -9  12   9        1.51     -112.15    112.15 o 
  -8  12   9       22.84      226.16    151.41 o 
  -7  12   9      134.94      183.56    115.86 o 
  -6  12   9       44.82       33.87    117.92 o 
  -5  12   9      124.83      196.07    130.74 o 
  -4  12   9       17.87       -1.36    124.72 o 
  -3  12   9      255.93      252.79    103.49 o 
  -2  12   9      272.06      148.49     86.24 o 
  -1  12   9      209.28      181.17     87.59 o 
   0  12   9       44.57      -33.22     84.57 o 
   1  12   9      220.34      190.35    124.98 o 
   2  12   9      104.36      -16.41     56.72 o 
   3  12   9       44.86       41.41     44.59 o 
   4  12   9       39.48       16.89     48.39 o 
   5  12   9       24.36       50.10     55.29 o 
   6  12   9        4.58      -58.96     58.96 o 
   7  12   9       17.21      -12.22     53.11 o 
   8  12   9       17.76        6.01     55.28 o 
   9  12   9        1.61      -23.82     44.23 o 
 -10  13   9        2.42       45.46     71.07 o 
  -9  13   9        8.49       -8.14     70.62 o 
  -8  13   9        2.68      -38.80     86.05 o 
  -7  13   9       93.16       94.63     82.67 o 
  -6  13   9      114.53      -79.39     79.39 o 
  -5  13   9       27.69      -11.27     71.53 o 
  -4  13   9       48.41        9.32     69.28 o 
  -3  13   9       40.21      -17.40     56.87 o 
  -2  13   9       55.33       28.58     41.50 o 
  -1  13   9       24.65       13.26     51.39 o 
   0  13   9       60.42       44.22     83.64 o 
   1  13   9      139.98       26.98     31.74 o 
   2  13   9       25.46       -0.52     27.80 o 
   3  13   9       35.01      -19.92     31.11 o 
   4  13   9       16.53       -8.62     34.31 o 
   5  13   9        1.68       11.93     57.20 o 
   6  13   9        9.64      -16.24     35.34 o 
   7  13   9       13.44      -32.46     32.46 o 
   8  13   9       12.16      -15.03     31.07 o 
   9  13   9        1.57       14.05     33.64 o 
 -10  14   9        1.70       -8.65     48.07 o 
  -9  14   9       15.17      -18.23     35.86 o 
  -8  14   9       15.93       11.73     34.63 o 
  -7  14   9        9.42       -2.36     28.94 o 
  -6  14   9       18.45       -8.86     26.63 o 
  -5  14   9       58.98       12.23     29.54 o 
  -4  14   9        9.84      -10.82     26.69 o 
  -3  14   9       19.51        3.46     25.43 o 
  -2  14   9       22.84        2.45     26.08 o 
  -1  14   9       69.11       -0.96     34.61 o 
   0  14   9        0.21       20.47     22.64 o 
   1  14   9       58.21        0.48     25.83 o 
   2  14   9       25.05      -19.50     25.80 o 
   3  14   9        4.55       16.05     26.48 o 
   4  14   9        4.39       -4.96     24.80 o 
   5  14   9       38.80       15.81     24.07 o 
   6  14   9        7.13        3.80     27.47 o 
   7  14   9        4.27       31.44     29.32 o 
   8  14   9        0.96       13.61     29.21 o 
  -9  15   9        5.66        6.73     30.59 o 
  -8  15   9       35.48       17.21     28.20 o 
  -7  15   9       47.35        9.44     27.88 o 
  -6  15   9       42.62       15.00     28.15 o 
  -5  15   9       24.27      -12.14     27.16 o 
  -4  15   9      108.23       36.46     27.85 o 
  -3  15   9       77.04        5.54     27.17 o 
  -2  15   9       90.74        0.96     35.57 o 
  -1  15   9       76.47       27.88     38.45 o 
   0  15   9       14.79        2.06     26.09 o 
   1  15   9       39.29       -6.04     26.11 o 
   2  15   9       49.56        1.62     26.84 o 
   3  15   9       61.08        0.31     28.20 o 
   4  15   9        2.09       -3.67     27.47 o 
   5  15   9        0.44       -4.86     26.79 o 
   6  15   9        2.00       15.84     27.52 o 
   7  15   9       10.05       30.78     30.11 o 
  -8  16   9       37.68       13.47     34.32 o 
  -7  16   9        3.44      -12.22     32.28 o 
  -6  16   9       29.20       12.03     30.20 o 
  -5  16   9        3.71       -5.13     30.39 o 
  -4  16   9      175.79        1.44     30.59 o 
  -3  16   9        2.34       10.57     46.14 o 
  -2  16   9        8.27      -25.96     49.03 o 
  -1  16   9        0.83        5.82     34.32 o 
   0  16   9      236.81       18.75     35.35 o 
   1  16   9        9.18       -8.04     33.60 o 
   2  16   9        5.50       -2.08     31.56 o 
   3  16   9        0.42       -4.10     30.50 o 
   4  16   9       77.63       16.66     29.56 o 
   5  16   9        2.51       10.36     30.57 o 
   6  16   9        6.16       -2.43     32.28 o 
   7  16   9        0.85       12.61     32.71 o 
  -7  17   9       10.49       15.38     35.95 o 
  -6  17   9        4.42       -0.66     38.58 o 
  -5  17   9       12.49       -7.66     36.32 o 
  -4  17   9       13.30        6.73     54.79 o 
  -3  17   9       15.82       -1.92     56.72 o 
   3  17   9        9.12        0.50     37.72 o 
   4  17   9        4.56        2.03     38.37 o 
   5  17   9        0.07       -3.36     36.71 o 
   6  17   9        2.66        1.45     39.08 o 
  -6  18   9        9.21        4.81     55.76 o 
  -5  18   9       19.79      -17.30     63.45 o 
  -5 -18  10        5.93        0.00     66.33 o 
  -4 -18  10        6.55       22.11     74.02 o 
   3 -18  10        2.91       -2.40     57.10 o 
   4 -18  10        0.21      -16.02     51.05 o 
  -7 -17  10        1.75       52.05     43.49 o 
  -6 -17  10       10.41        2.44     43.65 o 
  -5 -17  10       27.03       51.55     44.85 o 
  -4 -17  10        4.92       -1.12     41.70 o 
  -3 -17  10        7.14       12.05     42.42 o 
  -2 -17  10        8.25       17.30     65.26 o 
  -1 -17  10       45.91       67.21     71.03 o 
   0 -17  10        3.70        6.79     57.77 o 
   1 -17  10       16.54       23.56     48.60 o 
   2 -17  10        4.52      -25.00     45.88 o 
   3 -17  10       10.29       13.00     42.48 o 
   4 -17  10        0.21        1.91     41.12 o 
   5 -17  10        1.29      -19.16     39.14 o 
  -8 -16  10        1.46      -30.86     40.09 o 
  -7 -16  10       39.24       57.20     36.03 o 
  -6 -16  10       13.86      -16.32     37.36 o 
  -5 -16  10        2.81      -39.92     40.92 o 
  -4 -16  10        1.00       12.15     39.83 o 
  -3 -16  10      106.01      165.15     43.26 o 
  -2 -16  10       18.72       41.20     33.95 o 
  -1 -16  10        8.66       -1.98     42.48 o 
   0 -16  10        5.75       15.57     40.63 o 
   1 -16  10       59.99       81.23     42.15 o 
   2 -16  10       11.81       -0.59     38.05 o 
   3 -16  10        4.65      -14.72     37.72 o 
   4 -16  10        2.53       32.72     38.29 o 
   5 -16  10       11.31       24.85     35.00 o 
   6 -16  10        3.69       12.13     40.72 o 
  -9 -15  10       12.10      -33.36     38.67 o 
  -8 -15  10        6.94        4.81     38.07 o 
  -7 -15  10        9.50       20.44     35.98 o 
  -6 -15  10       60.50       80.35     35.55 o 
  -5 -15  10       48.59       20.51     34.35 o 
  -4 -15  10        7.53        4.45     36.36 o 
  -3 -15  10       40.52       60.85     33.66 o 
  -2 -15  10       61.13       94.33     33.40 o 
  -1 -15  10       75.41       84.30     29.60 o 
   0 -15  10        7.22        5.60     37.90 o 
   1 -15  10       34.33       51.82     37.04 o 
   2 -15  10       36.37       65.57     36.36 o 
   3 -15  10        4.07        5.81     33.12 o 
   4 -15  10        1.19       19.50     33.80 o 
   5 -15  10       12.27       20.24     35.30 o 
   6 -15  10       10.25      -20.12     36.25 o 
   7 -15  10        0.89        3.05     38.40 o 
  -9 -14  10       18.21        6.97     37.22 o 
  -8 -14  10       15.74       62.50     35.95 o 
  -7 -14  10       33.23       13.46     32.63 o 
  -6 -14  10       28.20      -31.77     33.92 o 
  -5 -14  10      111.87      149.83     30.59 o 
  -4 -14  10       32.63       57.30     32.71 o 
  -3 -14  10       16.90       35.92     34.59 o 
  -2 -14  10       46.32       55.76     30.59 o 
  -1 -14  10      105.07      222.03     36.01 o 
   0 -14  10        6.54       34.30     32.15 o 
   1 -14  10        5.00        7.69     39.41 o 
   2 -14  10       28.11       58.62     32.03 o 
   3 -14  10       44.55      108.55     30.24 o 
   4 -14  10        5.35        8.69     31.60 o 
   5 -14  10        1.85      -11.07     32.61 o 
   6 -14  10        4.12        8.56     31.56 o 
   7 -14  10        3.56      -34.32     34.32 o 
   8 -14  10        0.07      -28.98     34.32 o 
 -10 -13  10        4.77       25.82     35.64 o 
  -9 -13  10        3.11       19.90     35.00 o 
  -8 -13  10       19.97        1.73     32.96 o 
  -7 -13  10       49.14       29.37     34.17 o 
  -6 -13  10       25.34        5.99     32.84 o 
  -5 -13  10       32.50       51.78     32.03 o 
  -4 -13  10       83.35      156.76     40.38 o 
  -3 -13  10       93.12      120.27     29.91 o 
  -2 -13  10        3.00       18.61     31.17 o 
  -1 -13  10       46.27       49.18     31.34 o 
   0 -13  10      175.11      207.18     29.91 o 
   1 -13  10       29.66       79.74     31.07 o 
   2 -13  10       41.98       69.43     33.64 o 
   3 -13  10       45.39       20.08     30.92 o 
   4 -13  10        5.38       19.93     30.57 o 
   5 -13  10        2.67       -4.36     45.18 o 
   6 -13  10       10.88       27.06     31.41 o 
   7 -13  10        3.97      -31.47     31.47 o 
   8 -13  10        1.44       -0.50     33.52 o 
 -10 -12  10       56.30      157.18     65.85 o 
  -9 -12  10       10.05       13.68     76.90 o 
  -8 -12  10       14.20       42.60     35.98 o 
  -7 -12  10        9.43       69.67     34.20 o 
  -6 -12  10      163.65      204.55     34.40 o 
  -5 -12  10       24.20       56.86     35.09 o 
  -4 -12  10      181.87      179.99     35.80 o 
  -3 -12  10       86.41      141.36     37.97 o 
  -2 -12  10      279.53      347.93     32.16 o 
  -1 -12  10       30.93       31.77     28.53 o 
   0 -12  10      291.25      279.17     31.95 o 
   1 -12  10       57.90       36.17     29.70 o 
   2 -12  10       58.65       70.76     29.70 o 
   3 -12  10        2.98       38.93     28.55 o 
   4 -12  10      189.36      166.58     32.28 o 
   5 -12  10       29.36        6.59     30.50 o 
   6 -12  10        8.94       31.11     34.61 o 
   7 -12  10       35.92      -14.85     49.03 o 
   8 -12  10       14.00       41.31     32.61 o 
   9 -12  10        3.54      -21.80     34.32 o 
 -11 -11  10        1.35       -6.78     46.66 o 
 -10 -11  10       13.02      -11.07     43.18 o 
  -9 -11  10        7.19      -50.31     53.35 o 
  -8 -11  10       34.39       13.91     32.54 o 
  -7 -11  10       34.41       36.53     38.59 o 
  -6 -11  10       30.23       27.85     38.93 o 
  -5 -11  10       48.68       56.77     35.55 o 
  -4 -11  10      239.70      322.36     37.01 o 
  -3 -11  10      146.97      206.63     40.04 o 
  -2 -11  10      129.89      127.85     35.72 o 
  -1 -11  10       12.62       60.96     48.55 o 
   0 -11  10       28.07       -2.82     31.56 o 
   1 -11  10       23.33       38.76     31.07 o 
   2 -11  10      113.28      167.69     57.20 o 
   3 -11  10       46.08       33.75     29.56 o 
   4 -11  10        5.57        4.28     30.72 o 
   5 -11  10        3.48       37.87     33.21 o 
   6 -11  10       11.47      -33.70     33.70 o 
   7 -11  10      100.41      162.61     32.30 o 
   8 -11  10        7.09       19.85     54.31 o 
   9 -11  10       22.25      -11.55     32.28 o 
 -11 -10  10       38.31      122.57     46.87 o 
 -10 -10  10        2.25        4.99     51.43 o 
  -9 -10  10      206.69      257.12     78.35 o 
  -8 -10  10        9.45       16.99     37.78 o 
  -7 -10  10      175.29      155.46     37.01 o 
  -6 -10  10      114.31      112.29     37.09 o 
  -5 -10  10      555.12      608.91     38.05 o 
  -4 -10  10       26.92       34.83     35.85 o 
  -3 -10  10      515.54      479.32     60.09 o 
  -2 -10  10       62.13       65.20     35.95 o 
  -1 -10  10     1670.11     1851.61    198.61 o 
   0 -10  10       27.90       50.54     33.60 o 
   1 -10  10      171.83      176.58     36.24 o 
   2 -10  10       24.57       26.28     29.56 o 
   3 -10  10      311.01      292.27     86.04 o 
   4 -10  10        7.58       18.08     33.00 o 
   5 -10  10        2.51        5.21     34.20 o 
   6 -10  10       10.49      -36.54     36.54 o 
   7 -10  10       19.33       32.29     37.72 o 
   8 -10  10        4.86       17.39     39.05 o 
   9 -10  10        7.74       16.43     40.86 o 
  10 -10  10        0.77      -20.88     41.31 o 
 -12  -9  10        0.20      -48.72     48.72 o 
 -11  -9  10       27.39       55.51     39.41 o 
 -10  -9  10        3.33      -42.78     42.78 o 
  -9  -9  10       45.82       16.93     66.81 o 
  -8  -9  10       95.76       88.11     59.60 o 
  -7  -9  10      236.47      311.84     71.62 o 
  -6  -9  10      150.11      227.76     33.48 o 
  -5  -9  10      466.18      471.66     38.30 o 
  -4  -9  10       98.31      144.27     38.93 o 
  -3  -9  10       60.07       84.81     37.09 o 
  -2  -9  10      575.50      645.09     40.38 o 
  -1  -9  10      147.00      143.28     36.41 o 
   0  -9  10        8.83        3.22     34.28 o 
   1  -9  10      725.80      722.76     35.69 o 
   2  -9  10      633.92      684.66     36.69 o 
   3  -9  10       34.76       44.95     34.28 o 
   4  -9  10       10.12        3.16     37.72 o 
   5  -9  10        3.66       43.13     40.38 o 
   6  -9  10      103.90      143.71     40.04 o 
   7  -9  10       76.11       -2.16     45.66 o 
   8  -9  10       10.94       -5.32     67.29 o 
   9  -9  10       34.13      -24.10     44.04 o 
  10  -9  10       11.16      -11.54     60.56 o 
 -12  -8  10        2.49      -16.74     50.12 o 
 -11  -8  10        0.07      -26.68     65.85 o 
 -10  -8  10      140.02      112.02     99.02 o 
  -9  -8  10       33.81       40.89     31.41 o 
  -8  -8  10        8.23       11.06     90.84 o 
  -7  -8  10      352.22      336.01     38.68 o 
  -6  -8  10        6.51      -26.49     32.03 o 
  -5  -8  10       31.23       84.08     31.41 o 
  -4  -8  10      104.83      111.95     37.31 o 
  -3  -8  10      715.08      696.20     50.48 o 
  -2  -8  10     1458.61     1567.03    135.13 o 
  -1  -8  10        2.18       -9.90     36.93 o 
   0  -8  10      225.15      278.67     41.82 o 
   1  -8  10      714.59      767.83     38.30 o 
   2  -8  10      108.37      136.59     37.31 o 
   3  -8  10        6.65      -33.51     37.37 o 
   4  -8  10      439.82      446.33     33.24 o 
   5  -8  10      178.32      159.71     38.04 o 
   6  -8  10        2.37        1.43     41.05 o 
   7  -8  10       42.43      136.95     42.64 o 
   8  -8  10       20.34      103.53     45.72 o 
   9  -8  10       38.65       61.89     43.92 o 
  10  -8  10       28.13      -11.80     47.12 o 
 -12  -7  10        1.55       25.87     38.52 o 
 -11  -7  10       64.64        9.95     62.01 o 
 -10  -7  10       68.24      132.73     46.11 o 
  -9  -7  10       17.19      -44.56     44.56 o 
  -8  -7  10      273.92      254.27     43.80 o 
  -7  -7  10      734.17      697.37     51.92 o 
  -6  -7  10      214.44      265.38     39.93 o 
  -5  -7  10      111.76      147.50     38.98 o 
  -4  -7  10     1418.40     1355.62     41.04 o 
  -3  -7  10      349.48      310.35     33.04 o 
  -2  -7  10      184.19      252.10     38.55 o 
  -1  -7  10      444.17      429.90     49.52 o 
   0  -7  10      774.71      753.04     63.46 o 
   1  -7  10       94.23       74.91     37.61 o 
   2  -7  10       88.77      113.06     38.98 o 
   3  -7  10       40.37       35.34     37.61 o 
   4  -7  10      332.73      294.93     37.49 o 
   5  -7  10       14.27       12.01     41.80 o 
   6  -7  10        7.51       27.21     50.47 o 
   7  -7  10       35.71        5.05     66.33 o 
   8  -7  10        4.76      -20.34     33.70 o 
   9  -7  10        2.60      120.50     92.29 o 
  10  -7  10       14.47      -82.11    101.90 o 
  11  -7  10        0.93      -47.35     52.67 o 
 -12  -6  10       57.73       37.66     80.27 o 
 -11  -6  10        1.53      -50.35     50.35 o 
 -10  -6  10       16.12      -16.94     86.04 o 
  -9  -6  10       61.56      126.77     44.32 o 
  -8  -6  10      560.40      475.92     36.36 o 
  -7  -6  10       38.80       42.83     41.11 o 
  -6  -6  10       91.21      121.99     34.88 o 
  -5  -6  10      118.21       71.81     40.79 o 
  -4  -6  10     1072.87     1140.47    115.40 o 
  -3  -6  10      128.64      151.10     40.63 o 
  -2  -6  10     1010.47      985.34     39.91 o 
  -1  -6  10       51.21       73.04     56.72 o 
   0  -6  10      370.56      386.26     38.80 o 
   1  -6  10      105.85       70.18     41.82 o 
   2  -6  10      269.93      282.00     69.22 o 
   3  -6  10       51.20       35.57     54.80 o 
   4  -6  10      112.13      150.71     47.59 o 
   5  -6  10       62.27       98.77     81.23 o 
   6  -6  10       41.45      101.09     43.63 o 
   7  -6  10        7.23       -3.82     95.65 o 
   8  -6  10       15.31       18.71     80.27 o 
   9  -6  10        3.54       10.43     39.20 o 
  10  -6  10        7.17       -2.30     55.28 o 
  11  -6  10        1.75       55.82     65.85 o 
 -13  -5  10        2.60       38.21    145.64 o 
 -12  -5  10        4.10      -43.65     43.65 o 
 -11  -5  10       83.55      119.46     62.97 o 
 -10  -5  10       58.39      131.53     37.96 o 
  -9  -5  10       46.35       35.03     38.43 o 
  -8  -5  10       39.37       27.91     44.11 o 
  -7  -5  10      289.30      270.95     35.51 o 
  -6  -5  10      304.09      300.27     41.61 o 
  -5  -5  10      302.12      311.99     40.92 o 
  -4  -5  10      841.94      911.84     42.85 o 
  -3  -5  10      124.26      147.37     40.92 o 
  -2  -5  10      204.25      202.14     41.32 o 
  -1  -5  10      388.08      345.09     47.59 o 
   0  -5  10      880.45      899.52     36.68 o 
   1  -5  10       42.01       35.57     33.19 o 
   2  -5  10       42.31       63.71     40.04 o 
   3  -5  10      111.87      186.51     33.60 o 
   4  -5  10      173.09      127.18     30.11 o 
   5  -5  10       42.61      -12.43    110.07 o 
   6  -5  10        0.97       81.35    104.30 o 
   7  -5  10       60.50        9.95     49.63 o 
   8  -5  10       42.39       28.02     41.30 o 
   9  -5  10        4.05       47.53     49.89 o 
  10  -5  10        3.43        7.41     52.99 o 
  11  -5  10        3.17       16.60     98.05 o 
 -13  -4  10       27.92      126.27     60.46 o 
 -12  -4  10        0.55      111.85     77.39 o 
 -11  -4  10        2.07       18.27    117.76 o 
 -10  -4  10       45.61      117.09    109.59 o 
  -9  -4  10      138.93      139.21     46.63 o 
  -8  -4  10       13.46       72.89    104.78 o 
  -7  -4  10      442.29      383.04     37.27 o 
  -6  -4  10      163.56      162.18    100.94 o 
  -5  -4  10      142.73      152.51     41.74 o 
  -4  -4  10       81.50       58.26     40.63 o 
  -3  -4  10     1466.86     1560.46    100.99 o 
  -2  -4  10      410.42      462.56     62.01 o 
  -1  -4  10       35.11       -5.44     42.00 o 
   0  -4  10      120.92      115.16     42.57 o 
   1  -4  10     1420.99     1478.23     59.63 o 
   2  -4  10       36.75       70.56     35.57 o 
   3  -4  10       16.48      -21.60     34.63 o 
   4  -4  10      130.38      101.91     36.10 o 
   5  -4  10      125.54      122.48     37.51 o 
   6  -4  10        8.70       48.85     75.94 o 
   7  -4  10        1.43       38.55     49.54 o 
   8  -4  10        1.68      -35.08     55.76 o 
   9  -4  10       19.25      -96.13     96.13 o 
  10  -4  10       10.23     -111.51    111.51 o 
  11  -4  10        2.13        3.66     46.19 o 
 -13  -3  10        9.85       -8.95    134.10 o 
 -12  -3  10       45.33       52.90     51.29 o 
 -11  -3  10       16.34       25.31    112.47 o 
 -10  -3  10      110.90       87.42     52.39 o 
  -9  -3  10      199.75      308.07     78.35 o 
  -8  -3  10       35.46       71.41     38.73 o 
  -7  -3  10       19.92       36.18     44.31 o 
  -6  -3  10      451.19      485.45     39.42 o 
  -5  -3  10     1198.22     1186.25     67.32 o 
  -4  -3  10       29.26       17.87     80.27 o 
  -3  -3  10      836.83      830.37     67.31 o 
  -2  -3  10     1357.34     1333.30     45.81 o 
  -1  -3  10      701.88      732.47     95.68 o 
   0  -3  10       19.58       -6.85     36.26 o 
   1  -3  10      981.39      949.79     99.05 o 
   2  -3  10      336.11      344.16     45.31 o 
   3  -3  10       26.92      -22.39     43.75 o 
   4  -3  10       98.46      132.67     44.22 o 
   5  -3  10       31.44       20.67     76.42 o 
   6  -3  10      359.46      298.15     60.57 o 
   7  -3  10       26.43       74.29     43.19 o 
   8  -3  10       28.36       70.91     44.35 o 
   9  -3  10        7.92        2.42     45.52 o 
  10  -3  10        5.97      -28.08     59.45 o 
  11  -3  10        2.50        4.29     65.83 o 
 -13  -2  10        2.21       -5.82     62.36 o 
 -12  -2  10        3.93      -24.34     55.67 o 
 -11  -2  10        4.44      111.51     46.90 o 
 -10  -2  10       33.81       18.63     49.51 o 
  -9  -2  10       30.41       13.80     71.14 o 
  -8  -2  10      248.97      336.23     51.91 o 
  -7  -2  10      737.60      701.42     92.31 o 
  -6  -2  10      193.73      272.95     62.49 o 
  -5  -2  10     2187.38     2057.99     46.70 o 
  -4  -2  10      460.91      422.54     42.79 o 
  -3  -2  10      333.36      380.00     36.28 o 
  -2  -2  10      325.89      294.51     36.96 o 
  -1  -2  10     1014.30     1097.30     67.32 o 
   0  -2  10      502.09      457.07     37.84 o 
   1  -2  10      432.57      523.00     45.80 o 
   2  -2  10     1015.19      978.22     67.80 o 
   3  -2  10     2675.30     2754.80    109.70 o 
   4  -2  10        6.34       26.22     46.14 o 
   5  -2  10      149.80      175.92     53.84 o 
   6  -2  10        6.53       -9.37     40.41 o 
   7  -2  10       18.95       79.90     45.44 o 
   8  -2  10       18.03      101.92     54.37 o 
   9  -2  10       30.78      117.69     59.48 o 
  10  -2  10       11.10       26.31     61.45 o 
  11  -2  10       33.46       48.01     58.43 o 
 -13  -1  10        4.90      -41.97     61.38 o 
 -12  -1  10       54.42       77.67    156.70 o 
 -11  -1  10      219.84      340.64     56.67 o 
 -10  -1  10       88.28      -20.93     51.74 o 
  -9  -1  10       33.83       44.54     51.05 o 
  -8  -1  10       17.64      -16.79     50.64 o 
  -7  -1  10      331.77      378.45    100.47 o 
  -6  -1  10      208.26      233.73     46.12 o 
  -5  -1  10      108.57       93.85     39.27 o 
  -4  -1  10     1075.45     1209.22     48.53 o 
  -3  -1  10     1122.55     1118.27    111.56 o 
  -2  -1  10      138.25      278.05     46.85 o 
  -1  -1  10       42.01       63.12     37.83 o 
   0  -1  10      776.74      730.07     64.91 o 
   1  -1  10     1645.09     1673.09     49.31 o 
   2  -1  10      654.14      656.77     48.18 o 
   3  -1  10     1152.37     1194.39     50.31 o 
   4  -1  10      159.99      119.26     46.47 o 
   5  -1  10       38.08      -21.70     48.25 o 
   6  -1  10      387.39      306.99     93.74 o 
   7  -1  10      205.12      188.30     66.81 o 
   8  -1  10        6.16       55.94     83.63 o 
   9  -1  10        0.37       -5.93     53.35 o 
  10  -1  10       17.14      -64.23     64.23 o 
  11  -1  10       38.55      138.11     68.25 o 
  12  -1  10       17.96       35.57    104.78 o 
 -13   0  10        1.16      -62.49     62.49 o 
 -12   0  10        7.36      -27.28     61.10 o 
 -11   0  10        2.84       67.51     56.57 o 
 -10   0  10     1009.93      932.23     55.90 o 
  -9   0  10       22.30       88.57     57.20 o 
  -8   0  10      531.97      368.39     53.66 o 
  -7   0  10        0.23       68.00     42.24 o 
  -6   0  10    10323.87    10235.32     63.73 o 
  -5   0  10       16.49       68.75     40.19 o 
  -4   0  10     1039.81     1042.99     49.21 o 
  -3   0  10        0.07      -26.09     47.52 o 
  -2   0  10    12487.15    12412.08     69.30 o 
  -1   0  10        0.54       32.50     39.27 o 
   0   0  10     1463.75     1448.64     56.27 o 
   1   0  10        1.22      -10.89     66.33 o 
   2   0  10     3461.91     3121.09    343.66 o 
   3   0  10        4.49      -10.43     50.61 o 
   4   0  10       16.94       71.17     49.19 o 
   5   0  10        4.81      -20.77     41.61 o 
   6   0  10       85.36       88.25     44.11 o 
   7   0  10        0.40      -44.63     44.63 o 
   8   0  10       18.01       18.28     77.87 o 
   9   0  10        0.05       91.55     52.23 o 
  10   0  10        2.84      -31.17     68.56 o 
  11   0  10        1.62       97.21     75.99 o 
 -13   1  10        2.39      118.87    107.67 o 
 -12   1  10       53.97      210.57     73.06 o 
 -11   1  10      222.20       27.72     54.01 o 
 -10   1  10       77.84       59.36     56.12 o 
  -9   1  10       16.03       41.25     99.98 o 
  -8   1  10       19.75       38.38     53.78 o 
  -7   1  10      350.52      428.16     61.05 o 
  -6   1  10      184.98      215.30     42.14 o 
  -5   1  10       56.73        8.97     50.18 o 
  -4   1  10     1086.45     1134.34     54.82 o 
  -3   1  10     1180.56     1116.98     37.70 o 
  -2   1  10      143.35      164.24     41.35 o 
  -1   1  10       45.29      -14.48     42.02 o 
   0   1  10      807.37      769.43     57.70 o 
   1   1  10     1643.87     1520.59     46.21 o 
   2   1  10      647.28      621.15     44.32 o 
   3   1  10     1130.66     1055.23     39.97 o 
   4   1  10      161.28      165.59     42.83 o 
   5   1  10       36.23       72.14     39.08 o 
   6   1  10      368.39      389.46     54.39 o 
   7   1  10      203.81      197.39     42.68 o 
   8   1  10        5.31      -28.54     72.10 o 
   9   1  10        0.25      -53.17     53.17 o 
  10   1  10       17.23       72.87     75.96 o 
  11   1  10       41.85      152.41     81.73 o 
 -13   2  10        1.03       -9.67     71.28 o 
 -12   2  10        4.78      -22.88     65.37 o 
 -11   2  10       12.91       -4.70     61.44 o 
 -10   2  10       36.91       87.39     43.63 o 
  -9   2  10       22.26       37.16     55.82 o 
  -8   2  10      237.06      252.19     46.27 o 
  -7   2  10      758.77      634.89     60.58 o 
  -6   2  10      172.01      231.60     50.18 o 
  -5   2  10     2131.93     2227.60     53.24 o 
  -4   2  10      447.73      434.47     62.98 o 
  -3   2  10      269.57      332.04     52.66 o 
  -2   2  10      334.29      319.47     62.97 o 
  -1   2  10     1072.92      977.60     45.19 o 
   0   2  10      476.75      536.82     52.53 o 
   1   2  10      415.23      345.12     55.16 o 
   2   2  10      972.34      887.70     71.65 o 
   3   2  10     2748.23     2866.61     59.30 o 
   4   2  10        3.38        3.64     81.71 o 
   5   2  10      144.84      135.26    127.38 o 
   6   2  10        6.26      -67.29     67.29 o 
   7   2  10       26.42       41.73     57.77 o 
   8   2  10       14.94       10.32     53.97 o 
   9   2  10       25.15       40.27     68.25 o 
  10   2  10       10.75       37.64    154.77 o 
  11   2  10       33.58       22.07     72.78 o 
 -13   3  10        9.44      -73.54     73.54 o 
 -12   3  10       44.76       -2.67     70.85 o 
 -11   3  10       16.90      -63.51     63.51 o 
 -10   3  10      117.11      244.60     64.40 o 
  -9   3  10      227.13      184.35     92.77 o 
  -8   3  10       24.45       74.12    123.05 o 
  -7   3  10       19.19       45.67     56.61 o 
  -6   3  10      480.45      488.22     39.68 o 
  -5   3  10     1202.34     1083.21    142.82 o 
  -4   3  10       16.46       44.06     62.00 o 
  -3   3  10      822.71      912.81    148.09 o 
  -2   3  10     1376.82     1352.69     57.08 o 
  -1   3  10      683.78      632.73     46.95 o 
   0   3  10       28.45       30.31     46.41 o 
   1   3  10      952.00     1020.14     68.28 o 
   2   3  10      335.66      359.68     57.77 o 
   3   3  10       33.42       -4.33     62.97 o 
   4   3  10       87.22       69.07     48.17 o 
   5   3  10       24.26      -25.49     76.91 o 
   6   3  10      356.61      359.21     51.19 o 
   7   3  10       23.26      -71.27     72.58 o 
   8   3  10       28.02      -34.61     76.91 o 
   9   3  10        7.19      -72.88     72.88 o 
  10   3  10        6.02      -79.79     79.79 o 
  11   3  10        2.72      104.08    108.63 o 
 -13   4  10       27.03       -2.04     98.05 o 
 -12   4  10        1.22      -68.78     68.78 o 
 -11   4  10        3.53      -66.27     66.27 o 
 -10   4  10       40.44       95.63     98.54 o 
  -9   4  10      140.31       63.61     78.35 o 
  -8   4  10       12.92      -50.79     50.79 o 
  -7   4  10      426.86      377.18     58.28 o 
  -6   4  10      163.55      174.35     54.80 o 
  -5   4  10      148.14      147.24     44.39 o 
  -4   4  10       66.08       82.99     45.51 o 
  -3   4  10     1517.62     1528.91     58.48 o 
  -2   4  10      413.92      353.85     47.76 o 
  -1   4  10       30.19       61.81     47.95 o 
   0   4  10       95.25       71.91     47.99 o 
   1   4  10     1422.62     1507.00     63.96 o 
   2   4  10       16.28      -17.72     47.45 o 
   3   4  10       15.58       40.13     87.00 o 
   4   4  10      121.97      186.79     85.08 o 
   5   4  10      130.66       90.98     59.13 o 
   6   4  10        8.31       63.06     59.56 o 
   7   4  10        1.66      -22.15     52.19 o 
   8   4  10        0.43      -41.21     69.22 o 
   9   4  10       19.39       38.27     74.69 o 
  10   4  10        9.78      -99.66    198.03 o 
  11   4  10        2.60       29.76     73.76 o 
 -13   5  10        3.23      -62.52     62.52 o 
 -12   5  10        6.74      -42.81     64.17 o 
 -11   5  10       87.48       85.95     83.16 o 
 -10   5  10       56.64       28.58     53.99 o 
  -9   5  10       51.46      152.80     70.18 o 
  -8   5  10       47.93       33.55     53.67 o 
  -7   5  10      285.17      298.74     61.98 o 
  -6   5  10      295.32      328.02     56.24 o 
  -5   5  10      312.22      334.51     41.71 o 
  -4   5  10      866.27      902.55     66.83 o 
  -3   5  10      135.99      225.48     48.16 o 
  -2   5  10      189.01      285.94     50.14 o 
  -1   5  10      413.04      466.81     61.30 o 
   0   5  10      876.10      837.15     55.45 o 
   1   5  10       50.33      -10.45     86.52 o 
   2   5  10       42.44      -50.71     69.22 o 
   3   5  10      137.09       86.52     59.60 o 
   4   5  10      160.52      129.42     56.73 o 
   5   5  10       34.69       47.28    121.61 o 
   6   5  10        0.47      -23.11     72.58 o 
   7   5  10       73.01       10.96     50.18 o 
   8   5  10       36.75       49.10     66.74 o 
   9   5  10        4.23      -71.00    181.69 o 
  10   5  10        2.91     -122.57    122.57 o 
  11   5  10        4.95      -53.94    101.24 o 
 -12   6  10       56.52      -72.30     78.35 o 
 -11   6  10        2.51       25.00     75.91 o 
 -10   6  10       15.17      -11.43     93.73 o 
  -9   6  10       76.04      110.75     67.81 o 
  -8   6  10      516.53      483.81     64.03 o 
  -7   6  10       55.53      -12.13     62.49 o 
  -6   6  10       79.68      120.53     62.17 o 
  -5   6  10      164.57       79.86     62.44 o 
  -4   6  10     1038.86     1060.50    117.32 o 
  -3   6  10      173.51      208.04     52.19 o 
  -2   6  10     1017.21      853.80     84.63 o 
  -1   6  10       81.50        7.82     65.47 o 
   0   6  10      352.62      357.81     61.05 o 
   1   6  10      122.01      157.74     56.82 o 
   2   6  10      290.52      431.64     98.54 o 
   3   6  10       63.96      -93.25     93.25 o 
   4   6  10      103.89       40.66     68.52 o 
   5   6  10       61.85      -14.51     52.15 o 
   6   6  10       43.02      -24.60    107.19 o 
   7   6  10        7.55       71.15     67.29 o 
   8   6  10       14.70      -40.03     68.25 o 
   9   6  10        4.59       58.69     65.16 o 
  10   6  10        6.76      -23.39     74.02 o 
  11   6  10        1.60       58.62     98.57 o 
 -12   7  10        0.66      -65.28     97.09 o 
 -11   7  10       67.80      -65.35     81.15 o 
 -10   7  10       72.26       61.02     74.59 o 
  -9   7  10       17.50      127.30     71.22 o 
  -8   7  10      251.22      214.55     72.70 o 
  -7   7  10      734.41      688.19     56.92 o 
  -6   7  10      214.42      297.97     62.97 o 
  -5   7  10      106.31      147.83     66.75 o 
  -4   7  10     1392.55     1311.22     58.71 o 
  -3   7  10      339.13      379.74     73.07 o 
  -2   7  10      170.17      226.78     57.92 o 
  -1   7  10      446.67      476.10     87.97 o 
   0   7  10      781.49      737.68     74.78 o 
   1   7  10       83.34       38.63     73.38 o 
   2   7  10       98.51       65.06     76.81 o 
   3   7  10       46.43       73.06    103.82 o 
   4   7  10      327.84      348.59     62.83 o 
   5   7  10       18.52       86.43     69.47 o 
   6   7  10        7.21      -16.41    176.88 o 
   7   7  10       47.88       27.19     62.15 o 
   8   7  10        5.66      -20.41     53.37 o 
   9   7  10        2.88      111.05     70.18 o 
  10   7  10       15.43      -45.15    120.64 o 
  11   7  10        1.61      -76.85     76.85 o 
 -12   8  10        3.36       79.76     78.22 o 
 -11   8  10        0.52        0.37     72.33 o 
 -10   8  10      136.67      122.79    103.34 o 
  -9   8  10       35.74      -22.26     65.21 o 
  -8   8  10        8.95      139.17     73.64 o 
  -7   8  10      379.10      282.36     72.96 o 
  -6   8  10       49.46       -1.01     60.46 o 
  -5   8  10       19.64      142.05     85.56 o 
  -4   8  10      105.26      190.23    100.46 o 
  -3   8  10      719.36      836.27     76.92 o 
  -2   8  10     1446.83     1653.34    147.15 o 
  -1   8  10        1.55        0.47    100.94 o 
   0   8  10      223.75      233.47     81.81 o 
   1   8  10      700.83      803.22    135.10 o 
   2   8  10      102.59      110.40     71.30 o 
   3   8  10        6.75      -37.27     83.49 o 
   4   8  10      413.32      456.89     79.18 o 
   5   8  10      173.23      263.82     86.52 o 
   6   8  10        4.63      -49.93     67.20 o 
   7   8  10       42.90       68.86     94.21 o 
   8   8  10       18.71      153.22     58.39 o 
   9   8  10       34.79      -24.79     66.47 o 
  10   8  10       29.41      -43.66     70.74 o 
 -12   9  10        2.99       79.78    105.33 o 
 -11   9  10       31.99      -16.36     96.41 o 
 -10   9  10        0.92      -90.19     94.13 o 
  -9   9  10       47.48      -32.63     87.87 o 
  -8   9  10       86.12       79.14    182.17 o 
  -7   9  10      213.24      198.11     89.89 o 
  -6   9  10      146.65      108.66     85.94 o 
  -5   9  10      480.49      527.11     87.69 o 
  -4   9  10       93.41       97.05    153.33 o 
  -3   9  10       68.17       -3.37     86.15 o 
  -2   9  10      578.41      704.74     88.71 o 
  -1   9  10       85.87      108.65     98.54 o 
   0   9  10       13.80      -44.40     88.98 o 
   1   9  10      723.93      742.37     94.80 o 
   2   9  10      663.88      789.40    139.42 o 
   3   9  10       40.98       25.13     84.94 o 
   4   9  10        8.14       11.27     84.87 o 
   5   9  10        4.42       -2.80     92.29 o 
   6   9  10      110.90      186.90     75.09 o 
   7   9  10       71.38       -3.74     67.75 o 
   8   9  10       10.08      -71.62     71.62 o 
   9   9  10       32.04      -27.30     59.90 o 
  10   9  10       13.64       23.51     98.53 o 
 -11  10  10       38.12      -74.83    114.10 o 
 -10  10  10        2.55     -197.07    197.07 o 
  -9  10  10      189.19      266.99    104.36 o 
  -8  10  10        8.46       -2.78    101.22 o 
  -7  10  10      171.53      137.32     97.71 o 
  -6  10  10       99.39      103.97    107.56 o 
  -5  10  10      565.94      513.87    104.85 o 
  -4  10  10       18.53       37.08    104.02 o 
  -3  10  10      488.82      458.07    108.76 o 
  -2  10  10       65.71      144.42    166.31 o 
  -1  10  10     1633.22     2070.47    315.95 o 
   0  10  10       32.55      -13.31     97.88 o 
   1  10  10      176.86      192.67    151.41 o 
   2  10  10       17.05       34.61    155.73 o 
   3  10  10      311.37      369.55     96.62 o 
   4  10  10        4.33      -41.18     75.58 o 
   5  10  10        2.16       80.95     76.49 o 
   6  10  10       11.63      -88.49    134.10 o 
   7  10  10       20.44      -71.24    116.80 o 
   8  10  10        3.80       20.64    133.62 o 
   9  10  10        3.64       57.72     59.22 o 
  10  10  10        1.09      -45.44    101.90 o 
 -11  11  10        4.04      159.86    123.23 o 
 -10  11  10       15.82      -24.14    119.19 o
[truncated: 278,702 more chars]
