# Supplementary material for: Peculiar orientational disorder in 4-bromo-4′-nitrobiphenyl (BNBP) and 4-bromo-4′-cyanobiphenyl (BCNBP) leading to bipolar crystals
Source: IUCrJ. 2016 Apr 28;3(Pt 3):219–25. doi: 10.1107/S2052252516006709 (PMC4856144; doi:10.1107/S2052252516006709)
Supplement: Supplementary file 7 [file m-03-00219-BCNBPsup7.cml]

<?xml version="1.0" ?>
<cml>
<molecule title="4-bromo-4&#39;-cyano-biphenyl" id="m1">
  <atomArray>
    <atom id="a1" elementType="Br" />
    <atom id="a2" elementType="C" />
    <atom id="a3" elementType="C" />
    <atom id="a4" elementType="C" />
    <atom id="a5" elementType="C" />
    <atom id="a6" elementType="C" />
    <atom id="a7" elementType="C" />
    <atom id="a8" elementType="C" />
    <atom id="a9" elementType="C" />
    <atom id="a10" elementType="C" />
    <atom id="a11" elementType="C" />
    <atom id="a12" elementType="C" />
    <atom id="a13" elementType="C" />
    <atom id="a14" elementType="C" />
    <atom id="a15" elementType="N" />
  </atomArray>
  <bondArray>
    <bond atomRefs2="a1 a2" order="1" />
    <bond atomRefs2="a2 a3" order="2">
      <bondStereo>T</bondStereo>
    </bond>
    <bond atomRefs2="a3 a4" order="1" />
    <bond atomRefs2="a4 a5" order="2">
      <bondStereo>C</bondStereo>
    </bond>
    <bond atomRefs2="a5 a6" order="1" />
    <bond atomRefs2="a6 a7" order="2">
      <bondStereo>C</bondStereo>
    </bond>
    <bond atomRefs2="a2 a7" order="1" />
    <bond atomRefs2="a5 a8" order="1" />
    <bond atomRefs2="a8 a9" order="2">
      <bondStereo>T</bondStereo>
    </bond>
    <bond atomRefs2="a9 a10" order="1" />
    <bond atomRefs2="a10 a11" order="2">
      <bondStereo>C</bondStereo>
    </bond>
    <bond atomRefs2="a11 a12" order="1" />
    <bond atomRefs2="a12 a13" order="2">
      <bondStereo>C</bondStereo>
    </bond>
    <bond atomRefs2="a8 a13" order="1" />
    <bond atomRefs2="a11 a14" order="1" />
    <bond atomRefs2="a14 a15" order="3" />
  </bondArray>
</molecule>
</cml>
